# Supplementary material for: Integration of ATAC-Seq and RNA-Seq Analysis to Identify Key Genes in the Longissimus Dorsi Muscle Development of the Tianzhu White Yak
Source: Int J Mol Sci. 2023 Dec 21;25(1):158. doi: 10.3390/ijms25010158 (PMC10779322; doi:10.3390/ijms25010158)
Supplement: Supplementary file 1 [file ijms-25-00158-s001.zip]

Archive with 15 entries (15 files):
- Figure S1 Reads distribution.pdf
- Table S1 The different peaks overlap between A and C groups.xlsx
- Table S10 Details of KEGG pathway analysis for DEGs of RNA-seq.xls
- Table S11 The differential gene list of ATAC-Seq and RNA-Seq.xlsx
- Table S12 Correlation of significantly differentially accessible gene (ATAC-seq) and gene expression (RNA-seq).xlsx
- Table S13 The interaction network between transcription factors.xlsx
- Table S14 The interaction network between hub TFs and key genes.xlsx
- Table S2 Genomic distribution of the peaks in each sample.xlsx
- Table S3 List of associated genes for different peaks.xlsx
- Table S4 Details of GO analysis for peak and flanking genes.xlsx
- Table S5 Details of KEGG pathway analysis of peak and flanking genes.xlsx
- Table S6 Transcription factor binding motifs by increased peaks.xlsx
- Table S7 Transcription factor binding motifs by decreased peaks.xlsx
- Table S8 List of RNA sequencing differential genes.xlsx
- Table S9 Details of GO analysis for DEGs of RNA-seq.xlsx
