# Supplementary material for: Integration of ATAC-Seq and RNA-Seq Analysis to Identify Key Genes in the Longissimus Dorsi Muscle Development of the Tianzhu White Yak
Source: Int J Mol Sci. 2023 Dec 21;25(1):158. doi: 10.3390/ijms25010158 (PMC10779322; doi:10.3390/ijms25010158)
Supplement: Supplementary file 1 [file ijms-25-00158-s001.zip › Table S1 The different peaks overlap between A and C groups.xlsx]

## Sheet: only_A.genelist
ENSBGRG00000000013
ENSBGRG00000000015
ENSBGRG00000000016
ENSBGRG00000000023
ENSBGRG00000000039
ENSBGRG00000000040
ENSBGRG00000000063
ENSBGRG00000000064
ENSBGRG00000000065
ENSBGRG00000000071
ENSBGRG00000000074
ENSBGRG00000000084
ENSBGRG00000000086
ENSBGRG00000000087
ENSBGRG00000000090
ENSBGRG00000000091
ENSBGRG00000000092
ENSBGRG00000000093
ENSBGRG00000000102
ENSBGRG00000000107
ENSBGRG00000000111
ENSBGRG00000000113
ENSBGRG00000000114
ENSBGRG00000000121
ENSBGRG00000000130
ENSBGRG00000000143
ENSBGRG00000000145
ENSBGRG00000000147
ENSBGRG00000000149
ENSBGRG00000000151
ENSBGRG00000000156
ENSBGRG00000000157
ENSBGRG00000000163
ENSBGRG00000000175
ENSBGRG00000000179
ENSBGRG00000000183
ENSBGRG00000000195
ENSBGRG00000000198
ENSBGRG00000000212
ENSBGRG00000000226
ENSBGRG00000000243
ENSBGRG00000000246
ENSBGRG00000000247
ENSBGRG00000000250
ENSBGRG00000000252
ENSBGRG00000000277
ENSBGRG00000000281
ENSBGRG00000000289
ENSBGRG00000000290
ENSBGRG00000000298
ENSBGRG00000000308
ENSBGRG00000000312
ENSBGRG00000000317
ENSBGRG00000000320
ENSBGRG00000000323
ENSBGRG00000000325
ENSBGRG00000000334
ENSBGRG00000000339
ENSBGRG00000000340
ENSBGRG00000000357
ENSBGRG00000000403
ENSBGRG00000000418
ENSBGRG00000000431
ENSBGRG00000000433
ENSBGRG00000000450
ENSBGRG00000000452
ENSBGRG00000000472
ENSBGRG00000000474
ENSBGRG00000000475
ENSBGRG00000000479
ENSBGRG00000000483
ENSBGRG00000000489
ENSBGRG00000000497
ENSBGRG00000000515
ENSBGRG00000000516
ENSBGRG00000000524
ENSBGRG00000000530
ENSBGRG00000000532
ENSBGRG00000000533
ENSBGRG00000000547
ENSBGRG00000000552
ENSBGRG00000000553
ENSBGRG00000000564
ENSBGRG00000000567
ENSBGRG00000000578
ENSBGRG00000000585
ENSBGRG00000000587
ENSBGRG00000000588
ENSBGRG00000000608
ENSBGRG00000000611
ENSBGRG00000000612
ENSBGRG00000000626
ENSBGRG00000000628
ENSBGRG00000000643
ENSBGRG00000000651
ENSBGRG00000000653
ENSBGRG00000000654
ENSBGRG00000000655
ENSBGRG00000000663
ENSBGRG00000000679
ENSBGRG00000000686
ENSBGRG00000000688
ENSBGRG00000000704
ENSBGRG00000000729
ENSBGRG00000000736
ENSBGRG00000000744
ENSBGRG00000000757
ENSBGRG00000000759
ENSBGRG00000000794
ENSBGRG00000000799
ENSBGRG00000000804
ENSBGRG00000000814
ENSBGRG00000000815
ENSBGRG00000000823
ENSBGRG00000000824
ENSBGRG00000000840
ENSBGRG00000000846
ENSBGRG00000000879
ENSBGRG00000000906
ENSBGRG00000000907
ENSBGRG00000000911
ENSBGRG00000000947
ENSBGRG00000000951
ENSBGRG00000000959
ENSBGRG00000000972
ENSBGRG00000000979
ENSBGRG00000000981
ENSBGRG00000000986
ENSBGRG00000000991
ENSBGRG00000001062
ENSBGRG00000001067
ENSBGRG00000001071
ENSBGRG00000001085
ENSBGRG00000001091
ENSBGRG00000001094
ENSBGRG00000001099
ENSBGRG00000001108
ENSBGRG00000001111
ENSBGRG00000001119
ENSBGRG00000001133
ENSBGRG00000001151
ENSBGRG00000001152
ENSBGRG00000001155
ENSBGRG00000001170
ENSBGRG00000001171
ENSBGRG00000001177
ENSBGRG00000001248
ENSBGRG00000001253
ENSBGRG00000001258
ENSBGRG00000001260
ENSBGRG00000001267
ENSBGRG00000001288
ENSBGRG00000001325
ENSBGRG00000001344
ENSBGRG00000001345
ENSBGRG00000001346
ENSBGRG00000001349
ENSBGRG00000001352
ENSBGRG00000001357
ENSBGRG00000001358
ENSBGRG00000001368
ENSBGRG00000001371
ENSBGRG00000001381
ENSBGRG00000001386
ENSBGRG00000001396
ENSBGRG00000001397
ENSBGRG00000001414
ENSBGRG00000001418
ENSBGRG00000001432
ENSBGRG00000001434
ENSBGRG00000001438
ENSBGRG00000001450
ENSBGRG00000001454
ENSBGRG00000001462
ENSBGRG00000001463
ENSBGRG00000001474
ENSBGRG00000001479
ENSBGRG00000001493
ENSBGRG00000001496
ENSBGRG00000001501
ENSBGRG00000001508
ENSBGRG00000001513
ENSBGRG00000001514
ENSBGRG00000001517
ENSBGRG00000001524
ENSBGRG00000001527
ENSBGRG00000001530
ENSBGRG00000001568
ENSBGRG00000001573
ENSBGRG00000001576
ENSBGRG00000001587
ENSBGRG00000001589
ENSBGRG00000001591
ENSBGRG00000001599
ENSBGRG00000001601
ENSBGRG00000001629
ENSBGRG00000001630
ENSBGRG00000001637
ENSBGRG00000001638
ENSBGRG00000001646
ENSBGRG00000001648
ENSBGRG00000001667
ENSBGRG00000001672
ENSBGRG00000001675
ENSBGRG00000001683
ENSBGRG00000001693
ENSBGRG00000001694
ENSBGRG00000001703
ENSBGRG00000001736
ENSBGRG00000001738
ENSBGRG00000001745
ENSBGRG00000001755
ENSBGRG00000001767
ENSBGRG00000001772
ENSBGRG00000001774
ENSBGRG00000001782
ENSBGRG00000001790
ENSBGRG00000001793
ENSBGRG00000001804
ENSBGRG00000001806
ENSBGRG00000001812
ENSBGRG00000001818
ENSBGRG00000001823
ENSBGRG00000001824
ENSBGRG00000001831
ENSBGRG00000001832
ENSBGRG00000001833
ENSBGRG00000001841
ENSBGRG00000001863
ENSBGRG00000001879
ENSBGRG00000001884
ENSBGRG00000001895
ENSBGRG00000001897
ENSBGRG00000001899
ENSBGRG00000001903
ENSBGRG00000001906
ENSBGRG00000001928
ENSBGRG00000001929
ENSBGRG00000001933
ENSBGRG00000001934
ENSBGRG00000001945
ENSBGRG00000001948
ENSBGRG00000001950
ENSBGRG00000001952
ENSBGRG00000001956
ENSBGRG00000001969
ENSBGRG00000001979
ENSBGRG00000001986
ENSBGRG00000001988
ENSBGRG00000001996
ENSBGRG00000002004
ENSBGRG00000002013
ENSBGRG00000002026
ENSBGRG00000002036
ENSBGRG00000002043
ENSBGRG00000002065
ENSBGRG00000002066
ENSBGRG00000002067
ENSBGRG00000002087
ENSBGRG00000002088
ENSBGRG00000002091
ENSBGRG00000002093
ENSBGRG00000002103
ENSBGRG00000002107
ENSBGRG00000002115
ENSBGRG00000002124
ENSBGRG00000002125
ENSBGRG00000002128
ENSBGRG00000002140
ENSBGRG00000002146
ENSBGRG00000002152
ENSBGRG00000002173
ENSBGRG00000002184
ENSBGRG00000002190
ENSBGRG00000002195
ENSBGRG00000002197
ENSBGRG00000002210
ENSBGRG00000002223
ENSBGRG00000002225
ENSBGRG00000002239
ENSBGRG00000002251
ENSBGRG00000002254
ENSBGRG00000002263
ENSBGRG00000002279
ENSBGRG00000002283
ENSBGRG00000002292
ENSBGRG00000002293
ENSBGRG00000002299
ENSBGRG00000002315
ENSBGRG00000002333
ENSBGRG00000002336
ENSBGRG00000002340
ENSBGRG00000002349
ENSBGRG00000002353
ENSBGRG00000002354
ENSBGRG00000002364
ENSBGRG00000002366
ENSBGRG00000002368
ENSBGRG00000002371
ENSBGRG00000002373
ENSBGRG00000002374
ENSBGRG00000002389
ENSBGRG00000002394
ENSBGRG00000002397
ENSBGRG00000002404
ENSBGRG00000002407
ENSBGRG00000002424
ENSBGRG00000002436
ENSBGRG00000002455
ENSBGRG00000002463
ENSBGRG00000002474
ENSBGRG00000002475
ENSBGRG00000002477
ENSBGRG00000002482
ENSBGRG00000002508
ENSBGRG00000002509
ENSBGRG00000002518
ENSBGRG00000002522
ENSBGRG00000002530
ENSBGRG00000002531
ENSBGRG00000002543
ENSBGRG00000002549
ENSBGRG00000002553
ENSBGRG00000002555
ENSBGRG00000002580
ENSBGRG00000002583
ENSBGRG00000002588
ENSBGRG00000002595
ENSBGRG00000002600
ENSBGRG00000002619
ENSBGRG00000002623
ENSBGRG00000002629
ENSBGRG00000002651
ENSBGRG00000002654
ENSBGRG00000002658
ENSBGRG00000002668
ENSBGRG00000002673
ENSBGRG00000002674
ENSBGRG00000002681
ENSBGRG00000002682
ENSBGRG00000002696
ENSBGRG00000002700
ENSBGRG00000002719
ENSBGRG00000002722
ENSBGRG00000002727
ENSBGRG00000002731
ENSBGRG00000002735
ENSBGRG00000002738
ENSBGRG00000002740
ENSBGRG00000002741
ENSBGRG00000002765
ENSBGRG00000002773
ENSBGRG00000002788
ENSBGRG00000002792
ENSBGRG00000002793
ENSBGRG00000002798
ENSBGRG00000002813
ENSBGRG00000002822
ENSBGRG00000002826
ENSBGRG00000002834
ENSBGRG00000002836
ENSBGRG00000002837
ENSBGRG00000002863
ENSBGRG00000002865
ENSBGRG00000002875
ENSBGRG00000002903
ENSBGRG00000002907
ENSBGRG00000002909
ENSBGRG00000002914
ENSBGRG00000002930
ENSBGRG00000002937
ENSBGRG00000002945
ENSBGRG00000002949
ENSBGRG00000002951
ENSBGRG00000002956
ENSBGRG00000002958
ENSBGRG00000002963
ENSBGRG00000002971
ENSBGRG00000002982
ENSBGRG00000002992
ENSBGRG00000003006
ENSBGRG00000003008
ENSBGRG00000003014
ENSBGRG00000003018
ENSBGRG00000003024
ENSBGRG00000003027
ENSBGRG00000003029
ENSBGRG00000003030
ENSBGRG00000003034
ENSBGRG00000003040
ENSBGRG00000003051
ENSBGRG00000003052
ENSBGRG00000003060
ENSBGRG00000003070
ENSBGRG00000003079
ENSBGRG00000003082
ENSBGRG00000003090
ENSBGRG00000003091
ENSBGRG00000003096
ENSBGRG00000003097
ENSBGRG00000003099
ENSBGRG00000003100
ENSBGRG00000003104
ENSBGRG00000003112
ENSBGRG00000003117
ENSBGRG00000003119
ENSBGRG00000003167
ENSBGRG00000003168
ENSBGRG00000003176
ENSBGRG00000003177
ENSBGRG00000003180
ENSBGRG00000003185
ENSBGRG00000003187
ENSBGRG00000003195
ENSBGRG00000003197
ENSBGRG00000003201
ENSBGRG00000003205
ENSBGRG00000003217
ENSBGRG00000003218
ENSBGRG00000003226
ENSBGRG00000003227
ENSBGRG00000003235
ENSBGRG00000003239
ENSBGRG00000003244
ENSBGRG00000003255
ENSBGRG00000003256
ENSBGRG00000003267
ENSBGRG00000003268
ENSBGRG00000003288
ENSBGRG00000003290
ENSBGRG00000003305
ENSBGRG00000003310
ENSBGRG00000003328
ENSBGRG00000003332
ENSBGRG00000003342
ENSBGRG00000003352
ENSBGRG00000003353
ENSBGRG00000003361
ENSBGRG00000003372
ENSBGRG00000003381
ENSBGRG00000003391
ENSBGRG00000003394
ENSBGRG00000003395
ENSBGRG00000003405
ENSBGRG00000003406
ENSBGRG00000003407
ENSBGRG00000003408
ENSBGRG00000003421
ENSBGRG00000003427
ENSBGRG00000003430
ENSBGRG00000003433
ENSBGRG00000003434
ENSBGRG00000003437
ENSBGRG00000003440
ENSBGRG00000003449
ENSBGRG00000003461
ENSBGRG00000003463
ENSBGRG00000003466
ENSBGRG00000003469
ENSBGRG00000003489
ENSBGRG00000003492
ENSBGRG00000003503
ENSBGRG00000003505
ENSBGRG00000003510
ENSBGRG00000003512
ENSBGRG00000003513
ENSBGRG00000003532
ENSBGRG00000003547
ENSBGRG00000003548
ENSBGRG00000003563
ENSBGRG00000003564
ENSBGRG00000003571
ENSBGRG00000003575
ENSBGRG00000003589
ENSBGRG00000003590
ENSBGRG00000003593
ENSBGRG00000003605
ENSBGRG00000003623
ENSBGRG00000003636
ENSBGRG00000003640
ENSBGRG00000003642
ENSBGRG00000003650
ENSBGRG00000003664
ENSBGRG00000003669
ENSBGRG00000003671
ENSBGRG00000003672
ENSBGRG00000003680
ENSBGRG00000003690
ENSBGRG00000003706
ENSBGRG00000003717
ENSBGRG00000003737
ENSBGRG00000003741
ENSBGRG00000003755
ENSBGRG00000003761
ENSBGRG00000003764
ENSBGRG00000003773
ENSBGRG00000003779
ENSBGRG00000003785
ENSBGRG00000003792
ENSBGRG00000003818
ENSBGRG00000003821
ENSBGRG00000003828
ENSBGRG00000003832
ENSBGRG00000003836
ENSBGRG00000003837
ENSBGRG00000003841
ENSBGRG00000003845
ENSBGRG00000003855
ENSBGRG00000003857
ENSBGRG00000003870
ENSBGRG00000003877
ENSBGRG00000003885
ENSBGRG00000003894
ENSBGRG00000003919
ENSBGRG00000003930
ENSBGRG00000003933
ENSBGRG00000003936
ENSBGRG00000003943
ENSBGRG00000003947
ENSBGRG00000003951
ENSBGRG00000003956
ENSBGRG00000003963
ENSBGRG00000003970
ENSBGRG00000003989
ENSBGRG00000003998
ENSBGRG00000004000
ENSBGRG00000004004
ENSBGRG00000004020
ENSBGRG00000004027
ENSBGRG00000004031
ENSBGRG00000004045
ENSBGRG00000004050
ENSBGRG00000004060
ENSBGRG00000004074
ENSBGRG00000004077
ENSBGRG00000004078
ENSBGRG00000004093
ENSBGRG00000004096
ENSBGRG00000004097
ENSBGRG00000004103
ENSBGRG00000004110
ENSBGRG00000004116
ENSBGRG00000004122
ENSBGRG00000004127
ENSBGRG00000004138
ENSBGRG00000004144
ENSBGRG00000004151
ENSBGRG00000004155
ENSBGRG00000004159
ENSBGRG00000004168
ENSBGRG00000004175
ENSBGRG00000004180
ENSBGRG00000004181
ENSBGRG00000004199
ENSBGRG00000004203
ENSBGRG00000004219
ENSBGRG00000004223
ENSBGRG00000004228
ENSBGRG00000004231
ENSBGRG00000004238
ENSBGRG00000004239
ENSBGRG00000004240
ENSBGRG00000004243
ENSBGRG00000004251
ENSBGRG00000004254
ENSBGRG00000004262
ENSBGRG00000004266
ENSBGRG00000004278
ENSBGRG00000004284
ENSBGRG00000004294
ENSBGRG00000004298
ENSBGRG00000004303
ENSBGRG00000004304
ENSBGRG00000004308
ENSBGRG00000004312
ENSBGRG00000004315
ENSBGRG00000004320
ENSBGRG00000004329
ENSBGRG00000004338
ENSBGRG00000004363
ENSBGRG00000004375
ENSBGRG00000004387
ENSBGRG00000004389
ENSBGRG00000004395
ENSBGRG00000004399
ENSBGRG00000004401
ENSBGRG00000004402
ENSBGRG00000004405
ENSBGRG00000004406
ENSBGRG00000004409
ENSBGRG00000004410
ENSBGRG00000004412
ENSBGRG00000004413
ENSBGRG00000004415
ENSBGRG00000004427
ENSBGRG00000004430
ENSBGRG00000004431
ENSBGRG00000004434
ENSBGRG00000004454
ENSBGRG00000004457
ENSBGRG00000004468
ENSBGRG00000004472
ENSBGRG00000004483
ENSBGRG00000004489
ENSBGRG00000004505
ENSBGRG00000004516
ENSBGRG00000004517
ENSBGRG00000004534
ENSBGRG00000004538
ENSBGRG00000004556
ENSBGRG00000004557
ENSBGRG00000004566
ENSBGRG00000004567
ENSBGRG00000004572
ENSBGRG00000004573
ENSBGRG00000004614
ENSBGRG00000004633
ENSBGRG00000004635
ENSBGRG00000004643
ENSBGRG00000004647
ENSBGRG00000004657
ENSBGRG00000004658
ENSBGRG00000004669
ENSBGRG00000004672
ENSBGRG00000004682
ENSBGRG00000004699
ENSBGRG00000004702
ENSBGRG00000004705
ENSBGRG00000004711
ENSBGRG00000004733
ENSBGRG00000004736
ENSBGRG00000004741
ENSBGRG00000004746
ENSBGRG00000004752
ENSBGRG00000004759
ENSBGRG00000004761
ENSBGRG00000004762
ENSBGRG00000004770
ENSBGRG00000004779
ENSBGRG00000004787
ENSBGRG00000004794
ENSBGRG00000004806
ENSBGRG00000004810
ENSBGRG00000004816
ENSBGRG00000004819
ENSBGRG00000004820
ENSBGRG00000004825
ENSBGRG00000004829
ENSBGRG00000004843
ENSBGRG00000004844
ENSBGRG00000004848
ENSBGRG00000004854
ENSBGRG00000004856
ENSBGRG00000004857
ENSBGRG00000004859
ENSBGRG00000004861
ENSBGRG00000004875
ENSBGRG00000004892
ENSBGRG00000004894
ENSBGRG00000004898
ENSBGRG00000004912
ENSBGRG00000004913
ENSBGRG00000004947
ENSBGRG00000004949
ENSBGRG00000004953
ENSBGRG00000004962
ENSBGRG00000004966
ENSBGRG00000005004
ENSBGRG00000005009
ENSBGRG00000005026
ENSBGRG00000005028
ENSBGRG00000005033
ENSBGRG00000005034
ENSBGRG00000005056
ENSBGRG00000005059
ENSBGRG00000005061
ENSBGRG00000005071
ENSBGRG00000005076
ENSBGRG00000005077
ENSBGRG00000005080
ENSBGRG00000005091
ENSBGRG00000005104
ENSBGRG00000005111
ENSBGRG00000005123
ENSBGRG00000005133
ENSBGRG00000005150
ENSBGRG00000005163
ENSBGRG00000005170
ENSBGRG00000005180
ENSBGRG00000005187
ENSBGRG00000005190
ENSBGRG00000005193
ENSBGRG00000005200
ENSBGRG00000005201
ENSBGRG00000005229
ENSBGRG00000005252
ENSBGRG00000005254
ENSBGRG00000005280
ENSBGRG00000005286
ENSBGRG00000005288
ENSBGRG00000005297
ENSBGRG00000005314
ENSBGRG00000005316
ENSBGRG00000005341
ENSBGRG00000005344
ENSBGRG00000005346
ENSBGRG00000005355
ENSBGRG00000005361
ENSBGRG00000005374
ENSBGRG00000005378
ENSBGRG00000005399
ENSBGRG00000005419
ENSBGRG00000005428
ENSBGRG00000005439
ENSBGRG00000005451
ENSBGRG00000005452
ENSBGRG00000005455
ENSBGRG00000005457
ENSBGRG00000005462
ENSBGRG00000005478
ENSBGRG00000005483
ENSBGRG00000005509
ENSBGRG00000005517
ENSBGRG00000005521
ENSBGRG00000005522
ENSBGRG00000005538
ENSBGRG00000005555
ENSBGRG00000005576
ENSBGRG00000005582
ENSBGRG00000005584
ENSBGRG00000005591
ENSBGRG00000005628
ENSBGRG00000005646
ENSBGRG00000005667
ENSBGRG00000005670
ENSBGRG00000005677
ENSBGRG00000005685
ENSBGRG00000005688
ENSBGRG00000005691
ENSBGRG00000005694
ENSBGRG00000005695
ENSBGRG00000005703
ENSBGRG00000005707
ENSBGRG00000005714
ENSBGRG00000005715
ENSBGRG00000005719
ENSBGRG00000005722
ENSBGRG00000005724
ENSBGRG00000005728
ENSBGRG00000005734
ENSBGRG00000005737
ENSBGRG00000005741
ENSBGRG00000005743
ENSBGRG00000005748
ENSBGRG00000005764
ENSBGRG00000005765
ENSBGRG00000005777
ENSBGRG00000005778
ENSBGRG00000005785
ENSBGRG00000005789
ENSBGRG00000005794
ENSBGRG00000005795
ENSBGRG00000005798
ENSBGRG00000005804
ENSBGRG00000005822
ENSBGRG00000005825
ENSBGRG00000005832
ENSBGRG00000005844
ENSBGRG00000005846
ENSBGRG00000005860
ENSBGRG00000005864
ENSBGRG00000005872
ENSBGRG00000005878
ENSBGRG00000005885
ENSBGRG00000005897
ENSBGRG00000005903
ENSBGRG00000005909
ENSBGRG00000005913
ENSBGRG00000005923
ENSBGRG00000005935
ENSBGRG00000005955
ENSBGRG00000005970
ENSBGRG00000005997
ENSBGRG00000006012
ENSBGRG00000006023
ENSBGRG00000006028
ENSBGRG00000006043
ENSBGRG00000006048
ENSBGRG00000006066
ENSBGRG00000006081
ENSBGRG00000006085
ENSBGRG00000006094
ENSBGRG00000006105
ENSBGRG00000006111
ENSBGRG00000006119
ENSBGRG00000006120
ENSBGRG00000006121
ENSBGRG00000006131
ENSBGRG00000006138
ENSBGRG00000006145
ENSBGRG00000006163
ENSBGRG00000006164
ENSBGRG00000006170
ENSBGRG00000006178
ENSBGRG00000006193
ENSBGRG00000006207
ENSBGRG00000006212
ENSBGRG00000006213
ENSBGRG00000006218
ENSBGRG00000006222
ENSBGRG00000006257
ENSBGRG00000006269
ENSBGRG00000006270
ENSBGRG00000006273
ENSBGRG00000006276
ENSBGRG00000006301
ENSBGRG00000006305
ENSBGRG00000006306
ENSBGRG00000006317
ENSBGRG00000006322
ENSBGRG00000006323
ENSBGRG00000006328
ENSBGRG00000006335
ENSBGRG00000006336
ENSBGRG00000006343
ENSBGRG00000006344
ENSBGRG00000006354
ENSBGRG00000006357
ENSBGRG00000006366
ENSBGRG00000006371
ENSBGRG00000006382
ENSBGRG00000006384
ENSBGRG00000006390
ENSBGRG00000006392
ENSBGRG00000006403
ENSBGRG00000006404
ENSBGRG00000006414
ENSBGRG00000006416
ENSBGRG00000006417
ENSBGRG00000006419
ENSBGRG00000006429
ENSBGRG00000006434
ENSBGRG00000006450
ENSBGRG00000006452
ENSBGRG00000006460
ENSBGRG00000006461
ENSBGRG00000006466
ENSBGRG00000006475
ENSBGRG00000006479
ENSBGRG00000006482
ENSBGRG00000006492
ENSBGRG00000006497
ENSBGRG00000006501
ENSBGRG00000006510
ENSBGRG00000006516
ENSBGRG00000006524
ENSBGRG00000006529
ENSBGRG00000006536
ENSBGRG00000006546
ENSBGRG00000006554
ENSBGRG00000006576
ENSBGRG00000006579
ENSBGRG00000006580
ENSBGRG00000006593
ENSBGRG00000006597
ENSBGRG00000006607
ENSBGRG00000006609
ENSBGRG00000006612
ENSBGRG00000006619
ENSBGRG00000006620
ENSBGRG00000006623
ENSBGRG00000006639
ENSBGRG00000006640
ENSBGRG00000006653
ENSBGRG00000006656
ENSBGRG00000006662
ENSBGRG00000006693
ENSBGRG00000006701
ENSBGRG00000006706
ENSBGRG00000006708
ENSBGRG00000006718
ENSBGRG00000006720
ENSBGRG00000006726
ENSBGRG00000006730
ENSBGRG00000006731
ENSBGRG00000006743
ENSBGRG00000006757
ENSBGRG00000006786
ENSBGRG00000006791
ENSBGRG00000006802
ENSBGRG00000006804
ENSBGRG00000006810
ENSBGRG00000006818
ENSBGRG00000006824
ENSBGRG00000006831
ENSBGRG00000006841
ENSBGRG00000006857
ENSBGRG00000006859
ENSBGRG00000006861
ENSBGRG00000006862
ENSBGRG00000006865
ENSBGRG00000006883
ENSBGRG00000006885
ENSBGRG00000006888
ENSBGRG00000006892
ENSBGRG00000006895
ENSBGRG00000006903
ENSBGRG00000006904
ENSBGRG00000006915
ENSBGRG00000006928
ENSBGRG00000006936
ENSBGRG00000006951
ENSBGRG00000006954
ENSBGRG00000006956
ENSBGRG00000006959
ENSBGRG00000006975
ENSBGRG00000006985
ENSBGRG00000006999
ENSBGRG00000007002
ENSBGRG00000007003
ENSBGRG00000007023
ENSBGRG00000007032
ENSBGRG00000007047
ENSBGRG00000007053
ENSBGRG00000007059
ENSBGRG00000007067
ENSBGRG00000007073
ENSBGRG00000007078
ENSBGRG00000007081
ENSBGRG00000007102
ENSBGRG00000007112
ENSBGRG00000007113
ENSBGRG00000007123
ENSBGRG00000007126
ENSBGRG00000007131
ENSBGRG00000007138
ENSBGRG00000007140
ENSBGRG00000007160
ENSBGRG00000007180
ENSBGRG00000007191
ENSBGRG00000007195
ENSBGRG00000007197
ENSBGRG00000007205
ENSBGRG00000007206
ENSBGRG00000007214
ENSBGRG00000007224
ENSBGRG00000007225
ENSBGRG00000007238
ENSBGRG00000007240
ENSBGRG00000007244
ENSBGRG00000007257
ENSBGRG00000007263
ENSBGRG00000007270
ENSBGRG00000007272
ENSBGRG00000007280
ENSBGRG00000007282
ENSBGRG00000007296
ENSBGRG00000007317
ENSBGRG00000007319
ENSBGRG00000007330
ENSBGRG00000007334
ENSBGRG00000007342
ENSBGRG00000007344
ENSBGRG00000007346
ENSBGRG00000007353
ENSBGRG00000007366
ENSBGRG00000007367
ENSBGRG00000007376
ENSBGRG00000007379
ENSBGRG00000007381
ENSBGRG00000007386
ENSBGRG00000007398
ENSBGRG00000007400
ENSBGRG00000007403
ENSBGRG00000007408
ENSBGRG00000007418
ENSBGRG00000007420
ENSBGRG00000007424
ENSBGRG00000007435
ENSBGRG00000007436
ENSBGRG00000007445
ENSBGRG00000007446
ENSBGRG00000007447
ENSBGRG00000007449
ENSBGRG00000007450
ENSBGRG00000007459
ENSBGRG00000007461
ENSBGRG00000007468
ENSBGRG00000007487
ENSBGRG00000007497
ENSBGRG00000007511
ENSBGRG00000007518
ENSBGRG00000007524
ENSBGRG00000007526
ENSBGRG00000007530
ENSBGRG00000007539
ENSBGRG00000007586
ENSBGRG00000007588
ENSBGRG00000007595
ENSBGRG00000007598
ENSBGRG00000007605
ENSBGRG00000007608
ENSBGRG00000007609
ENSBGRG00000007618
ENSBGRG00000007625
ENSBGRG00000007632
ENSBGRG00000007638
ENSBGRG00000007651
ENSBGRG00000007662
ENSBGRG00000007664
ENSBGRG00000007666
ENSBGRG00000007667
ENSBGRG00000007702
ENSBGRG00000007721
ENSBGRG00000007723
ENSBGRG00000007734
ENSBGRG00000007736
ENSBGRG00000007748
ENSBGRG00000007761
ENSBGRG00000007783
ENSBGRG00000007789
ENSBGRG00000007799
ENSBGRG00000007809
ENSBGRG00000007822
ENSBGRG00000007826
ENSBGRG00000007832
ENSBGRG00000007862
ENSBGRG00000007887
ENSBGRG00000007888
ENSBGRG00000007908
ENSBGRG00000007910
ENSBGRG00000007915
ENSBGRG00000007919
ENSBGRG00000007920
ENSBGRG00000007929
ENSBGRG00000007946
ENSBGRG00000007962
ENSBGRG00000007966
ENSBGRG00000007972
ENSBGRG00000007977
ENSBGRG00000007978
ENSBGRG00000007986
ENSBGRG00000007987
ENSBGRG00000007989
ENSBGRG00000007994
ENSBGRG00000007999
ENSBGRG00000008009
ENSBGRG00000008021
ENSBGRG00000008033
ENSBGRG00000008052
ENSBGRG00000008087
ENSBGRG00000008090
ENSBGRG00000008091
ENSBGRG00000008095
ENSBGRG00000008096
ENSBGRG00000008131
ENSBGRG00000008164
ENSBGRG00000008165
ENSBGRG00000008167
ENSBGRG00000008168
ENSBGRG00000008169
ENSBGRG00000008180
ENSBGRG00000008185
ENSBGRG00000008193
ENSBGRG00000008195
ENSBGRG00000008200
ENSBGRG00000008203
ENSBGRG00000008213
ENSBGRG00000008232
ENSBGRG00000008235
ENSBGRG00000008237
ENSBGRG00000008253
ENSBGRG00000008257
ENSBGRG00000008258
ENSBGRG00000008271
ENSBGRG00000008278
ENSBGRG00000008284
ENSBGRG00000008291
ENSBGRG00000008302
ENSBGRG00000008313
ENSBGRG00000008329
ENSBGRG00000008331
ENSBGRG00000008332
ENSBGRG00000008341
ENSBGRG00000008347
ENSBGRG00000008358
ENSBGRG00000008366
ENSBGRG00000008389
ENSBGRG00000008391
ENSBGRG00000008400
ENSBGRG00000008419
ENSBGRG00000008420
ENSBGRG00000008421
ENSBGRG00000008439
ENSBGRG00000008444
ENSBGRG00000008449
ENSBGRG00000008455
ENSBGRG00000008471
ENSBGRG00000008476
ENSBGRG00000008488
ENSBGRG00000008501
ENSBGRG00000008502
ENSBGRG00000008508
ENSBGRG00000008509
ENSBGRG00000008521
ENSBGRG00000008523
ENSBGRG00000008530
ENSBGRG00000008544
ENSBGRG00000008549
ENSBGRG00000008550
ENSBGRG00000008553
ENSBGRG00000008557
ENSBGRG00000008561
ENSBGRG00000008562
ENSBGRG00000008567
ENSBGRG00000008575
ENSBGRG00000008578
ENSBGRG00000008586
ENSBGRG00000008594
ENSBGRG00000008597
ENSBGRG00000008604
ENSBGRG00000008606
ENSBGRG00000008607
ENSBGRG00000008626
ENSBGRG00000008632
ENSBGRG00000008652
ENSBGRG00000008679
ENSBGRG00000008693
ENSBGRG00000008708
ENSBGRG00000008711
ENSBGRG00000008716
ENSBGRG00000008725
ENSBGRG00000008731
ENSBGRG00000008732
ENSBGRG00000008756
ENSBGRG00000008763
ENSBGRG00000008768
ENSBGRG00000008771
ENSBGRG00000008774
ENSBGRG00000008782
ENSBGRG00000008813
ENSBGRG00000008815
ENSBGRG00000008833
ENSBGRG00000008837
ENSBGRG00000008840
ENSBGRG00000008847
ENSBGRG00000008857
ENSBGRG00000008888
ENSBGRG00000008889
ENSBGRG00000008890
ENSBGRG00000008892
ENSBGRG00000008897
ENSBGRG00000008899
ENSBGRG00000008902
ENSBGRG00000008905
ENSBGRG00000008913
ENSBGRG00000008915
ENSBGRG00000008930
ENSBGRG00000008935
ENSBGRG00000008941
ENSBGRG00000008942
ENSBGRG00000008949
ENSBGRG00000008955
ENSBGRG00000008958
ENSBGRG00000008959
ENSBGRG00000008969
ENSBGRG00000008975
ENSBGRG00000008979
ENSBGRG00000008981
ENSBGRG00000008987
ENSBGRG00000008991
ENSBGRG00000008996
ENSBGRG00000009003
ENSBGRG00000009017
ENSBGRG00000009018
ENSBGRG00000009024
ENSBGRG00000009031
ENSBGRG00000009034
ENSBGRG00000009048
ENSBGRG00000009067
ENSBGRG00000009074
ENSBGRG00000009113
ENSBGRG00000009122
ENSBGRG00000009136
ENSBGRG00000009142
ENSBGRG00000009154
ENSBGRG00000009155
ENSBGRG00000009173
ENSBGRG00000009188
ENSBGRG00000009192
ENSBGRG00000009197
ENSBGRG00000009200
ENSBGRG00000009217
ENSBGRG00000009218
ENSBGRG00000009222
ENSBGRG00000009227
ENSBGRG00000009232
ENSBGRG00000009234
ENSBGRG00000009243
ENSBGRG00000009246
ENSBGRG00000009248
ENSBGRG00000009251
ENSBGRG00000009263
ENSBGRG00000009264
ENSBGRG00000009274
ENSBGRG00000009280
ENSBGRG00000009281
ENSBGRG00000009288
ENSBGRG00000009289
ENSBGRG00000009293
ENSBGRG00000009319
ENSBGRG00000009333
ENSBGRG00000009335
ENSBGRG00000009342
ENSBGRG00000009348
ENSBGRG00000009353
ENSBGRG00000009359
ENSBGRG00000009371
ENSBGRG00000009383
ENSBGRG00000009387
ENSBGRG00000009395
ENSBGRG00000009413
ENSBGRG00000009416
ENSBGRG00000009417
ENSBGRG00000009423
ENSBGRG00000009429
ENSBGRG00000009434
ENSBGRG00000009440
ENSBGRG00000009443
ENSBGRG00000009453
ENSBGRG00000009457
ENSBGRG00000009458
ENSBGRG00000009461
ENSBGRG00000009465
ENSBGRG00000009466
ENSBGRG00000009467
ENSBGRG00000009513
ENSBGRG00000009516
ENSBGRG00000009520
ENSBGRG00000009521
ENSBGRG00000009522
ENSBGRG00000009533
ENSBGRG00000009554
ENSBGRG00000009561
ENSBGRG00000009563
ENSBGRG00000009567
ENSBGRG00000009583
ENSBGRG00000009585
ENSBGRG00000009586
ENSBGRG00000009592
ENSBGRG00000009605
ENSBGRG00000009612
ENSBGRG00000009613
ENSBGRG00000009649
ENSBGRG00000009651
ENSBGRG00000009656
ENSBGRG00000009658
ENSBGRG00000009667
ENSBGRG00000009677
ENSBGRG00000009678
ENSBGRG00000009692
ENSBGRG00000009701
ENSBGRG00000009707
ENSBGRG00000009715
ENSBGRG00000009717
ENSBGRG00000009734
ENSBGRG00000009737
ENSBGRG00000009739
ENSBGRG00000009740
ENSBGRG00000009751
ENSBGRG00000009758
ENSBGRG00000009782
ENSBGRG00000009783
ENSBGRG00000009800
ENSBGRG00000009812
ENSBGRG00000009823
ENSBGRG00000009834
ENSBGRG00000009847
ENSBGRG00000009853
ENSBGRG00000009854
ENSBGRG00000009861
ENSBGRG00000009863
ENSBGRG00000009865
ENSBGRG00000009867
ENSBGRG00000009884
ENSBGRG00000009933
ENSBGRG00000009948
ENSBGRG00000009961
ENSBGRG00000009983
ENSBGRG00000010010
ENSBGRG00000010024
ENSBGRG00000010025
ENSBGRG00000010027
ENSBGRG00000010029
ENSBGRG00000010037
ENSBGRG00000010042
ENSBGRG00000010046
ENSBGRG00000010047
ENSBGRG00000010048
ENSBGRG00000010052
ENSBGRG00000010066
ENSBGRG00000010075
ENSBGRG00000010081
ENSBGRG00000010087
ENSBGRG00000010091
ENSBGRG00000010095
ENSBGRG00000010122
ENSBGRG00000010124
ENSBGRG00000010133
ENSBGRG00000010142
ENSBGRG00000010153
ENSBGRG00000010154
ENSBGRG00000010165
ENSBGRG00000010167
ENSBGRG00000010170
ENSBGRG00000010172
ENSBGRG00000010187
ENSBGRG00000010202
ENSBGRG00000010219
ENSBGRG00000010222
ENSBGRG00000010225
ENSBGRG00000010243
ENSBGRG00000010254
ENSBGRG00000010260
ENSBGRG00000010262
ENSBGRG00000010274
ENSBGRG00000010281
ENSBGRG00000010295
ENSBGRG00000010296
ENSBGRG00000010298
ENSBGRG00000010322
ENSBGRG00000010324
ENSBGRG00000010325
ENSBGRG00000010329
ENSBGRG00000010343
ENSBGRG00000010345
ENSBGRG00000010364
ENSBGRG00000010386
ENSBGRG00000010391
ENSBGRG00000010394
ENSBGRG00000010396
ENSBGRG00000010403
ENSBGRG00000010404
ENSBGRG00000010408
ENSBGRG00000010418
ENSBGRG00000010425
ENSBGRG00000010429
ENSBGRG00000010436
ENSBGRG00000010439
ENSBGRG00000010442
ENSBGRG00000010448
ENSBGRG00000010449
ENSBGRG00000010454
ENSBGRG00000010460
ENSBGRG00000010465
ENSBGRG00000010468
ENSBGRG00000010470
ENSBGRG00000010477
ENSBGRG00000010479
ENSBGRG00000010480
ENSBGRG00000010493
ENSBGRG00000010494
ENSBGRG00000010496
ENSBGRG00000010502
ENSBGRG00000010504
ENSBGRG00000010505
ENSBGRG00000010513
ENSBGRG00000010528
ENSBGRG00000010531
ENSBGRG00000010541
ENSBGRG00000010543
ENSBGRG00000010562
ENSBGRG00000010572
ENSBGRG00000010578
ENSBGRG00000010583
ENSBGRG00000010588
ENSBGRG00000010596
ENSBGRG00000010604
ENSBGRG00000010608
ENSBGRG00000010610
ENSBGRG00000010613
ENSBGRG00000010636
ENSBGRG00000010641
ENSBGRG00000010668
ENSBGRG00000010678
ENSBGRG00000010681
ENSBGRG00000010682
ENSBGRG00000010686
ENSBGRG00000010697
ENSBGRG00000010698
ENSBGRG00000010707
ENSBGRG00000010753
ENSBGRG00000010770
ENSBGRG00000010776
ENSBGRG00000010791
ENSBGRG00000010793
ENSBGRG00000010811
ENSBGRG00000010817
ENSBGRG00000010819
ENSBGRG00000010843
ENSBGRG00000010848
ENSBGRG00000010857
ENSBGRG00000010859
ENSBGRG00000010860
ENSBGRG00000010861
ENSBGRG00000010862
ENSBGRG00000010863
ENSBGRG00000010870
ENSBGRG00000010886
ENSBGRG00000010887
ENSBGRG00000010910
ENSBGRG00000010912
ENSBGRG00000010915
ENSBGRG00000010922
ENSBGRG00000010935
ENSBGRG00000010946
ENSBGRG00000010954
ENSBGRG00000010980
ENSBGRG00000011010
ENSBGRG00000011019
ENSBGRG00000011055
ENSBGRG00000011058
ENSBGRG00000011084
ENSBGRG00000011093
ENSBGRG00000011097
ENSBGRG00000011098
ENSBGRG00000011100
ENSBGRG00000011102
ENSBGRG00000011118
ENSBGRG00000011124
ENSBGRG00000011126
ENSBGRG00000011133
ENSBGRG00000011137
ENSBGRG00000011146
ENSBGRG00000011162
ENSBGRG00000011163
ENSBGRG00000011182
ENSBGRG00000011184
ENSBGRG00000011194
ENSBGRG00000011199
ENSBGRG00000011201
ENSBGRG00000011205
ENSBGRG00000011220
ENSBGRG00000011222
ENSBGRG00000011223
ENSBGRG00000011226
ENSBGRG00000011233
ENSBGRG00000011235
ENSBGRG00000011237
ENSBGRG00000011263
ENSBGRG00000011267
ENSBGRG00000011268
ENSBGRG00000011283
ENSBGRG00000011286
ENSBGRG00000011287
ENSBGRG00000011300
ENSBGRG00000011310
ENSBGRG00000011319
ENSBGRG00000011326
ENSBGRG00000011335
ENSBGRG00000011337
ENSBGRG00000011339
ENSBGRG00000011345
ENSBGRG00000011348
ENSBGRG00000011360
ENSBGRG00000011367
ENSBGRG00000011371
ENSBGRG00000011393
ENSBGRG00000011401
ENSBGRG00000011404
ENSBGRG00000011407
ENSBGRG00000011409
ENSBGRG00000011414
ENSBGRG00000011419
ENSBGRG00000011422
ENSBGRG00000011426
ENSBGRG00000011430
ENSBGRG00000011440
ENSBGRG00000011442
ENSBGRG00000011447
ENSBGRG00000011450
ENSBGRG00000011451
ENSBGRG00000011456
ENSBGRG00000011458
ENSBGRG00000011459
ENSBGRG00000011475
ENSBGRG00000011491
ENSBGRG00000011494
ENSBGRG00000011542
ENSBGRG00000011543
ENSBGRG00000011548
ENSBGRG00000011572
ENSBGRG00000011587
ENSBGRG00000011589
ENSBGRG00000011600
ENSBGRG00000011605
ENSBGRG00000011628
ENSBGRG00000011629
ENSBGRG00000011635
ENSBGRG00000011637
ENSBGRG00000011643
ENSBGRG00000011648
ENSBGRG00000011666
ENSBGRG00000011667
ENSBGRG00000011675
ENSBGRG00000011687
ENSBGRG00000011728
ENSBGRG00000011735
ENSBGRG00000011738
ENSBGRG00000011744
ENSBGRG00000011767
ENSBGRG00000011769
ENSBGRG00000011783
ENSBGRG00000011786
ENSBGRG00000011787
ENSBGRG00000011816
ENSBGRG00000011821
ENSBGRG00000011825
ENSBGRG00000011826
ENSBGRG00000011829
ENSBGRG00000011833
ENSBGRG00000011834
ENSBGRG00000011838
ENSBGRG00000011851
ENSBGRG00000011867
ENSBGRG00000011873
ENSBGRG00000011875
ENSBGRG00000011917
ENSBGRG00000011919
ENSBGRG00000011933
ENSBGRG00000011944
ENSBGRG00000011946
ENSBGRG00000011955
ENSBGRG00000011956
ENSBGRG00000011958
ENSBGRG00000011971
ENSBGRG00000011976
ENSBGRG00000011977
ENSBGRG00000011978
ENSBGRG00000011984
ENSBGRG00000011999
ENSBGRG00000012011
ENSBGRG00000012016
ENSBGRG00000012019
ENSBGRG00000012025
ENSBGRG00000012033
ENSBGRG00000012036
ENSBGRG00000012039
ENSBGRG00000012046
ENSBGRG00000012049
ENSBGRG00000012053
ENSBGRG00000012055
ENSBGRG00000012056
ENSBGRG00000012059
ENSBGRG00000012062
ENSBGRG00000012080
ENSBGRG00000012094
ENSBGRG00000012098
ENSBGRG00000012100
ENSBGRG00000012103
ENSBGRG00000012111
ENSBGRG00000012125
ENSBGRG00000012130
ENSBGRG00000012135
ENSBGRG00000012136
ENSBGRG00000012156
ENSBGRG00000012157
ENSBGRG00000012164
ENSBGRG00000012183
ENSBGRG00000012186
ENSBGRG00000012202
ENSBGRG00000012213
ENSBGRG00000012231
ENSBGRG00000012239
ENSBGRG00000012243
ENSBGRG00000012248
ENSBGRG00000012251
ENSBGRG00000012255
ENSBGRG00000012261
ENSBGRG00000012263
ENSBGRG00000012282
ENSBGRG00000012285
ENSBGRG00000012288
ENSBGRG00000012292
ENSBGRG00000012295
ENSBGRG00000012300
ENSBGRG00000012307
ENSBGRG00000012317
ENSBGRG00000012318
ENSBGRG00000012323
ENSBGRG00000012347
ENSBGRG00000012350
ENSBGRG00000012358
ENSBGRG00000012360
ENSBGRG00000012367
ENSBGRG00000012369
ENSBGRG00000012397
ENSBGRG00000012400
ENSBGRG00000012402
ENSBGRG00000012405
ENSBGRG00000012415
ENSBGRG00000012418
ENSBGRG00000012452
ENSBGRG00000012456
ENSBGRG00000012461
ENSBGRG00000012470
ENSBGRG00000012493
ENSBGRG00000012505
ENSBGRG00000012538
ENSBGRG00000012540
ENSBGRG00000012545
ENSBGRG00000012547
ENSBGRG00000012563
ENSBGRG00000012566
ENSBGRG00000012568
ENSBGRG00000012569
ENSBGRG00000012586
ENSBGRG00000012590
ENSBGRG00000012591
ENSBGRG00000012592
ENSBGRG00000012593
ENSBGRG00000012596
ENSBGRG00000012605
ENSBGRG00000012615
ENSBGRG00000012628
ENSBGRG00000012648
ENSBGRG00000012655
ENSBGRG00000012668
ENSBGRG00000012670
ENSBGRG00000012678
ENSBGRG00000012684
ENSBGRG00000012689
ENSBGRG00000012691
ENSBGRG00000012702
ENSBGRG00000012713
ENSBGRG00000012733
ENSBGRG00000012734
ENSBGRG00000012744
ENSBGRG00000012746
ENSBGRG00000012748
ENSBGRG00000012749
ENSBGRG00000012761
ENSBGRG00000012764
ENSBGRG00000012776
ENSBGRG00000012790
ENSBGRG00000012797
ENSBGRG00000012800
ENSBGRG00000012837
ENSBGRG00000012847
ENSBGRG00000012850
ENSBGRG00000012853
ENSBGRG00000012874
ENSBGRG00000012876
ENSBGRG00000012885
ENSBGRG00000012899
ENSBGRG00000012905
ENSBGRG00000012922
ENSBGRG00000012945
ENSBGRG00000012950
ENSBGRG00000012954
ENSBGRG00000012960
ENSBGRG00000012970
ENSBGRG00000012973
ENSBGRG00000012983
ENSBGRG00000012993
ENSBGRG00000012999
ENSBGRG00000013001
ENSBGRG00000013005
ENSBGRG00000013009
ENSBGRG00000013011
ENSBGRG00000013012
ENSBGRG00000013021
ENSBGRG00000013028
ENSBGRG00000013039
ENSBGRG00000013041
ENSBGRG00000013048
ENSBGRG00000013072
ENSBGRG00000013074
ENSBGRG00000013086
ENSBGRG00000013091
ENSBGRG00000013099
ENSBGRG00000013107
ENSBGRG00000013113
ENSBGRG00000013150
ENSBGRG00000013153
ENSBGRG00000013163
ENSBGRG00000013165
ENSBGRG00000013167
ENSBGRG00000013168
ENSBGRG00000013174
ENSBGRG00000013175
ENSBGRG00000013182
ENSBGRG00000013197
ENSBGRG00000013207
ENSBGRG00000013223
ENSBGRG00000013232
ENSBGRG00000013238
ENSBGRG00000013256
ENSBGRG00000013260
ENSBGRG00000013262
ENSBGRG00000013276
ENSBGRG00000013300
ENSBGRG00000013303
ENSBGRG00000013312
ENSBGRG00000013319
ENSBGRG00000013322
ENSBGRG00000013345
ENSBGRG00000013385
ENSBGRG00000013403
ENSBGRG00000013425
ENSBGRG00000013431
ENSBGRG00000013432
ENSBGRG00000013442
ENSBGRG00000013444
ENSBGRG00000013447
ENSBGRG00000013453
ENSBGRG00000013457
ENSBGRG00000013460
ENSBGRG00000013463
ENSBGRG00000013465
ENSBGRG00000013467
ENSBGRG00000013471
ENSBGRG00000013476
ENSBGRG00000013482
ENSBGRG00000013483
ENSBGRG00000013485
ENSBGRG00000013492
ENSBGRG00000013499
ENSBGRG00000013503
ENSBGRG00000013508
ENSBGRG00000013512
ENSBGRG00000013513
ENSBGRG00000013515
ENSBGRG00000013519
ENSBGRG00000013524
ENSBGRG00000013545
ENSBGRG00000013555
ENSBGRG00000013572
ENSBGRG00000013591
ENSBGRG00000013610
ENSBGRG00000013618
ENSBGRG00000013633
ENSBGRG00000013640
ENSBGRG00000013661
ENSBGRG00000013666
ENSBGRG00000013667
ENSBGRG00000013669
ENSBGRG00000013686
ENSBGRG00000013687
ENSBGRG00000013695
ENSBGRG00000013710
ENSBGRG00000013720
ENSBGRG00000013727
ENSBGRG00000013733
ENSBGRG00000013737
ENSBGRG00000013748
ENSBGRG00000013774
ENSBGRG00000013775
ENSBGRG00000013777
ENSBGRG00000013782
ENSBGRG00000013804
ENSBGRG00000013827
ENSBGRG00000013838
ENSBGRG00000013840
ENSBGRG00000013848
ENSBGRG00000013899
ENSBGRG00000013908
ENSBGRG00000013927
ENSBGRG00000013929
ENSBGRG00000013931
ENSBGRG00000013937
ENSBGRG00000013938
ENSBGRG00000013939
ENSBGRG00000013941
ENSBGRG00000013959
ENSBGRG00000013973
ENSBGRG00000013974
ENSBGRG00000013976
ENSBGRG00000013992
ENSBGRG00000013998
ENSBGRG00000014009
ENSBGRG00000014014
ENSBGRG00000014016
ENSBGRG00000014017
ENSBGRG00000014027
ENSBGRG00000014052
ENSBGRG00000014054
ENSBGRG00000014055
ENSBGRG00000014074
ENSBGRG00000014076
ENSBGRG00000014077
ENSBGRG00000014078
ENSBGRG00000014091
ENSBGRG00000014098
ENSBGRG00000014113
ENSBGRG00000014121
ENSBGRG00000014131
ENSBGRG00000014148
ENSBGRG00000014149
ENSBGRG00000014159
ENSBGRG00000014162
ENSBGRG00000014171
ENSBGRG00000014182
ENSBGRG00000014185
ENSBGRG00000014186
ENSBGRG00000014188
ENSBGRG00000014232
ENSBGRG00000014236
ENSBGRG00000014241
ENSBGRG00000014248
ENSBGRG00000014250
ENSBGRG00000014252
ENSBGRG00000014258
ENSBGRG00000014277
ENSBGRG00000014281
ENSBGRG00000014288
ENSBGRG00000014289
ENSBGRG00000014298
ENSBGRG00000014306
ENSBGRG00000014317
ENSBGRG00000014320
ENSBGRG00000014321
ENSBGRG00000014342
ENSBGRG00000014372
ENSBGRG00000014375
ENSBGRG00000014380
ENSBGRG00000014381
ENSBGRG00000014394
ENSBGRG00000014396
ENSBGRG00000014397
ENSBGRG00000014399
ENSBGRG00000014404
ENSBGRG00000014405
ENSBGRG00000014410
ENSBGRG00000014421
ENSBGRG00000014441
ENSBGRG00000014449
ENSBGRG00000014455
ENSBGRG00000014456
ENSBGRG00000014464
ENSBGRG00000014470
ENSBGRG00000014483
ENSBGRG00000014488
ENSBGRG00000014494
ENSBGRG00000014502
ENSBGRG00000014503
ENSBGRG00000014510
ENSBGRG00000014513
ENSBGRG00000014520
ENSBGRG00000014531
ENSBGRG00000014534
ENSBGRG00000014541
ENSBGRG00000014550
ENSBGRG00000014551
ENSBGRG00000014558
ENSBGRG00000014561
ENSBGRG00000014568
ENSBGRG00000014573
ENSBGRG00000014592
ENSBGRG00000014603
ENSBGRG00000014608
ENSBGRG00000014609
ENSBGRG00000014613
ENSBGRG00000014639
ENSBGRG00000014640
ENSBGRG00000014641
ENSBGRG00000014644
ENSBGRG00000014678
ENSBGRG00000014691
ENSBGRG00000014694
ENSBGRG00000014697
ENSBGRG00000014701
ENSBGRG00000014703
ENSBGRG00000014713
ENSBGRG00000014763
ENSBGRG00000014772
ENSBGRG00000014775
ENSBGRG00000014780
ENSBGRG00000014782
ENSBGRG00000014800
ENSBGRG00000014810
ENSBGRG00000014823
ENSBGRG00000014826
ENSBGRG00000014828
ENSBGRG00000014837
ENSBGRG00000014838
ENSBGRG00000014847
ENSBGRG00000014863
ENSBGRG00000014865
ENSBGRG00000014872
ENSBGRG00000014876
ENSBGRG00000014894
ENSBGRG00000014895
ENSBGRG00000014898
ENSBGRG00000014905
ENSBGRG00000014907
ENSBGRG00000014909
ENSBGRG00000014919
ENSBGRG00000014926
ENSBGRG00000014942
ENSBGRG00000014945
ENSBGRG00000014946
ENSBGRG00000014947
ENSBGRG00000014951
ENSBGRG00000014957
ENSBGRG00000014959
ENSBGRG00000014967
ENSBGRG00000014974
ENSBGRG00000014989
ENSBGRG00000014993
ENSBGRG00000015032
ENSBGRG00000015034
ENSBGRG00000015048
ENSBGRG00000015049
ENSBGRG00000015058
ENSBGRG00000015061
ENSBGRG00000015073
ENSBGRG00000015074
ENSBGRG00000015086
ENSBGRG00000015087
ENSBGRG00000015089
ENSBGRG00000015090
ENSBGRG00000015113
ENSBGRG00000015122
ENSBGRG00000015123
ENSBGRG00000015128
ENSBGRG00000015129
ENSBGRG00000015133
ENSBGRG00000015136
ENSBGRG00000015150
ENSBGRG00000015154
ENSBGRG00000015162
ENSBGRG00000015164
ENSBGRG00000015165
ENSBGRG00000015166
ENSBGRG00000015167
ENSBGRG00000015172
ENSBGRG00000015181
ENSBGRG00000015182
ENSBGRG00000015186
ENSBGRG00000015195
ENSBGRG00000015197
ENSBGRG00000015217
ENSBGRG00000015235
ENSBGRG00000015255
ENSBGRG00000015267
ENSBGRG00000015274
ENSBGRG00000015276
ENSBGRG00000015285
ENSBGRG00000015301
ENSBGRG00000015326
ENSBGRG00000015327
ENSBGRG00000015335
ENSBGRG00000015348
ENSBGRG00000015352
ENSBGRG00000015358
ENSBGRG00000015378
ENSBGRG00000015381
ENSBGRG00000015394
ENSBGRG00000015398
ENSBGRG00000015410
ENSBGRG00000015416
ENSBGRG00000015430
ENSBGRG00000015447
ENSBGRG00000015449
ENSBGRG00000015450
ENSBGRG00000015454
ENSBGRG00000015478
ENSBGRG00000015489
ENSBGRG00000015492
ENSBGRG00000015495
ENSBGRG00000015496
ENSBGRG00000015499
ENSBGRG00000015507
ENSBGRG00000015509
ENSBGRG00000015513
ENSBGRG00000015521
ENSBGRG00000015535
ENSBGRG00000015541
ENSBGRG00000015552
ENSBGRG00000015560
ENSBGRG00000015574
ENSBGRG00000015587
ENSBGRG00000015593
ENSBGRG00000015598
ENSBGRG00000015602
ENSBGRG00000015606
ENSBGRG00000015618
ENSBGRG00000015623
ENSBGRG00000015631
ENSBGRG00000015632
ENSBGRG00000015642
ENSBGRG00000015651
ENSBGRG00000015665
ENSBGRG00000015681
ENSBGRG00000015683
ENSBGRG00000015760
ENSBGRG00000015779
ENSBGRG00000015786
ENSBGRG00000015804
[truncated: 1,385 more rows]

## Sheet: A_C.overlap.genelist
ENSBGRG00000000003
ENSBGRG00000000004
ENSBGRG00000000008
ENSBGRG00000000009
ENSBGRG00000000017
ENSBGRG00000000021
ENSBGRG00000000024
ENSBGRG00000000025
ENSBGRG00000000027
ENSBGRG00000000031
ENSBGRG00000000037
ENSBGRG00000000038
ENSBGRG00000000042
ENSBGRG00000000043
ENSBGRG00000000047
ENSBGRG00000000058
ENSBGRG00000000059
ENSBGRG00000000060
ENSBGRG00000000062
ENSBGRG00000000067
ENSBGRG00000000068
ENSBGRG00000000069
ENSBGRG00000000070
ENSBGRG00000000075
ENSBGRG00000000076
ENSBGRG00000000078
ENSBGRG00000000079
ENSBGRG00000000080
ENSBGRG00000000082
ENSBGRG00000000083
ENSBGRG00000000085
ENSBGRG00000000101
ENSBGRG00000000103
ENSBGRG00000000112
ENSBGRG00000000115
ENSBGRG00000000116
ENSBGRG00000000117
ENSBGRG00000000118
ENSBGRG00000000119
ENSBGRG00000000120
ENSBGRG00000000122
ENSBGRG00000000123
ENSBGRG00000000124
ENSBGRG00000000125
ENSBGRG00000000126
ENSBGRG00000000127
ENSBGRG00000000129
ENSBGRG00000000132
ENSBGRG00000000134
ENSBGRG00000000135
ENSBGRG00000000138
ENSBGRG00000000140
ENSBGRG00000000141
ENSBGRG00000000142
ENSBGRG00000000144
ENSBGRG00000000146
ENSBGRG00000000154
ENSBGRG00000000155
ENSBGRG00000000158
ENSBGRG00000000159
ENSBGRG00000000162
ENSBGRG00000000166
ENSBGRG00000000168
ENSBGRG00000000172
ENSBGRG00000000173
ENSBGRG00000000174
ENSBGRG00000000176
ENSBGRG00000000177
ENSBGRG00000000178
ENSBGRG00000000180
ENSBGRG00000000181
ENSBGRG00000000185
ENSBGRG00000000186
ENSBGRG00000000188
ENSBGRG00000000189
ENSBGRG00000000190
ENSBGRG00000000191
ENSBGRG00000000193
ENSBGRG00000000194
ENSBGRG00000000196
ENSBGRG00000000197
ENSBGRG00000000199
ENSBGRG00000000201
ENSBGRG00000000203
ENSBGRG00000000204
ENSBGRG00000000206
ENSBGRG00000000207
ENSBGRG00000000208
ENSBGRG00000000209
ENSBGRG00000000210
ENSBGRG00000000211
ENSBGRG00000000213
ENSBGRG00000000215
ENSBGRG00000000216
ENSBGRG00000000218
ENSBGRG00000000220
ENSBGRG00000000221
ENSBGRG00000000222
ENSBGRG00000000223
ENSBGRG00000000225
ENSBGRG00000000227
ENSBGRG00000000228
ENSBGRG00000000229
ENSBGRG00000000231
ENSBGRG00000000233
ENSBGRG00000000236
ENSBGRG00000000237
ENSBGRG00000000240
ENSBGRG00000000241
ENSBGRG00000000244
ENSBGRG00000000245
ENSBGRG00000000248
ENSBGRG00000000249
ENSBGRG00000000254
ENSBGRG00000000255
ENSBGRG00000000256
ENSBGRG00000000257
ENSBGRG00000000258
ENSBGRG00000000259
ENSBGRG00000000260
ENSBGRG00000000261
ENSBGRG00000000262
ENSBGRG00000000263
ENSBGRG00000000265
ENSBGRG00000000266
ENSBGRG00000000267
ENSBGRG00000000268
ENSBGRG00000000269
ENSBGRG00000000270
ENSBGRG00000000271
ENSBGRG00000000274
ENSBGRG00000000275
ENSBGRG00000000276
ENSBGRG00000000278
ENSBGRG00000000280
ENSBGRG00000000282
ENSBGRG00000000284
ENSBGRG00000000285
ENSBGRG00000000286
ENSBGRG00000000288
ENSBGRG00000000291
ENSBGRG00000000293
ENSBGRG00000000294
ENSBGRG00000000296
ENSBGRG00000000297
ENSBGRG00000000299
ENSBGRG00000000300
ENSBGRG00000000301
ENSBGRG00000000303
ENSBGRG00000000304
ENSBGRG00000000306
ENSBGRG00000000307
ENSBGRG00000000309
ENSBGRG00000000310
ENSBGRG00000000311
ENSBGRG00000000313
ENSBGRG00000000314
ENSBGRG00000000316
ENSBGRG00000000318
ENSBGRG00000000321
ENSBGRG00000000322
ENSBGRG00000000326
ENSBGRG00000000327
ENSBGRG00000000330
ENSBGRG00000000335
ENSBGRG00000000336
ENSBGRG00000000337
ENSBGRG00000000341
ENSBGRG00000000346
ENSBGRG00000000347
ENSBGRG00000000349
ENSBGRG00000000351
ENSBGRG00000000352
ENSBGRG00000000353
ENSBGRG00000000354
ENSBGRG00000000356
ENSBGRG00000000358
ENSBGRG00000000359
ENSBGRG00000000360
ENSBGRG00000000361
ENSBGRG00000000362
ENSBGRG00000000363
ENSBGRG00000000364
ENSBGRG00000000366
ENSBGRG00000000367
ENSBGRG00000000369
ENSBGRG00000000370
ENSBGRG00000000371
ENSBGRG00000000372
ENSBGRG00000000373
ENSBGRG00000000374
ENSBGRG00000000375
ENSBGRG00000000377
ENSBGRG00000000378
ENSBGRG00000000379
ENSBGRG00000000380
ENSBGRG00000000382
ENSBGRG00000000384
ENSBGRG00000000385
ENSBGRG00000000386
ENSBGRG00000000387
ENSBGRG00000000388
ENSBGRG00000000389
ENSBGRG00000000391
ENSBGRG00000000393
ENSBGRG00000000394
ENSBGRG00000000395
ENSBGRG00000000396
ENSBGRG00000000397
ENSBGRG00000000398
ENSBGRG00000000399
ENSBGRG00000000402
ENSBGRG00000000404
ENSBGRG00000000405
ENSBGRG00000000407
ENSBGRG00000000408
ENSBGRG00000000409
ENSBGRG00000000410
ENSBGRG00000000411
ENSBGRG00000000412
ENSBGRG00000000413
ENSBGRG00000000414
ENSBGRG00000000415
ENSBGRG00000000417
ENSBGRG00000000420
ENSBGRG00000000421
ENSBGRG00000000422
ENSBGRG00000000424
ENSBGRG00000000425
ENSBGRG00000000426
ENSBGRG00000000427
ENSBGRG00000000428
ENSBGRG00000000429
ENSBGRG00000000430
ENSBGRG00000000435
ENSBGRG00000000437
ENSBGRG00000000438
ENSBGRG00000000439
ENSBGRG00000000440
ENSBGRG00000000442
ENSBGRG00000000444
ENSBGRG00000000445
ENSBGRG00000000446
ENSBGRG00000000449
ENSBGRG00000000453
ENSBGRG00000000455
ENSBGRG00000000456
ENSBGRG00000000458
ENSBGRG00000000459
ENSBGRG00000000460
ENSBGRG00000000461
ENSBGRG00000000463
ENSBGRG00000000464
ENSBGRG00000000465
ENSBGRG00000000466
ENSBGRG00000000467
ENSBGRG00000000468
ENSBGRG00000000469
ENSBGRG00000000471
ENSBGRG00000000478
ENSBGRG00000000480
ENSBGRG00000000482
ENSBGRG00000000484
ENSBGRG00000000487
ENSBGRG00000000488
ENSBGRG00000000490
ENSBGRG00000000491
ENSBGRG00000000492
ENSBGRG00000000493
ENSBGRG00000000499
ENSBGRG00000000500
ENSBGRG00000000501
ENSBGRG00000000502
ENSBGRG00000000503
ENSBGRG00000000504
ENSBGRG00000000506
ENSBGRG00000000507
ENSBGRG00000000508
ENSBGRG00000000509
ENSBGRG00000000510
ENSBGRG00000000511
ENSBGRG00000000513
ENSBGRG00000000514
ENSBGRG00000000517
ENSBGRG00000000518
ENSBGRG00000000520
ENSBGRG00000000522
ENSBGRG00000000523
ENSBGRG00000000525
ENSBGRG00000000526
ENSBGRG00000000528
ENSBGRG00000000529
ENSBGRG00000000534
ENSBGRG00000000535
ENSBGRG00000000536
ENSBGRG00000000537
ENSBGRG00000000538
ENSBGRG00000000539
ENSBGRG00000000540
ENSBGRG00000000541
ENSBGRG00000000542
ENSBGRG00000000543
ENSBGRG00000000544
ENSBGRG00000000546
ENSBGRG00000000548
ENSBGRG00000000549
ENSBGRG00000000550
ENSBGRG00000000551
ENSBGRG00000000555
ENSBGRG00000000557
ENSBGRG00000000558
ENSBGRG00000000559
ENSBGRG00000000561
ENSBGRG00000000562
ENSBGRG00000000565
ENSBGRG00000000566
ENSBGRG00000000568
ENSBGRG00000000569
ENSBGRG00000000570
ENSBGRG00000000571
ENSBGRG00000000572
ENSBGRG00000000573
ENSBGRG00000000574
ENSBGRG00000000575
ENSBGRG00000000576
ENSBGRG00000000577
ENSBGRG00000000580
ENSBGRG00000000581
ENSBGRG00000000589
ENSBGRG00000000591
ENSBGRG00000000593
ENSBGRG00000000594
ENSBGRG00000000595
ENSBGRG00000000596
ENSBGRG00000000597
ENSBGRG00000000600
ENSBGRG00000000601
ENSBGRG00000000604
ENSBGRG00000000609
ENSBGRG00000000610
ENSBGRG00000000613
ENSBGRG00000000615
ENSBGRG00000000616
ENSBGRG00000000619
ENSBGRG00000000622
ENSBGRG00000000623
ENSBGRG00000000624
ENSBGRG00000000625
ENSBGRG00000000629
ENSBGRG00000000630
ENSBGRG00000000631
ENSBGRG00000000633
ENSBGRG00000000636
ENSBGRG00000000639
ENSBGRG00000000640
ENSBGRG00000000641
ENSBGRG00000000642
ENSBGRG00000000644
ENSBGRG00000000646
ENSBGRG00000000647
ENSBGRG00000000648
ENSBGRG00000000649
ENSBGRG00000000650
ENSBGRG00000000652
ENSBGRG00000000656
ENSBGRG00000000657
ENSBGRG00000000660
ENSBGRG00000000661
ENSBGRG00000000662
ENSBGRG00000000664
ENSBGRG00000000665
ENSBGRG00000000666
ENSBGRG00000000668
ENSBGRG00000000669
ENSBGRG00000000670
ENSBGRG00000000671
ENSBGRG00000000672
ENSBGRG00000000673
ENSBGRG00000000674
ENSBGRG00000000676
ENSBGRG00000000677
ENSBGRG00000000681
ENSBGRG00000000682
ENSBGRG00000000684
ENSBGRG00000000685
ENSBGRG00000000687
ENSBGRG00000000689
ENSBGRG00000000690
ENSBGRG00000000692
ENSBGRG00000000693
ENSBGRG00000000694
ENSBGRG00000000695
ENSBGRG00000000696
ENSBGRG00000000697
ENSBGRG00000000698
ENSBGRG00000000700
ENSBGRG00000000703
ENSBGRG00000000705
ENSBGRG00000000706
ENSBGRG00000000708
ENSBGRG00000000711
ENSBGRG00000000712
ENSBGRG00000000713
ENSBGRG00000000714
ENSBGRG00000000715
ENSBGRG00000000716
ENSBGRG00000000719
ENSBGRG00000000720
ENSBGRG00000000721
ENSBGRG00000000722
ENSBGRG00000000724
ENSBGRG00000000725
ENSBGRG00000000726
ENSBGRG00000000727
ENSBGRG00000000728
ENSBGRG00000000730
ENSBGRG00000000731
ENSBGRG00000000732
ENSBGRG00000000733
ENSBGRG00000000734
ENSBGRG00000000735
ENSBGRG00000000737
ENSBGRG00000000738
ENSBGRG00000000741
ENSBGRG00000000746
ENSBGRG00000000747
ENSBGRG00000000749
ENSBGRG00000000751
ENSBGRG00000000752
ENSBGRG00000000753
ENSBGRG00000000754
ENSBGRG00000000755
ENSBGRG00000000756
ENSBGRG00000000758
ENSBGRG00000000760
ENSBGRG00000000761
ENSBGRG00000000762
ENSBGRG00000000763
ENSBGRG00000000764
ENSBGRG00000000765
ENSBGRG00000000766
ENSBGRG00000000768
ENSBGRG00000000770
ENSBGRG00000000772
ENSBGRG00000000774
ENSBGRG00000000775
ENSBGRG00000000777
ENSBGRG00000000778
ENSBGRG00000000779
ENSBGRG00000000780
ENSBGRG00000000781
ENSBGRG00000000782
ENSBGRG00000000783
ENSBGRG00000000784
ENSBGRG00000000785
ENSBGRG00000000786
ENSBGRG00000000788
ENSBGRG00000000789
ENSBGRG00000000790
ENSBGRG00000000791
ENSBGRG00000000793
ENSBGRG00000000795
ENSBGRG00000000797
ENSBGRG00000000800
ENSBGRG00000000802
ENSBGRG00000000805
ENSBGRG00000000807
ENSBGRG00000000809
ENSBGRG00000000810
ENSBGRG00000000811
ENSBGRG00000000812
ENSBGRG00000000813
ENSBGRG00000000816
ENSBGRG00000000817
ENSBGRG00000000819
ENSBGRG00000000822
ENSBGRG00000000825
ENSBGRG00000000826
ENSBGRG00000000827
ENSBGRG00000000828
ENSBGRG00000000831
ENSBGRG00000000833
ENSBGRG00000000834
ENSBGRG00000000837
ENSBGRG00000000838
ENSBGRG00000000839
ENSBGRG00000000841
ENSBGRG00000000842
ENSBGRG00000000843
ENSBGRG00000000844
ENSBGRG00000000845
ENSBGRG00000000847
ENSBGRG00000000848
ENSBGRG00000000849
ENSBGRG00000000850
ENSBGRG00000000852
ENSBGRG00000000853
ENSBGRG00000000855
ENSBGRG00000000856
ENSBGRG00000000857
ENSBGRG00000000858
ENSBGRG00000000859
ENSBGRG00000000860
ENSBGRG00000000862
ENSBGRG00000000863
ENSBGRG00000000864
ENSBGRG00000000865
ENSBGRG00000000866
ENSBGRG00000000867
ENSBGRG00000000868
ENSBGRG00000000869
ENSBGRG00000000871
ENSBGRG00000000872
ENSBGRG00000000873
ENSBGRG00000000874
ENSBGRG00000000875
ENSBGRG00000000877
ENSBGRG00000000878
ENSBGRG00000000880
ENSBGRG00000000881
ENSBGRG00000000882
ENSBGRG00000000885
ENSBGRG00000000886
ENSBGRG00000000887
ENSBGRG00000000891
ENSBGRG00000000892
ENSBGRG00000000893
ENSBGRG00000000895
ENSBGRG00000000896
ENSBGRG00000000897
ENSBGRG00000000898
ENSBGRG00000000899
ENSBGRG00000000900
ENSBGRG00000000902
ENSBGRG00000000903
ENSBGRG00000000904
ENSBGRG00000000905
ENSBGRG00000000908
ENSBGRG00000000910
ENSBGRG00000000913
ENSBGRG00000000914
ENSBGRG00000000915
ENSBGRG00000000916
ENSBGRG00000000919
ENSBGRG00000000920
ENSBGRG00000000921
ENSBGRG00000000922
ENSBGRG00000000923
ENSBGRG00000000925
ENSBGRG00000000926
ENSBGRG00000000927
ENSBGRG00000000928
ENSBGRG00000000931
ENSBGRG00000000932
ENSBGRG00000000933
ENSBGRG00000000934
ENSBGRG00000000935
ENSBGRG00000000936
ENSBGRG00000000937
ENSBGRG00000000938
ENSBGRG00000000940
ENSBGRG00000000941
ENSBGRG00000000942
ENSBGRG00000000943
ENSBGRG00000000944
ENSBGRG00000000945
ENSBGRG00000000946
ENSBGRG00000000949
ENSBGRG00000000950
ENSBGRG00000000952
ENSBGRG00000000953
ENSBGRG00000000954
ENSBGRG00000000955
ENSBGRG00000000956
ENSBGRG00000000957
ENSBGRG00000000960
ENSBGRG00000000961
ENSBGRG00000000962
ENSBGRG00000000963
ENSBGRG00000000964
ENSBGRG00000000967
ENSBGRG00000000969
ENSBGRG00000000970
ENSBGRG00000000971
ENSBGRG00000000977
ENSBGRG00000000978
ENSBGRG00000000984
ENSBGRG00000000985
ENSBGRG00000000987
ENSBGRG00000000988
ENSBGRG00000000989
ENSBGRG00000000993
ENSBGRG00000000994
ENSBGRG00000000995
ENSBGRG00000000997
ENSBGRG00000000999
ENSBGRG00000001001
ENSBGRG00000001002
ENSBGRG00000001003
ENSBGRG00000001004
ENSBGRG00000001005
ENSBGRG00000001007
ENSBGRG00000001008
ENSBGRG00000001009
ENSBGRG00000001011
ENSBGRG00000001012
ENSBGRG00000001017
ENSBGRG00000001018
ENSBGRG00000001019
ENSBGRG00000001020
ENSBGRG00000001022
ENSBGRG00000001023
ENSBGRG00000001024
ENSBGRG00000001026
ENSBGRG00000001030
ENSBGRG00000001031
ENSBGRG00000001033
ENSBGRG00000001034
ENSBGRG00000001036
ENSBGRG00000001038
ENSBGRG00000001040
ENSBGRG00000001041
ENSBGRG00000001042
ENSBGRG00000001043
ENSBGRG00000001045
ENSBGRG00000001048
ENSBGRG00000001050
ENSBGRG00000001052
ENSBGRG00000001055
ENSBGRG00000001056
ENSBGRG00000001057
ENSBGRG00000001061
ENSBGRG00000001064
ENSBGRG00000001065
ENSBGRG00000001069
ENSBGRG00000001070
ENSBGRG00000001074
ENSBGRG00000001075
ENSBGRG00000001078
ENSBGRG00000001079
ENSBGRG00000001080
ENSBGRG00000001081
ENSBGRG00000001082
ENSBGRG00000001084
ENSBGRG00000001086
ENSBGRG00000001087
ENSBGRG00000001089
ENSBGRG00000001090
ENSBGRG00000001093
ENSBGRG00000001095
ENSBGRG00000001096
ENSBGRG00000001097
ENSBGRG00000001098
ENSBGRG00000001100
ENSBGRG00000001101
ENSBGRG00000001102
ENSBGRG00000001103
ENSBGRG00000001104
ENSBGRG00000001107
ENSBGRG00000001110
ENSBGRG00000001113
ENSBGRG00000001116
ENSBGRG00000001121
ENSBGRG00000001124
ENSBGRG00000001125
ENSBGRG00000001126
ENSBGRG00000001128
ENSBGRG00000001130
ENSBGRG00000001132
ENSBGRG00000001134
ENSBGRG00000001135
ENSBGRG00000001136
ENSBGRG00000001137
ENSBGRG00000001138
ENSBGRG00000001139
ENSBGRG00000001141
ENSBGRG00000001143
ENSBGRG00000001144
ENSBGRG00000001145
ENSBGRG00000001146
ENSBGRG00000001147
ENSBGRG00000001148
ENSBGRG00000001150
ENSBGRG00000001153
ENSBGRG00000001157
ENSBGRG00000001158
ENSBGRG00000001159
ENSBGRG00000001160
ENSBGRG00000001161
ENSBGRG00000001162
ENSBGRG00000001163
ENSBGRG00000001164
ENSBGRG00000001166
ENSBGRG00000001167
ENSBGRG00000001168
ENSBGRG00000001169
ENSBGRG00000001172
ENSBGRG00000001174
ENSBGRG00000001175
ENSBGRG00000001178
ENSBGRG00000001180
ENSBGRG00000001182
ENSBGRG00000001185
ENSBGRG00000001186
ENSBGRG00000001190
ENSBGRG00000001191
ENSBGRG00000001192
ENSBGRG00000001193
ENSBGRG00000001194
ENSBGRG00000001195
ENSBGRG00000001196
ENSBGRG00000001197
ENSBGRG00000001198
ENSBGRG00000001199
ENSBGRG00000001201
ENSBGRG00000001202
ENSBGRG00000001203
ENSBGRG00000001204
ENSBGRG00000001205
ENSBGRG00000001206
ENSBGRG00000001207
ENSBGRG00000001209
ENSBGRG00000001210
ENSBGRG00000001211
ENSBGRG00000001213
ENSBGRG00000001216
ENSBGRG00000001217
ENSBGRG00000001218
ENSBGRG00000001221
ENSBGRG00000001223
ENSBGRG00000001224
ENSBGRG00000001226
ENSBGRG00000001227
ENSBGRG00000001229
ENSBGRG00000001231
ENSBGRG00000001232
ENSBGRG00000001234
ENSBGRG00000001235
ENSBGRG00000001236
ENSBGRG00000001237
ENSBGRG00000001238
ENSBGRG00000001239
ENSBGRG00000001240
ENSBGRG00000001241
ENSBGRG00000001243
ENSBGRG00000001244
ENSBGRG00000001245
ENSBGRG00000001246
ENSBGRG00000001247
ENSBGRG00000001249
ENSBGRG00000001250
ENSBGRG00000001251
ENSBGRG00000001252
ENSBGRG00000001255
ENSBGRG00000001256
ENSBGRG00000001257
ENSBGRG00000001259
ENSBGRG00000001261
ENSBGRG00000001262
ENSBGRG00000001263
ENSBGRG00000001264
ENSBGRG00000001265
ENSBGRG00000001266
ENSBGRG00000001268
ENSBGRG00000001269
ENSBGRG00000001270
ENSBGRG00000001271
ENSBGRG00000001273
ENSBGRG00000001274
ENSBGRG00000001275
ENSBGRG00000001277
ENSBGRG00000001278
ENSBGRG00000001280
ENSBGRG00000001281
ENSBGRG00000001283
ENSBGRG00000001284
ENSBGRG00000001286
ENSBGRG00000001287
ENSBGRG00000001290
ENSBGRG00000001291
ENSBGRG00000001293
ENSBGRG00000001295
ENSBGRG00000001296
ENSBGRG00000001297
ENSBGRG00000001298
ENSBGRG00000001299
ENSBGRG00000001300
ENSBGRG00000001301
ENSBGRG00000001302
ENSBGRG00000001303
ENSBGRG00000001304
ENSBGRG00000001306
ENSBGRG00000001307
ENSBGRG00000001308
ENSBGRG00000001309
ENSBGRG00000001310
ENSBGRG00000001312
ENSBGRG00000001314
ENSBGRG00000001315
ENSBGRG00000001317
ENSBGRG00000001318
ENSBGRG00000001321
ENSBGRG00000001322
ENSBGRG00000001324
ENSBGRG00000001332
ENSBGRG00000001333
ENSBGRG00000001335
ENSBGRG00000001338
ENSBGRG00000001339
ENSBGRG00000001340
ENSBGRG00000001342
ENSBGRG00000001347
ENSBGRG00000001348
ENSBGRG00000001351
ENSBGRG00000001353
ENSBGRG00000001354
ENSBGRG00000001355
ENSBGRG00000001356
ENSBGRG00000001359
ENSBGRG00000001363
ENSBGRG00000001365
ENSBGRG00000001369
ENSBGRG00000001372
ENSBGRG00000001375
ENSBGRG00000001377
ENSBGRG00000001379
ENSBGRG00000001380
ENSBGRG00000001383
ENSBGRG00000001384
ENSBGRG00000001385
ENSBGRG00000001387
ENSBGRG00000001388
ENSBGRG00000001390
ENSBGRG00000001391
ENSBGRG00000001392
ENSBGRG00000001395
ENSBGRG00000001400
ENSBGRG00000001401
ENSBGRG00000001402
ENSBGRG00000001403
ENSBGRG00000001404
ENSBGRG00000001406
ENSBGRG00000001407
ENSBGRG00000001408
ENSBGRG00000001409
ENSBGRG00000001410
ENSBGRG00000001411
ENSBGRG00000001412
ENSBGRG00000001413
ENSBGRG00000001415
ENSBGRG00000001417
ENSBGRG00000001420
ENSBGRG00000001422
ENSBGRG00000001423
ENSBGRG00000001424
ENSBGRG00000001425
ENSBGRG00000001427
ENSBGRG00000001429
ENSBGRG00000001430
ENSBGRG00000001431
ENSBGRG00000001433
ENSBGRG00000001435
ENSBGRG00000001436
ENSBGRG00000001437
ENSBGRG00000001439
ENSBGRG00000001440
ENSBGRG00000001441
ENSBGRG00000001448
ENSBGRG00000001449
ENSBGRG00000001451
ENSBGRG00000001452
ENSBGRG00000001455
ENSBGRG00000001457
ENSBGRG00000001459
ENSBGRG00000001461
ENSBGRG00000001464
ENSBGRG00000001465
ENSBGRG00000001466
ENSBGRG00000001469
ENSBGRG00000001470
ENSBGRG00000001471
ENSBGRG00000001473
ENSBGRG00000001475
ENSBGRG00000001477
ENSBGRG00000001478
ENSBGRG00000001480
ENSBGRG00000001483
ENSBGRG00000001484
ENSBGRG00000001485
ENSBGRG00000001486
ENSBGRG00000001490
ENSBGRG00000001491
ENSBGRG00000001492
ENSBGRG00000001494
ENSBGRG00000001495
ENSBGRG00000001497
ENSBGRG00000001498
ENSBGRG00000001499
ENSBGRG00000001500
ENSBGRG00000001502
ENSBGRG00000001503
ENSBGRG00000001504
ENSBGRG00000001506
ENSBGRG00000001509
ENSBGRG00000001510
ENSBGRG00000001512
ENSBGRG00000001515
ENSBGRG00000001516
ENSBGRG00000001519
ENSBGRG00000001520
ENSBGRG00000001522
ENSBGRG00000001525
ENSBGRG00000001526
ENSBGRG00000001528
ENSBGRG00000001529
ENSBGRG00000001532
ENSBGRG00000001533
ENSBGRG00000001535
ENSBGRG00000001536
ENSBGRG00000001538
ENSBGRG00000001539
ENSBGRG00000001540
ENSBGRG00000001541
ENSBGRG00000001542
ENSBGRG00000001543
ENSBGRG00000001544
ENSBGRG00000001545
ENSBGRG00000001548
ENSBGRG00000001549
ENSBGRG00000001550
ENSBGRG00000001551
ENSBGRG00000001552
ENSBGRG00000001553
ENSBGRG00000001554
ENSBGRG00000001556
ENSBGRG00000001557
ENSBGRG00000001558
ENSBGRG00000001562
ENSBGRG00000001564
ENSBGRG00000001565
ENSBGRG00000001566
ENSBGRG00000001569
ENSBGRG00000001570
ENSBGRG00000001572
ENSBGRG00000001574
ENSBGRG00000001575
ENSBGRG00000001577
ENSBGRG00000001578
ENSBGRG00000001579
ENSBGRG00000001581
ENSBGRG00000001584
ENSBGRG00000001585
ENSBGRG00000001586
ENSBGRG00000001590
ENSBGRG00000001592
ENSBGRG00000001594
ENSBGRG00000001595
ENSBGRG00000001598
ENSBGRG00000001600
ENSBGRG00000001602
ENSBGRG00000001603
ENSBGRG00000001604
ENSBGRG00000001607
ENSBGRG00000001608
ENSBGRG00000001609
ENSBGRG00000001612
ENSBGRG00000001613
ENSBGRG00000001615
ENSBGRG00000001617
ENSBGRG00000001619
ENSBGRG00000001620
ENSBGRG00000001621
ENSBGRG00000001622
ENSBGRG00000001623
ENSBGRG00000001624
ENSBGRG00000001625
ENSBGRG00000001628
ENSBGRG00000001631
ENSBGRG00000001632
ENSBGRG00000001633
ENSBGRG00000001634
ENSBGRG00000001636
ENSBGRG00000001640
ENSBGRG00000001641
ENSBGRG00000001642
ENSBGRG00000001644
ENSBGRG00000001645
ENSBGRG00000001647
ENSBGRG00000001649
ENSBGRG00000001650
ENSBGRG00000001652
ENSBGRG00000001653
ENSBGRG00000001654
ENSBGRG00000001655
ENSBGRG00000001656
ENSBGRG00000001657
ENSBGRG00000001659
ENSBGRG00000001661
ENSBGRG00000001662
ENSBGRG00000001663
ENSBGRG00000001666
ENSBGRG00000001668
ENSBGRG00000001670
ENSBGRG00000001671
ENSBGRG00000001673
ENSBGRG00000001678
ENSBGRG00000001680
ENSBGRG00000001681
ENSBGRG00000001682
ENSBGRG00000001684
ENSBGRG00000001685
ENSBGRG00000001686
ENSBGRG00000001687
ENSBGRG00000001688
ENSBGRG00000001690
ENSBGRG00000001691
ENSBGRG00000001692
ENSBGRG00000001695
ENSBGRG00000001698
ENSBGRG00000001699
ENSBGRG00000001705
ENSBGRG00000001706
ENSBGRG00000001707
ENSBGRG00000001708
ENSBGRG00000001709
ENSBGRG00000001711
ENSBGRG00000001713
ENSBGRG00000001714
ENSBGRG00000001715
ENSBGRG00000001716
ENSBGRG00000001718
ENSBGRG00000001719
ENSBGRG00000001720
ENSBGRG00000001723
ENSBGRG00000001725
ENSBGRG00000001728
ENSBGRG00000001729
ENSBGRG00000001730
ENSBGRG00000001732
ENSBGRG00000001734
ENSBGRG00000001735
ENSBGRG00000001737
ENSBGRG00000001739
ENSBGRG00000001740
ENSBGRG00000001741
ENSBGRG00000001742
ENSBGRG00000001743
ENSBGRG00000001744
ENSBGRG00000001746
ENSBGRG00000001748
ENSBGRG00000001752
ENSBGRG00000001753
ENSBGRG00000001756
ENSBGRG00000001758
ENSBGRG00000001759
ENSBGRG00000001760
ENSBGRG00000001761
ENSBGRG00000001762
ENSBGRG00000001763
ENSBGRG00000001764
ENSBGRG00000001765
ENSBGRG00000001766
ENSBGRG00000001768
ENSBGRG00000001769
ENSBGRG00000001770
ENSBGRG00000001771
ENSBGRG00000001773
ENSBGRG00000001775
ENSBGRG00000001776
ENSBGRG00000001777
ENSBGRG00000001778
ENSBGRG00000001779
ENSBGRG00000001780
ENSBGRG00000001781
ENSBGRG00000001783
ENSBGRG00000001784
ENSBGRG00000001785
ENSBGRG00000001788
ENSBGRG00000001789
ENSBGRG00000001791
ENSBGRG00000001792
ENSBGRG00000001794
ENSBGRG00000001795
ENSBGRG00000001796
ENSBGRG00000001797
ENSBGRG00000001798
ENSBGRG00000001799
ENSBGRG00000001800
ENSBGRG00000001801
ENSBGRG00000001802
ENSBGRG00000001803
ENSBGRG00000001807
ENSBGRG00000001808
ENSBGRG00000001809
ENSBGRG00000001810
ENSBGRG00000001811
ENSBGRG00000001813
ENSBGRG00000001814
ENSBGRG00000001815
ENSBGRG00000001816
ENSBGRG00000001817
ENSBGRG00000001819
ENSBGRG00000001820
ENSBGRG00000001825
ENSBGRG00000001826
ENSBGRG00000001827
ENSBGRG00000001828
ENSBGRG00000001829
ENSBGRG00000001830
ENSBGRG00000001834
ENSBGRG00000001836
ENSBGRG00000001837
ENSBGRG00000001838
ENSBGRG00000001839
ENSBGRG00000001840
ENSBGRG00000001842
ENSBGRG00000001845
ENSBGRG00000001846
ENSBGRG00000001850
ENSBGRG00000001851
ENSBGRG00000001854
ENSBGRG00000001855
ENSBGRG00000001856
ENSBGRG00000001858
ENSBGRG00000001859
ENSBGRG00000001860
ENSBGRG00000001864
ENSBGRG00000001865
ENSBGRG00000001867
ENSBGRG00000001868
ENSBGRG00000001869
ENSBGRG00000001870
ENSBGRG00000001871
ENSBGRG00000001872
ENSBGRG00000001873
ENSBGRG00000001876
ENSBGRG00000001878
ENSBGRG00000001880
ENSBGRG00000001881
ENSBGRG00000001882
ENSBGRG00000001883
ENSBGRG00000001888
ENSBGRG00000001890
ENSBGRG00000001891
ENSBGRG00000001892
ENSBGRG00000001894
ENSBGRG00000001898
ENSBGRG00000001900
ENSBGRG00000001902
ENSBGRG00000001904
ENSBGRG00000001905
ENSBGRG00000001907
ENSBGRG00000001908
ENSBGRG00000001909
ENSBGRG00000001910
ENSBGRG00000001912
ENSBGRG00000001913
ENSBGRG00000001914
ENSBGRG00000001915
ENSBGRG00000001918
ENSBGRG00000001919
ENSBGRG00000001920
ENSBGRG00000001921
ENSBGRG00000001923
ENSBGRG00000001930
ENSBGRG00000001931
ENSBGRG00000001932
ENSBGRG00000001935
ENSBGRG00000001936
ENSBGRG00000001937
ENSBGRG00000001940
ENSBGRG00000001941
ENSBGRG00000001942
ENSBGRG00000001944
ENSBGRG00000001946
ENSBGRG00000001949
ENSBGRG00000001951
ENSBGRG00000001954
ENSBGRG00000001957
ENSBGRG00000001958
ENSBGRG00000001960
ENSBGRG00000001961
ENSBGRG00000001963
ENSBGRG00000001965
ENSBGRG00000001966
ENSBGRG00000001968
ENSBGRG00000001972
ENSBGRG00000001973
ENSBGRG00000001974
ENSBGRG00000001976
ENSBGRG00000001980
ENSBGRG00000001981
ENSBGRG00000001982
ENSBGRG00000001983
ENSBGRG00000001984
ENSBGRG00000001985
ENSBGRG00000001991
ENSBGRG00000001992
ENSBGRG00000001997
ENSBGRG00000001998
ENSBGRG00000001999
ENSBGRG00000002003
ENSBGRG00000002007
ENSBGRG00000002010
ENSBGRG00000002014
ENSBGRG00000002015
ENSBGRG00000002016
ENSBGRG00000002017
ENSBGRG00000002018
ENSBGRG00000002019
ENSBGRG00000002021
ENSBGRG00000002022
ENSBGRG00000002023
ENSBGRG00000002024
ENSBGRG00000002025
ENSBGRG00000002028
ENSBGRG00000002029
ENSBGRG00000002031
ENSBGRG00000002032
ENSBGRG00000002033
ENSBGRG00000002034
ENSBGRG00000002035
ENSBGRG00000002039
ENSBGRG00000002040
ENSBGRG00000002042
ENSBGRG00000002044
ENSBGRG00000002046
ENSBGRG00000002047
ENSBGRG00000002048
ENSBGRG00000002051
ENSBGRG00000002052
ENSBGRG00000002053
ENSBGRG00000002054
ENSBGRG00000002055
ENSBGRG00000002056
ENSBGRG00000002057
ENSBGRG00000002058
ENSBGRG00000002061
ENSBGRG00000002063
ENSBGRG00000002064
ENSBGRG00000002069
ENSBGRG00000002070
ENSBGRG00000002071
ENSBGRG00000002072
ENSBGRG00000002073
ENSBGRG00000002074
ENSBGRG00000002075
ENSBGRG00000002076
ENSBGRG00000002077
ENSBGRG00000002079
ENSBGRG00000002081
ENSBGRG00000002082
ENSBGRG00000002083
ENSBGRG00000002084
ENSBGRG00000002085
ENSBGRG00000002086
ENSBGRG00000002089
ENSBGRG00000002092
ENSBGRG00000002094
ENSBGRG00000002095
ENSBGRG00000002097
ENSBGRG00000002098
ENSBGRG00000002099
ENSBGRG00000002101
ENSBGRG00000002102
ENSBGRG00000002105
ENSBGRG00000002106
ENSBGRG00000002109
ENSBGRG00000002110
ENSBGRG00000002111
ENSBGRG00000002112
ENSBGRG00000002113
ENSBGRG00000002117
ENSBGRG00000002120
ENSBGRG00000002122
ENSBGRG00000002123
ENSBGRG00000002127
ENSBGRG00000002130
ENSBGRG00000002132
ENSBGRG00000002133
ENSBGRG00000002134
ENSBGRG00000002136
ENSBGRG00000002137
ENSBGRG00000002139
ENSBGRG00000002141
ENSBGRG00000002143
ENSBGRG00000002144
ENSBGRG00000002148
ENSBGRG00000002149
ENSBGRG00000002153
ENSBGRG00000002155
ENSBGRG00000002157
ENSBGRG00000002159
ENSBGRG00000002160
ENSBGRG00000002161
ENSBGRG00000002163
ENSBGRG00000002164
ENSBGRG00000002165
ENSBGRG00000002166
ENSBGRG00000002167
ENSBGRG00000002171
ENSBGRG00000002172
ENSBGRG00000002175
ENSBGRG00000002177
ENSBGRG00000002179
ENSBGRG00000002180
ENSBGRG00000002181
ENSBGRG00000002182
ENSBGRG00000002187
ENSBGRG00000002188
ENSBGRG00000002189
ENSBGRG00000002191
ENSBGRG00000002193
ENSBGRG00000002194
ENSBGRG00000002198
ENSBGRG00000002199
ENSBGRG00000002200
ENSBGRG00000002203
ENSBGRG00000002206
ENSBGRG00000002211
ENSBGRG00000002212
ENSBGRG00000002213
ENSBGRG00000002215
ENSBGRG00000002216
ENSBGRG00000002218
ENSBGRG00000002219
ENSBGRG00000002220
ENSBGRG00000002221
ENSBGRG00000002226
ENSBGRG00000002227
ENSBGRG00000002228
ENSBGRG00000002229
ENSBGRG00000002230
ENSBGRG00000002231
ENSBGRG00000002232
ENSBGRG00000002233
ENSBGRG00000002235
ENSBGRG00000002236
ENSBGRG00000002237
ENSBGRG00000002238
ENSBGRG00000002240
ENSBGRG00000002241
ENSBGRG00000002242
ENSBGRG00000002243
ENSBGRG00000002244
ENSBGRG00000002245
ENSBGRG00000002247
ENSBGRG00000002248
ENSBGRG00000002249
ENSBGRG00000002250
ENSBGRG00000002253
ENSBGRG00000002255
ENSBGRG00000002256
ENSBGRG00000002259
ENSBGRG00000002261
ENSBGRG00000002264
ENSBGRG00000002266
ENSBGRG00000002267
ENSBGRG00000002269
ENSBGRG00000002270
ENSBGRG00000002271
ENSBGRG00000002272
ENSBGRG00000002273
ENSBGRG00000002275
ENSBGRG00000002277
ENSBGRG00000002278
ENSBGRG00000002281
ENSBGRG00000002284
ENSBGRG00000002285
ENSBGRG00000002286
ENSBGRG00000002287
ENSBGRG00000002290
ENSBGRG00000002294
ENSBGRG00000002297
ENSBGRG00000002298
ENSBGRG00000002301
ENSBGRG00000002302
ENSBGRG00000002303
ENSBGRG00000002304
ENSBGRG00000002305
ENSBGRG00000002306
ENSBGRG00000002307
ENSBGRG00000002308
ENSBGRG00000002310
ENSBGRG00000002311
ENSBGRG00000002312
ENSBGRG00000002313
ENSBGRG00000002314
ENSBGRG00000002318
ENSBGRG00000002319
ENSBGRG00000002320
ENSBGRG00000002321
ENSBGRG00000002322
ENSBGRG00000002323
ENSBGRG00000002324
ENSBGRG00000002325
ENSBGRG00000002326
ENSBGRG00000002327
ENSBGRG00000002329
ENSBGRG00000002330
ENSBGRG00000002331
ENSBGRG00000002332
ENSBGRG00000002334
ENSBGRG00000002335
ENSBGRG00000002337
ENSBGRG00000002338
ENSBGRG00000002341
ENSBGRG00000002342
ENSBGRG00000002343
ENSBGRG00000002347
ENSBGRG00000002348
ENSBGRG00000002351
ENSBGRG00000002352
ENSBGRG00000002355
ENSBGRG00000002359
ENSBGRG00000002360
ENSBGRG00000002361
ENSBGRG00000002362
ENSBGRG00000002363
ENSBGRG00000002365
ENSBGRG00000002367
ENSBGRG00000002369
ENSBGRG00000002370
ENSBGRG00000002372
ENSBGRG00000002376
ENSBGRG00000002377
ENSBGRG00000002378
ENSBGRG00000002379
ENSBGRG00000002380
ENSBGRG00000002382
ENSBGRG00000002383
ENSBGRG00000002384
ENSBGRG00000002387
ENSBGRG00000002388
ENSBGRG00000002390
ENSBGRG00000002391
ENSBGRG00000002392
ENSBGRG00000002395
ENSBGRG00000002396
ENSBGRG00000002398
ENSBGRG00000002399
ENSBGRG00000002400
ENSBGRG00000002401
ENSBGRG00000002402
ENSBGRG00000002406
ENSBGRG00000002408
ENSBGRG00000002409
ENSBGRG00000002410
ENSBGRG00000002413
ENSBGRG00000002414
ENSBGRG00000002417
ENSBGRG00000002419
ENSBGRG00000002420
ENSBGRG00000002421
ENSBGRG00000002422
ENSBGRG00000002426
ENSBGRG00000002428
ENSBGRG00000002429
ENSBGRG00000002430
ENSBGRG00000002432
ENSBGRG00000002433
ENSBGRG00000002434
ENSBGRG00000002435
ENSBGRG00000002438
ENSBGRG00000002439
ENSBGRG00000002440
ENSBGRG00000002442
ENSBGRG00000002443
ENSBGRG00000002445
ENSBGRG00000002446
ENSBGRG00000002447
ENSBGRG00000002448
ENSBGRG00000002449
ENSBGRG00000002450
ENSBGRG00000002451
ENSBGRG00000002452
ENSBGRG00000002453
ENSBGRG00000002456
ENSBGRG00000002457
ENSBGRG00000002458
ENSBGRG00000002459
ENSBGRG00000002460
ENSBGRG00000002461
ENSBGRG00000002462
ENSBGRG00000002464
ENSBGRG00000002465
ENSBGRG00000002466
ENSBGRG00000002468
ENSBGRG00000002471
ENSBGRG00000002472
ENSBGRG00000002473
ENSBGRG00000002476
ENSBGRG00000002480
ENSBGRG00000002483
ENSBGRG00000002484
ENSBGRG00000002485
ENSBGRG00000002486
ENSBGRG00000002487
ENSBGRG00000002488
ENSBGRG00000002489
ENSBGRG00000002490
ENSBGRG00000002491
ENSBGRG00000002492
ENSBGRG00000002493
ENSBGRG00000002494
ENSBGRG00000002496
ENSBGRG00000002498
ENSBGRG00000002500
ENSBGRG00000002501
ENSBGRG00000002502
ENSBGRG00000002503
ENSBGRG00000002504
ENSBGRG00000002505
ENSBGRG00000002506
ENSBGRG00000002507
ENSBGRG00000002510
ENSBGRG00000002512
ENSBGRG00000002513
ENSBGRG00000002514
ENSBGRG00000002515
ENSBGRG00000002516
ENSBGRG00000002519
ENSBGRG00000002521
ENSBGRG00000002524
ENSBGRG00000002525
ENSBGRG00000002526
ENSBGRG00000002527
ENSBGRG00000002528
ENSBGRG00000002529
ENSBGRG00000002533
ENSBGRG00000002534
ENSBGRG00000002535
ENSBGRG00000002536
ENSBGRG00000002538
ENSBGRG00000002540
ENSBGRG00000002541
ENSBGRG00000002546
ENSBGRG00000002548
ENSBGRG00000002550
ENSBGRG00000002551
ENSBGRG00000002552
ENSBGRG00000002554
ENSBGRG00000002557
ENSBGRG00000002558
ENSBGRG00000002560
ENSBGRG00000002562
ENSBGRG00000002563
ENSBGRG00000002564
ENSBGRG00000002568
ENSBGRG00000002569
ENSBGRG00000002570
ENSBGRG00000002571
ENSBGRG00000002576
ENSBGRG00000002577
ENSBGRG00000002578
ENSBGRG00000002579
ENSBGRG00000002581
ENSBGRG00000002582
ENSBGRG00000002585
ENSBGRG00000002586
ENSBGRG00000002589
ENSBGRG00000002590
ENSBGRG00000002593
ENSBGRG00000002594
ENSBGRG00000002597
ENSBGRG00000002599
ENSBGRG00000002602
ENSBGRG00000002605
ENSBGRG00000002607
ENSBGRG00000002608
ENSBGRG00000002609
ENSBGRG00000002610
ENSBGRG00000002612
ENSBGRG00000002613
ENSBGRG00000002616
ENSBGRG00000002618
ENSBGRG00000002620
ENSBGRG00000002621
ENSBGRG00000002622
ENSBGRG00000002624
ENSBGRG00000002625
ENSBGRG00000002626
ENSBGRG00000002627
ENSBGRG00000002628
ENSBGRG00000002630
ENSBGRG00000002634
ENSBGRG00000002635
ENSBGRG00000002636
ENSBGRG00000002637
ENSBGRG00000002638
ENSBGRG00000002639
ENSBGRG00000002642
ENSBGRG00000002643
ENSBGRG00000002644
ENSBGRG00000002645
ENSBGRG00000002646
ENSBGRG00000002647
ENSBGRG00000002648
ENSBGRG00000002649
ENSBGRG00000002650
ENSBGRG00000002652
ENSBGRG00000002653
ENSBGRG00000002656
ENSBGRG00000002657
ENSBGRG00000002659
ENSBGRG00000002661
ENSBGRG00000002662
ENSBGRG00000002663
ENSBGRG00000002664
ENSBGRG00000002665
ENSBGRG00000002670
ENSBGRG00000002671
ENSBGRG00000002675
ENSBGRG00000002677
ENSBGRG00000002678
ENSBGRG00000002680
ENSBGRG00000002683
ENSBGRG00000002684
ENSBGRG00000002685
ENSBGRG00000002686
ENSBGRG00000002691
ENSBGRG00000002695
ENSBGRG00000002697
ENSBGRG00000002699
ENSBGRG00000002702
ENSBGRG00000002703
ENSBGRG00000002705
ENSBGRG00000002706
ENSBGRG00000002707
ENSBGRG00000002709
ENSBGRG00000002711
ENSBGRG00000002712
ENSBGRG00000002713
ENSBGRG00000002716
ENSBGRG00000002717
ENSBGRG00000002718
ENSBGRG00000002720
ENSBGRG00000002724
ENSBGRG00000002725
ENSBGRG00000002726
ENSBGRG00000002728
ENSBGRG00000002729
ENSBGRG00000002733
ENSBGRG00000002734
ENSBGRG00000002736
ENSBGRG00000002737
ENSBGRG00000002742
ENSBGRG00000002743
ENSBGRG00000002744
ENSBGRG00000002745
ENSBGRG00000002746
ENSBGRG00000002747
ENSBGRG00000002749
ENSBGRG00000002752
ENSBGRG00000002753
ENSBGRG00000002754
ENSBGRG00000002755
ENSBGRG00000002756
ENSBGRG00000002757
ENSBGRG00000002758
ENSBGRG00000002761
ENSBGRG00000002766
ENSBGRG00000002768
ENSBGRG00000002770
ENSBGRG00000002771
ENSBGRG00000002772
ENSBGRG00000002777
ENSBGRG00000002778
ENSBGRG00000002780
ENSBGRG00000002781
ENSBGRG00000002782
ENSBGRG00000002783
ENSBGRG00000002786
ENSBGRG00000002787
ENSBGRG00000002789
ENSBGRG00000002790
ENSBGRG00000002791
ENSBGRG00000002794
ENSBGRG00000002795
ENSBGRG00000002796
ENSBGRG00000002797
ENSBGRG00000002800
ENSBGRG00000002802
ENSBGRG00000002803
ENSBGRG00000002804
ENSBGRG00000002805
ENSBGRG00000002806
ENSBGRG00000002807
ENSBGRG00000002808
ENSBGRG00000002811
ENSBGRG00000002814
ENSBGRG00000002816
ENSBGRG00000002818
ENSBGRG00000002819
ENSBGRG00000002820
ENSBGRG00000002821
ENSBGRG00000002824
ENSBGRG00000002825
ENSBGRG00000002827
ENSBGRG00000002829
ENSBGRG00000002831
ENSBGRG00000002832
ENSBGRG00000002833
ENSBGRG00000002835
ENSBGRG00000002838
ENSBGRG00000002842
ENSBGRG00000002843
ENSBGRG00000002844
ENSBGRG00000002848
ENSBGRG00000002849
ENSBGRG00000002850
ENSBGRG00000002851
ENSBGRG00000002852
ENSBGRG00000002854
ENSBGRG00000002855
ENSBGRG00000002856
ENSBGRG00000002860
ENSBGRG00000002861
ENSBGRG00000002862
ENSBGRG00000002864
ENSBGRG00000002866
ENSBGRG00000002868
ENSBGRG00000002871
ENSBGRG00000002873
ENSBGRG00000002874
ENSBGRG00000002877
ENSBGRG00000002878
ENSBGRG00000002880
ENSBGRG00000002882
ENSBGRG00000002883
ENSBGRG00000002886
ENSBGRG00000002887
ENSBGRG00000002889
ENSBGRG00000002891
ENSBGRG00000002892
ENSBGRG00000002893
ENSBGRG00000002894
ENSBGRG00000002895
ENSBGRG00000002896
ENSBGRG00000002901
ENSBGRG00000002904
ENSBGRG00000002905
ENSBGRG00000002906
ENSBGRG00000002908
ENSBGRG00000002910
ENSBGRG00000002912
ENSBGRG00000002913
ENSBGRG00000002915
ENSBGRG00000002916
ENSBGRG00000002917
ENSBGRG00000002918
ENSBGRG00000002921
ENSBGRG00000002922
ENSBGRG00000002923
ENSBGRG00000002924
ENSBGRG00000002925
ENSBGRG00000002926
ENSBGRG00000002927
ENSBGRG00000002928
ENSBGRG00000002932
ENSBGRG00000002933
ENSBGRG00000002934
ENSBGRG00000002935
ENSBGRG00000002936
ENSBGRG00000002938
ENSBGRG00000002939
ENSBGRG00000002941
ENSBGRG00000002944
ENSBGRG00000002947
ENSBGRG00000002952
ENSBGRG00000002954
ENSBGRG00000002957
ENSBGRG00000002959
ENSBGRG00000002964
ENSBGRG00000002965
ENSBGRG00000002966
ENSBGRG00000002967
ENSBGRG00000002968
ENSBGRG00000002969
ENSBGRG00000002970
ENSBGRG00000002972
ENSBGRG00000002975
ENSBGRG00000002976
ENSBGRG00000002979
ENSBGRG00000002980
ENSBGRG00000002983
ENSBGRG00000002984
ENSBGRG00000002985
ENSBGRG00000002987
ENSBGRG00000002988
ENSBGRG00000002989
ENSBGRG00000002991
ENSBGRG00000002993
ENSBGRG00000002995
ENSBGRG00000003000
ENSBGRG00000003005
ENSBGRG00000003009
ENSBGRG00000003011
ENSBGRG00000003012
ENSBGRG00000003017
ENSBGRG00000003019
ENSBGRG00000003020
ENSBGRG00000003021
ENSBGRG00000003022
ENSBGRG00000003023
ENSBGRG00000003025
ENSBGRG00000003033
ENSBGRG00000003035
ENSBGRG00000003038
ENSBGRG00000003039
ENSBGRG00000003042
ENSBGRG00000003043
ENSBGRG00000003044
ENSBGRG00000003046
ENSBGRG00000003048
ENSBGRG00000003050
ENSBGRG00000003053
ENSBGRG00000003054
ENSBGRG00000003055
ENSBGRG00000003056
ENSBGRG00000003057
ENSBGRG00000003058
ENSBGRG00000003059
ENSBGRG00000003061
ENSBGRG00000003065
ENSBGRG00000003066
ENSBGRG00000003067
ENSBGRG00000003071
ENSBGRG00000003072
ENSBGRG00000003074
ENSBGRG00000003075
ENSBGRG00000003078
ENSBGRG00000003083
ENSBGRG00000003084
ENSBGRG00000003086
ENSBGRG00000003087
ENSBGRG00000003089
ENSBGRG00000003092
ENSBGRG00000003093
ENSBGRG00000003094
ENSBGRG00000003098
ENSBGRG00000003101
ENSBGRG00000003103
ENSBGRG00000003106
ENSBGRG00000003108
ENSBGRG00000003110
ENSBGRG00000003111
ENSBGRG00000003114
ENSBGRG00000003115
ENSBGRG00000003116
ENSBGRG00000003118
ENSBGRG00000003120
ENSBGRG00000003121
ENSBGRG00000003122
ENSBGRG00000003124
ENSBGRG00000003125
ENSBGRG00000003128
ENSBGRG00000003129
ENSBGRG00000003131
ENSBGRG00000003136
ENSBGRG00000003139
ENSBGRG00000003140
ENSBGRG00000003143
ENSBGRG00000003144
ENSBGRG00000003147
ENSBGRG00000003149
ENSBGRG00000003150
ENSBGRG00000003151
ENSBGRG00000003152
ENSBGRG00000003153
ENSBGRG00000003154
ENSBGRG00000003157
ENSBGRG00000003159
ENSBGRG00000003160
ENSBGRG00000003161
ENSBGRG00000003163
ENSBGRG00000003164
ENSBGRG00000003169
ENSBGRG00000003171
ENSBGRG00000003172
ENSBGRG00000003173
ENSBGRG00000003178
ENSBGRG00000003179
ENSBGRG00000003186
ENSBGRG00000003188
ENSBGRG00000003190
ENSBGRG00000003191
ENSBGRG00000003192
ENSBGRG00000003193
ENSBGRG00000003194
ENSBGRG00000003199
ENSBGRG00000003200
ENSBGRG00000003203
ENSBGRG00000003204
ENSBGRG00000003206
ENSBGRG00000003207
ENSBGRG00000003208
ENSBGRG00000003209
ENSBGRG00000003210
ENSBGRG00000003211
ENSBGRG00000003214
ENSBGRG00000003216
ENSBGRG00000003220
ENSBGRG00000003221
ENSBGRG00000003222
ENSBGRG00000003223
ENSBGRG00000003224
ENSBGRG00000003225
ENSBGRG00000003228
ENSBGRG00000003230
ENSBGRG00000003232
ENSBGRG00000003234
ENSBGRG00000003236
ENSBGRG00000003237
ENSBGRG00000003240
ENSBGRG00000003241
ENSBGRG00000003242
ENSBGRG00000003243
ENSBGRG00000003245
ENSBGRG00000003249
ENSBGRG00000003250
ENSBGRG00000003251
ENSBGRG00000003253
ENSBGRG00000003254
ENSBGRG00000003257
ENSBGRG00000003258
ENSBGRG00000003260
ENSBGRG00000003261
ENSBGRG00000003262
ENSBGRG00000003263
ENSBGRG00000003264
ENSBGRG00000003265
ENSBGRG00000003273
ENSBGRG00000003274
ENSBGRG00000003280
ENSBGRG00000003281
ENSBGRG00000003282
ENSBGRG00000003283
ENSBGRG00000003284
ENSBGRG00000003289
ENSBGRG00000003292
ENSBGRG00000003293
ENSBGRG00000003295
ENSBGRG00000003296
ENSBGRG00000003297
ENSBGRG00000003298
ENSBGRG00000003299
ENSBGRG00000003300
ENSBGRG00000003301
ENSBGRG00000003302
ENSBGRG00000003303
ENSBGRG00000003304
ENSBGRG00000003306
ENSBGRG00000003309
ENSBGRG00000003312
ENSBGRG00000003313
ENSBGRG00000003318
ENSBGRG00000003319
ENSBGRG00000003320
ENSBGRG00000003323
ENSBGRG00000003324
ENSBGRG00000003325
ENSBGRG00000003326
ENSBGRG00000003330
ENSBGRG00000003331
ENSBGRG00000003333
ENSBGRG00000003334
ENSBGRG00000003335
ENSBGRG00000003338
ENSBGRG00000003340
ENSBGRG00000003343
ENSBGRG00000003344
ENSBGRG00000003347
ENSBGRG00000003348
ENSBGRG00000003355
ENSBGRG00000003356
ENSBGRG00000003357
ENSBGRG00000003359
ENSBGRG00000003362
ENSBGRG00000003364
ENSBGRG00000003365
ENSBGRG00000003369
ENSBGRG00000003370
ENSBGRG00000003374
ENSBGRG00000003376
ENSBGRG00000003377
ENSBGRG00000003378
ENSBGRG00000003380
ENSBGRG00000003383
ENSBGRG00000003384
ENSBGRG00000003386
ENSBGRG00000003387
ENSBGRG00000003388
ENSBGRG00000003390
ENSBGRG00000003393
ENSBGRG00000003396
ENSBGRG00000003397
ENSBGRG00000003398
ENSBGRG00000003401
ENSBGRG00000003404
[truncated: 14,583 more rows]

## Sheet: only_C.genelist
ENSBGRG00000000011
ENSBGRG00000000012
ENSBGRG00000000020
ENSBGRG00000000029
ENSBGRG00000000035
ENSBGRG00000000077
ENSBGRG00000000081
ENSBGRG00000000153
ENSBGRG00000000167
ENSBGRG00000000434
ENSBGRG00000000441
ENSBGRG00000000485
ENSBGRG00000000496
ENSBGRG00000000618
ENSBGRG00000000691
ENSBGRG00000000699
ENSBGRG00000000745
ENSBGRG00000000767
ENSBGRG00000000796
ENSBGRG00000000803
ENSBGRG00000000806
ENSBGRG00000000861
ENSBGRG00000000870
ENSBGRG00000000889
ENSBGRG00000000924
ENSBGRG00000000930
ENSBGRG00000000948
ENSBGRG00000000965
ENSBGRG00000000980
ENSBGRG00000000983
ENSBGRG00000001000
ENSBGRG00000001037
ENSBGRG00000001047
ENSBGRG00000001049
ENSBGRG00000001060
ENSBGRG00000001066
ENSBGRG00000001073
ENSBGRG00000001115
ENSBGRG00000001129
ENSBGRG00000001149
ENSBGRG00000001173
ENSBGRG00000001181
ENSBGRG00000001220
ENSBGRG00000001230
ENSBGRG00000001305
ENSBGRG00000001367
ENSBGRG00000001378
ENSBGRG00000001419
ENSBGRG00000001531
ENSBGRG00000001583
ENSBGRG00000001593
ENSBGRG00000001611
ENSBGRG00000001616
ENSBGRG00000001664
ENSBGRG00000001669
ENSBGRG00000001747
ENSBGRG00000001751
ENSBGRG00000001848
ENSBGRG00000001862
ENSBGRG00000001989
ENSBGRG00000001994
ENSBGRG00000001995
ENSBGRG00000002008
ENSBGRG00000002062
ENSBGRG00000002145
ENSBGRG00000002151
ENSBGRG00000002202
ENSBGRG00000002252
ENSBGRG00000002356
ENSBGRG00000002416
ENSBGRG00000002425
ENSBGRG00000002481
ENSBGRG00000002520
ENSBGRG00000002545
ENSBGRG00000002572
ENSBGRG00000002575
ENSBGRG00000002631
ENSBGRG00000002632
ENSBGRG00000002667
ENSBGRG00000002669
ENSBGRG00000002693
ENSBGRG00000002701
ENSBGRG00000002704
ENSBGRG00000002708
ENSBGRG00000002730
ENSBGRG00000002750
ENSBGRG00000002763
ENSBGRG00000002764
ENSBGRG00000002775
ENSBGRG00000002776
ENSBGRG00000002779
ENSBGRG00000002799
ENSBGRG00000002801
ENSBGRG00000002847
ENSBGRG00000002857
ENSBGRG00000002867
ENSBGRG00000002890
ENSBGRG00000002897
ENSBGRG00000002899
ENSBGRG00000003007
ENSBGRG00000003013
ENSBGRG00000003016
ENSBGRG00000003076
ENSBGRG00000003102
ENSBGRG00000003137
ENSBGRG00000003155
ENSBGRG00000003198
ENSBGRG00000003219
ENSBGRG00000003271
ENSBGRG00000003276
ENSBGRG00000003286
ENSBGRG00000003291
ENSBGRG00000003294
ENSBGRG00000003350
ENSBGRG00000003351
ENSBGRG00000003358
ENSBGRG00000003368
ENSBGRG00000003385
ENSBGRG00000003400
ENSBGRG00000003402
ENSBGRG00000003441
ENSBGRG00000003486
ENSBGRG00000003497
ENSBGRG00000003501
ENSBGRG00000003552
ENSBGRG00000003696
ENSBGRG00000003703
ENSBGRG00000003714
ENSBGRG00000003744
ENSBGRG00000003778
ENSBGRG00000003797
ENSBGRG00000003822
ENSBGRG00000003938
ENSBGRG00000003952
ENSBGRG00000003992
ENSBGRG00000003994
ENSBGRG00000004030
ENSBGRG00000004052
ENSBGRG00000004067
ENSBGRG00000004124
ENSBGRG00000004172
ENSBGRG00000004189
ENSBGRG00000004208
ENSBGRG00000004252
ENSBGRG00000004264
ENSBGRG00000004274
ENSBGRG00000004330
ENSBGRG00000004337
ENSBGRG00000004371
ENSBGRG00000004390
ENSBGRG00000004464
ENSBGRG00000004471
ENSBGRG00000004481
ENSBGRG00000004496
ENSBGRG00000004506
ENSBGRG00000004520
ENSBGRG00000004549
ENSBGRG00000004632
ENSBGRG00000004638
ENSBGRG00000004734
ENSBGRG00000004735
ENSBGRG00000004740
ENSBGRG00000004745
ENSBGRG00000004788
ENSBGRG00000004871
ENSBGRG00000004889
ENSBGRG00000004959
ENSBGRG00000004968
ENSBGRG00000004970
ENSBGRG00000004975
ENSBGRG00000004976
ENSBGRG00000005013
ENSBGRG00000005015
ENSBGRG00000005057
ENSBGRG00000005064
ENSBGRG00000005122
ENSBGRG00000005136
ENSBGRG00000005185
ENSBGRG00000005192
ENSBGRG00000005213
ENSBGRG00000005220
ENSBGRG00000005265
ENSBGRG00000005272
ENSBGRG00000005290
ENSBGRG00000005292
ENSBGRG00000005294
ENSBGRG00000005307
ENSBGRG00000005323
ENSBGRG00000005364
ENSBGRG00000005367
ENSBGRG00000005376
ENSBGRG00000005408
ENSBGRG00000005417
ENSBGRG00000005444
ENSBGRG00000005544
ENSBGRG00000005571
ENSBGRG00000005587
ENSBGRG00000005598
ENSBGRG00000005631
ENSBGRG00000005721
ENSBGRG00000005749
ENSBGRG00000005770
ENSBGRG00000005779
ENSBGRG00000005803
ENSBGRG00000005806
ENSBGRG00000005807
ENSBGRG00000005816
ENSBGRG00000005852
ENSBGRG00000005870
ENSBGRG00000005891
ENSBGRG00000005901
ENSBGRG00000005949
ENSBGRG00000005957
ENSBGRG00000005991
ENSBGRG00000006013
ENSBGRG00000006020
ENSBGRG00000006030
ENSBGRG00000006031
ENSBGRG00000006052
ENSBGRG00000006061
ENSBGRG00000006069
ENSBGRG00000006071
ENSBGRG00000006095
ENSBGRG00000006143
ENSBGRG00000006159
ENSBGRG00000006174
ENSBGRG00000006255
ENSBGRG00000006271
ENSBGRG00000006294
ENSBGRG00000006296
ENSBGRG00000006300
ENSBGRG00000006316
ENSBGRG00000006331
ENSBGRG00000006389
ENSBGRG00000006415
ENSBGRG00000006441
ENSBGRG00000006485
ENSBGRG00000006486
ENSBGRG00000006505
ENSBGRG00000006517
ENSBGRG00000006556
ENSBGRG00000006599
ENSBGRG00000006604
ENSBGRG00000006614
ENSBGRG00000006621
ENSBGRG00000006667
ENSBGRG00000006670
ENSBGRG00000006736
ENSBGRG00000006752
ENSBGRG00000006773
ENSBGRG00000006792
ENSBGRG00000006800
ENSBGRG00000006808
ENSBGRG00000006837
ENSBGRG00000006900
ENSBGRG00000006923
ENSBGRG00000006937
ENSBGRG00000006948
ENSBGRG00000006970
ENSBGRG00000006995
ENSBGRG00000007027
ENSBGRG00000007028
ENSBGRG00000007034
ENSBGRG00000007042
ENSBGRG00000007082
ENSBGRG00000007096
ENSBGRG00000007106
ENSBGRG00000007158
ENSBGRG00000007171
ENSBGRG00000007188
ENSBGRG00000007210
ENSBGRG00000007226
ENSBGRG00000007248
ENSBGRG00000007273
ENSBGRG00000007313
ENSBGRG00000007323
ENSBGRG00000007374
ENSBGRG00000007387
ENSBGRG00000007391
ENSBGRG00000007482
ENSBGRG00000007503
ENSBGRG00000007516
ENSBGRG00000007519
ENSBGRG00000007521
ENSBGRG00000007525
ENSBGRG00000007534
ENSBGRG00000007581
ENSBGRG00000007658
ENSBGRG00000007675
ENSBGRG00000007685
ENSBGRG00000007691
ENSBGRG00000007693
ENSBGRG00000007749
ENSBGRG00000007750
ENSBGRG00000007755
ENSBGRG00000007782
ENSBGRG00000007785
ENSBGRG00000007787
ENSBGRG00000007812
ENSBGRG00000007847
ENSBGRG00000007871
ENSBGRG00000007876
ENSBGRG00000007879
ENSBGRG00000007891
ENSBGRG00000007907
ENSBGRG00000007952
ENSBGRG00000007953
ENSBGRG00000007956
ENSBGRG00000007970
ENSBGRG00000008010
ENSBGRG00000008042
ENSBGRG00000008051
ENSBGRG00000008060
ENSBGRG00000008074
ENSBGRG00000008182
ENSBGRG00000008196
ENSBGRG00000008240
ENSBGRG00000008249
ENSBGRG00000008267
ENSBGRG00000008299
ENSBGRG00000008315
ENSBGRG00000008319
ENSBGRG00000008380
ENSBGRG00000008433
ENSBGRG00000008435
ENSBGRG00000008451
ENSBGRG00000008454
ENSBGRG00000008487
ENSBGRG00000008556
ENSBGRG00000008682
ENSBGRG00000008705
ENSBGRG00000008743
ENSBGRG00000008745
ENSBGRG00000008753
ENSBGRG00000008759
ENSBGRG00000008762
ENSBGRG00000008778
ENSBGRG00000008780
ENSBGRG00000008785
ENSBGRG00000008789
ENSBGRG00000008793
ENSBGRG00000008806
ENSBGRG00000008820
ENSBGRG00000008826
ENSBGRG00000008841
ENSBGRG00000008893
ENSBGRG00000008895
ENSBGRG00000008898
ENSBGRG00000008939
ENSBGRG00000008984
ENSBGRG00000009004
ENSBGRG00000009026
ENSBGRG00000009029
ENSBGRG00000009056
ENSBGRG00000009094
ENSBGRG00000009095
ENSBGRG00000009130
ENSBGRG00000009135
ENSBGRG00000009163
ENSBGRG00000009210
ENSBGRG00000009309
ENSBGRG00000009358
ENSBGRG00000009495
ENSBGRG00000009523
ENSBGRG00000009545
ENSBGRG00000009547
ENSBGRG00000009557
ENSBGRG00000009564
ENSBGRG00000009596
ENSBGRG00000009620
ENSBGRG00000009647
ENSBGRG00000009673
ENSBGRG00000009716
ENSBGRG00000009750
ENSBGRG00000009764
ENSBGRG00000009804
ENSBGRG00000009820
ENSBGRG00000009843
ENSBGRG00000009857
ENSBGRG00000009881
ENSBGRG00000009892
ENSBGRG00000009910
ENSBGRG00000009918
ENSBGRG00000009926
ENSBGRG00000009946
ENSBGRG00000009966
ENSBGRG00000010015
ENSBGRG00000010023
ENSBGRG00000010055
ENSBGRG00000010082
ENSBGRG00000010113
ENSBGRG00000010138
ENSBGRG00000010140
ENSBGRG00000010155
ENSBGRG00000010192
ENSBGRG00000010210
ENSBGRG00000010211
ENSBGRG00000010241
ENSBGRG00000010273
ENSBGRG00000010387
ENSBGRG00000010411
ENSBGRG00000010419
ENSBGRG00000010451
ENSBGRG00000010487
ENSBGRG00000010488
ENSBGRG00000010590
ENSBGRG00000010593
ENSBGRG00000010595
ENSBGRG00000010598
ENSBGRG00000010621
ENSBGRG00000010721
ENSBGRG00000010879
ENSBGRG00000010883
ENSBGRG00000010891
ENSBGRG00000010903
ENSBGRG00000010905
ENSBGRG00000010969
ENSBGRG00000010992
ENSBGRG00000010999
ENSBGRG00000011047
ENSBGRG00000011080
ENSBGRG00000011101
ENSBGRG00000011131
ENSBGRG00000011266
ENSBGRG00000011279
ENSBGRG00000011333
ENSBGRG00000011340
ENSBGRG00000011357
ENSBGRG00000011363
ENSBGRG00000011380
ENSBGRG00000011448
ENSBGRG00000011454
ENSBGRG00000011512
ENSBGRG00000011575
ENSBGRG00000011582
ENSBGRG00000011592
ENSBGRG00000011596
ENSBGRG00000011606
ENSBGRG00000011627
ENSBGRG00000011655
ENSBGRG00000011662
ENSBGRG00000011685
ENSBGRG00000011737
ENSBGRG00000011850
ENSBGRG00000011860
ENSBGRG00000011864
ENSBGRG00000011876
ENSBGRG00000011877
ENSBGRG00000011903
ENSBGRG00000011945
ENSBGRG00000012000
ENSBGRG00000012030
ENSBGRG00000012099
ENSBGRG00000012102
ENSBGRG00000012109
ENSBGRG00000012122
ENSBGRG00000012163
ENSBGRG00000012174
ENSBGRG00000012191
ENSBGRG00000012224
ENSBGRG00000012233
ENSBGRG00000012256
ENSBGRG00000012279
ENSBGRG00000012320
ENSBGRG00000012330
ENSBGRG00000012339
ENSBGRG00000012352
ENSBGRG00000012364
ENSBGRG00000012381
ENSBGRG00000012388
ENSBGRG00000012432
ENSBGRG00000012445
ENSBGRG00000012463
ENSBGRG00000012469
ENSBGRG00000012479
ENSBGRG00000012500
ENSBGRG00000012506
ENSBGRG00000012515
ENSBGRG00000012549
ENSBGRG00000012564
ENSBGRG00000012587
ENSBGRG00000012600
ENSBGRG00000012645
ENSBGRG00000012661
ENSBGRG00000012663
ENSBGRG00000012667
ENSBGRG00000012704
ENSBGRG00000012756
ENSBGRG00000012763
ENSBGRG00000012860
ENSBGRG00000012872
ENSBGRG00000012891
ENSBGRG00000012947
ENSBGRG00000012948
ENSBGRG00000012985
ENSBGRG00000012992
ENSBGRG00000013006
ENSBGRG00000013038
ENSBGRG00000013044
ENSBGRG00000013058
ENSBGRG00000013100
ENSBGRG00000013101
ENSBGRG00000013137
ENSBGRG00000013143
ENSBGRG00000013169
ENSBGRG00000013215
ENSBGRG00000013229
ENSBGRG00000013259
ENSBGRG00000013287
ENSBGRG00000013333
ENSBGRG00000013350
ENSBGRG00000013380
ENSBGRG00000013384
ENSBGRG00000013404
ENSBGRG00000013409
ENSBGRG00000013450
ENSBGRG00000013456
ENSBGRG00000013473
ENSBGRG00000013474
ENSBGRG00000013507
ENSBGRG00000013523
ENSBGRG00000013551
ENSBGRG00000013593
ENSBGRG00000013620
ENSBGRG00000013635
ENSBGRG00000013672
ENSBGRG00000013717
ENSBGRG00000013729
ENSBGRG00000013731
ENSBGRG00000013740
ENSBGRG00000013749
ENSBGRG00000013802
ENSBGRG00000013821
ENSBGRG00000013822
ENSBGRG00000013845
ENSBGRG00000013869
ENSBGRG00000013902
ENSBGRG00000013933
ENSBGRG00000013986
ENSBGRG00000013988
ENSBGRG00000013989
ENSBGRG00000014007
ENSBGRG00000014082
ENSBGRG00000014153
ENSBGRG00000014180
ENSBGRG00000014234
ENSBGRG00000014263
ENSBGRG00000014271
ENSBGRG00000014338
ENSBGRG00000014341
ENSBGRG00000014352
ENSBGRG00000014356
ENSBGRG00000014377
ENSBGRG00000014383
ENSBGRG00000014393
ENSBGRG00000014403
ENSBGRG00000014407
ENSBGRG00000014477
ENSBGRG00000014479
ENSBGRG00000014484
ENSBGRG00000014540
ENSBGRG00000014563
ENSBGRG00000014589
ENSBGRG00000014606
ENSBGRG00000014618
ENSBGRG00000014626
ENSBGRG00000014683
ENSBGRG00000014766
ENSBGRG00000014818
ENSBGRG00000014832
ENSBGRG00000014931
ENSBGRG00000014969
ENSBGRG00000014981
ENSBGRG00000015009
ENSBGRG00000015013
ENSBGRG00000015065
ENSBGRG00000015077
ENSBGRG00000015080
ENSBGRG00000015085
ENSBGRG00000015096
ENSBGRG00000015110
ENSBGRG00000015114
ENSBGRG00000015116
ENSBGRG00000015130
ENSBGRG00000015193
ENSBGRG00000015227
ENSBGRG00000015240
ENSBGRG00000015251
ENSBGRG00000015315
ENSBGRG00000015354
ENSBGRG00000015388
ENSBGRG00000015408
ENSBGRG00000015438
ENSBGRG00000015451
ENSBGRG00000015490
ENSBGRG00000015493
ENSBGRG00000015503
ENSBGRG00000015511
ENSBGRG00000015549
ENSBGRG00000015551
ENSBGRG00000015553
ENSBGRG00000015562
ENSBGRG00000015566
ENSBGRG00000015667
ENSBGRG00000015746
ENSBGRG00000015754
ENSBGRG00000015781
ENSBGRG00000015797
ENSBGRG00000015800
ENSBGRG00000015839
ENSBGRG00000015889
ENSBGRG00000015907
ENSBGRG00000015933
ENSBGRG00000015954
ENSBGRG00000016007
ENSBGRG00000016020
ENSBGRG00000016038
ENSBGRG00000016060
ENSBGRG00000016104
ENSBGRG00000016126
ENSBGRG00000016174
ENSBGRG00000016206
ENSBGRG00000016246
ENSBGRG00000016266
ENSBGRG00000016298
ENSBGRG00000016303
ENSBGRG00000016323
ENSBGRG00000016342
ENSBGRG00000016344
ENSBGRG00000016348
ENSBGRG00000016349
ENSBGRG00000016353
ENSBGRG00000016355
ENSBGRG00000016401
ENSBGRG00000016405
ENSBGRG00000016418
ENSBGRG00000016419
ENSBGRG00000016445
ENSBGRG00000016447
ENSBGRG00000016448
ENSBGRG00000016473
ENSBGRG00000016513
ENSBGRG00000016530
ENSBGRG00000016587
ENSBGRG00000016601
ENSBGRG00000016652
ENSBGRG00000016678
ENSBGRG00000016722
ENSBGRG00000016729
ENSBGRG00000016825
ENSBGRG00000016846
ENSBGRG00000016877
ENSBGRG00000016902
ENSBGRG00000016903
ENSBGRG00000016918
ENSBGRG00000017088
ENSBGRG00000017111
ENSBGRG00000017131
ENSBGRG00000017175
ENSBGRG00000017224
ENSBGRG00000017227
ENSBGRG00000017239
ENSBGRG00000017268
ENSBGRG00000017310
ENSBGRG00000017402
ENSBGRG00000017407
ENSBGRG00000017504
ENSBGRG00000017505
ENSBGRG00000017547
ENSBGRG00000017571
ENSBGRG00000017580
ENSBGRG00000017618
ENSBGRG00000017678
ENSBGRG00000017681
ENSBGRG00000017704
ENSBGRG00000017733
ENSBGRG00000017743
ENSBGRG00000017798
ENSBGRG00000017804
ENSBGRG00000017823
ENSBGRG00000017848
ENSBGRG00000017869
ENSBGRG00000017889
ENSBGRG00000017909
ENSBGRG00000017929
ENSBGRG00000017945
ENSBGRG00000017980
ENSBGRG00000018036
ENSBGRG00000018100
ENSBGRG00000018104
ENSBGRG00000018196
ENSBGRG00000018199
ENSBGRG00000018224
ENSBGRG00000018269
ENSBGRG00000018285
ENSBGRG00000018309
ENSBGRG00000018311
ENSBGRG00000018368
ENSBGRG00000018384
ENSBGRG00000018414
ENSBGRG00000018416
ENSBGRG00000018494
ENSBGRG00000018516
ENSBGRG00000018535
ENSBGRG00000018567
ENSBGRG00000018576
ENSBGRG00000018587
ENSBGRG00000018601
ENSBGRG00000018621
ENSBGRG00000018702
ENSBGRG00000018760
ENSBGRG00000018766
ENSBGRG00000018771
ENSBGRG00000018810
ENSBGRG00000018872
ENSBGRG00000018875
ENSBGRG00000018929
ENSBGRG00000019032
ENSBGRG00000019056
ENSBGRG00000019067
ENSBGRG00000019073
ENSBGRG00000019085
ENSBGRG00000019091
ENSBGRG00000019100
ENSBGRG00000019122
ENSBGRG00000019150
ENSBGRG00000019178
ENSBGRG00000019186
ENSBGRG00000019187
ENSBGRG00000019201
ENSBGRG00000019216
ENSBGRG00000019227
ENSBGRG00000019228
ENSBGRG00000019238
ENSBGRG00000019263
ENSBGRG00000019298
ENSBGRG00000019325
ENSBGRG00000019328
ENSBGRG00000019364
ENSBGRG00000019392
ENSBGRG00000019418
ENSBGRG00000019523
ENSBGRG00000019527
ENSBGRG00000019532
ENSBGRG00000019579
ENSBGRG00000019664
ENSBGRG00000019693
ENSBGRG00000019694
ENSBGRG00000019758
ENSBGRG00000019803
ENSBGRG00000019808
ENSBGRG00000019814
ENSBGRG00000019827
ENSBGRG00000019856
ENSBGRG00000019874
ENSBGRG00000019963
ENSBGRG00000019987
ENSBGRG00000020027
ENSBGRG00000020039
ENSBGRG00000020054
ENSBGRG00000020057
ENSBGRG00000020084
ENSBGRG00000020155
ENSBGRG00000020193
ENSBGRG00000020292
ENSBGRG00000020295
ENSBGRG00000020305
ENSBGRG00000020325
ENSBGRG00000020352
ENSBGRG00000020359
ENSBGRG00000020372
ENSBGRG00000020378
ENSBGRG00000020424
ENSBGRG00000020433
ENSBGRG00000020438
ENSBGRG00000020498
ENSBGRG00000020551
ENSBGRG00000020554
ENSBGRG00000020576
ENSBGRG00000020581
ENSBGRG00000020589
ENSBGRG00000020595
ENSBGRG00000020671
ENSBGRG00000020673
ENSBGRG00000020715
ENSBGRG00000020728
ENSBGRG00000020732
ENSBGRG00000020742
ENSBGRG00000020744
ENSBGRG00000020773
ENSBGRG00000020811
ENSBGRG00000020812
ENSBGRG00000020823
ENSBGRG00000020859
ENSBGRG00000020860
ENSBGRG00000020877
ENSBGRG00000020889
ENSBGRG00000020911
ENSBGRG00000020959
ENSBGRG00000020962
ENSBGRG00000020985
ENSBGRG00000021023
ENSBGRG00000021070
ENSBGRG00000021115
ENSBGRG00000021118
ENSBGRG00000021143
ENSBGRG00000021149
ENSBGRG00000021164
ENSBGRG00000021174
ENSBGRG00000021178
ENSBGRG00000021207
ENSBGRG00000021253
ENSBGRG00000021267
ENSBGRG00000021297
ENSBGRG00000021323
ENSBGRG00000021378
ENSBGRG00000021409
ENSBGRG00000021439
ENSBGRG00000021467
ENSBGRG00000021482
ENSBGRG00000021486
ENSBGRG00000021494
ENSBGRG00000021540
ENSBGRG00000021606
ENSBGRG00000021819
ENSBGRG00000021862
ENSBGRG00000021883
ENSBGRG00000021894
ENSBGRG00000021915
ENSBGRG00000021917
ENSBGRG00000021921
ENSBGRG00000021938
ENSBGRG00000021992
ENSBGRG00000022024
ENSBGRG00000022066
ENSBGRG00000022194
ENSBGRG00000022211
ENSBGRG00000022224
ENSBGRG00000022268
ENSBGRG00000022285
ENSBGRG00000022304
ENSBGRG00000022371
ENSBGRG00000022392
ENSBGRG00000022424
ENSBGRG00000022439
ENSBGRG00000022509
ENSBGRG00000022581
ENSBGRG00000022629
ENSBGRG00000022715
ENSBGRG00000022726
ENSBGRG00000022751
ENSBGRG00000022803
ENSBGRG00000022810
ENSBGRG00000022836
ENSBGRG00000022840
ENSBGRG00000022849
ENSBGRG00000022865
ENSBGRG00000022886
ENSBGRG00000022890
ENSBGRG00000022896
ENSBGRG00000022926
ENSBGRG00000022930
ENSBGRG00000022932
ENSBGRG00000022960
ENSBGRG00000022965
ENSBGRG00000022968
ENSBGRG00000022972
ENSBGRG00000023031
ENSBGRG00000023070
ENSBGRG00000023073
ENSBGRG00000023140
ENSBGRG00000023158
ENSBGRG00000023187
ENSBGRG00000023208
ENSBGRG00000023234
ENSBGRG00000023273
ENSBGRG00000023310
ENSBGRG00000023344
ENSBGRG00000023370
ENSBGRG00000023375
ENSBGRG00000023381
ENSBGRG00000023384
ENSBGRG00000023423
ENSBGRG00000023449
ENSBGRG00000023455
ENSBGRG00000023529
ENSBGRG00000023532
ENSBGRG00000023545
ENSBGRG00000023588
ENSBGRG00000023668
ENSBGRG00000023691
ENSBGRG00000023740
ENSBGRG00000023753
ENSBGRG00000023754
ENSBGRG00000023760
ENSBGRG00000023780
ENSBGRG00000023803
ENSBGRG00000023908
ENSBGRG00000023913
ENSBGRG00000023934
ENSBGRG00000023941
ENSBGRG00000023959
ENSBGRG00000023967
ENSBGRG00000023969
ENSBGRG00000023970
ENSBGRG00000023978
ENSBGRG00000023986
ENSBGRG00000023991
ENSBGRG00000024036
ENSBGRG00000024038
ENSBGRG00000024043
ENSBGRG00000024070
ENSBGRG00000024071
ENSBGRG00000024072
ENSBGRG00000024078
ENSBGRG00000024102
ENSBGRG00000024138
ENSBGRG00000024152
ENSBGRG00000024162
ENSBGRG00000024191
ENSBGRG00000024213
ENSBGRG00000024226
ENSBGRG00000024247
ENSBGRG00000024267
ENSBGRG00000024342
ENSBGRG00000024356
ENSBGRG00000024378
ENSBGRG00000024384
ENSBGRG00000024421
ENSBGRG00000024507
ENSBGRG00000024508
ENSBGRG00000024544
ENSBGRG00000024549
ENSBGRG00000024552
ENSBGRG00000024610
ENSBGRG00000024623
ENSBGRG00000024624
ENSBGRG00000024640
ENSBGRG00000024698
ENSBGRG00000024764
ENSBGRG00000024769
ENSBGRG00000024777
ENSBGRG00000024842
ENSBGRG00000024843
ENSBGRG00000024978
ENSBGRG00000025007
ENSBGRG00000025017
ENSBGRG00000025050
ENSBGRG00000025066
ENSBGRG00000025073
ENSBGRG00000025086
ENSBGRG00000025116
ENSBGRG00000025160
ENSBGRG00000025172
ENSBGRG00000025293
ENSBGRG00000025317
ENSBGRG00000025343
ENSBGRG00000025438
ENSBGRG00000025461
ENSBGRG00000025504
ENSBGRG00000025535
ENSBGRG00000025576
ENSBGRG00000025600
ENSBGRG00000025655
ENSBGRG00000025682
ENSBGRG00000025689
ENSBGRG00000025730
ENSBGRG00000025734
ENSBGRG00000025745
ENSBGRG00000025754
ENSBGRG00000025800
ENSBGRG00000025813
ENSBGRG00000025829
ENSBGRG00000025869
ENSBGRG00000025873
ENSBGRG00000025894
ENSBGRG00000025905
ENSBGRG00000025909
ENSBGRG00000025926
ENSBGRG00000025927
ENSBGRG00000025950
ENSBGRG00000025964
ENSBGRG00000025981
ENSBGRG00000026004
ENSBGRG00000026054
ENSBGRG00000026070
ENSBGRG00000026074
ENSBGRG00000026081
ENSBGRG00000026097
ENSBGRG00000026125
ENSBGRG00000026136
ENSBGRG00000026144
ENSBGRG00000026172
ENSBGRG00000026257
ENSBGRG00000026274
ENSBGRG00000026277
ENSBGRG00000026282
ENSBGRG00000026306
ENSBGRG00000026308
ENSBGRG00000026315
ENSBGRG00000026317
ENSBGRG00000026337
ENSBGRG00000026374
ENSBGRG00000026387
ENSBGRG00000026411
ENSBGRG00000026424
ENSBGRG00000026449
ENSBGRG00000026476
ENSBGRG00000026489
ENSBGRG00000026524
ENSBGRG00000026572
ENSBGRG00000026586
ENSBGRG00000026682
ENSBGRG00000026686
ENSBGRG00000026721
ENSBGRG00000026726
ENSBGRG00000026729
ENSBGRG00000026789
ENSBGRG00000026894
