# Supplementary material for: Integration of ATAC-Seq and RNA-Seq Analysis to Identify Key Genes in the Longissimus Dorsi Muscle Development of the Tianzhu White Yak
Source: Int J Mol Sci. 2023 Dec 21;25(1):158. doi: 10.3390/ijms25010158 (PMC10779322; doi:10.3390/ijms25010158)
Supplement: Supplementary file 1 [file ijms-25-00158-s001.zip › Table S10 Details of KEGG pathway analysis for DEGs of RNA-seq.xls]

Gene	KEGG
ENSBGRG00000000037(CXADR)	CXADR, CAR; coxsackievirus and adenovirus receptor; K06788
ENSBGRG00000000112(TIAM1)	TIAM1; T-lymphoma invasion and metastasis-inducing protein 1; K05731
ENSBGRG00000000154(RCAN1)	RCAN1, MCIP1; calcipressin-1; K17901
ENSBGRG00000000205(MSTN)	MSTN, GDF8; growth differentiation factor 8; K05497
ENSBGRG00000000313(CCN1)	CTGF, CCN2, IGFBP8; connective tissue growth factor; K06827; WISP1; WNT1-inducible-signaling pathway protein 1; K22471
ENSBGRG00000000446(PDE1B)	PDE1; calcium/calmodulin-dependent 3',5'-cyclic nucleotide phosphodiesterase [EC:3.1.4.17]; K13755; PDE4; cAMP-specific phosphodiesterase 4 [EC:3.1.4.53]; K13293; PDE8; high affinity cAMP-specific and IBMX-insensitive 3',5'-cyclic phosphodiesterase 8 [EC:3.1.4.53]; K18437
ENSBGRG00000000461(NR4A3)	NR4A3, NOR1; nuclear receptor subfamily 4 group A member 3; K08559
ENSBGRG00000000504(AFF4)	AFF1; AF4/FMR2 family member 1; K15184; WBP1; oligosaccharyltransferase complex subunit beta; K12670
ENSBGRG00000000666(TEK)	PTPRF, LAR; receptor-type tyrosine-protein phosphatase F [EC:3.1.3.48]; K05695; TEK, TIE2, CD202; endothelial-specific receptor tyrosine kinase [EC:2.7.10.1]; K05121
ENSBGRG00000000772(COMP)	THBS1; thrombospondin 1; K16857; THBS2S; thrombospondin 2/3/4/5; K04659
ENSBGRG00000000889(TP63)	TP53, P53; tumor protein p53; K04451; TP63; tumor protein p63; K10149; TP73; tumor protein p73; K10148
ENSBGRG00000000947(ERBB3)	EGFR, ERBB1; epidermal growth factor receptor [EC:2.7.10.1]; K04361; ERBB2, HER2, CD340; receptor tyrosine-protein kinase erbB-2 [EC:2.7.10.1]; K05083; ERBB3, HER3; receptor tyrosine-protein kinase erbB-3 [EC:2.7.10.1]; K05084; ERBB4, HER4; receptor tyrosine-protein kinase erbB-4 [EC:2.7.10.1]; K05085
ENSBGRG00000001010(TFDP2)	TFDP1; transcription factor Dp-1; K04683; TFDP2; transcription factor Dp-2; K09392
ENSBGRG00000001069(ENSBGRG00000001069)	GULO; L-gulonolactone oxidase [EC:1.1.3.8]; K00103
ENSBGRG00000001081(ABCC5)	ABCC12; ATP-binding cassette, subfamily C (CFTR/MRP), member 12; K05672; ABCC5; ATP-binding cassette, subfamily C (CFTR/MRP), member 5; K05668
ENSBGRG00000001086(ENSBGRG00000001086)	E2.6.1.42, ilvE; branched-chain amino acid aminotransferase [EC:2.6.1.42]; K00826
ENSBGRG00000001100(LSS)	LSS, ERG7; lanosterol synthase [EC:5.4.99.7]; K01852
ENSBGRG00000001141(ABCA1)	ABCA1; ATP-binding cassette, subfamily A (ABC1), member 1; K05641; ABCA3; ATP-binding cassette, subfamily A (ABC1), member 3; K05643; ABCA4; ATP-binding cassette, subfamily A (ABC1), member 4; K05644
ENSBGRG00000001411(ITGB8)	ITGB8; integrin beta 8; K06591
ENSBGRG00000001584(MLLT11)	SETDB1; [histone H3]-lysine9 N-trimethyltransferase SETDB1 [EC:2.1.1.355]; K11421
ENSBGRG00000001621(AQP3)	AQP3; aquaporin-3; K09876; AQP9; aquaporin-9; K09877
ENSBGRG00000001699(SEMA6C)	SEMA5; semaphorin 5; K06841; SEMA6; semaphorin 6; K06842
ENSBGRG00000001760(SOCS2)	CISH; cytokine inducible SH2-containing protein; K04701; SOCS2, CIS2; suppressor of cytokine signaling 2; K04695; SOCS3, CIS3; suppressor of cytokine signaling 3; K04696
ENSBGRG00000001854(PLIN2)	PLIN2, ADRP; perilipin-2; K17284
ENSBGRG00000001867(HSPA6)	HSPA1s; heat shock 70kDa protein 1/2/6/8; K03283
ENSBGRG00000002035(KLF4)	KLF4; krueppel-like factor 4; K17846
ENSBGRG00000002112(GSTM3)	GST, gst; glutathione S-transferase [EC:2.5.1.18]; K00799
ENSBGRG00000002139(ENSBGRG00000002139)	TOB; protein Tob/BTG; K14443
ENSBGRG00000002265(DNAJB4)	DNAJB1; DnaJ homolog subfamily B member 1; K09507
ENSBGRG00000002273(ST3GAL6)	SIAT10, ST3GAL6; neolactotetraosylceramide alpha-2,3-sialyltransferase (sialyltransferase 10) [EC:2.4.99.6]; K03792
ENSBGRG00000002284(CXCL14)	CXCL14, SCYB14; C-X-C motif chemokine 14; K10033
ENSBGRG00000002480(SOX7)	SOX17; transcription factor SOX17 (SOX group F); K04495
ENSBGRG00000002483(FBXO25)	FBXO25_32; F-box protein 25/32; K10305
ENSBGRG00000002494(IGF2BP2)	IGF2BP1; insulin-like growth factor 2 mRNA-binding protein 1; K17391; RP-L21, MRPL21, rplU; large subunit ribosomal protein L21; K02888
ENSBGRG00000002649(INHBB)	INHBA; inhibin beta A chain; K04667
ENSBGRG00000002753(FDFT1)	FDFT1; farnesyl-diphosphate farnesyltransferase [EC:2.5.1.21]; K00801; NEIL2; endonuclease VIII-like 2 [EC:3.2.2.- 4.2.99.18]; K10568
ENSBGRG00000002777(KITLG)	KITLG; KIT ligand; K05461
ENSBGRG00000002846(GBP2)	GBP1_3_4_7; guanylate-binding protein 1/3/4/7; K20899; GBP2; guanylate-binding protein 2; K20897
ENSBGRG00000002922(ENSBGRG00000002922)	TRBV; T-cell receptor beta chain V region; K10785
ENSBGRG00000002939(THEM4)	THEM4, CTMP; acyl-coenzyme A thioesterase THEM4 [EC:3.1.2.2]; K16339
ENSBGRG00000003031(FAR2)	FAR; alcohol-forming fatty acyl-CoA reductase [EC:1.2.1.84]; K13356
ENSBGRG00000003097(TFPI)	TFPI; tissue factor pathway inhibitor; K03909
ENSBGRG00000003115(EN1)	EN; homeobox protein engrailed; K09319
ENSBGRG00000003375(ENSBGRG00000003375)	GLO1, gloA; lactoylglutathione lyase [EC:4.4.1.5]; K01759
ENSBGRG00000003473(EPHB2)	EPHA3, HEK, TYRO4; Eph receptor A3 [EC:2.7.10.1]; K05104; EPHA4, SEK, TYRO1; Eph receptor A4 [EC:2.7.10.1]; K05105; EPHA5, EHK1, TYRO4; Eph receptor A5 [EC:2.7.10.1]; K05106; EPHA7, EHK3, HEK11; EphA7 [EC:2.7.10.1]; K05108; EPHB1, ELK, NET; Eph receptor B1 [EC:2.7.10.1]; K05110; EPHB2, ERK, DRT; Eph receptor B2 [EC:2.7.10.1]; K05111; EPHB3, HEK2, ETK2; Eph receptor B3 [EC:2.7.10.1]; K05112; EPHB4…
ENSBGRG00000003621(PTCH2)	PTCH1; patched 1; K06225; PTCH2; patched 2; K11101
ENSBGRG00000003658(SIM1)	HLCS; biotin---protein ligase [EC:6.3.4.9 6.3.4.10 6.3.4.11 6.3.4.15]; K01942
ENSBGRG00000003739(ETS2)	ETS1, pnt; C-ets-1; K02678; ETS2; C-ets-2; K21932
ENSBGRG00000003786(MYF6)	CIC; capicua transcriptional repressor; K20225; MYF5; myogenic factor 5; K18484
ENSBGRG00000003789(NCEH1)	NCEH1, AADACL1; neutral cholesterol ester hydrolase 1 [EC:3.1.1.-]; K14349
ENSBGRG00000003803(RPL24)	RP-L24e, RPL24; large subunit ribosomal protein L24e; K02896
ENSBGRG00000003810(ENSBGRG00000003810)	ADGRB1, BAI1; adhesion G protein-coupled receptor B1; K04596
ENSBGRG00000003825(PLK3)	PLK3, CNK; polo-like kinase 3 [EC:2.7.11.21]; K08862
ENSBGRG00000003960(ENAH)	ENAH, MENA; enabled; K05746
ENSBGRG00000004063(ABHD2)	CECR1, ADA2; adenosine deaminase CECR1 [EC:3.5.4.4]; K19572
ENSBGRG00000004094(EGR1)	EGR1; early growth response protein 1; K09203; EGR3; early growth response protein 3; K12497
ENSBGRG00000004210(NFKBIZ)	NFKBIZ; NF-kappa-B inhibitor zeta; K14242
ENSBGRG00000004237(AMPD3)	AMPD; AMP deaminase [EC:3.5.4.6]; K01490
ENSBGRG00000004302(EPHX1)	EPHX1; microsomal epoxide hydrolase [EC:3.3.2.9]; K01253; GPX4; phospholipid-hydroperoxide glutathione peroxidase [EC:1.11.1.12]; K05361; JHEH; juvenile hormone epoxide hydrolase; K10719
ENSBGRG00000004316(KCNK10)	KCNK10, K2P10.1; potassium channel subfamily K member 10; K04920
ENSBGRG00000004458(ENSBGRG00000004458)	STRA13, CENPX, MHF2; centromere protein X; K15360
ENSBGRG00000004473(ENSBGRG00000004473)	AKR7; aflatoxin B1 aldehyde reductase; K15303
ENSBGRG00000004476(PGM2)	PGM2; phosphoglucomutase / phosphopentomutase [EC:5.4.2.2 5.4.2.7]; K15779; pgm; phosphoglucomutase [EC:5.4.2.2]; K01835
ENSBGRG00000004645(HACL1)	HACL1; 2-hydroxyacyl-CoA lyase 1 [EC:4.1.-.-]; K12261
ENSBGRG00000004733(SELL)	SELL, CD62L; selectin, lymphocyte; K06495
ENSBGRG00000004789(PML)	PML, TRIM19; probable transcription factor PML; K10054
ENSBGRG00000004885(ACADL)	ACADL; long-chain-acyl-CoA dehydrogenase [EC:1.3.8.8]; K00255
ENSBGRG00000004914(ENSBGRG00000004914)	KRAB; KRAB domain-containing zinc finger protein; K09228
ENSBGRG00000004980(ENSBGRG00000004980)	KRAB; KRAB domain-containing zinc finger protein; K09228
ENSBGRG00000004992(ZNF696)	KRAB; KRAB domain-containing zinc finger protein; K09228
ENSBGRG00000005044(ENSBGRG00000005044)	PODXL; podocalyxin-like; K06817
ENSBGRG00000005073(MAFA)	MAFA; transcription factor MAFA; K07595
ENSBGRG00000005222(SLC4A8)	SLC4A2, AE2; solute carrier family 4 (anion exchanger), member 2; K13855
ENSBGRG00000005423(ENSBGRG00000005423)	BTD; biotinidase [EC:3.5.1.12]; K01435; VNN; pantetheine hydrolase [EC:3.5.1.92]; K08069
ENSBGRG00000005552(PLD4)	NDUFAF2; NADH dehydrogenase [ubiquinone] 1 alpha subcomplex assembly factor 2; K18160; PLD3_4; phospholipase D3/4 [EC:3.1.4.4]; K16860
ENSBGRG00000005634(P2RY6)	P2RY6; P2Y purinoceptor 6; K04272
ENSBGRG00000005730(GALNT14)	GALNT; polypeptide N-acetylgalactosaminyltransferase [EC:2.4.1.41]; K00710
ENSBGRG00000005777(SLC26A3)	SLC26A3, DRA; solute carrier family 26 (chloride anion exchanger), member 3; K14078
ENSBGRG00000005843(GAS1)	GAS1; growth arrest-specific 1; K06232
ENSBGRG00000005861(LDLR)	LDLR; low-density lipoprotein receptor; K12473
ENSBGRG00000005938(SLC16A3)	SLC16A3; MFS transporter, MCT family, solute carrier family 16 (monocarboxylic acid transporters), member 3; K08180
ENSBGRG00000005995(MAP2)	MAPT, TAU; microtubule-associated protein tau; K04380
ENSBGRG00000006034(FMO2)	FMO; dimethylaniline monooxygenase (N-oxide forming) [EC:1.14.13.8]; K00485
ENSBGRG00000006084(IFNLR1)	IFNLR1, IL28RA; interferon lambda receptor 1; K05140
ENSBGRG00000006128(ALAD)	hemB, ALAD; porphobilinogen synthase [EC:4.2.1.24]; K01698
ENSBGRG00000006129(RETSAT)	RETSAT; all-trans-retinol 13,14-reductase [EC:1.3.99.23]; K09516
ENSBGRG00000006169(HK2)	GCK; glucokinase [EC:2.7.1.2]; K12407; HK; hexokinase [EC:2.7.1.1]; K00844
ENSBGRG00000006201(NOD2)	NOD2, CARD15; nucleotide-binding oligomerization domain-containing protein 2; K10165
ENSBGRG00000006220(JUNB)	JUNB; transcription factor jun-B; K09028
ENSBGRG00000006368(E2F1)	E2F1; transcription factor E2F1; K17454
ENSBGRG00000006371(CAMKMT)	CAMKMT; calmodulin-lysine N-methyltransferase [EC:2.1.1.60]; K18826
ENSBGRG00000006446(CTSL)	CTSL; cathepsin L [EC:3.4.22.15]; K01365; CTSM; cathepsin M [EC:3.4.22.-]; K09600; CTSP; cathepsin P [EC:3.4.22.-]; K09599
ENSBGRG00000006454(ARNTL)	ARNTL, BMAL1, CYC; aryl hydrocarbon receptor nuclear translocator-like protein 1; K02296
ENSBGRG00000006456(SLC27A6)	SLC27A2, FACVL1, FATP2; solute carrier family 27 (fatty acid transporter), member 2 [EC:6.2.1.- 6.2.1.3]; K08746; SLC27A5, FATP5; solute carrier family 27 (fatty acid transporter), member 5 [EC:6.2.1.7]; K08748; SLC27A6, FATP6; solute carrier family 27 (fatty acid transporter), member 6; K08749
ENSBGRG00000006479(ROS1)	ROS1; proto-oncogene tyrosine-protein kinase ROS [EC:2.7.10.1]; K05088
ENSBGRG00000006555(PDE8B)	PDE8; high affinity cAMP-specific and IBMX-insensitive 3',5'-cyclic phosphodiesterase 8 [EC:3.1.4.53]; K18437
ENSBGRG00000006787(FOSL2)	FOSL2; fos-like antigen 2; K09030; FOSLN; fos-like antigen, invertebrate; K09031
ENSBGRG00000006815(ENSBGRG00000006815)	NANP; N-acylneuraminate-9-phosphatase [EC:3.1.3.29]; K01097
ENSBGRG00000007004(NKD2)	NKD; naked cuticle; K03213
ENSBGRG00000007158(SOX8)	SOX9; transcription factor SOX9 (SOX group E); K18435
ENSBGRG00000007176(ENSBGRG00000007176)	RASA4, CAPRI; Ras GTPase-activating protein 4; K17630
ENSBGRG00000007223(GM2A)	GM2A; ganglioside GM2 activator; K12383
ENSBGRG00000007281(ENSBGRG00000007281)	TRBV; T-cell receptor beta chain V region; K10785
ENSBGRG00000007455(DUSP10)	DUSP10; dual specificity phosphatase 10 [EC:3.1.3.16 3.1.3.48]; K20216
ENSBGRG00000007508(SAT1)	speG, SAT; diamine N-acetyltransferase [EC:2.3.1.57]; K00657
ENSBGRG00000007560(ENSBGRG00000007560)	GLO1, gloA; lactoylglutathione lyase [EC:4.4.1.5]; K01759
ENSBGRG00000007650(DCTD)	comEB; dCMP deaminase [EC:3.5.4.12]; K01493
ENSBGRG00000007726(SLC12A2)	SLC12A2, NKCC1; solute carrier family 12 (sodium/potassium/chloride transporter), member 2; K10951
ENSBGRG00000007744(TOB2)	TOB; protein Tob/BTG; K14443
ENSBGRG00000007830(HSPH1)	HSP110; heat shock protein 110kDa; K09485; HSPA4; heat shock 70kDa protein 4; K09489
ENSBGRG00000007849(H-FABP)	FABP3; fatty acid-binding protein 3, muscle and heart; K08752; FABP7; fatty acid-binding protein 7, brain; K08756
ENSBGRG00000007861(CX3CR1)	CX3CR1; CX3C chemokine receptor 1; K04192
ENSBGRG00000007892(F2R)	F2R, PAR1; coagulation factor II (thrombin) receptor; K03914
ENSBGRG00000007904(TP53INP2)	TP53INP2; tumor protein p53-inducible nuclear protein 2; K21247
ENSBGRG00000007951(NR4A2)	NR4A1, HMR; nuclear receptor subfamily 4 group A member 1; K04465; NR4A2, NURR1; nuclear receptor subfamily 4 group A member 2; K08558
ENSBGRG00000008113(PGF)	PGF; placenta growth factor; K16859
ENSBGRG00000008129(IL6R)	IL6R, CD126; interleukin 6 receptor; K05055
ENSBGRG00000008188(ADCY5)	ADCY5; adenylate cyclase 5 [EC:4.6.1.1]; K08045; ADCY6; adenylate cyclase 6 [EC:4.6.1.1]; K08046
ENSBGRG00000008216(ENSBGRG00000008216)	CPT1A; carnitine O-palmitoyltransferase 1, liver isoform [EC:2.3.1.21]; K08765; CPT1B; carnitine O-palmitoyltransferase 1, muscle isoform [EC:2.3.1.21]; K19523
ENSBGRG00000008222(ATP1A1)	ATP1A; sodium/potassium-transporting ATPase subunit alpha [EC:7.2.2.13]; K01539
ENSBGRG00000008271(ABHD4)	ABHD5, CGI-58; abhydrolase domain-containing protein 5 [EC:2.3.1.51]; K13699
ENSBGRG00000008298(MAN1C1)	MAN1A_C, MNS1_2; mannosyl-oligosaccharide alpha-1,2-mannosidase [EC:3.2.1.113]; K01230
ENSBGRG00000008321(SLC8A3)	SLC8A, NCX; solute carrier family 8 (sodium/calcium exchanger); K05849
ENSBGRG00000008475(ENSBGRG00000008475)	PLN; phospholamban; K05852
ENSBGRG00000008491(ENSBGRG00000008491)	RP-L17e, RPL17; large subunit ribosomal protein L17e; K02880
ENSBGRG00000008567(F2RL2)	F2RL2, PAR3; coagulation factor II (thrombin) receptor-like 2; K04235
ENSBGRG00000008627(IL18)	IL18, IL1F4; interleukin 18; K05482
ENSBGRG00000008636(DYNC1I1)	DYNC1I, DNCI; dynein intermediate chain, cytosolic; K10415
ENSBGRG00000008637(HEPH)	CP; ceruloplasmin [EC:1.16.3.1]; K13624; HEPH; hephaestin [EC:1.16.3.1]; K14735
ENSBGRG00000008676(ENSBGRG00000008676)	IGH; immunoglobulin heavy chain; K06856
ENSBGRG00000008731(KIF5A)	KIF5; kinesin family member 5; K10396
ENSBGRG00000008799(PDK4)	PDK1; pyruvate dehydrogenase kinase isoform 1 [EC:2.7.11.2]; K12077
ENSBGRG00000008888(CDH17)	CDH17; cadherin 17, LI cadherin; K06811
ENSBGRG00000008913(ENSBGRG00000008913)	GNG12; guanine nucleotide-binding protein G(I)/G(S)/G(O) subunit gamma-12; K04347
ENSBGRG00000008928(VEGFC)	VEGFC_D; vascular endothelial growth factor C/D; K05449
ENSBGRG00000008962(PTPRF)	PTPRF, LAR; receptor-type tyrosine-protein phosphatase F [EC:3.1.3.48]; K05695
ENSBGRG00000008963(RXFP2)	RXFP1, LGR7; relaxin family peptide receptor 1; K04306; RXFP2, LGR8; relaxin family peptide receptor 2; K04307
ENSBGRG00000008972(GADD45A)	GADD45; growth arrest and DNA-damage-inducible protein; K04402
ENSBGRG00000009032(ABCA7)	ABCA7; ATP-binding cassette, subfamily A (ABC1), member 7; K05645
ENSBGRG00000009096(FOS)	FOS; proto-oncogene protein c-fos; K04379
ENSBGRG00000009107(SIGLEC1)	CD22, SIGLEC2; CD22 antigen; K06467; SN, SIGLEC1, CD169; sialoadhesin; K06548
ENSBGRG00000009149(VSIG4)	VSIG4, CRIg; V-set and immunoglobulin domain-containing protein 4; K19822
ENSBGRG00000009183(CHST1)	CHST1; keratan sulfate 6-sulfotransferase 1 [EC:2.8.2.21]; K01022; CHST3; chondroitin 6-sulfotransferase 3 [EC:2.8.2.17]; K01020
ENSBGRG00000009442(ENSBGRG00000009442)	SLC2A1, GLUT1; MFS transporter, SP family, solute carrier family 2 (facilitated glucose transporter), member 1; K07299; SLC2A2, GLUT2; MFS transporter, SP family, solute carrier family 2 (facilitated glucose transporter), member 2; K07593; SLC2A4, GLUT4; MFS transporter, SP family, solute carrier family 2 (facilitated glucose transporter), member 4; K07191
ENSBGRG00000009450(PTPRB)	PTPRB, PTPB; receptor-type tyrosine-protein phosphatase beta [EC:3.1.3.48]; K05694
ENSBGRG00000009456(MSR1)	MSR1, CD204; macrophage scavenger receptor 1; K06558
ENSBGRG00000009515(DPP7)	PRCP; lysosomal Pro-X carboxypeptidase [EC:3.4.16.2]; K01285
ENSBGRG00000009537(PATL2)	PATL1, PAT1; DNA topoisomerase 2-associated protein PAT1; K12617
ENSBGRG00000009561(COL11A1)	COL1A; collagen type I alpha; K06236; COL2A; collagen type II alpha; K19719; COL5AS; collagen type V/XI/XXIV/XXVII, alpha; K19721
ENSBGRG00000009562(AGO4)	ELF2C, AGO; eukaryotic translation initiation factor 2C; K11593
ENSBGRG00000009572(SH2D1A)	SH2D1A, SAP; SH2 domain protein 1A; K07990
ENSBGRG00000009611(ENSBGRG00000009611)	CD1; T-cell surface glycoprotein CD1; K06448
ENSBGRG00000009691(VTCN1)	B7H4, VTCN1; immune costimulatory protein B7-H4; K06747
ENSBGRG00000009722(MAPK8IP1)	MAPK8IP1, JIP1; mitogen-activated protein kinase 8 interacting protein 1; K04434
ENSBGRG00000009758(GJA1)	GJA1, CX43; gap junction alpha-1 protein; K07372
ENSBGRG00000009774(KCNQ5)	KCNQ5, KV7.5; potassium voltage-gated channel KQT-like subfamily member 5; K04930
ENSBGRG00000009933(ASB12)	MTMR6_7_8; myotubularin-related protein 6/7/8 [EC:3.1.3.64 3.1.3.95]; K18083
ENSBGRG00000010012(AR)	AR, NR3C4; androgen receptor; K08557
ENSBGRG00000010071(EDA2R)	EDA2R, TNFRSF27, XEDAR; tumor necrosis factor receptor superfamily member 27; K05163
ENSBGRG00000010172(ZNF404)	KRAB; KRAB domain-containing zinc finger protein; K09228
ENSBGRG00000010244(SLC35D2)	HSD17B3; testosterone 17beta-dehydrogenase (NADP+) [EC:1.1.1.64]; K10207
ENSBGRG00000010248(CHST7)	CHST7; chondroitin 6-sulfotransferase 7 [EC:2.8.2.17]; K04743
ENSBGRG00000010337(GALNT10)	GALNT; polypeptide N-acetylgalactosaminyltransferase [EC:2.4.1.41]; K00710
ENSBGRG00000010530(SLC26A7)	SLC26A7, SUT2; solute carrier family 26 (anion exchange transporter), member 7; K13962
ENSBGRG00000010611(ENSBGRG00000010611)	CETN2; centrin-2; K10840
ENSBGRG00000010821(KCNK3)	KCNK3, K2P3.1; potassium channel subfamily K member 3; K04914; KCNK9, K2P9.1; potassium channel subfamily K member 9; K04919
ENSBGRG00000010972(BDNF)	BDNF; brain-derived neurotrophic factor; K04355
ENSBGRG00000011138(CDKN1A)	CDKN1A, P21, CIP1; cyclin-dependent kinase inhibitor 1A; K06625
ENSBGRG00000011251(ENSBGRG00000011251)	CCL3; C-C motif chemokine 3; K05408; CCL4; C-C motif chemokine 4; K12964
ENSBGRG00000011324(ALDH1A2)	ALDH1A; retinal dehydrogenase [EC:1.2.1.36]; K07249; ALDH; aldehyde dehydrogenase (NAD+) [EC:1.2.1.3]; K00128
ENSBGRG00000011476(KCNN2)	KCNN1, KCA2.1; potassium intermediate/small conductance calcium-activated channel subfamily N member 1; K04942; KCNN2, KCA2.2; potassium intermediate/small conductance calcium-activated channel subfamily N member 2; K04943; KCNN3, KCA2.3; potassium intermediate/small conductance calcium-activated channel subfamily N member 3; K04944; KCNN4, KCA3.1; potassium intermediate/small conductance calcium…
ENSBGRG00000011492(SULT1C4)	SULT1E1, STE; estrone sulfotransferase [EC:2.8.2.4]; K01016
ENSBGRG00000011513(DNAH2)	DNAH; dynein heavy chain, axonemal; K10408
ENSBGRG00000011534(PTPRR)	PTP-ER; tyrosine-protein phosphatase ERK [EC:3.1.3.48]; K20220; PTPN5; tyrosine-protein phosphatase non-receptor type 5 [EC:3.1.3.48]; K18018; PTPRR; receptor-type tyrosine-protein phosphatase R [EC:3.1.3.48]; K04458
ENSBGRG00000011592(ENSBGRG00000011592)	CCL3; C-C motif chemokine 3; K05408; CCL4; C-C motif chemokine 4; K12964
ENSBGRG00000011637(ENSBGRG00000011637)	NLRP1, CARD7; NACHT, LRR and PYD domains-containing protein 1; K12798
ENSBGRG00000011794(SESN3)	SESN1_3; sestrin 1/3; K10141; SESN2; sestrin 2; K20394
ENSBGRG00000011803(PDK1)	PDK1; pyruvate dehydrogenase kinase isoform 1 [EC:2.7.11.2]; K12077
ENSBGRG00000011886(ARHGEF26)	ARHGEF26, SGEF; Rho guanine nucleotide exchange factor 26; K13744; NGEF, EPHEXIN, ARHGEF27; neuronal guanine nucleotide exchange factor; K07525
ENSBGRG00000011902(ENSBGRG00000011902)	MHC1; MHC class I antigen; K06751
ENSBGRG00000011907(ENSBGRG00000011907)	NFKBIA; NF-kappa-B inhibitor alpha; K04734; NFKBIE; NF-kappa-B inhibitor epsilon; K05872
ENSBGRG00000011945(RAB3D)	RAB3D; Ras-related protein Rab-3D; K07884
ENSBGRG00000012017(ENSBGRG00000012017)	MHC1; MHC class I antigen; K06751
ENSBGRG00000012071(ENSBGRG00000012071)	MHC1; MHC class I antigen; K06751
ENSBGRG00000012120(KLF2)	KLF2; krueppel-like factor 2; K17845
ENSBGRG00000012197(ZNF484)	KRAB; KRAB domain-containing zinc finger protein; K09228
ENSBGRG00000012214(SCARB1)	SCARB1; scavenger receptor class B, member 1; K13885; SCARB2, LIMP2, CD36L2; lysosome membrane protein 2; K12384
ENSBGRG00000012223(KCNC1)	MYF5; myogenic factor 5; K18484
ENSBGRG00000012273(LCK)	LCK; lymphocyte cell-specific protein tyrosine kinase [EC:2.7.10.2]; K05856
ENSBGRG00000012275(DHX58)	DHX58, LGP2; ATP-dependent RNA helicase DHX58 [EC:3.6.4.13]; K12649
ENSBGRG00000012279(FYN)	FYN; tyrosine-protein kinase Fyn [EC:2.7.10.2]; K05703; SRC; tyrosine-protein kinase Src [EC:2.7.10.2]; K05704; YES1; tyrosine-protein kinase Yes [EC:2.7.10.2]; K05705
ENSBGRG00000012281(P2RX6)	P2RX6, P2RXL1; P2X purinoceptor 6; K05221
ENSBGRG00000012346(PLCB1)	PLCB; phosphatidylinositol phospholipase C, beta [EC:3.1.4.11]; K05858
ENSBGRG00000012363(SDC4)	SDC4; syndecan 4; K16338
ENSBGRG00000012374(ENSBGRG00000012374)	GAPDH, gapA; glyceraldehyde 3-phosphate dehydrogenase [EC:1.2.1.12]; K00134
ENSBGRG00000012554(TMEM231)	UBE2Q; ubiquitin-conjugating enzyme E2 Q [EC:2.3.2.23]; K10582
ENSBGRG00000012556(SQLE)	SQLE, ERG1; squalene monooxygenase [EC:1.14.14.17]; K00511
ENSBGRG00000012571(ENSBGRG00000012571)	GLO1, gloA; lactoylglutathione lyase [EC:4.4.1.5]; K01759
ENSBGRG00000012579(FOXO1)	FOXO1; forkhead box protein O1; K07201
ENSBGRG00000012820(UCK1)	udk, UCK; uridine kinase [EC:2.7.1.48]; K00876
ENSBGRG00000012905(MAOB)	MAO, aofH; monoamine oxidase [EC:1.4.3.4]; K00274
ENSBGRG00000012921(ATP6V1G2)	ATPeV1G, ATP6G; V-type H+-transporting ATPase subunit G; K02152
ENSBGRG00000013085(EGR3)	EGR1; early growth response protein 1; K09203; EGR3; early growth response protein 3; K12497
ENSBGRG00000013127(NCF2)	NCF2, P67PHOX; neutrophil cytosolic factor 2; K08010
ENSBGRG00000013183(OR51E1)	OLFR; olfactory receptor; K04257
ENSBGRG00000013193(MYL3)	MYL3; myosin light chain 3; K12749; MYL4; myosin light chain 4; K12750
ENSBGRG00000013208(LTB)	LTB, TNFC; lymphotoxin beta (TNF superfamily, member 3); K03157
ENSBGRG00000013242(RASD1)	ECI1, DCI; Delta3-Delta2-enoyl-CoA isomerase [EC:5.3.3.8]; K13238; RASD1; RAS, dexamethasone-induced Ras-related protein 1; K07843
ENSBGRG00000013271(TSPAN9)	TEAD; transcriptional enhancer factor; K09448
ENSBGRG00000013294(ANGPT4)	ANGPT1; angiopoietin 1; K05465; ANGPT4; angiopoietin 4; K05467
ENSBGRG00000013366(TIMP3)	TIMP3; metalloproteinase inhibitor 3; K16866
ENSBGRG00000013456(FAAP24)	FAAP24; fanconi anemia-associated protein; K10898
ENSBGRG00000013518(SLC27A5)	SLC27A2, FACVL1, FATP2; solute carrier family 27 (fatty acid transporter), member 2 [EC:6.2.1.- 6.2.1.3]; K08746; SLC27A5, FATP5; solute carrier family 27 (fatty acid transporter), member 5 [EC:6.2.1.7]; K08748; SLC27A6, FATP6; solute carrier family 27 (fatty acid transporter), member 6; K08749
ENSBGRG00000013546(MARCKS)	MARCKS; myristoylated alanine-rich C-kinase substrate; K12561
ENSBGRG00000013723(CTNNBIP1)	ICAT, CTNNBIP1; beta-catenin-interacting protein 1 (inhibitor of beta-catenin and Tcf-4); K04493
ENSBGRG00000013833(ATP6V0D2)	ATPeV0D, ATP6D; V-type H+-transporting ATPase subunit d; K02146
ENSBGRG00000014011(ENSBGRG00000014011)	PERP; TP53 apoptosis effector; K10136
ENSBGRG00000014046(SYT5)	SYT1; synaptotagmin-1; K15290
ENSBGRG00000014049(ENSBGRG00000014049)	CA2; carbonic anhydrase 2 [EC:4.2.1.1]; K18245; CA; carbonic anhydrase [EC:4.2.1.1]; K01672
ENSBGRG00000014129(MBOAT2)	MBOAT1_2; lysophospholipid acyltransferase 1/2 [EC:2.3.1.51 2.3.1.-]; K13517
ENSBGRG00000014262(PPARGC1A)	PPARGC1A, PGC1A; alpha peroxisome proliferator-activated receptor gamma coactivator 1-alpha; K07202
ENSBGRG00000014482(GRIN2C)	GRIN2A; glutamate receptor ionotropic, NMDA 2A; K05209; GRIN2B; glutamate receptor ionotropic, NMDA 2B; K05210; GRIN2C; glutamate receptor ionotropic, NMDA 2C; K05211; GRIN2D; glutamate receptor ionotropic, NMDA 2D; K05212
ENSBGRG00000014601(CREM)	CREB1; cyclic AMP-responsive element-binding protein 1; K05870; CREM; cAMP response element modulator; K09052
ENSBGRG00000014663(ENSBGRG00000014663)	KRAB; KRAB domain-containing zinc finger protein; K09228
ENSBGRG00000014687(GLUL)	glnA, GLUL; glutamine synthetase [EC:6.3.1.2]; K01915
ENSBGRG00000014725(MMP15)	MMP14; matrix metalloproteinase-14 (membrane-inserted) [EC:3.4.24.80]; K07763; MMP15; matrix metalloproteinase-15 (membrane-inserted) [EC:3.4.24.-]; K07995; MMP16; matrix metalloproteinase-16 (membrane-inserted) [EC:3.4.24.-]; K07996; MMP17; matrix metalloproteinase-17 (membrane-inserted) [EC:3.4.24.-]; K07997; MMP24; matrix metalloproteinase-24 (membrane-inserted) [EC:3.4.24.-]; K08002; MMP25; m…
ENSBGRG00000014822(IKBKE)	IKBKE, IKKE; inhibitor of nuclear factor kappa-B kinase subunit epsilon [EC:2.7.11.10]; K07211; TBK1; TANK-binding kinase 1 [EC:2.7.11.10]; K05410
ENSBGRG00000014922(ENSBGRG00000014922)	KRAB; KRAB domain-containing zinc finger protein; K09228
ENSBGRG00000015027(ME1)	E1.1.1.40, maeB; malate dehydrogenase (oxaloacetate-decarboxylating)(NADP+) [EC:1.1.1.40]; K00029; ME2, sfcA, maeA; malate dehydrogenase (oxaloacetate-decarboxylating) [EC:1.1.1.38]; K00027
ENSBGRG00000015028(DUSP1)	DUSP, MKP; dual specificity MAP kinase phosphatase [EC:3.1.3.16 3.1.3.48]; K04459; DUSP1; dual specificity protein phosphatase 1 [EC:3.1.3.16 3.1.3.48]; K21278
ENSBGRG00000015190(ENSBGRG00000015190)	CDKN1C, P57, KIP2; cyclin-dependent kinase inhibitor 1C; K09993
ENSBGRG00000015246(CBR4)	CBR4; carbonyl reductase 4 / 3-oxoacyl-[acyl-carrier protein] reductase beta subunit [EC:1.1.1.-]; K11539
ENSBGRG00000015370(PSAT1)	serC, PSAT1; phosphoserine aminotransferase [EC:2.6.1.52]; K00831
ENSBGRG00000015389(LY96)	LY96, MD-2; lymphocyte antigen 96; K05400
ENSBGRG00000015462(LNPEP)	ANPEP, CD13; aminopeptidase N [EC:3.4.11.2]; K11140; ENPEP, CD249; glutamyl aminopeptidase [EC:3.4.11.7]; K11141; LNPEP; cystinyl aminopeptidase [EC:3.4.11.3]; K01257
ENSBGRG00000015589(AVPR1A)	AVPR1A; arginine vasopressin receptor 1A; K04226
ENSBGRG00000015697(ACE)	ACE, CD143; peptidyl-dipeptidase A [EC:3.4.15.1]; K01283
ENSBGRG00000015740(ENSBGRG00000015740)	POMC; proopiomelanocortin; K05228
ENSBGRG00000015777(ENSBGRG00000015777)	FGFR1, CD331; fibroblast growth factor receptor 1 [EC:2.7.10.1]; K04362; FGFR2, CD332; fibroblast growth factor receptor 2 [EC:2.7.10.1]; K05093
ENSBGRG00000015786(CXCL10)	CXCL10, IP10; C-X-C motif chemokine 10; K12671; IL8, CXCL8; interleukin 8; K10030
ENSBGRG00000015859(DEPTOR)	DEPTOR; DEP domain-containing mTOR-interacting protein; K20402
ENSBGRG00000015935(FBXO32)	FBXO25_32; F-box protein 25/32; K10305
ENSBGRG00000016006(H2AC6)	H2A; histone H2A; K11251
ENSBGRG00000016137(ENSBGRG00000016137)	H2B; histone H2B; K11252; H4; histone H4; K11254
ENSBGRG00000016154(NTN3)	NTN3; netrin 3; K06844
ENSBGRG00000016246(ENSBGRG00000016246)	EFNA; ephrin-A; K05462
ENSBGRG00000016268(CITED4)	CITED2; Cbp/p300-interacting transactivator 2; K21361
ENSBGRG00000016304(ENSBGRG00000016304)	H3; histone H3; K11253; H4; histone H4; K11254
ENSBGRG00000016457(FGFR4)	FGFR1, CD331; fibroblast growth factor receptor 1 [EC:2.7.10.1]; K04362; FGFR2, CD332; fibroblast growth factor receptor 2 [EC:2.7.10.1]; K05093; FGFR3, CD333; fibroblast growth factor receptor 3 [EC:2.7.10.1]; K05094; FGFR4, CD334; fibroblast growth factor receptor 4 [EC:2.7.10.1]; K05095
ENSBGRG00000016476(CNTN1)	CNTN1; contactin 1; K06759; CNTN2; contactin 2; K06760; NRCAM; neuronal cell adhesion molecule; K06756
ENSBGRG00000016514(SH3GL3)	SH3GL; endophilin-A; K11247
ENSBGRG00000016598(ENSBGRG00000016598)	CTBP; C-terminal binding protein; K04496
ENSBGRG00000016605(MOCOS)	ABA3; molybdenum cofactor sulfurtransferase [EC:2.8.1.9]; K15631
ENSBGRG00000016879(ZNF311)	KRAB; KRAB domain-containing zinc finger protein; K09228
ENSBGRG00000017142(DUSP5)	DUSP, MKP; dual specificity MAP kinase phosphatase [EC:3.1.3.16 3.1.3.48]; K04459
ENSBGRG00000017210(ABCG1)	ABCG1; ATP-binding cassette, subfamily G (WHITE), member 1; K05679; ABCG4; ATP-binding cassette, subfamily G (WHITE), member 4; K05680
ENSBGRG00000017217(PARVG)	PARV; parvin; K06275
ENSBGRG00000017297(RGS14)	RGS14; regulator of G-protein signaling 14; K17706
ENSBGRG00000017491(CH25H)	CH25H; cholesterol 25-hydroxylase [EC:1.14.99.38]; K10223
ENSBGRG00000017575(FGFR3)	FGFR1, CD331; fibroblast growth factor receptor 1 [EC:2.7.10.1]; K04362; FGFR2, CD332; fibroblast growth factor receptor 2 [EC:2.7.10.1]; K05093; FGFR3, CD333; fibroblast growth factor receptor 3 [EC:2.7.10.1]; K05094; FGFR4, CD334; fibroblast growth factor receptor 4 [EC:2.7.10.1]; K05095
ENSBGRG00000017698(DKK1)	DKK; dickkopf; K02165
ENSBGRG00000017731(PRR5)	PRR5; proline-rich protein 5; K20411
ENSBGRG00000017903(FGF10)	FGF; fibroblast growth factor; K04358
ENSBGRG00000017953(CHRNG)	CHRNG; nicotinic acetylcholine receptor gamma; K04818
ENSBGRG00000017985(NTF4)	BDNF; brain-derived neurotrophic factor; K04355; NTF3; neurotrophin 3; K04356; NTF4; neurotrophin 4; K12457
ENSBGRG00000018005(ZNF793)	KRAB; KRAB domain-containing zinc finger protein; K09228
ENSBGRG00000018006(EBPL)	EBP; cholestenol Delta-isomerase [EC:5.3.3.5]; K01824
ENSBGRG00000018041(MLYCD)	MLYCD; malonyl-CoA decarboxylase [EC:4.1.1.9]; K01578
ENSBGRG00000018044(ENSBGRG00000018044)	LHB; lutropin subunit beta; K08521
ENSBGRG00000018094(ZIC3)	ZIC3; zinc finger protein ZIC 3; K18487
ENSBGRG00000018200(SPI1)	SPI1; transcription factor PU.1; K09438
ENSBGRG00000018341(PRKCD)	PRKCD; novel protein kinase C delta type [EC:2.7.11.13]; K06068; PRKCE; novel protein kinase C epsilon type [EC:2.7.11.13]; K18050; PRKCQ; novel protein kinase C theta type [EC:2.7.11.13]; K18052
ENSBGRG00000018364(GPAM)	GPAT1_2; glycerol-3-phosphate O-acyltransferase 1/2 [EC:2.3.1.15]; K00629
ENSBGRG00000018426(LIPE)	LIPE, HSL; hormone-sensitive lipase [EC:3.1.1.79]; K07188
ENSBGRG00000018451(MYO1G)	MYO1; myosin I; K10356
ENSBGRG00000018526(RASSF4)	RASSF2_4; Ras association domain-containing protein 2/4; K09851
ENSBGRG00000018527(INHA)	INHA; inhibin, alpha; K05500
ENSBGRG00000018553(SLC1A3)	SLC1A1, EAAT3; solute carrier family 1 (neuronal/epithelial high affinity glutamate transporter), member 1; K05612; SLC1A2, EAAT2; solute carrier family 1 (glial high affinity glutamate transporter), member 2; K05613; SLC1A3, EAAT1; solute carrier family 1 (glial high affinity glutamate transporter), member 3; K05614; SLC1A6, EAAT4; solute carrier family 1 (high affinity glutamate/aspartate trans…
ENSBGRG00000018685(GBGT1)	ABO; histo-blood group ABO system transferase [EC:2.4.1.40 2.4.1.37]; K00709; GBGT1; globoside alpha-N-acetylgalactosaminyltransferase [EC:2.4.1.88]; K00722
ENSBGRG00000018786(PTGS2)	PTGS1, COX1; prostaglandin-endoperoxide synthase 1 [EC:1.14.99.1]; K00509; PTGS2, COX2; prostaglandin-endoperoxide synthase 2 [EC:1.14.99.1]; K11987
ENSBGRG00000018812(CX3CL1)	CX3CL1, NTT; C-X3-C motif chemokine 1; K05508
ENSBGRG00000018846(XPC)	XPC; xeroderma pigmentosum group C-complementing protein; K10838
ENSBGRG00000018916(F13A1)	F13A1; coagulation factor XIII A1 polypeptide [EC:2.3.2.13]; K03917
ENSBGRG00000018923(TGM1)	F13A1; coagulation factor XIII A1 polypeptide [EC:2.3.2.13]; K03917
ENSBGRG00000019097(DYNC2H1)	DYNC2H, DNCH2; dynein heavy chain 2, cytosolic; K10414
ENSBGRG00000019137(COL11A2)	COL1A; collagen type I alpha; K06236; COL2A; collagen type II alpha; K19719; COL5AS; collagen type V/XI/XXIV/XXVII, alpha; K19721
ENSBGRG00000019143(PMP2)	FABP3; fatty acid-binding protein 3, muscle and heart; K08752
ENSBGRG00000019156(NAPSA)	CTSD; cathepsin D [EC:3.4.23.5]; K01379; NAPSA; napsin-A [EC:3.4.23.-]; K08565
ENSBGRG00000019169(ENSBGRG00000019169)	MHC2; MHC class II antigen; K06752
ENSBGRG00000019265(ENSBGRG00000019265)	MHC2; MHC class II antigen; K06752
ENSBGRG00000019283(AGMAT)	speB; agmatinase [EC:3.5.3.11]; K01480
ENSBGRG00000019316(ENSBGRG00000019316)	FABP3; fatty acid-binding protein 3, muscle and heart; K08752; FABP4, aP2; fatty acid-binding protein 4, adipocyte; K08753; FABP5; fatty acid-binding protein 5, epidermal; K08754; FABP7; fatty acid-binding protein 7, brain; K08756
ENSBGRG00000019337(CPB1)	CAMK2; calcium/calmodulin-dependent protein kinase (CaM kinase) II [EC:2.7.11.17]; K04515; CPA1; carboxypeptidase A1 [EC:3.4.17.1]; K08779; CPA2; carboxypeptidase A2 [EC:3.4.17.15]; K01298; CPA3; carboxypeptidase A3 [EC:3.4.17.1]; K08780; CPB1; carboxypeptidase B [EC:3.4.17.2]; K01291; CPB2; carboxypeptidase B2 [EC:3.4.17.20]; K01300
ENSBGRG00000019341(GATM)	GATM; glycine amidinotransferase [EC:2.1.4.1]; K00613
ENSBGRG00000019342(CYP51A1)	CYP51; sterol 14alpha-demethylase [EC:1.14.14.154 1.14.15.36]; K05917
ENSBGRG00000019375(TMEM102)	FGF; fibroblast growth factor; K04358
ENSBGRG00000019504(ENSBGRG00000019504)	KRAB; KRAB domain-containing zinc finger protein; K09228
ENSBGRG00000019507(ITGAD)	ITGAD, CD11d; integrin alpha D; K06594; ITGAM, CD11b; integrin alpha M; K06461; ITGAX, CD11c; integrin alpha X; K06462
ENSBGRG00000019514(ENSBGRG00000019514)	OLFR; olfactory receptor; K04257
ENSBGRG00000019635(DDX25)	DDX19, DBP5; ATP-dependent RNA helicase DDX19/DBP5 [EC:3.6.4.13]; K18655
ENSBGRG00000019755(CHRNA3)	CHRNA2; nicotinic acetylcholine receptor alpha-2; K04804; CHRNA3; nicotinic acetylcholine receptor alpha-3; K04805; CHRNA4; nicotinic acetylcholine receptor alpha-4; K04806; CHRNA6; nicotinic acetylcholine receptor alpha-6; K04808; CHRNB2; nicotinic acetylcholine receptor beta-2; K04813; CHRNB4; nicotinic acetylcholine receptor beta-4; K04815
ENSBGRG00000019776(CLEC7A)	CLEC7A, DECTIN1, CD369; C-type lectin domain family 7 member A; K10074
ENSBGRG00000019923(GCNT1)	GCNT1; beta-1,3-galactosyl-O-glycosyl-glycoprotein beta-1,6-N-acetylglucosaminyltransferase [EC:2.4.1.102]; K00727; GCNT3; N-acetylglucosaminyltransferase 3, mucin type [EC:2.4.1.-]; K09662
ENSBGRG00000019958(ENSBGRG00000019958)	ABCC4; ATP-binding cassette, subfamily C (CFTR/MRP), member 4; K05673; ENTPD2; adenosinetriphosphatase [EC:3.6.1.-]; K01509; TUBA; tubulin alpha; K07374
ENSBGRG00000020073(RFC2)	RFC2_4; replication factor C subunit 2/4; K10755
ENSBGRG00000020106(GALNT12)	GALNT; polypeptide N-acetylgalactosaminyltransferase [EC:2.4.1.41]; K00710
ENSBGRG00000020202(ENSBGRG00000020202)	BTD; biotinidase [EC:3.5.1.12]; K01435; VNN; pantetheine hydrolase [EC:3.5.1.92]; K08069
ENSBGRG00000020322(ENSBGRG00000020322)	E3.1.3.5; 5'-nucleotidase [EC:3.1.3.5]; K01081
ENSBGRG00000020395(PELO)	PELO, DOM34, pelA; protein pelota; K06965
ENSBGRG00000020423(ENSBGRG00000020423)	RHOB; Ras homolog gene family, member B; K07856
ENSBGRG00000020424(VNN1)	BTD; biotinidase [EC:3.5.1.12]; K01435; VNN; pantetheine hydrolase [EC:3.5.1.92]; K08069
ENSBGRG00000020464(GAB2)	GAB2; growth factor receptor bound protein 2-associated protein 2; K08091
ENSBGRG00000020540(GABARAPL1)	GABARAP, ATG8, LC3; GABA(A) receptor-associated protein; K08341; MAP1LC; microtubule-associated protein 1 light chain; K10435
ENSBGRG00000020599(MYH3)	MYH6_7; myosin heavy chain 6/7; K17751; MYH9s; myosin heavy chain 9/10/11/14; K10352
ENSBGRG00000020600(ENSBGRG00000020600)	HNRNPA1_3; heterogeneous nuclear ribonucleoprotein A1/A3; K12741; HNRNPA2B1; heterogeneous nuclear ribonucleoprotein A2/B1; K13158; MSI; RNA-binding protein Musashi; K14411
ENSBGRG00000020621(ENSBGRG00000020621)	HPR; haptoglobin-related protein; K14477
ENSBGRG00000020627(STEAP2)	STEAP2; metalloreductase STEAP2 [EC:1.16.1.-]; K14738
ENSBGRG00000020700(SIK1)	SIK1; serine/threonine-protein kinase SIK1 [EC:2.7.11.1]; K19008; SIK2; serine/threonine-protein kinase SIK2 [EC:2.7.11.1]; K16311
ENSBGRG00000020747(ENSBGRG00000020747)	CD33, SIGLEC3; CD33 antigen; K06473; MAG, GMA, SIGLEC4; myelin associated glycoprotein; K06771
ENSBGRG00000020750(GTF2IRD1)	TFII-I, GTF2I; transcription initiation factor TFII-I; K03121
ENSBGRG00000021013(CD40)	TNFRSF5, CD40; tumor necrosis factor receptor superfamily member 5; K03160
ENSBGRG00000021111(ENSBGRG00000021111)	BATF; ATF-like basic leucine zipper transcriptional factor; K09034
ENSBGRG00000021268(PRCP)	PRCP; lysosomal Pro-X carboxypeptidase [EC:3.4.16.2]; K01285
ENSBGRG00000021445(SLC2A4)	SLC2A1, GLUT1; MFS transporter, SP family, solute carrier family 2 (facilitated glucose transporter), member 1; K07299; SLC2A2, GLUT2; MFS transporter, SP family, solute carrier family 2 (facilitated glucose transporter), member 2; K07593; SLC2A4, GLUT4; MFS transporter, SP family, solute carrier family 2 (facilitated glucose transporter), member 4; K07191
ENSBGRG00000021557(CCN2)	CTGF, CCN2, IGFBP8; connective tissue growth factor; K06827
ENSBGRG00000021558(ENSBGRG00000021558)	IP6K, IHPK; inositol-hexakisphosphate 5-kinase [EC:2.7.4.21]; K07756
ENSBGRG00000021613(STX11)	STX11; syntaxin 11; K08487
ENSBGRG00000021692(PYGL)	PYG, glgP; glycogen phosphorylase [EC:2.4.1.1]; K00688
ENSBGRG00000021717(CACNG7)	CACNG5; voltage-dependent calcium channel gamma-5; K04870; CACNG7; voltage-dependent calcium channel gamma-7; K04872
ENSBGRG00000021839(SLC1A2)	SLC1A1, EAAT3; solute carrier family 1 (neuronal/epithelial high affinity glutamate transporter), member 1; K05612; SLC1A2, EAAT2; solute carrier family 1 (glial high affinity glutamate transporter), member 2; K05613; SLC1A3, EAAT1; solute carrier family 1 (glial high affinity glutamate transporter), member 3; K05614; SLC1A6, EAAT4; solute carrier family 1 (high affinity glutamate/aspartate trans…
ENSBGRG00000021867(PRKCB)	PRKCA; classical protein kinase C alpha type [EC:2.7.11.13]; K02677; PRKCB; classical protein kinase C beta type [EC:2.7.11.13]; K19662; PRKCG; classical protein kinase C gamma type [EC:2.7.11.13]; K19663
ENSBGRG00000021902(ARSI)	ARSB; arylsulfatase B [EC:3.1.6.12]; K01135; CAMK2; calcium/calmodulin-dependent protein kinase (CaM kinase) II [EC:2.7.11.17]; K04515
ENSBGRG00000021917(MYH4)	MYH6_7; myosin heavy chain 6/7; K17751; MYH9s; myosin heavy chain 9/10/11/14; K10352
ENSBGRG00000022027(PER2)	PER1; period circadian protein 1; K21944; PER2; period circadian protein 2; K02633
ENSBGRG00000022120(ASPA)	ASPA, aspA; aspartoacylase [EC:3.5.1.15]; K01437
ENSBGRG00000022164(FOSB)	FOS; proto-oncogene protein c-fos; K04379; FOSB; protein FosB; K09029
ENSBGRG00000022167(GPI)	GPI, pgi; glucose-6-phosphate isomerase [EC:5.3.1.9]; K01810
ENSBGRG00000022183(LDB2)	LDB1; LIM domain-binding protein 1; K15617
ENSBGRG00000022187(SDC3)	SDC3; syndecan 3; K16337
ENSBGRG00000022195(ENSBGRG00000022195)	ALDH1A; retinal dehydrogenase [EC:1.2.1.36]; K07249; ALDH; aldehyde dehydrogenase (NAD+) [EC:1.2.1.3]; K00128
ENSBGRG00000022221(GRB10)	GRB10; growth factor receptor-bound protein 10; K20064
ENSBGRG00000022232(RNF125)	RNF125; E3 ubiquitin-protein ligase RNF125 [EC:2.3.2.27]; K12170
ENSBGRG00000022274(ENSBGRG00000022274)	RP-L17, MRPL17, rplQ; large subunit ribosomal protein L17; K02879
ENSBGRG00000022447(DLG2)	DLG1; disks large protein 1; K12076; DLG2; discs large protein 2; K12075; DLG3; discs large protein 3; K21098
ENSBGRG00000022487(ENSBGRG00000022487)	MYC; Myc proto-oncogene protein; K04377; NMYC, MYCN; N-myc proto-oncogene protein; K09109
ENSBGRG00000022543(SETD7)	SETD7; [histone H3]-lysine4 N-methyltransferase [EC:2.1.1.364]; K11431
ENSBGRG00000022703(ZNF516)	ZNF516; zinc finger protein 516; K22411
ENSBGRG00000022744(PYCARD)	PYCARD, ASC; apoptosis-associated speck-like protein containing a CARD; K12799
ENSBGRG00000022755(BCO1)	BCMO1, BCDO1; beta-carotene 15,15'-dioxygenase [EC:1.13.11.63]; K00515
ENSBGRG00000022844(UNC5B)	UNC5; netrin receptor unc-5; K07521
ENSBGRG00000022869(BDH1)	E1.1.1.30, bdh; 3-hydroxybutyrate dehydrogenase [EC:1.1.1.30]; K00019
ENSBGRG00000022917(JAML)	PDL1, CD274; programmed cell death 1 ligand 1; K06745
ENSBGRG00000022943(SLC6A2)	SLC6A2, NET; solute carrier family 6 (neurotransmitter transporter, noradrenalin) member 2; K05035; SLC6A3, DAT; solute carrier family 6 (neurotransmitter transporter, dopamine) member 3; K05036
ENSBGRG00000022985(SCN4B)	SCN4B; voltage-gated sodium channel type IV beta; K04848
ENSBGRG00000023018(SEMA4A)	SEMA4, CD100; semaphorin 4; K06521
ENSBGRG00000023098(LIPG)	LIPG; endothelial lipase [EC:3.1.1.3]; K22284
ENSBGRG00000023169(CPT1C)	CPT1C; carnitine O-palmitoyltransferase 1, brain isoform [EC:2.3.1.21]; K19524
ENSBGRG00000023170(PHOSPHO1)	GNGT2; guanine nucleotide-binding protein G(I)/G(S)/G(O) subunit gamma-T2; K04549; PHOSPHO1; phosphoethanolamine/phosphocholine phosphatase [EC:3.1.3.75]; K06124
ENSBGRG00000023367(LPIN1)	LPIN; phosphatidate phosphatase LPIN [EC:3.1.3.4]; K15728
ENSBGRG00000023371(ENSBGRG00000023371)	MYO5; myosin V; K10357
ENSBGRG00000023435(MNT)	PHKG; phosphorylase kinase gamma subunit [EC:2.7.11.19]; K00871
ENSBGRG00000023656(ENSBGRG00000023656)	HS3ST2; [heparan sulfate]-glucosamine 3-sulfotransferase 2 [EC:2.8.2.29]; K07808
ENSBGRG00000023799(HSD11B1)	HSD11B1; corticosteroid 11-beta-dehydrogenase isozyme 1 [EC:1.1.1.146]; K15680
ENSBGRG00000023915(KIT)	KIT, SCFR, CD117; proto-oncogene tyrosine-protein kinase Kit [EC:2.7.10.1]; K05091
ENSBGRG00000024082(HYAL3)	hya; hyaluronoglucosaminidase [EC:3.2.1.35]; K01197
ENSBGRG00000024162(ENSBGRG00000024162)	CHMP4, SNF7, VPS32; charged multivesicular body protein 4; K12194
ENSBGRG00000024189(HYAL2)	hya; hyaluronoglucosaminidase [EC:3.2.1.35]; K01197
ENSBGRG00000024200(DDIT4)	DDIT4, REDD1; DNA-damage-inducible transcript 4; K08270
ENSBGRG00000024201(RET)	RET; proto-oncogene tyrosine-protein kinase Ret [EC:2.7.10.1]; K05126
ENSBGRG00000024222(PPP1R3D)	PPP1R3; protein phosphatase 1 regulatory subunit 3A/B/C/D/E; K07189
ENSBGRG00000024230(SCD)	SCD, desC; stearoyl-CoA desaturase (Delta-9 desaturase) [EC:1.14.19.1]; K00507
ENSBGRG00000024292(ZFP36)	TTP; tristetraprolin; K15308; ZFP36L; butyrate response factor; K18753
ENSBGRG00000024311(CKB)	E2.7.3.2; creatine kinase [EC:2.7.3.2]; K00933
ENSBGRG00000024333(ME2)	E1.1.1.40, maeB; malate dehydrogenase (oxaloacetate-decarboxylating)(NADP+) [EC:1.1.1.40]; K00029; ME2, sfcA, maeA; malate dehydrogenase (oxaloacetate-decarboxylating) [EC:1.1.1.38]; K00027
ENSBGRG00000024349(AQP4)	AQP4; aquaporin-4; K09866
ENSBGRG00000024386(HES1)	HES1; hairy and enhancer of split 1; K06054; HES4; hairy and enhancer of split 4; K09089
ENSBGRG00000024393(HMGCLL1)	E4.1.3.4, HMGCL, hmgL; hydroxymethylglutaryl-CoA lyase [EC:4.1.3.4]; K01640
ENSBGRG00000024474(GADL1)	CSAD; sulfinoalanine decarboxylase [EC:4.1.1.29]; K01594; E4.1.1.15, gadB, gadA, GAD; glutamate decarboxylase [EC:4.1.1.15]; K01580; GADL1, CSADC, ADC; sulfinoalanine decarboxylase / aspartate 1-decarboxylase [EC:4.1.1.29 4.1.1.11]; K18966
ENSBGRG00000024565(JUN)	JUN; transcription factor AP-1; K04448
ENSBGRG00000024741(CACNA2D2)	CACNA2D1; voltage-dependent calcium channel alpha-2/delta-1; K04858; CACNA2D2; voltage-dependent calcium channel alpha-2/delta-2; K04859
ENSBGRG00000024823(TUBB1)	TUBB; tubulin beta; K07375
ENSBGRG00000025096(ANGPTL4)	ANGPT2; angiopoietin 2; K05466; ANGPTL4, PGAR; angiopoietin-like 4; K08767
ENSBGRG00000025139(FZD2)	FZD1_7, fz; frizzled 1/7; K02432; FZD2; frizzled 2; K02235
ENSBGRG00000025371(ATP2B2)	ATP2B; P-type Ca2+ transporter type 2B [EC:7.2.2.10]; K05850
ENSBGRG00000025403(ABLIM1)	ABLIM; actin-binding LIM protein; K07520
ENSBGRG00000025440(SERPINE1)	SERPINE1, PAI1; plasminogen activator inhibitor 1; K03982
ENSBGRG00000025498(SORBS1)	SORBS1, SH3D5, PONSIN, CAP; sorbin and SH3 domain containing 1; K06086
ENSBGRG00000025777(VAV1)	VAV; guanine nucleotide exchange factor VAV; K05730
ENSBGRG00000025832(EGR2)	EGR2; early growth response protein 2; K12496
ENSBGRG00000025843(BLNK)	BLNK; B-cell linker protein; K07371
ENSBGRG00000025863(PARP3)	PARP2_3_4; poly [ADP-ribose] polymerase 2/3/4 [EC:2.4.2.30]; K10798
ENSBGRG00000025910(SEPTIN1)	SEPT1; septin 1; K13737; SEPT4; septin 4; K16943
ENSBGRG00000025952(CYP21A2)	CYP21A; steroid 21-monooxygenase [EC:1.14.14.16]; K00513
ENSBGRG00000025971(SH2B2)	APS, SH2B2; SH2B adapter protein 2; K07193; SH2B1_3; SH2B adaptor protein 1/3; K12459
ENSBGRG00000025972(ENSBGRG00000025972)	SPN, CD43; sialophorin; K06477
ENSBGRG00000025977(QPRT)	nadC, QPRT; nicotinate-nucleotide pyrophosphorylase (carboxylating) [EC:2.4.2.19]; K00767
ENSBGRG00000026051(ABHD6)	ABHD6; abhydrolase domain-containing protein 6 [EC:3.1.1.23]; K13700
ENSBGRG00000026103(IL12RB1)	IL12RB1, CD212; interleukin 12 receptor beta-1; K05063
ENSBGRG00000026121(BHLHE40)	BHLHB2, DEC1; class B basic helix-loop-helix protein 2; K03729
ENSBGRG00000026165(IFI30)	IFI30, GILT; interferon, gamma-inducible protein 30; K08059
ENSBGRG00000026185(TNNT2)	TNNT2; troponin T, cardiac muscle; K12045
ENSBGRG00000026320(BTG2)	TOB; protein Tob/BTG; K14443
ENSBGRG00000026471(KCNJ2)	KCNJ12_18, KIR2.2, KIR2.6; potassium inwardly-rectifying channel subfamily J member 12/18; K05005; KCNJ2, KIR2.1; potassium inwardly-rectifying channel subfamily J member 2; K04996; KCNJ4, KIR2.3; potassium inwardly-rectifying channel subfamily J member 4; K04998; KCNJ5, KIR3.4; potassium inwardly-rectifying channel subfamily J member 5; K04999; KCNJ6, KIR3.2; potassium inwardly-rectifying channe…
ENSBGRG00000026534(PNP)	punA, PNP; purine-nucleoside phosphorylase [EC:2.4.2.1]; K03783
ENSBGRG00000026535(TSTD3)	TST, MPST, sseA; thiosulfate/3-mercaptopyruvate sulfurtransferase [EC:2.8.1.1 2.8.1.2]; K01011
ENSBGRG00000026628(USP43)	USP15; ubiquitin carboxyl-terminal hydrolase 15 [EC:3.4.19.12]; K21343
ENSBGRG00000026658(PIK3R5)	PIK3R5_6; phosphoinositide-3-kinase regulatory subunit 5/6; K21290
ENSBGRG00000026749(SPATA2L)	SPATA2; spermatogenesis-associated protein 2; K17595
ENSBGRG00000026815(CNGA3)	CNGA1; cyclic nucleotide gated channel alpha 1; K04948; CNGA2; cyclic nucleotide gated channel alpha 2; K04949; CNGA3; cyclic nucleotide gated channel alpha 3; K04950
ENSBGRG00000026846(ENSBGRG00000026846)	CHST10; carbohydrate 3-sulfotransferase 10 [EC:2.8.2.-]; K09674; CHST11; chondroitin 4-sulfotransferase 11 [EC:2.8.2.5]; K01017; CHST9; carbohydrate 4-sulfotransferase 9 [EC:2.8.2.-]; K09673
ENSBGRG00000026878(CBFA2T3)	RUNX1T1, CBFA2T1; CBFA2/RNUX1 translocation partner 1; K10053
ENSBGRG00000026905(SNAI3)	SNAI2, SLUG; snail 2; K05706
ENSBGRG00000026909(CYBA)	CYBA, P22PHOX; cytochrome b-245, alpha polypeptide; K08009
