# Supplementary material for: Integration of ATAC-Seq and RNA-Seq Analysis to Identify Key Genes in the Longissimus Dorsi Muscle Development of the Tianzhu White Yak
Source: Int J Mol Sci. 2023 Dec 21;25(1):158. doi: 10.3390/ijms25010158 (PMC10779322; doi:10.3390/ijms25010158)
Supplement: Supplementary file 1 [file ijms-25-00158-s001.zip › Table S11 The differential gene list of ATAC-Seq and RNA-Seq.xlsx]

## Sheet: ATAC-RNA DEG
Gene	GO	KEGG	NR
ENSBGRG00000018070	155;GO:0000122,biological_process negative regulation of transcription by RNA polymerase II;GO:0000785,cellular_component chromatin;GO:0000791,cellular_component euchromatin;GO:0001085,molecular_function RNA polymerase II transcription factor binding;GO:0001817,biological_process regulation of cytokine production;GO:0003008,biological_process system process;GO:0003012,biological_process muscle sy…	NA	XP_005901231.1 PREDICTED: LOW QUALITY PROTEIN: ankyrin repeat domain-containing protein 2 [Bos mutus]
ENSBGRG00000021445	209;GO:0001666,biological_process response to hypoxia;GO:0002791,biological_process regulation of peptide secretion;GO:0002793,biological_process positive regulation of peptide secretion;GO:0003674,molecular_function molecular_function;GO:0005215,molecular_function transporter activity;GO:0005351,molecular_function carbohydrate:proton symporter activity;GO:0005355,molecular_function glucose trans…	SLC2A1, GLUT1; MFS transporter, SP family, solute carrier family 2 (facilitated glucose transporter), member 1; K07299; SLC2A2, GLUT2; MFS transporter, SP family, solute carrier family 2 (facilitated glucose transporter), member 2; K07593; SLC2A4, GLUT4; MFS transporter, SP family, solute carrier family 2 (facilitated glucose transporter), member 4; K07191	XP_005890013.1 PREDICTED: solute carrier family 2, facilitated glucose transporter member 4 [Bos mutus]
ENSBGRG00000012223	493;GO:0000228,cellular_component nuclear chromosome;GO:0000381,biological_process regulation of alternative mRNA splicing, via spliceosome;GO:0000768,biological_process syncytium formation by plasma membrane fusion;GO:0000785,cellular_component chromatin;GO:0000790,cellular_component nuclear chromatin;GO:0000976,molecular_function transcription regulatory region sequence-specific DNA binding;GO:…	MYF5; myogenic factor 5; K18484	XP_004016168.1 PREDICTED: potassium voltage-gated channel subfamily C member 1 [Ovis aries]
ENSBGRG00000001699	107;GO:0000902,biological_process cell morphogenesis;GO:0000904,biological_process cell morphogenesis involved in differentiation;GO:0001558,biological_process regulation of cell growth;GO:0003674,molecular_function molecular_function;GO:0005102,molecular_function signaling receptor binding;GO:0005488,molecular_function binding;GO:0005515,molecular_function protein binding;GO:0005575,cellular_com…	SEMA5; semaphorin 5; K06841; SEMA6; semaphorin 6; K06842	XP_015318484.2 semaphorin-6C isoform X3 [Bos taurus]
ENSBGRG00000021787	24;GO:0005575,cellular_component cellular_component;GO:0005622,cellular_component intracellular;GO:0005623,cellular_component cell;GO:0005737,cellular_component cytoplasm;GO:0005829,cellular_component cytosol;GO:0006464,biological_process cellular protein modification process;GO:0006807,biological_process nitrogen compound metabolic process;GO:0008150,biological_process biological_process;GO:0008…	NA	XP_005907548.1 PREDICTED: SPRY domain-containing SOCS box protein 2 isoform X2 [Bos mutus]
ENSBGRG00000026121	128;GO:0000122,biological_process negative regulation of transcription by RNA polymerase II;GO:0000976,molecular_function transcription regulatory region sequence-specific DNA binding;GO:0000977,molecular_function RNA polymerase II regulatory region sequence-specific DNA binding;GO:0000978,molecular_function RNA polymerase II proximal promoter sequence-specific DNA binding;GO:0000981,molecular_fu…	BHLHB2, DEC1; class B basic helix-loop-helix protein 2; K03729	NP_001020100.1 class E basic helix-loop-helix protein 40 [Bos taurus]
ENSBGRG00000011690	81;GO:0000003,biological_process reproduction;GO:0000122,biological_process negative regulation of transcription by RNA polymerase II;GO:0003006,biological_process developmental process involved in reproduction;GO:0003674,molecular_function molecular_function;GO:0005488,molecular_function binding;GO:0005515,molecular_function protein binding;GO:0005575,cellular_component cellular_component;GO:000…	NA	XP_002691170.1 interferon regulatory factor 2-binding protein-like [Bos taurus]
ENSBGRG00000006169	301;GO:0000166,molecular_function nucleotide binding;GO:0001678,biological_process cellular glucose homeostasis;GO:0002931,biological_process response to ischemia;GO:0003674,molecular_function molecular_function;GO:0003824,molecular_function catalytic activity;GO:0004340,molecular_function glucokinase activity;GO:0004396,molecular_function hexokinase activity;GO:0005488,molecular_function binding…	GCK; glucokinase [EC:2.7.1.2]; K12407; HK; hexokinase [EC:2.7.1.1]; K00844	XP_005906809.1 PREDICTED: hexokinase-2 [Bos mutus]
ENSBGRG00000022167	382;GO:0001701,biological_process in utero embryonic development;GO:0001704,biological_process formation of primary germ layer;GO:0001707,biological_process mesoderm formation;GO:0001775,biological_process cell activation;GO:0002252,biological_process immune effector process;GO:0002262,biological_process myeloid cell homeostasis;GO:0002263,biological_process cell activation involved in immune res…	GPI, pgi; glucose-6-phosphate isomerase [EC:5.3.1.9]; K01810	XP_010847255.1 PREDICTED: glucose-6-phosphate isomerase isoform X1 [Bison bison bison]
ENSBGRG00000010901	44;GO:0000140,molecular_function acylglycerone-phosphate reductase activity;GO:0002376,biological_process immune system process;GO:0002520,biological_process immune system development;GO:0002521,biological_process leukocyte differentiation;GO:0002573,biological_process myeloid leukocyte differentiation;GO:0003674,molecular_function molecular_function;GO:0003824,molecular_function catalytic activi…	NA	XP_010841168.1 PREDICTED: dehydrogenase/reductase SDR family member 7B isoform X2 [Bison bison bison]
ENSBGRG00000014336	52;GO:0000003,biological_process reproduction;GO:0005575,cellular_component cellular_component;GO:0005623,cellular_component cell;GO:0005886,cellular_component plasma membrane;GO:0006928,biological_process movement of cell or subcellular component;GO:0007275,biological_process multicellular organism development;GO:0007338,biological_process single fertilization;GO:0007399,biological_process nervo…	NA	XP_005903936.1 PREDICTED: immunoglobulin superfamily member 8 [Bos mutus]
ENSBGRG00000021005	114;GO:0000228,cellular_component nuclear chromosome;GO:0001654,biological_process eye development;GO:0001745,biological_process compound eye morphogenesis;GO:0001751,biological_process compound eye photoreceptor cell differentiation;GO:0001752,biological_process compound eye photoreceptor fate commitment;GO:0001754,biological_process eye photoreceptor cell differentiation;GO:0001763,biological_p…	NA	XP_025140907.1 zinc finger protein 503 [Bubalus bubalis]
ENSBGRG00000005352	410;GO:0000003,biological_process reproduction;GO:0000164,cellular_component protein phosphatase type 1 complex;GO:0001101,biological_process response to acid chemical;GO:0001558,biological_process regulation of cell growth;GO:0001560,biological_process regulation of cell growth by extracellular stimulus;GO:0001664,molecular_function G protein-coupled receptor binding;GO:0001725,cellular_componen…	NA	XP_025136108.1 neurabin-2 isoform X1 [Bubalus bubalis]
ENSBGRG00000019342	87;GO:0001878,biological_process response to yeast;GO:0003674,molecular_function molecular_function;GO:0003824,molecular_function catalytic activity;GO:0004497,molecular_function monooxygenase activity;GO:0005488,molecular_function binding;GO:0005575,cellular_component cellular_component;GO:0005622,cellular_component intracellular;GO:0005623,cellular_component cell;GO:0005737,cellular_component c…	CYP51; sterol 14alpha-demethylase [EC:1.14.14.154 1.14.15.36]; K05917	ELR46811.1 Lanosterol 14-alpha demethylase, partial [Bos mutus]
ENSBGRG00000012965	169;GO:0001508,biological_process action potential;GO:0001518,cellular_component voltage-gated sodium channel complex;GO:0002027,biological_process regulation of heart rate;GO:0002028,biological_process regulation of sodium ion transport;GO:0003008,biological_process system process;GO:0003012,biological_process muscle system process;GO:0003013,biological_process circulatory system process;GO:0003…	NA	NP_001039960.1 sodium channel subunit beta-3 precursor [Bos taurus]
ENSBGRG00000013271	24;GO:0005575,cellular_component cellular_component;GO:0005623,cellular_component cell;GO:0005886,cellular_component plasma membrane;GO:0005887,cellular_component integral component of plasma membrane;GO:0007154,biological_process cell communication;GO:0007165,biological_process signal transduction;GO:0007166,biological_process cell surface receptor signaling pathway;GO:0008150,biological_process…	TEAD; transcriptional enhancer factor; K09448	XP_010803930.1 tetraspanin-9 isoform X1 [Bos taurus]
ENSBGRG00000012471	67;GO:0000122,biological_process negative regulation of transcription by RNA polymerase II;GO:0003674,molecular_function molecular_function;GO:0003676,molecular_function nucleic acid binding;GO:0003677,molecular_function DNA binding;GO:0005488,molecular_function binding;GO:0005515,molecular_function protein binding;GO:0005575,cellular_component cellular_component;GO:0005622,cellular_component int…	NA	XP_007937168.1 PREDICTED: CXXC-type zinc finger protein 5 [Orycteropus afer afer]
ENSBGRG00000019446	41;GO:0003008,biological_process system process;GO:0003674,molecular_function molecular_function;GO:0003824,molecular_function catalytic activity;GO:0005488,molecular_function binding;GO:0005543,molecular_function phospholipid binding;GO:0005575,cellular_component cellular_component;GO:0005623,cellular_component cell;GO:0005929,cellular_component cilium;GO:0007600,biological_process sensory perce…	NA	XP_005895438.1 PREDICTED: tubby-related protein 2 [Bos mutus]
ENSBGRG00000019543	39;GO:0003674,molecular_function molecular_function;GO:0005488,molecular_function binding;GO:0005543,molecular_function phospholipid binding;GO:0005575,cellular_component cellular_component;GO:0005623,cellular_component cell;GO:0005886,cellular_component plasma membrane;GO:0006629,biological_process lipid metabolic process;GO:0006644,biological_process phospholipid metabolic process;GO:0006650,bi…	NA	XP_010847880.1 PREDICTED: pleckstrin homology domain-containing family A member 4 isoform X2 [Bison bison bison]
ENSBGRG00000018846	133;GO:0000003,biological_process reproduction;GO:0000075,biological_process cell cycle checkpoint;GO:0000077,biological_process DNA damage checkpoint;GO:0000109,cellular_component nucleotide-excision repair complex;GO:0000111,cellular_component nucleotide-excision repair factor 2 complex;GO:0000217,molecular_function DNA secondary structure binding;GO:0000278,biological_process mitotic cell cycl…	XPC; xeroderma pigmentosum group C-complementing protein; K10838	XP_010860825.1 PREDICTED: DNA repair protein complementing XP-C cells [Bison bison bison]
ENSBGRG00000016504	38;GO:0003674,molecular_function molecular_function;GO:0005215,molecular_function transporter activity;GO:0005342,molecular_function organic acid transmembrane transporter activity;GO:0005575,cellular_component cellular_component;GO:0005623,cellular_component cell;GO:0005886,cellular_component plasma membrane;GO:0005887,cellular_component integral component of plasma membrane;GO:0006810,biologica…	NA	XP_005908049.1 PREDICTED: monocarboxylate transporter 6 [Bos mutus]
ENSBGRG00000007558	169;GO:0000228,cellular_component nuclear chromosome;GO:0000785,cellular_component chromatin;GO:0000790,cellular_component nuclear chromatin;GO:0003674,molecular_function molecular_function;GO:0004857,molecular_function enzyme inhibitor activity;GO:0004864,molecular_function protein phosphatase inhibitor activity;GO:0005488,molecular_function binding;GO:0005515,molecular_function protein binding;…	NA	NP_001137335.1 serine/threonine-protein phosphatase 1 regulatory subunit 10 [Bos taurus]
ENSBGRG00000005938	77;GO:0002376,biological_process immune system process;GO:0003674,molecular_function molecular_function;GO:0005215,molecular_function transporter activity;GO:0005342,molecular_function organic acid transmembrane transporter activity;GO:0005575,cellular_component cellular_component;GO:0005622,cellular_component intracellular;GO:0005623,cellular_component cell;GO:0005634,cellular_component nucleus;…	SLC16A3; MFS transporter, MCT family, solute carrier family 16 (monocarboxylic acid transporters), member 3; K08180	NP_001103450.1 monocarboxylate transporter 4 [Bos taurus]
ENSBGRG00000006024	NA	NA	XP_005900829.1 PREDICTED: coiled-coil domain-containing protein 107 isoform X1 [Bos mutus]
ENSBGRG00000007455	258;GO:0000188,biological_process inactivation of MAPK activity;GO:0001932,biological_process regulation of protein phosphorylation;GO:0001933,biological_process negative regulation of protein phosphorylation;GO:0002237,biological_process response to molecule of bacterial origin;GO:0002682,biological_process regulation of immune system process;GO:0002683,biological_process negative regulation of …	DUSP10; dual specificity phosphatase 10 [EC:3.1.3.16 3.1.3.48]; K20216	NP_001029897.2 dual specificity protein phosphatase 10 [Bos taurus]
ENSBGRG00000016697	24;GO:0008150,biological_process biological_process;GO:0009892,biological_process negative regulation of metabolic process;GO:0010563,biological_process negative regulation of phosphorus metabolic process;GO:0010921,biological_process regulation of phosphatase activity;GO:0010923,biological_process negative regulation of phosphatase activity;GO:0019220,biological_process regulation of phosphate m…	NA	XP_019843428.1 PREDICTED: protein phosphatase 1 regulatory subunit 35 [Bos indicus]
ENSBGRG00000023972	40;GO:0000003,biological_process reproduction;GO:0003674,molecular_function molecular_function;GO:0003774,molecular_function motor activity;GO:0003777,molecular_function microtubule motor activity;GO:0003824,molecular_function catalytic activity;GO:0005575,cellular_component cellular_component;GO:0005622,cellular_component intracellular;GO:0005623,cellular_component cell;GO:0005856,cellular_compo…	NA	XP_024841037.1 kinesin-like protein KIF19 [Bos taurus]
ENSBGRG00000001584	103;GO:0003254,biological_process regulation of membrane depolarization;GO:0005575,cellular_component cellular_component;GO:0005622,cellular_component intracellular;GO:0005623,cellular_component cell;GO:0005634,cellular_component nucleus;GO:0005654,cellular_component nucleoplasm;GO:0005737,cellular_component cytoplasm;GO:0005829,cellular_component cytosol;GO:0006355,biological_process regulation …	SETDB1; [histone H3]-lysine9 N-trimethyltransferase SETDB1 [EC:2.1.1.355]; K11421	NP_001069637.1 protein AF1q [Bos taurus]
ENSBGRG00000010523	52;GO:0003674,molecular_function molecular_function;GO:0003824,molecular_function catalytic activity;GO:0004402,molecular_function histone acetyltransferase activity;GO:0004596,molecular_function peptide alpha-N-acetyltransferase activity;GO:0006325,biological_process chromatin organization;GO:0006464,biological_process cellular protein modification process;GO:0006473,biological_process protein a…	NA	PNI94169.1 NAA40 isoform 6 [Pan troglodytes]
ENSBGRG00000016869	157;GO:0001505,biological_process regulation of neurotransmitter levels;GO:0001666,biological_process response to hypoxia;GO:0003674,molecular_function molecular_function;GO:0005215,molecular_function transporter activity;GO:0005432,molecular_function calcium:sodium antiporter activity;GO:0005451,molecular_function monovalent cation:proton antiporter activity;GO:0005575,cellular_component cellula…	NA	XP_010837067.1 PREDICTED: LETM1 domain-containing protein LETM2, mitochondrial isoform X3 [Bison bison bison]
ENSBGRG00000008097	NA	NA	XP_005908516.1 PREDICTED: protein FAM102A [Bos mutus]
ENSBGRG00000021595	77;GO:0003674,molecular_function molecular_function;GO:0005070,molecular_function SH3/SH2 adaptor activity;GO:0005096,molecular_function GTPase activator activity;GO:0005488,molecular_function binding;GO:0005515,molecular_function protein binding;GO:0005575,cellular_component cellular_component;GO:0005622,cellular_component intracellular;GO:0005623,cellular_component cell;GO:0005737,cellular_comp…	NA	DAA13168.1 TPA: Rho GTPase activating protein 4 [Bos taurus]
ENSBGRG00000005073	141;GO:0000976,molecular_function transcription regulatory region sequence-specific DNA binding;GO:0000977,molecular_function RNA polymerase II regulatory region sequence-specific DNA binding;GO:0000978,molecular_function RNA polymerase II proximal promoter sequence-specific DNA binding;GO:0000981,molecular_function DNA-binding transcription factor activity, RNA polymerase II-specific;GO:0000982,…	MAFA; transcription factor MAFA; K07595	XP_005215337.1 transcription factor MafA [Bos taurus]
ENSBGRG00000024082	188;GO:0000003,biological_process reproduction;GO:0000323,cellular_component lytic vacuole;GO:0001501,biological_process skeletal system development;GO:0001552,biological_process ovarian follicle atresia;GO:0001669,cellular_component acrosomal vesicle;GO:0002080,cellular_component acrosomal membrane;GO:0003006,biological_process developmental process involved in reproduction;GO:0003674,molecular_…	hya; hyaluronoglucosaminidase [EC:3.2.1.35]; K01197	XP_024838796.1 hyaluronidase-3 isoform X2 [Bos taurus]
ENSBGRG00000022164	135;GO:0000122,biological_process negative regulation of transcription by RNA polymerase II;GO:0000976,molecular_function transcription regulatory region sequence-specific DNA binding;GO:0000977,molecular_function RNA polymerase II regulatory region sequence-specific DNA binding;GO:0000978,molecular_function RNA polymerase II proximal promoter sequence-specific DNA binding;GO:0000981,molecular_fu…	FOS; proto-oncogene protein c-fos; K04379; FOSB; protein FosB; K09029	XP_024834236.1 protein fosB isoform X1 [Bos taurus]
ENSBGRG00000024292	298;GO:0000165,biological_process MAPK cascade;GO:0000932,cellular_component P-body;GO:0000956,biological_process nuclear-transcribed mRNA catabolic process;GO:0001817,biological_process regulation of cytokine production;GO:0001818,biological_process negative regulation of cytokine production;GO:0002237,biological_process response to molecule of bacterial origin;GO:0002682,biological_process regu…	TTP; tristetraprolin; K15308; ZFP36L; butyrate response factor; K18753	AAI20044.1 ZFP36 protein [Bos taurus]
ENSBGRG00000020700	218;GO:0000122,biological_process negative regulation of transcription by RNA polymerase II;GO:0000166,molecular_function nucleotide binding;GO:0000287,molecular_function magnesium ion binding;GO:0002028,biological_process regulation of sodium ion transport;GO:0003674,molecular_function molecular_function;GO:0003824,molecular_function catalytic activity;GO:0004672,molecular_function protein kinas…	SIK1; serine/threonine-protein kinase SIK1 [EC:2.7.11.1]; K19008; SIK2; serine/threonine-protein kinase SIK2 [EC:2.7.11.1]; K16311	XP_025148199.1 serine/threonine-protein kinase SIK1 isoform X2 [Bubalus bubalis]
ENSBGRG00000024200	210;GO:0001666,biological_process response to hypoxia;GO:0001764,biological_process neuron migration;GO:0001932,biological_process regulation of protein phosphorylation;GO:0001933,biological_process negative regulation of protein phosphorylation;GO:0002252,biological_process immune effector process;GO:0002376,biological_process immune system process;GO:0003002,biological_process regionalization;G…	DDIT4, REDD1; DNA-damage-inducible transcript 4; K08270	NP_001069390.1 DNA damage-inducible transcript 4 protein [Bos taurus]
ENSBGRG00000004094	549;GO:0000003,biological_process reproduction;GO:0000122,biological_process negative regulation of transcription by RNA polymerase II;GO:0000976,molecular_function transcription regulatory region sequence-specific DNA binding;GO:0000977,molecular_function RNA polymerase II regulatory region sequence-specific DNA binding;GO:0000979,molecular_function RNA polymerase II core promoter sequence-speci…
ulation of oocyte maturation;GO:1900194,biological_process negative regulation of oocyte maturation;GO:1901214,biological_process regulation of neuron death;GO:1901216,biological_process positive regulation of neuron death;GO:1901342,biological_process regulation of vasculature development;GO:1901360,biological_process organic cyclic compound metabolic process;GO:1901362,biological_process organi…	EGR1; early growth response protein 1; K09203; EGR3; early growth response protein 3; K12497	XP_006070903.1 early growth response protein 1 [Bubalus bubalis]
ENSBGRG00000007951	315;GO:0000122,biological_process negative regulation of transcription by RNA polymerase II;GO:0000902,biological_process cell morphogenesis;GO:0000904,biological_process cell morphogenesis involved in differentiation;GO:0000976,molecular_function transcription regulatory region sequence-specific DNA binding;GO:0000977,molecular_function RNA polymerase II regulatory region sequence-specific DNA b…	NR4A1, HMR; nuclear receptor subfamily 4 group A member 1; K04465; NR4A2, NURR1; nuclear receptor subfamily 4 group A member 2; K08558	XP_004674700.1 PREDICTED: nuclear receptor subfamily 4 group A member 2 isoform X1 [Condylura cristata]
ENSBGRG00000006220	270;GO:0000003,biological_process reproduction;GO:0000122,biological_process negative regulation of transcription by RNA polymerase II;GO:0000228,cellular_component nuclear chromosome;GO:0000785,cellular_component chromatin;GO:0000790,cellular_component nuclear chromatin;GO:0000976,molecular_function transcription regulatory region sequence-specific DNA binding;GO:0000977,molecular_function RNA p…	JUNB; transcription factor jun-B; K09028	NP_001069124.1 transcription factor jun-B [Bos taurus]
ENSBGRG00000005757	111;GO:0000060,biological_process protein import into nucleus, translocation;GO:0003674,molecular_function molecular_function;GO:0003779,molecular_function actin binding;GO:0005488,molecular_function binding;GO:0005515,molecular_function protein binding;GO:0005575,cellular_component cellular_component;GO:0005622,cellular_component intracellular;GO:0005623,cellular_component cell;GO:0005737,cellul…	NA	XP_005894685.1 PREDICTED: actin-binding Rho-activating protein [Bos mutus]
ENSBGRG00000005620	149;GO:0000151,cellular_component ubiquitin ligase complex;GO:0003008,biological_process system process;GO:0003012,biological_process muscle system process;GO:0003674,molecular_function molecular_function;GO:0003824,molecular_function catalytic activity;GO:0004842,molecular_function ubiquitin-protein transferase activity;GO:0005488,molecular_function binding;GO:0005515,molecular_function protein …	NA	XP_005895931.1 PREDICTED: E3 ubiquitin-protein ligase TRIM63 isoform X2 [Bos mutus]
ENSBGRG00000022027	299;GO:0000122,biological_process negative regulation of transcription by RNA polymerase II;GO:0000271,biological_process polysaccharide biosynthetic process;GO:0000976,molecular_function transcription regulatory region sequence-specific DNA binding;GO:0000977,molecular_function RNA polymerase II regulatory region sequence-specific DNA binding;GO:0000980,molecular_function RNA polymerase II dista…	PER1; period circadian protein 1; K21944; PER2; period circadian protein 2; K02633	ELR48290.1 Period circadian protein-like protein 2, partial [Bos mutus]
ENSBGRG00000000285	87;GO:0000976,molecular_function transcription regulatory region sequence-specific DNA binding;GO:0000977,molecular_function RNA polymerase II regulatory region sequence-specific DNA binding;GO:0000978,molecular_function RNA polymerase II proximal promoter sequence-specific DNA binding;GO:0000980,molecular_function RNA polymerase II distal enhancer sequence-specific DNA binding;GO:0000987,molecul…	NA	XP_005894954.1 PREDICTED: circadian-associated transcriptional repressor [Bos mutus]
ENSBGRG00000012579	355;GO:0000122,biological_process negative regulation of transcription by RNA polymerase II;GO:0000302,biological_process response to reactive oxygen species;GO:0000981,molecular_function DNA-binding transcription factor activity, RNA polymerase II-specific;GO:0000982,molecular_function DNA-binding transcription factor activity, RNA polymerase II-specific;GO:0001078,molecular_function DNA-binding…	FOXO1; forkhead box protein O1; K07201	XP_024855821.1 forkhead box protein O1 [Bos taurus]
ENSBGRG00000000461	462;GO:0000122,biological_process negative regulation of transcription by RNA polymerase II;GO:0000302,biological_process response to reactive oxygen species;GO:0000902,biological_process cell morphogenesis;GO:0000904,biological_process cell morphogenesis involved in differentiation;GO:0000976,molecular_function transcription regulatory region sequence-specific DNA binding;GO:0000977,molecular_fu…	NR4A3, NOR1; nuclear receptor subfamily 4 group A member 3; K08559	XP_010806310.1 nuclear receptor subfamily 4 group A member 3 isoform X3 [Bos taurus]
ENSBGRG00000009096	293;GO:0000003,biological_process reproduction;GO:0000302,biological_process response to reactive oxygen species;GO:0000976,molecular_function transcription regulatory region sequence-specific DNA binding;GO:0000977,molecular_function RNA polymerase II regulatory region sequence-specific DNA binding;GO:0000978,molecular_function RNA polymerase II proximal promoter sequence-specific DNA binding;GO…	FOS; proto-oncogene protein c-fos; K04379	XP_005954362.1 PREDICTED: proto-oncogene c-Fos isoform X2 [Pantholops hodgsonii]
ENSBGRG00000004645	104;GO:0001561,biological_process fatty acid alpha-oxidation;GO:0003674,molecular_function molecular_function;GO:0003824,molecular_function catalytic activity;GO:0005102,molecular_function signaling receptor binding;GO:0005488,molecular_function binding;GO:0005515,molecular_function protein binding;GO:0005575,cellular_component cellular_component;GO:0005622,cellular_component intracellular;GO:000…	HACL1; 2-hydroxyacyl-CoA lyase 1 [EC:4.1.-.-]; K12261	XP_005910612.1 PREDICTED: 2-hydroxyacyl-CoA lyase 1 isoform X4 [Bos mutus]
ENSBGRG00000003739	366;GO:0000003,biological_process reproduction;GO:0000122,biological_process negative regulation of transcription by RNA polymerase II;GO:0000578,biological_process embryonic axis specification;GO:0000976,molecular_function transcription regulatory region sequence-specific DNA binding;GO:0000977,molecular_function RNA polymerase II regulatory region sequence-specific DNA binding;GO:0000978,molecu…	ETS1, pnt; C-ets-1; K02678; ETS2; C-ets-2; K21932	XP_010833116.1 PREDICTED: protein C-ets-2 [Bison bison bison]
ENSBGRG00000024565	602;GO:0000003,biological_process reproduction;GO:0000122,biological_process negative regulation of transcription by RNA polymerase II;GO:0000165,biological_process MAPK cascade;GO:0000228,cellular_component nuclear chromosome;GO:0000302,biological_process response to reactive oxygen species;GO:0000785,cellular_component chromatin;GO:0000790,cellular_component nuclear chromatin;GO:0000791,cellula…
multi-organism process;GO:0051707,biological_process response to other organism;GO:0051716,biological_process cellular response to stimulus;GO:0051726,biological_process regulation of cell cycle;GO:0051817,biological_process modification of morphology or physiology of other organism involved in symbiotic interaction;GO:0051851,biological_process modification by host of symbiont morphology or phys…	JUN; transcription factor AP-1; K04448	XP_006048334.1 transcription factor AP-1 [Bubalus bubalis]
ENSBGRG00000012301	45;GO:0003333,biological_process amino acid transmembrane transport;GO:0003674,molecular_function molecular_function;GO:0005215,molecular_function transporter activity;GO:0005342,molecular_function organic acid transmembrane transporter activity;GO:0005575,cellular_component cellular_component;GO:0005623,cellular_component cell;GO:0005886,cellular_component plasma membrane;GO:0005887,cellular_com…	NA	XP_005888301.1 PREDICTED: large neutral amino acids transporter small subunit 4 [Bos mutus]
ENSBGRG00000008972	238;GO:0000075,biological_process cell cycle checkpoint;GO:0000077,biological_process DNA damage checkpoint;GO:0000079,biological_process regulation of cyclin-dependent protein serine/threonine kinase activity;GO:0000086,biological_process G2/M transition of mitotic cell cycle;GO:0000185,biological_process activation of MAPKKK activity;GO:0000226,biological_process microtubule cytoskeleton organi…	GADD45; growth arrest and DNA-damage-inducible protein; K04402	XP_005895842.1 PREDICTED: growth arrest and DNA damage-inducible protein GADD45 alpha isoform X3 [Bos mutus]
ENSBGRG00000007744	126;GO:0000003,biological_process reproduction;GO:0001708,biological_process cell fate specification;GO:0002682,biological_process regulation of immune system process;GO:0002683,biological_process negative regulation of immune system process;GO:0002761,biological_process regulation of myeloid leukocyte differentiation;GO:0002762,biological_process negative regulation of myeloid leukocyte differen…	TOB; protein Tob/BTG; K14443	NP_001233138.1 protein Tob2 [Ovis aries]
ENSBGRG00000015028	225;GO:0000188,biological_process inactivation of MAPK activity;GO:0000302,biological_process response to reactive oxygen species;GO:0001101,biological_process response to acid chemical;GO:0001704,biological_process formation of primary germ layer;GO:0001706,biological_process endoderm formation;GO:0001932,biological_process regulation of protein phosphorylation;GO:0001933,biological_process nega…	DUSP, MKP; dual specificity MAP kinase phosphatase [EC:3.1.3.16 3.1.3.48]; K04459; DUSP1; dual specificity protein phosphatase 1 [EC:3.1.3.16 3.1.3.48]; K21278	XP_012009397.1 PREDICTED: dual specificity protein phosphatase 1 [Ovis aries musimon]
ENSBGRG00000024386	567;GO:0000003,biological_process reproduction;GO:0000122,biological_process negative regulation of transcription by RNA polymerase II;GO:0000785,cellular_component chromatin;GO:0000902,biological_process cell morphogenesis;GO:0000904,biological_process cell morphogenesis involved in differentiation;GO:0000976,molecular_function transcription regulatory region sequence-specific DNA binding;GO:000…
kinase signaling pathway;GO:0090100,biological_process positive regulation of transmembrane receptor protein serine/threonine kinase signaling pathway;GO:0090102,biological_process cochlea development;GO:0090162,biological_process establishment of epithelial cell polarity;GO:0090279,biological_process regulation of calcium ion import;GO:0090281,biological_process negative regulation of calcium io…	HES1; hairy and enhancer of split 1; K06054; HES4; hairy and enhancer of split 4; K09089	XP_011816604.1 PREDICTED: transcription factor HES-1 [Colobus angolensis palliatus]
ENSBGRG00000012023	200;GO:0000070,biological_process mitotic sister chromatid segregation;GO:0000278,biological_process mitotic cell cycle;GO:0000280,biological_process nuclear division;GO:0000302,biological_process response to reactive oxygen species;GO:0000819,biological_process sister chromatid segregation;GO:0000976,molecular_function transcription regulatory region sequence-specific DNA binding;GO:0000977,mole…	NA	XP_017912820.1 PREDICTED: Krueppel-like factor 6 isoform X2 [Capra hircus]
ENSBGRG00000026092	16;GO:0005575,cellular_component cellular_component;GO:0005622,cellular_component intracellular;GO:0005623,cellular_component cell;GO:0005737,cellular_component cytoplasm;GO:0005886,cellular_component plasma membrane;GO:0016020,cellular_component membrane;GO:0031410,cellular_component cytoplasmic vesicle;GO:0031982,cellular_component vesicle;GO:0043226,cellular_component organelle;GO:0043227,cell…	NA	XP_010843957.1 PREDICTED: arrestin domain-containing protein 2 isoform X2 [Bison bison bison]
ENSBGRG00000011427	98;GO:0005575,cellular_component cellular_component;GO:0005622,cellular_component intracellular;GO:0005623,cellular_component cell;GO:0005634,cellular_component nucleus;GO:0005654,cellular_component nucleoplasm;GO:0006139,biological_process nucleobase-containing compound metabolic process;GO:0006351,biological_process transcription, DNA-templated;GO:0006354,biological_process DNA-templated transc…	NA	NP_001178075.1 RNA polymerase II elongation factor ELL2 [Bos taurus]
ENSBGRG00000009223	125;GO:0000976,molecular_function transcription regulatory region sequence-specific DNA binding;GO:0000977,molecular_function RNA polymerase II regulatory region sequence-specific DNA binding;GO:0000981,molecular_function DNA-binding transcription factor activity, RNA polymerase II-specific;GO:0001012,molecular_function RNA polymerase II regulatory region DNA binding;GO:0001067,molecular_function…	NA	NP_001069339.1 immediate early response gene 2 protein [Bos taurus]
ENSBGRG00000004552	107;GO:0000302,biological_process response to reactive oxygen species;GO:0000303,biological_process response to superoxide;GO:0000305,biological_process response to oxygen radical;GO:0001666,biological_process response to hypoxia;GO:0003674,molecular_function molecular_function;GO:0005215,molecular_function transporter activity;GO:0005575,cellular_component cellular_component;GO:0005622,cellular_…	NA	XP_010847152.1 PREDICTED: mitochondrial uncoupling protein 3 [Bison bison bison]
ENSBGRG00000025096	85;GO:0001666,biological_process response to hypoxia;GO:0003674,molecular_function molecular_function;GO:0004857,molecular_function enzyme inhibitor activity;GO:0005488,molecular_function binding;GO:0005515,molecular_function protein binding;GO:0005575,cellular_component cellular_component;GO:0005576,cellular_component extracellular region;GO:0005615,cellular_component extracellular space;GO:0006…	ANGPT2; angiopoietin 2; K05466; ANGPTL4, PGAR; angiopoietin-like 4; K08767	XP_005890783.1 PREDICTED: angiopoietin-related protein 4 isoform X1 [Bos mutus]
ENSBGRG00000000566	53;GO:0003674,molecular_function molecular_function;GO:0005488,molecular_function binding;GO:0005575,cellular_component cellular_component;GO:0005622,cellular_component intracellular;GO:0005623,cellular_component cell;GO:0005737,cellular_component cytoplasm;GO:0005739,cellular_component mitochondrion;GO:0005740,cellular_component mitochondrial envelope;GO:0005743,cellular_component mitochondrial …	NA	XP_022423025.1 coenzyme Q-binding protein COQ10 homolog B, mitochondrial isoform X2 [Delphinapterus leucas]
ENSBGRG00000011115	157;GO:0000002,biological_process mitochondrial genome maintenance;GO:0000959,biological_process mitochondrial RNA metabolic process;GO:0001558,biological_process regulation of cell growth;GO:0002082,biological_process regulation of oxidative phosphorylation;GO:0003674,molecular_function molecular_function;GO:0005215,molecular_function transporter activity;GO:0005575,cellular_component cellular_c…	NA	XP_006076752.1 solute carrier family 25 member 33 [Bubalus bubalis]
ENSBGRG00000006397	102;GO:0001659,biological_process temperature homeostasis;GO:0001664,molecular_function G protein-coupled receptor binding;GO:0003674,molecular_function molecular_function;GO:0005102,molecular_function signaling receptor binding;GO:0005488,molecular_function binding;GO:0005515,molecular_function protein binding;GO:0005575,cellular_component cellular_component;GO:0005622,cellular_component intrace…	NA	XP_005907598.1 PREDICTED: arrestin domain-containing protein 3 [Bos mutus]
ENSBGRG00000023280	62;GO:0000184,biological_process nuclear-transcribed mRNA catabolic process, nonsense-mediated decay;GO:0000932,cellular_component P-body;GO:0000956,biological_process nuclear-transcribed mRNA catabolic process;GO:0005575,cellular_component cellular_component;GO:0005622,cellular_component intracellular;GO:0005623,cellular_component cell;GO:0005634,cellular_component nucleus;GO:0005737,cellular_co…	NA	NP_001029480.1 proline-rich nuclear receptor coactivator 1 [Bos taurus]
ENSBGRG00000015246	102;GO:0000166,molecular_function nucleotide binding;GO:0003674,molecular_function molecular_function;GO:0003824,molecular_function catalytic activity;GO:0003955,molecular_function NAD(P)H dehydrogenase (quinone) activity;GO:0005488,molecular_function binding;GO:0005575,cellular_component cellular_component;GO:0005622,cellular_component intracellular;GO:0005623,cellular_component cell;GO:0005737,…	CBR4; carbonyl reductase 4 / 3-oxoacyl-[acyl-carrier protein] reductase beta subunit [EC:1.1.1.-]; K11539	NP_001077186.1 carbonyl reductase family member 4 [Bos taurus]
ENSBGRG00000024052	66;GO:0005575,cellular_component cellular_component;GO:0005622,cellular_component intracellular;GO:0005623,cellular_component cell;GO:0005634,cellular_component nucleus;GO:0005654,cellular_component nucleoplasm;GO:0005667,cellular_component transcription factor complex;GO:0006139,biological_process nucleobase-containing compound metabolic process;GO:0006259,biological_process DNA metabolic proces…	NA	NP_001069509.1 activating signal cointegrator 1 complex subunit 1 [Bos taurus]
ENSBGRG00000011406	90;GO:0000302,biological_process response to reactive oxygen species;GO:0001568,biological_process blood vessel development;GO:0001570,biological_process vasculogenesis;GO:0001666,biological_process response to hypoxia;GO:0001944,biological_process vasculature development;GO:0002262,biological_process myeloid cell homeostasis;GO:0002376,biological_process immune system process;GO:0002520,biologic…	NA	P02191.2 RecName: Full=Myoglobin
ENSBGRG00000018779	292;GO:0000122,biological_process negative regulation of transcription by RNA polymerase II;GO:0001085,molecular_function RNA polymerase II transcription factor binding;GO:0001650,cellular_component fibrillar center;GO:0001666,biological_process response to hypoxia;GO:0002039,molecular_function p53 binding;GO:0002237,biological_process response to molecule of bacterial origin;GO:0002791,biologica…	NA	XP_005896380.1 PREDICTED: ankyrin repeat domain-containing protein 1 [Bos mutus]
ENSBGRG00000024670	105;GO:0003008,biological_process system process;GO:0003012,biological_process muscle system process;GO:0003674,molecular_function molecular_function;GO:0003779,molecular_function actin binding;GO:0003785,molecular_function actin monomer binding;GO:0005488,molecular_function binding;GO:0005515,molecular_function protein binding;GO:0005523,molecular_function tropomyosin binding;GO:0005575,cellular…	NA	NP_001098857.1 leiomodin-2 [Bos taurus]
ENSBGRG00000020424	208;GO:0000323,cellular_component lytic vacuole;GO:0001775,biological_process cell activation;GO:0002252,biological_process immune effector process;GO:0002263,biological_process cell activation involved in immune response;GO:0002274,biological_process myeloid leukocyte activation;GO:0002275,biological_process myeloid cell activation involved in immune response;GO:0002283,biological_process neutro…	BTD; biotinidase [EC:3.5.1.12]; K01435; VNN; pantetheine hydrolase [EC:3.5.1.92]; K08069	XP_014334381.1 PREDICTED: pantetheinase isoform X2 [Bos mutus]
ENSBGRG00000017594	138;GO:0003008,biological_process system process;GO:0003012,biological_process muscle system process;GO:0003674,molecular_function molecular_function;GO:0003779,molecular_function actin binding;GO:0003785,molecular_function actin monomer binding;GO:0005488,molecular_function binding;GO:0005515,molecular_function protein binding;GO:0005523,molecular_function tropomyosin binding;GO:0005575,cellular…	NA	XP_005891029.1 PREDICTED: leiomodin-3 [Bos mutus]
ENSBGRG00000018041	198;GO:0002931,biological_process response to ischemia;GO:0003674,molecular_function molecular_function;GO:0003824,molecular_function catalytic activity;GO:0005102,molecular_function signaling receptor binding;GO:0005488,molecular_function binding;GO:0005515,molecular_function protein binding;GO:0005575,cellular_component cellular_component;GO:0005622,cellular_component intracellular;GO:0005623,c…	MLYCD; malonyl-CoA decarboxylase [EC:4.1.1.9]; K01578	NP_001092416.1 malonyl-CoA decarboxylase, mitochondrial [Bos taurus]
ENSBGRG00000026320	235;GO:0000075,biological_process cell cycle checkpoint;GO:0000077,biological_process DNA damage checkpoint;GO:0000122,biological_process negative regulation of transcription by RNA polymerase II;GO:0000278,biological_process mitotic cell cycle;GO:0000981,molecular_function DNA-binding transcription factor activity, RNA polymerase II-specific;GO:0000982,molecular_function DNA-binding transcriptio…	TOB; protein Tob/BTG; K14443	ELR59145.1 Protein BTG2, partial [Bos mutus]
ENSBGRG00000010611	35;GO:0003674,molecular_function molecular_function;GO:0005488,molecular_function binding;GO:0005509,molecular_function calcium ion binding;GO:0005575,cellular_component cellular_component;GO:0005622,cellular_component intracellular;GO:0005623,cellular_component cell;GO:0005737,cellular_component cytoplasm;GO:0005814,cellular_component centriole;GO:0005815,cellular_component microtubule organizin…	CETN2; centrin-2; K10840	XP_025123816.1 centrin-4 isoform X1 [Bubalus bubalis]
ENSBGRG00000023367	359;GO:0000070,biological_process mitotic sister chromatid segregation;GO:0000122,biological_process negative regulation of transcription by RNA polymerase II;GO:0000266,biological_process mitochondrial fission;GO:0000278,biological_process mitotic cell cycle;GO:0000280,biological_process nuclear division;GO:0000819,biological_process sister chromatid segregation;GO:0001085,molecular_function RNA…	LPIN; phosphatidate phosphatase LPIN [EC:3.1.3.4]; K15728	XP_024854671.1 phosphatidate phosphatase LPIN1 isoform X3 [Bos taurus]
ENSBGRG00000025863	156;GO:0000723,biological_process telomere maintenance;GO:0003674,molecular_function molecular_function;GO:0003824,molecular_function catalytic activity;GO:0003909,molecular_function DNA ligase activity;GO:0003910,molecular_function DNA ligase (ATP) activity;GO:0003950,molecular_function NAD+ ADP-ribosyltransferase activity;GO:0005575,cellular_component cellular_component;GO:0005622,cellular_comp…	PARP2_3_4; poly [ADP-ribose] polymerase 2/3/4 [EC:2.4.2.30]; K10798	XP_005898190.1 PREDICTED: LOW QUALITY PROTEIN: poly [ADP-ribose] polymerase 3 [Bos mutus]
ENSBGRG00000022543	131;GO:0002039,molecular_function p53 binding;GO:0003007,biological_process heart morphogenesis;GO:0003674,molecular_function molecular_function;GO:0003682,molecular_function chromatin binding;GO:0003824,molecular_function catalytic activity;GO:0005488,molecular_function binding;GO:0005515,molecular_function protein binding;GO:0005575,cellular_component cellular_component;GO:0005622,cellular_comp…	SETD7; [histone H3]-lysine4 N-methyltransferase [EC:2.1.1.364]; K11431	XP_005217639.1 histone-lysine N-methyltransferase SETD7 [Bos taurus]
ENSBGRG00000010877	86;GO:0003674,molecular_function molecular_function;GO:0003824,molecular_function catalytic activity;GO:0004843,molecular_function thiol-dependent ubiquitin-specific protease activity;GO:0006417,biological_process regulation of translation;GO:0006464,biological_process cellular protein modification process;GO:0006508,biological_process proteolysis;GO:0006807,biological_process nitrogen compound m…	NA	XP_025120797.1 deubiquitinase OTUD6B isoform X2 [Bubalus bubalis]
ENSBGRG00000011907	360;GO:0000003,biological_process reproduction;GO:0000060,biological_process protein import into nucleus, translocation;GO:0001889,biological_process liver development;GO:0002064,biological_process epithelial cell development;GO:0002065,biological_process columnar/cuboidal epithelial cell differentiation;GO:0002066,biological_process columnar/cuboidal epithelial cell development;GO:0002218,biolog…	NFKBIA; NF-kappa-B inhibitor alpha; K04734; NFKBIE; NF-kappa-B inhibitor epsilon; K05872	XP_014332495.1 PREDICTED: NF-kappa-B inhibitor alpha [Bos mutus]
ENSBGRG00000008094	157;GO:0000122,biological_process negative regulation of transcription by RNA polymerase II;GO:0000976,molecular_function transcription regulatory region sequence-specific DNA binding;GO:0000977,molecular_function RNA polymerase II regulatory region sequence-specific DNA binding;GO:0000978,molecular_function RNA polymerase II proximal promoter sequence-specific DNA binding;GO:0000981,molecular_fu…	NA	XP_005899434.1 PREDICTED: Krueppel-like factor 10 [Bos mutus]
ENSBGRG00000002139	135;GO:0000003,biological_process reproduction;GO:0001558,biological_process regulation of cell growth;GO:0003006,biological_process developmental process involved in reproduction;GO:0003674,molecular_function molecular_function;GO:0003712,molecular_function transcription coregulator activity;GO:0005488,molecular_function binding;GO:0005515,molecular_function protein binding;GO:0005575,cellular_c…	TOB; protein Tob/BTG; K14443	XP_002752860.1 PREDICTED: protein BTG1 [Callithrix jacchus]
ENSBGRG00000009021	24;GO:0005575,cellular_component cellular_component;GO:0005622,cellular_component intracellular;GO:0005623,cellular_component cell;GO:0005737,cellular_component cytoplasm;GO:0005829,cellular_component cytosol;GO:0006464,biological_process cellular protein modification process;GO:0006807,biological_process nitrogen compound metabolic process;GO:0008150,biological_process biological_process;GO:0008…	NA	XP_025136308.1 ankyrin repeat and SOCS box protein 5 isoform X2 [Bubalus bubalis]
ENSBGRG00000001081	117;GO:0000166,molecular_function nucleotide binding;GO:0002237,biological_process response to molecule of bacterial origin;GO:0003674,molecular_function molecular_function;GO:0003824,molecular_function catalytic activity;GO:0005215,molecular_function transporter activity;GO:0005488,molecular_function binding;GO:0005524,molecular_function ATP binding;GO:0005575,cellular_component cellular_compone…	ABCC12; ATP-binding cassette, subfamily C (CFTR/MRP), member 12; K05672; ABCC5; ATP-binding cassette, subfamily C (CFTR/MRP), member 5; K05668	XP_018879837.1 PREDICTED: multidrug resistance-associated protein 5 isoform X1 [Gorilla gorilla gorilla]
ENSBGRG00000008522	NA	NA	XP_005905944.1 PREDICTED: methyltransferase-like protein 7B [Bos mutus]
ENSBGRG00000006725	563;GO:0000294,biological_process nuclear-transcribed mRNA catabolic process, endonucleolytic cleavage-dependent decay;GO:0000932,cellular_component P-body;GO:0000956,biological_process nuclear-transcribed mRNA catabolic process;GO:0001101,biological_process response to acid chemical;GO:0001505,biological_process regulation of neurotransmitter levels;GO:0001817,biological_process regulation of cy…
iological_process regulation of p38MAPK cascade;GO:1900745,biological_process positive regulation of p38MAPK cascade;GO:1901222,biological_process regulation of NIK/NF-kappaB signaling;GO:1901223,biological_process negative regulation of NIK/NF-kappaB signaling;GO:1901342,biological_process regulation of vasculature development;GO:1901360,biological_process organic cyclic compound metabolic proce…	NA	ELR58180.1 Ribonuclease ZC3H12A, partial [Bos mutus]
ENSBGRG00000001842	126;GO:0000298,molecular_function endopolyphosphatase activity;GO:0003674,molecular_function molecular_function;GO:0003676,molecular_function nucleic acid binding;GO:0003723,molecular_function RNA binding;GO:0003824,molecular_function catalytic activity;GO:0004551,molecular_function nucleotide diphosphatase activity;GO:0005488,molecular_function binding;GO:0005575,cellular_component cellular_comp…	NA	NP_001075087.1 diphosphoinositol polyphosphate phosphohydrolase 2 [Bos taurus]
ENSBGRG00000007176	92;GO:0000165,biological_process MAPK cascade;GO:0003674,molecular_function molecular_function;GO:0005096,molecular_function GTPase activator activity;GO:0005575,cellular_component cellular_component;GO:0005622,cellular_component intracellular;GO:0005623,cellular_component cell;GO:0005737,cellular_component cytoplasm;GO:0005829,cellular_component cytosol;GO:0005886,cellular_component plasma membr…	RASA4, CAPRI; Ras GTPase-activating protein 4; K17630	XP_005892878.1 PREDICTED: ras GTPase-activating protein 4 isoform X2 [Bos mutus]
ENSBGRG00000000080	160;GO:0000082,biological_process G1/S transition of mitotic cell cycle;GO:0000083,biological_process regulation of transcription involved in G1/S transition of mitotic cell cycle;GO:0000086,biological_process G2/M transition of mitotic cell cycle;GO:0000117,biological_process regulation of transcription involved in G2/M transition of mitotic cell cycle;GO:0000122,biological_process negative regu…	NA	XP_010854120.1 PREDICTED: transcription regulator protein BACH1 [Bison bison bison]
ENSBGRG00000005130	59;GO:0000900,molecular_function translation repressor activity, mRNA regulatory element binding;GO:0001558,biological_process regulation of cell growth;GO:0003674,molecular_function molecular_function;GO:0003676,molecular_function nucleic acid binding;GO:0003723,molecular_function RNA binding;GO:0003727,molecular_function single-stranded RNA binding;GO:0005488,molecular_function binding;GO:00055…	NA	NP_001289878.1 polyadenylate-binding protein-interacting protein 2B [Bos taurus]
ENSBGRG00000020188	38;GO:0003674,molecular_function molecular_function;GO:0005215,molecular_function transporter activity;GO:0005342,molecular_function organic acid transmembrane transporter activity;GO:0005575,cellular_component cellular_component;GO:0005623,cellular_component cell;GO:0005886,cellular_component plasma membrane;GO:0005887,cellular_component integral component of plasma membrane;GO:0006810,biologica…	NA	ELR53845.1 Monocarboxylate transporter 7, partial [Bos mutus]
ENSBGRG00000026896	33;GO:0001558,biological_process regulation of cell growth;GO:0003674,molecular_function molecular_function;GO:0003824,molecular_function catalytic activity;GO:0003924,molecular_function GTPase activity;GO:0005575,cellular_component cellular_component;GO:0005623,cellular_component cell;GO:0005886,cellular_component plasma membrane;GO:0007154,biological_process cell communication;GO:0007165,biolog…	NA	XP_019791088.1 PREDICTED: GTP-binding protein RAD isoform X1 [Tursiops truncatus]
ENSBGRG00000024189	423;GO:0000139,cellular_component Golgi membrane;GO:0000302,biological_process response to reactive oxygen species;GO:0000323,cellular_component lytic vacuole;GO:0001501,biological_process skeletal system development;GO:0001558,biological_process regulation of cell growth;GO:0001618,molecular_function virus receptor activity;GO:0001655,biological_process urogenital system development;GO:0001775,b…	hya; hyaluronoglucosaminidase [EC:3.2.1.35]; K01197	NP_776772.1 hyaluronidase-2 precursor [Bos taurus]
ENSBGRG00000006787	182;GO:0000003,biological_process reproduction;GO:0000976,molecular_function transcription regulatory region sequence-specific DNA binding;GO:0000977,molecular_function RNA polymerase II regulatory region sequence-specific DNA binding;GO:0000981,molecular_function DNA-binding transcription factor activity, RNA polymerase II-specific;GO:0001012,molecular_function RNA polymerase II regulatory regio…	FOSL2; fos-like antigen 2; K09030; FOSLN; fos-like antigen, invertebrate; K09031	NP_005244.1 fos-related antigen 2 [Homo sapiens]
ENSBGRG00000024247	20;GO:0005575,cellular_component cellular_component;GO:0005622,cellular_component intracellular;GO:0005623,cellular_component cell;GO:0005634,cellular_component nucleus;GO:0005730,cellular_component nucleolus;GO:0031974,cellular_component membrane-enclosed lumen;GO:0031981,cellular_component nuclear lumen;GO:0043226,cellular_component organelle;GO:0043227,cellular_component membrane-bounded organ…	NA	XP_005896969.1 PREDICTED: protein maestro isoform X2 [Bos mutus]
ENSBGRG00000007849	155;GO:0001101,biological_process response to acid chemical;GO:0003674,molecular_function molecular_function;GO:0005215,molecular_function transporter activity;GO:0005319,molecular_function lipid transporter activity;GO:0005324,molecular_function long-chain fatty acid transporter activity;GO:0005488,molecular_function binding;GO:0005504,molecular_function fatty acid binding;GO:0005515,molecular_f…	FABP3; fatty acid-binding protein 3, muscle and heart; K08752; FABP7; fatty acid-binding protein 7, brain; K08756	XP_014337100.1 PREDICTED: fatty acid-binding protein, heart isoform X1 [Bos mutus]
ENSBGRG00000006057	92;GO:0001558,biological_process regulation of cell growth;GO:0003674,molecular_function molecular_function;GO:0003824,molecular_function catalytic activity;GO:0003924,molecular_function GTPase activity;GO:0005488,molecular_function binding;GO:0005515,molecular_function protein binding;GO:0005575,cellular_component cellular_component;GO:0005622,cellular_component intracellular;GO:0005623,cellular…	NA	NP_005431.1 rho-related GTP-binding protein RhoN [Homo sapiens]
ENSBGRG00000013580	32;GO:0003674,molecular_function molecular_function;GO:0003779,molecular_function actin binding;GO:0005488,molecular_function binding;GO:0005515,molecular_function protein binding;GO:0005575,cellular_component cellular_component;GO:0005622,cellular_component intracellular;GO:0005623,cellular_component cell;GO:0005856,cellular_component cytoskeleton;GO:0006937,biological_process regulation of musc…	NA	XP_022413018.1 calponin-1 isoform X1 [Delphinapterus leucas]
ENSBGRG00000023435	146;GO:0000122,biological_process negative regulation of transcription by RNA polymerase II;GO:0000976,molecular_function transcription regulatory region sequence-specific DNA binding;GO:0000977,molecular_function RNA polymerase II regulatory region sequence-specific DNA binding;GO:0000981,molecular_function DNA-binding transcription factor activity, RNA polymerase II-specific;GO:0001012,molecula…	PHKG; phosphorylase kinase gamma subunit [EC:2.7.11.19]; K00871	NP_001193828.1 max-binding protein MNT [Bos taurus]
ENSBGRG00000006371	71;GO:0003674,molecular_function molecular_function;GO:0003824,molecular_function catalytic activity;GO:0005488,molecular_function binding;GO:0005515,molecular_function protein binding;GO:0005575,cellular_component cellular_component;GO:0005622,cellular_component intracellular;GO:0005623,cellular_component cell;GO:0005634,cellular_component nucleus;GO:0005737,cellular_component cytoplasm;GO:00064…	CAMKMT; calmodulin-lysine N-methyltransferase [EC:2.1.1.60]; K18826	XP_006056881.1 calmodulin-lysine N-methyltransferase isoform X1 [Bubalus bubalis]
ENSBGRG00000016102	49;GO:0005575,cellular_component cellular_component;GO:0006950,biological_process response to stress;GO:0007154,biological_process cell communication;GO:0008104,biological_process protein localization;GO:0008150,biological_process biological_process;GO:0009267,biological_process cellular response to starvation;GO:0009605,biological_process response to external stimulus;GO:0009966,biological_proce…	NA	NP_001193011.1 KICSTOR complex protein C12orf66 homolog [Bos taurus]
ENSBGRG00000000459	84;GO:0000151,cellular_component ubiquitin ligase complex;GO:0003674,molecular_function molecular_function;GO:0005488,molecular_function binding;GO:0005515,molecular_function protein binding;GO:0005575,cellular_component cellular_component;GO:0005622,cellular_component intracellular;GO:0005623,cellular_component cell;GO:0005634,cellular_component nucleus;GO:0006464,biological_process cellular pro…	NA	XP_017904936.1 PREDICTED: DCN1-like protein 4 isoform X2 [Capra hircus]
ENSBGRG00000020423	202;GO:0000166,molecular_function nucleotide binding;GO:0000278,biological_process mitotic cell cycle;GO:0000281,biological_process mitotic cytokinesis;GO:0000302,biological_process response to reactive oxygen species;GO:0000910,biological_process cytokinesis;GO:0001882,molecular_function nucleoside binding;GO:0001883,molecular_function purine nucleoside binding;GO:0002009,biological_process morp…	RHOB; Ras homolog gene family, member B; K07856	ELK27429.1 Rho-related GTP-binding protein RhoB [Myotis davidii]
ENSBGRG00000026244	118;GO:0000122,biological_process negative regulation of transcription by RNA polymerase II;GO:0000151,cellular_component ubiquitin ligase complex;GO:0000976,molecular_function transcription regulatory region sequence-specific DNA binding;GO:0000977,molecular_function RNA polymerase II regulatory region sequence-specific DNA binding;GO:0000980,molecular_function RNA polymerase II distal enhancer …	NA	XP_005889340.1 PREDICTED: transcription regulator protein BACH2 [Bos mutus]
ENSBGRG00000025136	65;GO:0003674,molecular_function molecular_function;GO:0003676,molecular_function nucleic acid binding;GO:0003677,molecular_function DNA binding;GO:0003681,molecular_function bent DNA binding;GO:0003690,molecular_function double-stranded DNA binding;GO:0005488,molecular_function binding;GO:0005575,cellular_component cellular_component;GO:0005622,cellular_component intracellular;GO:0005623,cellula…	NA	XP_004439895.1 PREDICTED: peptidyl-prolyl cis-trans isomerase NIMA-interacting 4 isoform X2 [Ceratotherium simum simum]
ENSBGRG00000018691	14;GO:0005575,cellular_component cellular_component;GO:0005622,cellular_component intracellular;GO:0005623,cellular_component cell;GO:0005634,cellular_component nucleus;GO:0005737,cellular_component cytoplasm;GO:0005739,cellular_component mitochondrion;GO:0005829,cellular_component cytosol;GO:0043226,cellular_component organelle;GO:0043227,cellular_component membrane-bounded organelle;GO:0043229,…	NA	NP_001068860.1 ankyrin repeat domain-containing protein 37 [Bos taurus]
ENSBGRG00000005315	NA	NA	PNI29718.1 PNRC2 isoform 2 [Pan troglodytes]
ENSBGRG00000016645	NA	NA	XP_024851555.1 leucine-, glutamate- and lysine-rich protein 1 isoform X2 [Bos taurus]
ENSBGRG00000007958	NA	NA	P0DPQ6.1 RecName: Full=DDIT3 upstream open reading frame protein; AltName: Full=Alternative DDIT3 protein; Short=AltDDIT3
