# Supplementary material for: Integration of ATAC-Seq and RNA-Seq Analysis to Identify Key Genes in the Longissimus Dorsi Muscle Development of the Tianzhu White Yak
Source: Int J Mol Sci. 2023 Dec 21;25(1):158. doi: 10.3390/ijms25010158 (PMC10779322; doi:10.3390/ijms25010158)
Supplement: Supplementary file 1 [file ijms-25-00158-s001.zip › Table S12 Correlation of significantly differentially accessible gene (ATAC-seq) and gene expression (RNA-seq).xlsx]

## Sheet: RNA-ATAC
Gene	RNA_logfc	ATAC_logfc	GeneFeature
ENSBGRG00000018070	3.1822	1.33	Promoter
ENSBGRG00000021445	1.54854	1.47	intron
ENSBGRG00000012223	1.92649	1.33	exon
ENSBGRG00000001699	1.23535	1.71	intron
ENSBGRG00000001699	1.23535	1.99	intergenic
ENSBGRG00000021787	1.84453	1.21	exon
ENSBGRG00000026121	1.13669	1.69	Promoter
ENSBGRG00000011690	1.56949	1.24	exon
ENSBGRG00000011690	1.56949	1.84	Promoter
ENSBGRG00000006169	1.69524	1.69	intron
ENSBGRG00000006169	1.69524	1.29	Promoter
ENSBGRG00000022167	1.02147	1.17	intron
ENSBGRG00000022167	1.02147	1.8	intergenic
ENSBGRG00000010901	1.18786	1.37	intron
ENSBGRG00000014336	1.08266	1.19	intron
ENSBGRG00000021005	1.32819	1.29	Promoter
ENSBGRG00000005352	1.10513	1.22	intron
ENSBGRG00000019342	1.25451	1.52	intron
ENSBGRG00000012965	1.3675	1.53	Promoter
ENSBGRG00000013271	1.0522	1.96	intron
ENSBGRG00000013271	1.0522	1.55	Promoter
ENSBGRG00000012471	1.14134	1.53	intron
ENSBGRG00000019446	1.29905	1.2	intron
ENSBGRG00000019543	1.1487	1.35	Promoter
ENSBGRG00000018846	1.05477	1.39	Promoter
ENSBGRG00000016504	1.07357	1.12	Promoter
ENSBGRG00000016504	1.07357	1.76	intron
ENSBGRG00000007558	1.08912	2.36	exon
ENSBGRG00000005938	1.12448	1.34	intron
ENSBGRG00000006024	1.1333	1.92	exon
ENSBGRG00000007455	1.00836	1.59	intergenic
ENSBGRG00000016697	1.05298	1.57	intergenic
ENSBGRG00000016697	1.05298	1.28	exon
ENSBGRG00000023972	1.74775	1.26	exon
ENSBGRG00000001584	1.00243	1.2	intergenic
ENSBGRG00000010523	1.2409	1.31	Promoter
ENSBGRG00000016869	1.6202	1.66	intergenic
ENSBGRG00000008097	1.41656	1.18	intron
ENSBGRG00000021595	1.00034	1.78	intergenic
ENSBGRG00000005073	1.31838	1.36	exon
ENSBGRG00000005073	1.31838	1.37	Promoter
ENSBGRG00000024082	1.4847	1.24	three_prime_UTR
ENSBGRG00000022164	-3.79315	1.35	intron
ENSBGRG00000022164	-3.79315	1.82	Promoter
ENSBGRG00000024292	-2.75143	1.92	exon
ENSBGRG00000024292	-2.75143	1.47	intergenic
ENSBGRG00000020700	-2.55049	1.21	Promoter
ENSBGRG00000024200	-2.40444	1.67	exon
ENSBGRG00000004094	-3.16882	1.51	Promoter
ENSBGRG00000007951	-3.27615	1.38	Promoter
ENSBGRG00000006220	-2.39568	1.54	Promoter
ENSBGRG00000006220	-2.39568	1.93	intergenic
ENSBGRG00000005757	-2.23863	1.18	exon
ENSBGRG00000005620	-1.87895	1.59	exon
ENSBGRG00000022027	-2.27813	1.65	exon
ENSBGRG00000000285	-3.03336	1.47	five_prime_UTR
ENSBGRG00000000285	-3.03336	1.79	intron
ENSBGRG00000012579	-1.99249	1.35	Promoter
ENSBGRG00000000461	-3.30485	1.99	intergenic
ENSBGRG00000000461	-3.30485	1.16	five_prime_UTR
ENSBGRG00000009096	-2.24963	1.86	Promoter
ENSBGRG00000009096	-2.24963	1.62	Promoter
ENSBGRG00000004645	-1.89229	1.59	Promoter
ENSBGRG00000003739	-1.67432	1.23	intron
ENSBGRG00000024565	-1.92222	1.62	Promoter
ENSBGRG00000012301	-1.55063	1.31	Promoter
ENSBGRG00000008972	-1.91058	1.11	intron
ENSBGRG00000007744	-1.55447	1.36	intergenic
ENSBGRG00000007744	-1.55447	1.93	Promoter
ENSBGRG00000015028	-1.55207	1.86	Promoter
ENSBGRG00000024386	-1.76376	1.6	Promoter
ENSBGRG00000012023	-1.44583	1.61	Promoter
ENSBGRG00000026092	-2.5645	1.73	intron
ENSBGRG00000011427	-1.59457	1.17	intron
ENSBGRG00000009223	-1.79675	1.64	Promoter
ENSBGRG00000004552	-2.26261	1.45	intergenic
ENSBGRG00000025096	-1.76434	1.28	intron
ENSBGRG00000000566	-1.53115	1.83	exon
ENSBGRG00000011115	-1.65323	1.75	five_prime_UTR
ENSBGRG00000006397	-1.99081	1.36	intron
ENSBGRG00000006397	-1.99081	1.99	Promoter
ENSBGRG00000023280	-1.19574	1.68	exon
ENSBGRG00000015246	-1.65568	1.78	exon
ENSBGRG00000024052	-1.28814	1.61	Promoter
ENSBGRG00000011406	-1.07751	1.39	intergenic
ENSBGRG00000011406	-1.07751	1.67	intergenic
ENSBGRG00000018779	-1.03506	1.59	Promoter
ENSBGRG00000018779	-1.03506	1.27	intergenic
ENSBGRG00000024670	-1.54949	1.53	Promoter
ENSBGRG00000020424	-1.4534	2.28	intron
ENSBGRG00000017594	-1.32706	1.81	intron
ENSBGRG00000018041	-1.25253	1.66	Promoter
ENSBGRG00000026320	-1.7221	1.23	exon
ENSBGRG00000010611	-2.63814	1.76	Promoter
ENSBGRG00000023367	-1.21964	1.64	intron
ENSBGRG00000023367	-1.21964	1.61	Promoter
ENSBGRG00000023367	-1.21964	1.45	intergenic
ENSBGRG00000025863	-1.44761	1.3	Promoter
ENSBGRG00000022543	-1.10822	1.23	intron
ENSBGRG00000010877	-1.21169	1.52	exon
ENSBGRG00000011907	-1.12704	1.43	intron
ENSBGRG00000008094	-1.45317	1.8	intron
ENSBGRG00000002139	-1.0316	1.57	exon
ENSBGRG00000009021	-1.2964	1.61	intergenic
ENSBGRG00000009021	-1.2964	1.6	Promoter
ENSBGRG00000001081	-1.22874	1.18	intergenic
ENSBGRG00000008522	-1.3651	1.55	Promoter
ENSBGRG00000008522	-1.3651	1.23	exon
ENSBGRG00000006725	-1.4214	1.18	Promoter
ENSBGRG00000001842	-1.07169	1.38	five_prime_UTR
ENSBGRG00000007176	-1.30643	1.4	Promoter
ENSBGRG00000000080	-1.03453	1.79	intergenic
ENSBGRG00000005130	-1.18057	1.5	exon
ENSBGRG00000020188	-1.46552	1.51	intron
ENSBGRG00000026896	-1.39281	1.4	intergenic
ENSBGRG00000024189	-1.01244	1.17	Promoter
ENSBGRG00000006787	-1.67778	1.73	Promoter
ENSBGRG00000024247	-1.27641	1.6	intergenic
ENSBGRG00000007849	-1.00454	1.55	Promoter
ENSBGRG00000007849	-1.00454	1.35	Promoter
ENSBGRG00000006057	-1.90492	1.19	intron
ENSBGRG00000013580	-1.0652	1.22	intergenic
ENSBGRG00000023435	-1.07686	1.67	intron
ENSBGRG00000006371	-1.12442	1.35	Promoter
ENSBGRG00000016102	-1.26599	1.62	Promoter
ENSBGRG00000000459	-1.03457	1.2	intron
ENSBGRG00000020423	-1.06736	1.58	Promoter
ENSBGRG00000026244	-1.27169	1.59	intron
ENSBGRG00000025136	-2.17631	1.87	Promoter
ENSBGRG00000018691	-1.09381	1.35	five_prime_UTR
ENSBGRG00000005315	-1.13682	1.36	Promoter
ENSBGRG00000016645	-1.20817	1.72	intergenic
ENSBGRG00000007958	-1.02317	1.94	Promoter
ENSBGRG00000007958	-1.02317	2.03	Promoter
