# Supplementary material for: Integration of ATAC-Seq and RNA-Seq Analysis to Identify Key Genes in the Longissimus Dorsi Muscle Development of the Tianzhu White Yak
Source: Int J Mol Sci. 2023 Dec 21;25(1):158. doi: 10.3390/ijms25010158 (PMC10779322; doi:10.3390/ijms25010158)
Supplement: Supplementary file 1 [file ijms-25-00158-s001.zip › Table S13 The interaction network between transcription factors.xlsx]

## Sheet: UP
Motif	Sequence Name	Strand	Start	End	p-value	q-value	Matched Sequence
motif_226-GT3a(Trihelix)/col-GT3a-DAP-Seq(GSE60143)/Homer	ENSBGRG00000017594(-)	+	786	800	6.2e-07	0.0123	TAACACGTGTATATA
motif_278-PAX5(Paired,Homeobox),condensed/GM12878-PAX5-ChIP-Seq(GSE32465)/Homer	ENSBGRG00000018070(+)	-	1020	1033	9.72e-07	0.0189	GTCATGCTCACTGA
motif_2-Sp5(Zf)/mES-Sp5.Flag-ChIP-Seq(GSE72989)/Homer	ENSBGRG00000018070(+)	+	317	328	1.03e-06	0.0198	GGGGGGTGGAGC
motif_86-WT1(Zf)/Kidney-WT1-ChIP-Seq(GSE90016)/Homer	ENSBGRG00000018070(+)	-	1962	1973	1.23e-06	0.0234	CCTCCCCCACCT
motif_85-ANAC047(NAC)/colamp-ANAC047-DAP-Seq(GSE60143)/Homer	ENSBGRG00000018779(-)	-	1536	1547	1.26e-06	0.025	AACACGTCACTT
motif_69-HLH-1(bHLH)/cElegans-Embryo-HLH1-ChIP-Seq(modEncode)/Homer	ENSBGRG00000018779(-)	+	1679	1690	1.32e-06	0.0259	GACAGCTGTCCT
motif_104-PIF5ox(bHLH)/Arabidopsis-PIF5ox-ChIP-Seq(GSE35062)/Homer	ENSBGRG00000026320(+)	-	1921	1930	1.86e-06	0.0371	CCACGTGGGG
motif_76-Ap4(bHLH)/AML-Tfap4-ChIP-Seq(GSE45738)/Homer	ENSBGRG00000018779(-)	+	224	233	2.02e-06	0.0198	AACCAGCTGT
motif_231-VIP1(bZIP)/col-VIP1-DAP-Seq(GSE60143)/Homer	ENSBGRG00000018779(-)	+	1676	1690	2.07e-06	0.0202	ACAGACAGCTGTCCT
motif_151-Rfx2(HTH)/LoVo-RFX2-ChIP-Seq(GSE49402)/Homer	ENSBGRG00000018779(-)	+	1010	1024	2.09e-06	0.0343	GTTCCTCTGGCAACC
motif_272-bZIP69(bZIP)/col-bZIP69-DAP-Seq(GSE60143)/Homer	ENSBGRG00000018779(-)	+	1679	1690	2.16e-06	0.0221	GACAGCTGTCCT
motif_231-VIP1(bZIP)/col-VIP1-DAP-Seq(GSE60143)/Homer	ENSBGRG00000018779(-)	-	1677	1691	2.24e-06	0.0202	GAGGACAGCTGTCTG
motif_272-bZIP69(bZIP)/col-bZIP69-DAP-Seq(GSE60143)/Homer	ENSBGRG00000018779(-)	-	1677	1688	2.25e-06	0.0221	GACAGCTGTCTG
motif_50-SeqBias:_polyA-repeat	ENSBGRG00000018779(-)	-	59	68	2.43e-06	0.00592	AAAAAAAAAA
motif_50-SeqBias:_polyA-repeat	ENSBGRG00000018779(-)	-	60	69	2.43e-06	0.00592	AAAAAAAAAA
motif_50-SeqBias:_polyA-repeat	ENSBGRG00000018779(-)	-	61	70	2.43e-06	0.00592	AAAAAAAAAA
motif_50-SeqBias:_polyA-repeat	ENSBGRG00000018779(-)	-	62	71	2.43e-06	0.00592	AAAAAAAAAA
motif_50-SeqBias:_polyA-repeat	ENSBGRG00000018779(-)	-	63	72	2.43e-06	0.00592	AAAAAAAAAA
motif_50-SeqBias:_polyA-repeat	ENSBGRG00000018779(-)	-	64	73	2.43e-06	0.00592	AAAAAAAAAA
motif_50-SeqBias:_polyA-repeat	ENSBGRG00000017594(-)	-	1747	1756	2.43e-06	0.00592	AAAAAAAAAA
motif_50-SeqBias:_polyA-repeat	ENSBGRG00000017594(-)	-	1748	1757	2.43e-06	0.00592	AAAAAAAAAA
motif_261-ZSCAN22(Zf)/HEK293-ZSCAN22.GFP-ChIP-Seq(GSE58341)/Homer	ENSBGRG00000018070(+)	+	1955	1974	2.96e-06	0.03	AGGTGACAGGTGGGGGAGGC
motif_166-bHLH74(bHLH)/col-bHLH74-DAP-Seq(GSE60143)/Homer	ENSBGRG00000026320(+)	+	1200	1211	3.28e-06	0.064	AGAGCACGTGAG
motif_61-SPCH(bHLH)/Seedling-SPCH-ChIP-Seq(GSE57497)/Homer	ENSBGRG00000018070(+)	+	864	873	3.31e-06	0.0659	AGCCACGTGA
motif_222-bZIP68(bZIP)/col-bZIP68-DAP-Seq(GSE60143)/Homer	ENSBGRG00000026320(+)	-	1923	1932	3.46e-06	0.069	TTCCACGTGG
motif_151-Rfx2(HTH)/LoVo-RFX2-ChIP-Seq(GSE49402)/Homer	ENSBGRG00000018779(-)	-	1009	1023	3.49e-06	0.0343	GTTGCCAGAGGAACA
motif_55-NAP(NAC)/col-NAP-DAP-Seq(GSE60143)/Homer	ENSBGRG00000018779(-)	+	1536	1547	3.7e-06	0.0736	AAGTGACGTGTT
motif_197-NPAS2(bHLH)/Liver-NPAS2-ChIP-Seq(GSE39860)/Homer	ENSBGRG00000018070(+)	+	865	874	3.97e-06	0.0787	GCCACGTGAG
motif_259-bZIP16(bZIP)/colamp-bZIP16-DAP-Seq(GSE60143)/Homer	ENSBGRG00000026320(+)	-	1923	1932	4.21e-06	0.0813	TTCCACGTGG
motif_120-RFX(HTH)/K562-RFX3-ChIP-Seq(SRA012198)/Homer	ENSBGRG00000018779(-)	-	1010	1025	4.46e-06	0.0488	AGGTTGCCAGAGGAAC
motif_146-SeqBias:_G/A_bias	ENSBGRG00000018779(-)	+	1878	1887	4.47e-06	0.0382	GGGAGGGGGG
motif_146-SeqBias:_G/A_bias	ENSBGRG00000018779(-)	+	1879	1888	4.47e-06	0.0382	GGAGGGGGGG
motif_5-KLF14(Zf)/HEK293-KLF14.GFP-ChIP-Seq(GSE58341)/Homer	ENSBGRG00000018070(+)	+	317	328	4.53e-06	0.086	GGGGGGTGGAGC
motif_162-Esrrb(NR)/mES-Esrrb-ChIP-Seq(GSE11431)/Homer	ENSBGRG00000018779(-)	-	1200	1209	4.78e-06	0.0943	ATGACCTTGA
motif_120-RFX(HTH)/K562-RFX3-ChIP-Seq(SRA012198)/Homer	ENSBGRG00000018779(-)	+	1008	1023	4.93e-06	0.0488	TTGTTCCTCTGGCAAC
motif_275-Ascl2(bHLH)/ESC-Ascl2-ChIP-Seq(GSE97712)/Homer	ENSBGRG00000018070(+)	-	1543	1554	5.29e-06	0.1	AGGGCAGGTGCC
motif_9-Mef2b(MADS)/HEK293-Mef2b.V5-ChIP-Seq(GSE67450)/Homer	ENSBGRG00000018779(-)	+	1316	1327	5.31e-06	0.106	GCTAATTATGGC
motif_117-bZIP52(bZIP)/colamp-bZIP52-DAP-Seq(GSE60143)/Homer	ENSBGRG00000018779(-)	-	1676	1690	5.43e-06	0.108	AGGACAGCTGTCTGT
motif_282-NeuroG2(bHLH)/Fibroblast-NeuroG2-ChIP-Seq(GSE75910)/Homer	ENSBGRG00000017594(-)	+	1877	1886	5.49e-06	0.0879	CCCATCTGTT
motif_69-HLH-1(bHLH)/cElegans-Embryo-HLH1-ChIP-Seq(modEncode)/Homer	ENSBGRG00000018779(-)	-	1677	1688	5.53e-06	0.0544	GACAGCTGTCTG
motif_77-E-box/Drosophila-Promoters/Homer	ENSBGRG00000018779(-)	-	1677	1688	5.74e-06	0.0655	GACAGCTGTCTG
motif_237-MNT(bHLH)/HepG2-MNT-ChIP-Seq(Encode)/Homer	ENSBGRG00000018070(+)	+	15	24	5.86e-06	0.116	ACCACACGTG
motif_248-Rfx1(HTH)/NPC-H3K4me1-ChIP-Seq(GSE16256)/Homer	ENSBGRG00000018779(-)	-	1969	1982	6.08e-06	0.0768	AGTTGCCCTGGGGA
motif_238-n-Myc(bHLH)/mES-nMyc-ChIP-Seq(GSE11431)/Homer	ENSBGRG00000026320(+)	+	1921	1930	6.21e-06	0.123	CCCCACGTGG
motif_196-PIF7(bHLH)/col-PIF7-DAP-Seq(GSE60143)/Homer	ENSBGRG00000026320(+)	+	1923	1932	6.31e-06	0.0897	CCACGTGGAA
motif_177-PPARE(NR),DR1/3T3L1-Pparg-ChIP-Seq(GSE13511)/Homer	ENSBGRG00000018779(-)	+	368	381	6.52e-06	0.126	TGACCCTTCCCTCA
motif_64-NF1(CTF)/LNCAP-NF1-ChIP-Seq(Unpublished)/Homer	ENSBGRG00000018070(+)	+	1789	1804	6.69e-06	0.128	CTTGGCTGAGGCCCAG
motif_270-X-box(HTH)/NPC-H3K4me1-ChIP-Seq(GSE16256)/Homer	ENSBGRG00000018779(-)	-	1011	1024	6.94e-06	0.132	GGTTGCCAGAGGAA
motif_79-Myf5(bHLH)/GM-Myf5-ChIP-Seq(GSE24852)/Homer	ENSBGRG00000018779(-)	-	1680	1689	7.34e-06	0.141	GGACAGCTGT
motif_4-KLF1(Zf)/HUDEP2-KLF1-CutnRun(GSE136251)/Homer	ENSBGRG00000018070(+)	+	318	329	7.57e-06	0.148	GGGGGTGGAGCA
motif_248-Rfx1(HTH)/NPC-H3K4me1-ChIP-Seq(GSE16256)/Homer	ENSBGRG00000018779(-)	-	1011	1024	7.88e-06	0.0768	GGTTGCCAGAGGAA
motif_199-bZIP28(bZIP)/col-bZIP28-DAP-Seq(GSE60143)/Homer	ENSBGRG00000018070(+)	+	864	875	8.29e-06	0.165	AGCCACGTGAGT
motif_132-Tlx?(NR)/NPC-H3K4me1-ChIP-Seq(GSE16256)/Homer	ENSBGRG00000018070(+)	-	1043	1056	8.34e-06	0.152	CTGTCAGGCTGCCC
motif_78-ZNF467(Zf)/HEK293-ZNF467.GFP-ChIP-Seq(GSE58341)/Homer	ENSBGRG00000018070(+)	+	5	16	8.39e-06	0.0792	AGGGGAGGGGAC
motif_203-bZIP3(bZIP)/col-bZIP3-DAP-Seq(GSE60143)/Homer	ENSBGRG00000018070(+)	-	863	877	8.42e-06	0.167	ACACTCACGTGGCTT
motif_223-THRb(NR)/HepG2-THRb.Flag-ChIP-Seq(Encode)/Homer	ENSBGRG00000018779(-)	+	1965	1979	8.76e-06	0.0846	GGGCTCCCCAGGGCA
motif_226-GT3a(Trihelix)/col-GT3a-DAP-Seq(GSE60143)/Homer	ENSBGRG00000017594(-)	-	783	797	8.97e-06	0.0891	ATACACGTGTTACTA
motif_184-Tcf21(bHLH)/ArterySmoothMuscle-Tcf21-ChIP-Seq(GSE61369)/Homer	ENSBGRG00000018779(-)	-	226	235	9.24e-06	0.0603	GCACAGCTGG
motif_196-PIF7(bHLH)/col-PIF7-DAP-Seq(GSE60143)/Homer	ENSBGRG00000026320(+)	-	1921	1930	9.28e-06	0.0897	CCACGTGGGG
motif_7-KLF3(Zf)/MEF-Klf3-ChIP-Seq(GSE44748)/Homer	ENSBGRG00000018070(+)	-	316	330	9.82e-06	0.139	CTGCTCCACCCCCCT
motif_259-bZIP16(bZIP)/colamp-bZIP16-DAP-Seq(GSE60143)/Homer	ENSBGRG00000018070(+)	+	864	873	9.86e-06	0.0952	AGCCACGTGA
motif_250-c-Myc(bHLH)/LNCAP-cMyc-ChIP-Seq(Unpublished)/Homer	ENSBGRG00000018070(+)	+	865	872	9.9e-06	0.188	GCCACGTG
motif_211-ABI5(bZIP)/col-ABI5-DAP-Seq(GSE60143)/Homer	ENSBGRG00000018070(+)	+	865	872	9.9e-06	0.19	GCCACGTG
motif_193-NPAS(bHLH)/Liver-NPAS-ChIP-Seq(GSE39860)/Homer	ENSBGRG00000018070(+)	+	865	872	9.9e-06	0.197	GCCACGTG
motif_174-ABF1(bZIP)/Arabidopsis-ABF1-ChIP-Seq(GSE80564)/Homer	ENSBGRG00000018070(+)	-	865	872	9.9e-06	0.197	CACGTGGC
motif_116-E-box/Arabidopsis-Promoters/Homer	ENSBGRG00000018070(+)	+	865	872	9.9e-06	0.191	GCCACGTG
motif_235-c-Myc(bHLH)/mES-cMyc-ChIP-Seq(GSE11431)/Homer	ENSBGRG00000026320(+)	+	1921	1930	1.01e-05	0.197	CCCCACGTGG
motif_80-SeqBias:_GA-repeat	ENSBGRG00000018779(-)	-	811	820	1.02e-05	0.0938	GAGAAAGAGA
motif_80-SeqBias:_GA-repeat	ENSBGRG00000018779(-)	-	813	822	1.02e-05	0.0938	GAGAGAAAGA
motif_72-RIN(MADS)/Tomato-RIN-ChIP-Seq(GSE116581)/Homer	ENSBGRG00000026320(+)	+	1087	1096	1.12e-05	0.222	CCTAAAAAGG
motif_261-ZSCAN22(Zf)/HEK293-ZSCAN22.GFP-ChIP-Seq(GSE58341)/Homer	ENSBGRG00000018070(+)	+	761	780	1.12e-05	0.0702	GAGAAGCAGAGGGCAGAAGG
motif_13-Sp2(Zf)/HEK293-Sp2.eGFP-ChIP-Seq(Encode)/Homer	ENSBGRG00000018070(+)	-	319	330	1.12e-05	0.109	CTGCTCCACCCC
motif_271-Ascl1(bHLH)/NeuralTubes-Ascl1-ChIP-Seq(GSE55840)/Homer	ENSBGRG00000018070(+)	-	1800	1811	1.13e-05	0.111	GGCCCAGCTGGG
motif_271-Ascl1(bHLH)/NeuralTubes-Ascl1-ChIP-Seq(GSE55840)/Homer	ENSBGRG00000018070(+)	+	1798	1809	1.13e-05	0.111	GGCCCAGCTGGG
motif_222-bZIP68(bZIP)/col-bZIP68-DAP-Seq(GSE60143)/Homer	ENSBGRG00000018070(+)	+	864	873	1.14e-05	0.114	AGCCACGTGA
motif_122-ERRg(NR)/Kidney-ESRRG-ChIP-Seq(GSE104905)/Homer	ENSBGRG00000018779(-)	-	1198	1209	1.15e-05	0.223	ATGACCTTGATC
motif_258-FOXK2(Forkhead)/U2OS-FOXK2-ChIP-Seq(E-MTAB-2204)/Homer	ENSBGRG00000018779(-)	+	1489	1500	1.16e-05	0.231	GGCTGTTTACCC
motif_52-Zfp281(Zf)/ES-Zfp281-ChIP-Seq(GSE81042)/Homer	ENSBGRG00000018779(-)	-	1883	1894	1.17e-05	0.0439	CCCCTGCCCCCC
motif_216-THRa(NR)/C17.2-THRa-ChIP-Seq(GSE38347)/Homer	ENSBGRG00000018779(-)	-	299	313	1.2e-05	0.116	GTTCAAGCAAGGCCA
motif_32-ATAF1(NAC)/col-ATAF1-DAP-Seq(GSE60143)/Homer	ENSBGRG00000018779(-)	-	1538	1545	1.21e-05	0.231	CACGTCAC
motif_52-Zfp281(Zf)/ES-Zfp281-ChIP-Seq(GSE81042)/Homer	ENSBGRG00000018070(+)	-	662	673	1.25e-05	0.0439	CACATCCCCCAG
motif_52-Zfp281(Zf)/ES-Zfp281-ChIP-Seq(GSE81042)/Homer	ENSBGRG00000018070(+)	-	3	14	1.32e-05	0.0439	CCCCTCCCCTCC
motif_52-Zfp281(Zf)/ES-Zfp281-ChIP-Seq(GSE81042)/Homer	ENSBGRG00000018779(-)	+	1805	1816	1.32e-05	0.0439	CCCCTCCCTCCC
motif_246-NeuroD1(bHLH)/Islet-NeuroD1-ChIP-Seq(GSE30298)/Homer	ENSBGRG00000017594(-)	+	1877	1886	1.32e-05	0.12	CCCATCTGTT
motif_282-NeuroG2(bHLH)/Fibroblast-NeuroG2-ChIP-Seq(GSE75910)/Homer	ENSBGRG00000018779(-)	-	1958	1967	1.34e-05	0.0879	CCCATCTGCT
motif_202-RXR(NR),DR1/3T3L1-RXR-ChIP-Seq(GSE13511)/Homer	ENSBGRG00000018070(+)	-	52	65	1.34e-05	0.136	AGAGGCAGAGGCCA
motif_177-PPARE(NR),DR1/3T3L1-Pparg-ChIP-Seq(GSE13511)/Homer	ENSBGRG00000018070(+)	+	52	65	1.34e-05	0.13	TGGCCTCTGCCTCT
motif_200-ANAC046(NAC)/colamp-ANAC046-DAP-Seq(GSE60143)/Homer	ENSBGRG00000018779(-)	-	1792	1801	1.36e-05	0.271	ACAAGTAACC
motif_21-Mef2d(MADS)/Retina-Mef2d-ChIP-Seq(GSE61391)/Homer	ENSBGRG00000018779(-)	+	1316	1327	1.4e-05	0.279	GCTAATTATGGC
motif_108-PIF4(bHLH)/Seedling-PIF4-ChIP-Seq(GSE35315)/Homer	ENSBGRG00000026320(+)	-	1923	1932	1.41e-05	0.0855	TTCCACGTGG
motif_133-SOC1(MADS)/Seedling-SOC1-ChIP-Seq(GSE45846)/Homer	ENSBGRG00000018070(+)	+	1666	1677	1.41e-05	0.281	TTCCACATTTGG
motif_48-GFY(?)/Promoter/Homer	ENSBGRG00000018779(-)	-	1124	1135	1.43e-05	0.266	ACTGCAGGTCCC
motif_79-Myf5(bHLH)/GM-Myf5-ChIP-Seq(GSE24852)/Homer	ENSBGRG00000018779(-)	+	1678	1687	1.44e-05	0.141	AGACAGCTGT
motif_165-Smad3(MAD)/NPC-Smad3-ChIP-Seq(GSE36673)/Homer	ENSBGRG00000017594(-)	-	1412	1419	1.47e-05	0.292	TTGTCTGG
motif_262-THRb(NR)/Liver-NR1A2-ChIP-Seq(GSE52613)/Homer	ENSBGRG00000018779(-)	-	162	169	1.47e-05	0.292	TGAGGTCA
motif_245-AT5G02460(C2C2dof)/col-AT5G02460-DAP-Seq(GSE60143)/Homer	ENSBGRG00000018779(-)	+	553	560	1.47e-05	0.289	CCCCTTTT
motif_91-Tgif2(Homeobox)/mES-Tgif2-ChIP-Seq(GSE55404)/Homer	ENSBGRG00000018779(-)	-	1632	1639	1.47e-05	0.146	TGTCAGCT
motif_243-Nkx3.1(Homeobox)/LNCaP-Nkx3.1-ChIP-Seq(GSE28264)/Homer	ENSBGRG00000018070(+)	+	1813	1822	1.47e-05	0.293	GAGCACTCAG
motif_16-Maz(Zf)/HepG2-Maz-ChIP-Seq(GSE31477)/Homer	ENSBGRG00000018070(+)	+	7	14	1.48e-05	0.0686	GGGAGGGG
motif_16-Maz(Zf)/HepG2-Maz-ChIP-Seq(GSE31477)/Homer	ENSBGRG00000018779(-)	-	1805	1812	1.48e-05	0.0686	GGGAGGGG
motif_16-Maz(Zf)/HepG2-Maz-ChIP-Seq(GSE31477)/Homer	ENSBGRG00000018779(-)	+	1878	1885	1.48e-05	0.0686	GGGAGGGG
motif_108-PIF4(bHLH)/Seedling-PIF4-ChIP-Seq(GSE35315)/Homer	ENSBGRG00000018070(+)	+	864	873	1.48e-05	0.0855	AGCCACGTGA
motif_117-bZIP52(bZIP)/colamp-bZIP52-DAP-Seq(GSE60143)/Homer	ENSBGRG00000018779(-)	+	1677	1691	1.48e-05	0.114	CAGACAGCTGTCCTC
motif_74-USF1(bHLH)/GM12878-Usf1-ChIP-Seq(GSE32465)/Homer	ENSBGRG00000018070(+)	+	864	873	1.49e-05	0.199	AGCCACGTGA
motif_270-X-box(HTH)/NPC-H3K4me1-ChIP-Seq(GSE16256)/Homer	ENSBGRG00000018779(-)	-	1969	1982	1.49e-05	0.132	AGTTGCCCTGGGGA
motif_234-bZIP53(bZIP)/colamp-bZIP53-DAP-Seq(GSE60143)/Homer	ENSBGRG00000018070(+)	-	862	876	1.51e-05	0.243	CACTCACGTGGCTTG
motif_105-bHLHE41(bHLH)/proB-Bhlhe41-ChIP-Seq(GSE93764)/Homer	ENSBGRG00000026320(+)	+	1203	1212	1.52e-05	0.204	GCACGTGAGT
motif_52-Zfp281(Zf)/ES-Zfp281-ChIP-Seq(GSE81042)/Homer	ENSBGRG00000018779(-)	-	1882	1893	1.53e-05	0.0439	CCCTGCCCCCCC
motif_202-RXR(NR),DR1/3T3L1-RXR-ChIP-Seq(GSE13511)/Homer	ENSBGRG00000018779(-)	-	368	381	1.55e-05	0.136	TGAGGGAAGGGTCA
motif_77-E-box/Drosophila-Promoters/Homer	ENSBGRG00000018779(-)	-	223	234	1.56e-05	0.0655	CACAGCTGGTTG
motif_208-MyoD(bHLH)/Myotube-MyoD-ChIP-Seq(GSE21614)/Homer	ENSBGRG00000018779(-)	+	1679	1690	1.61e-05	0.0898	GACAGCTGTCCT
motif_52-Zfp281(Zf)/ES-Zfp281-ChIP-Seq(GSE81042)/Homer	ENSBGRG00000018779(-)	+	1526	1537	1.62e-05	0.0439	CACTTCCCCCAA
motif_257-ANAC038(NAC)/col-ANAC038-DAP-Seq(GSE60143)/Homer	ENSBGRG00000018779(-)	-	1792	1801	1.62e-05	0.309	ACAAGTAACC
motif_112-SeqBias:_CA-repeat	ENSBGRG00000018070(+)	-	330	339	1.63e-05	0.0993	CACACCCACC
motif_180-FOXP1(Forkhead)/H9-FOXP1-ChIP-Seq(GSE31006)/Homer	ENSBGRG00000018779(-)	+	1489	1500	1.64e-05	0.326	GGCTGTTTACCC
motif_144-bHLHE40(bHLH)/HepG2-BHLHE40-ChIP-Seq(GSE31477)/Homer	ENSBGRG00000026320(+)	+	1203	1212	1.64e-05	0.225	GCACGTGAGT
motif_108-PIF4(bHLH)/Seedling-PIF4-ChIP-Seq(GSE35315)/Homer	ENSBGRG00000026320(+)	+	1921	1930	1.64e-05	0.0855	CCCCACGTGG
motif_77-E-box/Drosophila-Promoters/Homer	ENSBGRG00000018779(-)	+	1679	1690	1.66e-05	0.0655	GACAGCTGTCCT
motif_260-ARF16(ARF)/col-ARF16-DAP-Seq(GSE60143)/Homer	ENSBGRG00000018779(-)	-	544	553	1.69e-05	0.336	GTTTTACGAA
motif_64-NF1(CTF)/LNCAP-NF1-ChIP-Seq(Unpublished)/Homer	ENSBGRG00000018070(+)	-	1790	1805	1.7e-05	0.163	GCTGGGCCTCAGCCAA
motif_239-PPARa(NR),DR1/Liver-Ppara-ChIP-Seq(GSE47954)/Homer	ENSBGRG00000018779(-)	+	965	979	1.71e-05	0.176	CAGGATCAGAGGTCT
motif_108-PIF4(bHLH)/Seedling-PIF4-ChIP-Seq(GSE35315)/Homer	ENSBGRG00000018070(+)	-	866	875	1.72e-05	0.0855	ACTCACGTGG
motif_107-PBX1(Homeobox)/MCF7-PBX1-ChIP-Seq(GSE28007)/Homer	ENSBGRG00000018779(-)	-	713	724	1.74e-05	0.337	GGCTGCCAATCT
motif_248-Rfx1(HTH)/NPC-H3K4me1-ChIP-Seq(GSE16256)/Homer	ENSBGRG00000018779(-)	+	1009	1022	1.75e-05	0.114	TGTTCCTCTGGCAA
motif_263-TEAD4(TEA)/Tropoblast-Tead4-ChIP-Seq(GSE37350)/Homer	ENSBGRG00000026320(+)	-	318	327	1.78e-05	0.354	CCTGGAATTC
motif_124-Foxo1(Forkhead)/RAW-Foxo1-ChIP-Seq(Fan_et_al.)/Homer	ENSBGRG00000018779(-)	+	1491	1498	1.79e-05	0.322	CTGTTTAC
motif_179-At5g04390(C2H2)/col200-At5g04390-DAP-Seq(GSE60143)/Homer	ENSBGRG00000026320(+)	-	67	74	1.79e-05	0.129	AGTGAAAG
motif_179-At5g04390(C2H2)/col200-At5g04390-DAP-Seq(GSE60143)/Homer	ENSBGRG00000026320(+)	-	521	528	1.79e-05	0.129	AGTGAAAG
motif_275-Ascl2(bHLH)/ESC-Ascl2-ChIP-Seq(GSE97712)/Homer	ENSBGRG00000018779(-)	+	1147	1158	1.8e-05	0.124	CCGGCAGGTGTC
motif_168-GBF3(bZIP)/Arabidopsis-GBF3-ChIP-Seq(GSE80564)/Homer	ENSBGRG00000018070(+)	+	864	875	1.8e-05	0.357	AGCCACGTGAGT
motif_166-bHLH74(bHLH)/col-bHLH74-DAP-Seq(GSE60143)/Homer	ENSBGRG00000026320(+)	-	1202	1213	1.8e-05	0.176	CACTCACGTGCT
motif_239-PPARa(NR),DR1/Liver-Ppara-ChIP-Seq(GSE47954)/Homer	ENSBGRG00000018070(+)	-	52	66	1.83e-05	0.176	GAGAGGCAGAGGCCA
motif_5-KLF14(Zf)/HEK293-KLF14.GFP-ChIP-Seq(GSE58341)/Homer	ENSBGRG00000018070(+)	-	494	505	1.84e-05	0.129	AGGGGGCAGGGC
motif_246-NeuroD1(bHLH)/Islet-NeuroD1-ChIP-Seq(GSE30298)/Homer	ENSBGRG00000018779(-)	-	1958	1967	1.84e-05	0.12	CCCATCTGCT
motif_88-BIM2(bHLH)/col-BIM2-DAP-Seq(GSE60143)/Homer	ENSBGRG00000026320(+)	-	1202	1213	1.85e-05	0.271	CACTCACGTGCT
motif_113-BMAL1(bHLH)/Liver-Bmal1-ChIP-Seq(GSE39860)/Homer	ENSBGRG00000018070(+)	+	865	872	1.98e-05	0.395	GCCACGTG
motif_65-Cbf1(bHLH)/Yeast-Cbf1-ChIP-Seq(GSE29506)/Homer	ENSBGRG00000026320(+)	-	1201	1210	2e-05	0.369	TCACGTGCTC
motif_172-bZIP48(bZIP)/colamp-bZIP48-DAP-Seq(GSE60143)/Homer	ENSBGRG00000018070(+)	-	865	879	2.01e-05	0.399	TGACACTCACGTGGC
motif_106-BIM3(bHLH)/col-BIM3-DAP-Seq(GSE60143)/Homer	ENSBGRG00000026320(+)	-	1202	1213	2.01e-05	0.208	CACTCACGTGCT
motif_270-X-box(HTH)/NPC-H3K4me1-ChIP-Seq(GSE16256)/Homer	ENSBGRG00000018779(-)	+	1009	1022	2.02e-05	0.132	TGTTCCTCTGGCAA
motif_216-THRa(NR)/C17.2-THRa-ChIP-Seq(GSE38347)/Homer	ENSBGRG00000018779(-)	+	1965	1979	2.02e-05	0.13	GGGCTCCCCAGGGCA
motif_3-Sp1(Zf)/Promoter/Homer	ENSBGRG00000018070(+)	-	318	329	2.03e-05	0.204	TGCTCCACCCCC
motif_5-KLF14(Zf)/HEK293-KLF14.GFP-ChIP-Seq(GSE58341)/Homer	ENSBGRG00000018779(-)	-	38	49	2.03e-05	0.129	AGTGGGTGGGAT
motif_78-ZNF467(Zf)/HEK293-ZNF467.GFP-ChIP-Seq(GSE58341)/Homer	ENSBGRG00000017594(-)	-	1869	1880	2.05e-05	0.129	TGGGGATGAGCA
motif_105-bHLHE41(bHLH)/proB-Bhlhe41-ChIP-Seq(GSE93764)/Homer	ENSBGRG00000026320(+)	-	1201	1210	2.14e-05	0.204	TCACGTGCTC
motif_202-RXR(NR),DR1/3T3L1-RXR-ChIP-Seq(GSE13511)/Homer	ENSBGRG00000018070(+)	-	988	1001	2.14e-05	0.136	CTGGAGAAAGGGCA
motif_95-AT1G28160(AP2EREBP)/colamp-AT1G28160-DAP-Seq(GSE60143)/Homer	ENSBGRG00000018070(+)	+	1247	1254	2.15e-05	0.417	GGCGGCGC
motif_261-ZSCAN22(Zf)/HEK293-ZSCAN22.GFP-ChIP-Seq(GSE58341)/Homer	ENSBGRG00000018070(+)	+	1202	1221	2.18e-05	0.0804	GACAGACAGACGGGTGAGGT
motif_188-Foxo3(Forkhead)/U2OS-Foxo3-ChIP-Seq(E-MTAB-2701)/Homer	ENSBGRG00000017594(-)	+	688	695	2.18e-05	0.306	TGTAAACA
motif_111-Trl(Zf)/S2-GAGAfactor-ChIP-Seq(GSE40646)/Homer	ENSBGRG00000018070(+)	+	824	831	2.2e-05	0.274	GGAGAGGG
motif_193-NPAS(bHLH)/Liver-NPAS-ChIP-Seq(GSE39860)/Homer	ENSBGRG00000026320(+)	-	1924	1931	2.2e-05	0.219	TCCACGTG
motif_210-TATA-Box(TBP)/Promoter/Homer	ENSBGRG00000026320(+)	-	716	727	2.2e-05	0.265	CTTTTTAGAGGC
motif_29-HY5(bZIP)/colamp-HY5-DAP-Seq(GSE60143)/Homer	ENSBGRG00000018779(-)	+	1537	1546	2.21e-05	0.245	AGTGACGTGT
motif_144-bHLHE40(bHLH)/HepG2-BHLHE40-ChIP-Seq(GSE31477)/Homer	ENSBGRG00000026320(+)	-	1201	1210	2.27e-05	0.225	TCACGTGCTC
motif_57-SeqBias:_CG-repeat	ENSBGRG00000017594(-)	-	234	243	2.31e-05	0.0554	CGCACGCGCG
motif_195-bZIP18(bZIP)/colamp-bZIP18-DAP-Seq(GSE60143)/Homer	ENSBGRG00000018779(-)	-	1680	1689	2.37e-05	0.189	GGACAGCTGT
motif_66-E-box(bHLH)/Promoter/Homer	ENSBGRG00000018070(+)	+	862	873	2.37e-05	0.249	CAAGCCACGTGA
motif_268-GATA11(C2C2gata)/col-GATA11-DAP-Seq(GSE60143)/Homer	ENSBGRG00000017594(-)	+	1766	1777	2.37e-05	0.236	CATTTAGATCTA
motif_240-Atoh1(bHLH)/Cerebellum-Atoh1-ChIP-Seq(GSE22111)/Homer	ENSBGRG00000018779(-)	-	1679	1690	2.37e-05	0.231	AGGACAGCTGTC
motif_19-NRF1(NRF)/MCF7-NRF1-ChIP-Seq(Unpublished)/Homer	ENSBGRG00000017594(-)	+	233	244	2.41e-05	0.225	GCGCGCGTGCGT
motif_104-PIF5ox(bHLH)/Arabidopsis-PIF5ox-ChIP-Seq(GSE35062)/Homer	ENSBGRG00000026320(+)	+	1923	1932	2.44e-05	0.205	CCACGTGGAA
motif_234-bZIP53(bZIP)/colamp-bZIP53-DAP-Seq(GSE60143)/Homer	ENSBGRG00000026320(+)	+	1920	1934	2.44e-05	0.243	CCCCCACGTGGAAAA
motif_221-ABF2(bZIP)/col-ABF2-DAP-Seq(GSE60143)/Homer	ENSBGRG00000018070(+)	+	864	878	2.46e-05	0.397	AGCCACGTGAGTGTC
motif_29-HY5(bZIP)/colamp-HY5-DAP-Seq(GSE60143)/Homer	ENSBGRG00000018070(+)	+	864	873	2.46e-05	0.245	AGCCACGTGA
motif_13-Sp2(Zf)/HEK293-Sp2.eGFP-ChIP-Seq(Encode)/Homer	ENSBGRG00000018070(+)	+	492	503	2.49e-05	0.161	CTGCCCTGCCCC
motif_72-RIN(MADS)/Tomato-RIN-ChIP-Seq(GSE116581)/Homer	ENSBGRG00000018779(-)	-	554	563	2.5e-05	0.249	CCTAAAAGGG
motif_261-ZSCAN22(Zf)/HEK293-ZSCAN22.GFP-ChIP-Seq(GSE58341)/Homer	ENSBGRG00000018070(+)	+	1529	1548	2.5e-05	0.0804	TACAGGCAGAGGGAGGCACC
motif_53-NAM(NAC)/col-NAM-DAP-Seq(GSE60143)/Homer	ENSBGRG00000018779(-)	+	1537	1546	2.5e-05	0.495	AGTGACGTGT
motif_184-Tcf21(bHLH)/ArterySmoothMuscle-Tcf21-ChIP-Seq(GSE61369)/Homer	ENSBGRG00000018070(+)	-	1801	1810	2.51e-05	0.0729	GCCCAGCTGG
motif_184-Tcf21(bHLH)/ArterySmoothMuscle-Tcf21-ChIP-Seq(GSE61369)/Homer	ENSBGRG00000018070(+)	+	1799	1808	2.51e-05	0.0729	GCCCAGCTGG
motif_189-BIM1(bHLH)/colamp-BIM1-DAP-Seq(GSE60143)/Homer	ENSBGRG00000026320(+)	+	1196	1210	2.54e-05	0.144	AAGAAGAGCACGTGA
motif_275-Ascl2(bHLH)/ESC-Ascl2-ChIP-Seq(GSE97712)/Homer	ENSBGRG00000018070(+)	+	1541	1552	2.54e-05	0.124	GAGGCACCTGCC
motif_167-Tbx20(T-box)/Heart-Tbx20-ChIP-Seq(GSE29636)/Homer	ENSBGRG00000018779(-)	-	616	627	2.55e-05	0.504	AGTGCTGACAAA
motif_109-SEP3(MADS)/Arabidoposis-Flower-Sep3-ChIP-Seq/Homer	ENSBGRG00000018779(-)	-	554	563	2.57e-05	0.307	CCTAAAAGGG
motif_208-MyoD(bHLH)/Myotube-MyoD-ChIP-Seq(GSE21614)/Homer	ENSBGRG00000018779(-)	-	1677	1688	2.57e-05	0.0898	GACAGCTGTCTG
motif_283-Stat3(Stat)/mES-Stat3-ChIP-Seq(GSE11431)/Homer	ENSBGRG00000017594(-)	-	1199	1208	2.59e-05	0.512	CTTCCAGGCA
motif_271-Ascl1(bHLH)/NeuralTubes-Ascl1-ChIP-Seq(GSE55840)/Homer	ENSBGRG00000018779(-)	-	225	236	2.61e-05	0.115	CGCACAGCTGGT
motif_66-E-box(bHLH)/Promoter/Homer	ENSBGRG00000026320(+)	+	1919	1930	2.61e-05	0.249	GCCCCCACGTGG
motif_10-Klf9(Zf)/GBM-Klf9-ChIP-Seq(GSE62211)/Homer	ENSBGRG00000018070(+)	-	330	341	2.62e-05	0.198	TGCACACCCACC
motif_275-Ascl2(bHLH)/ESC-Ascl2-ChIP-Seq(GSE97712)/Homer	ENSBGRG00000018779(-)	-	1679	1690	2.62e-05	0.124	AGGACAGCTGTC
motif_229-GBF6(bZIP)/colamp-GBF6-DAP-Seq(GSE60143)/Homer	ENSBGRG00000018070(+)	+	862	876	2.64e-05	0.419	CAAGCCACGTGAGTG
motif_77-E-box/Drosophila-Promoters/Homer	ENSBGRG00000018779(-)	+	225	236	2.64e-05	0.0867	ACCAGCTGTGCG
motif_210-TATA-Box(TBP)/Promoter/Homer	ENSBGRG00000026320(+)	-	262	273	2.66e-05	0.265	TCTTTTAGAGGC
motif_123-Tgif1(Homeobox)/mES-Tgif1-ChIP-Seq(GSE55404)/Homer	ENSBGRG00000018779(-)	-	1633	1640	2.67e-05	0.178	TTGTCAGC
motif_219-AZF1(C2H2)/colamp-AZF1-DAP-Seq(GSE60143)/Homer	ENSBGRG00000018070(+)	-	1992	1999	2.67e-05	0.256	AGCTCACT
motif_219-AZF1(C2H2)/colamp-AZF1-DAP-Seq(GSE60143)/Homer	ENSBGRG00000018779(-)	+	1948	1955	2.67e-05	0.256	AGCTCACT
motif_62-MyoG(bHLH)/C2C12-MyoG-ChIP-Seq(GSE36024)/Homer	ENSBGRG00000018779(-)	-	1681	1688	2.67e-05	0.129	GACAGCTG
motif_123-Tgif1(Homeobox)/mES-Tgif1-ChIP-Seq(GSE55404)/Homer	ENSBGRG00000018779(-)	+	617	624	2.67e-05	0.178	TTGTCAGC
motif_62-MyoG(bHLH)/C2C12-MyoG-ChIP-Seq(GSE36024)/Homer	ENSBGRG00000018779(-)	+	1679	1686	2.67e-05	0.129	GACAGCTG
motif_171-Olig2(bHLH)/Neuron-Olig2-ChIP-Seq(GSE30882)/Homer	ENSBGRG00000017594(-)	+	636	645	2.69e-05	0.167	TCCATATGTT
motif_146-SeqBias:_G/A_bias	ENSBGRG00000018070(+)	+	3	12	2.71e-05	0.0382	GGAGGGGAGG
motif_146-SeqBias:_G/A_bias	ENSBGRG00000018070(+)	+	4	13	2.71e-05	0.0382	GAGGGGAGGG
motif_146-SeqBias:_G/A_bias	ENSBGRG00000018070(+)	+	5	14	2.71e-05	0.0382	AGGGGAGGGG
motif_146-SeqBias:_G/A_bias	ENSBGRG00000018070(+)	+	6	15	2.71e-05	0.0382	GGGGAGGGGA
motif_146-SeqBias:_G/A_bias	ENSBGRG00000018779(-)	-	1805	1814	2.71e-05	0.0382	GAGGGAGGGG
motif_146-SeqBias:_G/A_bias	ENSBGRG00000018779(-)	-	1806	1815	2.71e-05	0.0382	GGAGGGAGGG
motif_146-SeqBias:_G/A_bias	ENSBGRG00000018779(-)	-	1807	1816	2.71e-05	0.0382	GGGAGGGAGG
motif_146-SeqBias:_G/A_bias	ENSBGRG00000018779(-)	-	1808	1817	2.71e-05	0.0382	GGGGAGGGAG
motif_146-SeqBias:_G/A_bias	ENSBGRG00000018779(-)	+	1875	1884	2.71e-05	0.0382	GGAGGGAGGG
motif_146-SeqBias:_G/A_bias	ENSBGRG00000018779(-)	+	1876	1885	2.71e-05	0.0382	GAGGGAGGGG
motif_146-SeqBias:_G/A_bias	ENSBGRG00000018779(-)	+	1877	1886	2.71e-05	0.0382	AGGGAGGGGG
motif_57-SeqBias:_CG-repeat	ENSBGRG00000017594(-)	+	234	243	2.73e-05	0.0554	CGCGCGTGCG
motif_88-BIM2(bHLH)/col-BIM2-DAP-Seq(GSE60143)/Homer	ENSBGRG00000026320(+)	+	1200	1211	2.73e-05	0.271	AGAGCACGTGAG
motif_5-KLF14(Zf)/HEK293-KLF14.GFP-ChIP-Seq(GSE58341)/Homer	ENSBGRG00000018779(-)	+	1875	1886	2.78e-05	0.132	GGAGGGAGGGGG
motif_52-Zfp281(Zf)/ES-Zfp281-ChIP-Seq(GSE81042)/Homer	ENSBGRG00000018070(+)	+	66	77	2.83e-05	0.0529	CCCAGCCCCCGG
motif_78-ZNF467(Zf)/HEK293-ZNF467.GFP-ChIP-Seq(GSE58341)/Homer	ENSBGRG00000018070(+)	-	1601	1612	2.86e-05	0.135	TGGGGAGGTGCA
motif_3-Sp1(Zf)/Promoter/Homer	ENSBGRG00000018070(+)	+	493	504	2.9e-05	0.204	TGCCCTGCCCCC
motif_266-Atf4(bZIP)/MEF-Atf4-ChIP-Seq(GSE35681)/Homer	ENSBGRG00000026320(+)	+	1110	1119	2.9e-05	0.577	ATGATGAAAG
motif_177-PPARE(NR),DR1/3T3L1-Pparg-ChIP-Seq(GSE13511)/Homer	ENSBGRG00000018070(+)	+	1549	1562	2.9e-05	0.172	TGCCCTTCTCCCCA
motif_74-USF1(bHLH)/GM12878-Usf1-ChIP-Seq(GSE32465)/Homer	ENSBGRG00000026320(+)	+	1921	1930	2.92e-05	0.199	CCCCACGTGG
motif_152-CRX(Homeobox)/Retina-Crx-ChIP-Seq(GSE20012)/Homer	ENSBGRG00000026320(+)	+	1149	1156	2.94e-05	0.474	CCTAATCC
motif_16-Maz(Zf)/HepG2-Maz-ChIP-Seq(GSE31477)/Homer	ENSBGRG00000018779(-)	+	1879	1886	2.96e-05	0.0803	GGAGGGGG
motif_15-SUT1?/SacCer-Promoters/Homer	ENSBGRG00000018070(+)	+	1927	1934	2.96e-05	0.456	CCCTGCGC
motif_10-Klf9(Zf)/GBM-Klf9-ChIP-Seq(GSE62211)/Homer	ENSBGRG00000018779(-)	+	38	49	2.97e-05	0.198	ATCCCACCCACT
motif_184-Tcf21(bHLH)/ArterySmoothMuscle-Tcf21-ChIP-Seq(GSE61369)/Homer	ENSBGRG00000018779(-)	+	224	233	2.98e-05	0.0729	AACCAGCTGT
motif_76-Ap4(bHLH)/AML-Tfap4-ChIP-Seq(GSE45738)/Homer	ENSBGRG00000018779(-)	+	1678	1687	2.99e-05	0.0953	AGACAGCTGT
motif_191-Tcf12(bHLH)/GM12878-Tcf12-ChIP-Seq(GSE32465)/Homer	ENSBGRG00000018779(-)	-	224	233	3e-05	0.144	ACAGCTGGTT
motif_238-n-Myc(bHLH)/mES-nMyc-ChIP-Seq(GSE11431)/Homer	ENSBGRG00000026320(+)	-	1923	1932	3.03e-05	0.299	TTCCACGTGG
motif_74-USF1(bHLH)/GM12878-Usf1-ChIP-Seq(GSE32465)/Homer	ENSBGRG00000026320(+)	+	1201	1210	3.06e-05	0.199	GAGCACGTGA
motif_271-Ascl1(bHLH)/NeuralTubes-Ascl1-ChIP-Seq(GSE55840)/Homer	ENSBGRG00000018070(+)	-	1543	1554	3.09e-05	0.115	AGGGCAGGTGCC
motif_48-GFY(?)/Promoter/Homer	ENSBGRG00000018070(+)	-	666	677	3.1e-05	0.266	ACTGCACATCCC
motif_209-AREB3(bZIP)/col-AREB3-DAP-Seq(GSE60143)/Homer	ENSBGRG00000018070(+)	+	863	877	3.1e-05	0.399	AAGCCACGTGAGTGT
motif_171-Olig2(bHLH)/Neuron-Olig2-ChIP-Seq(GSE30882)/Homer	ENSBGRG00000017594(-)	+	1877	1886	3.11e-05	0.167	CCCATCTGTT
motif_52-Zfp281(Zf)/ES-Zfp281-ChIP-Seq(GSE81042)/Homer	ENSBGRG00000018070(+)	-	1964	1975	3.11e-05	0.0529	TGCCTCCCCCAC
motif_244-NLP7(RWPRK)/col-NLP7-DAP-Seq(GSE60143)/Homer	ENSBGRG00000018779(-)	+	368	377	3.13e-05	0.259	TGACCCTTCC
motif_166-bHLH74(bHLH)/col-bHLH74-DAP-Seq(GSE60143)/Homer	ENSBGRG00000018070(+)	-	865	876	3.13e-05	0.204	CACTCACGTGGC
motif_271-Ascl1(bHLH)/NeuralTubes-Ascl1-ChIP-Seq(GSE55840)/Homer	ENSBGRG00000018779(-)	+	636	647	3.14e-05	0.115	GGGGCAGGTGGC
motif_181-SpiB(ETS)/OCILY3-SPIB-ChIP-Seq(GSE56857)/Homer	ENSBGRG00000017594(-)	-	392	403	3.17e-05	0.312	AAAAGGGAAGTA
motif_138-CEBP(bZIP)/ThioMac-CEBPb-ChIP-Seq(GSE21512)/Homer	ENSBGRG00000018779(-)	-	1662	1671	3.17e-05	0.632	ATTGCGCCAC
motif_250-c-Myc(bHLH)/LNCAP-cMyc-ChIP-Seq(Unpublished)/Homer	ENSBGRG00000026320(+)	+	1922	1929	3.18e-05	0.302	CCCACGTG
motif_213-GBF5(bZIP)/colamp-GBF5-DAP-Seq(GSE60143)/Homer	ENSBGRG00000018070(+)	-	862	876	3.22e-05	0.45	CACTCACGTGGCTTG
motif_281-HNF4a(NR),DR1/HepG2-HNF4a-ChIP-Seq(GSE25021)/Homer	ENSBGRG00000018779(-)	+	964	979	3.24e-05	0.35	CCAGGATCAGAGGTCT
motif_84-MafA(bZIP)/Islet-MafA-ChIP-Seq(GSE30298)/Homer	ENSBGRG00000018779(-)	-	616	625	3.25e-05	0.527	TGCTGACAAA
motif_106-BIM3(bHLH)/col-BIM3-DAP-Seq(GSE60143)/Homer	ENSBGRG00000018070(+)	-	865	876	3.25e-05	0.208	CACTCACGTGGC
motif_245-AT5G02460(C2C2dof)/col-AT5G02460-DAP-Seq(GSE60143)/Homer	ENSBGRG00000026320(+)	-	1615	1622	3.26e-05	0.32	CACCTTTT
motif_212-PHA-4(Forkhead)/cElegans-Embryos-PHA4-ChIP-Seq(modEncode)/Homer	ENSBGRG00000026320(+)	-	247	254	3.26e-05	0.324	TTGTTTGC
motif_212-PHA-4(Forkhead)/cElegans-Embryos-PHA4-ChIP-Seq(modEncode)/Homer	ENSBGRG00000026320(+)	-	701	708	3.26e-05	0.324	TTGTTTGC
motif_179-At5g04390(C2H2)/col200-At5g04390-DAP-Seq(GSE60143)/Homer	ENSBGRG00000026320(+)	+	795	802	3.26e-05	0.129	AGTGAGAG
motif_179-At5g04390(C2H2)/col200-At5g04390-DAP-Seq(GSE60143)/Homer	ENSBGRG00000018779(-)	-	818	825	3.26e-05	0.129	AGTGAGAG
motif_218-FoxL2(Forkhead)/Ovary-FoxL2-ChIP-Seq(GSE60858)/Homer	ENSBGRG00000018779(-)	+	1298	1309	3.26e-05	0.54	ACAGTAAACATG
motif_101-Meis1(Homeobox)/MastCells-Meis1-ChIP-Seq(GSE48085)/Homer	ENSBGRG00000018070(+)	+	1048	1057	3.26e-05	0.222	GCCTGACAGG
motif_73-ETV1(ETS)/GIST48-ETV1-ChIP-Seq(GSE22441)/Homer	ENSBGRG00000026320(+)	+	1667	1676	3.28e-05	0.644	AACAGGAAGG
motif_244-NLP7(RWPRK)/col-NLP7-DAP-Seq(GSE60143)/Homer	ENSBGRG00000018070(+)	+	1675	1684	3.3e-05	0.259	TGGCTTTTGG
motif_122-ERRg(NR)/Kidney-ESRRG-ChIP-Seq(GSE104905)/Homer	ENSBGRG00000018070(+)	-	1950	1961	3.35e-05	0.324	GTCACCTTCACC
motif_225-FOXK1(Forkhead)/HEK293-FOXK1-ChIP-Seq(GSE51673)/Homer	ENSBGRG00000018779(-)	-	1301	1310	3.38e-05	0.377	ACATGTTTAC
motif_118-ERF15(AP2EREBP)/colamp-ERF15-DAP-Seq(GSE60143)/Homer	ENSBGRG00000018779(-)	+	715	726	3.4e-05	0.669	ATTGGCAGCCAT
motif_174-ABF1(bZIP)/Arabidopsis-ABF1-ChIP-Seq(GSE80564)/Homer	ENSBGRG00000026320(+)	+	1924	1931	3.4e-05	0.339	CACGTGGA
motif_81-CLOCK(bHLH)/Liver-Clock-ChIP-Seq(GSE39860)/Homer	ENSBGRG00000018070(+)	+	865	872	3.4e-05	0.388	GCCACGTG
motif_11-NRF(NRF)/Promoter/Homer	ENSBGRG00000017594(-)	+	233	244	3.44e-05	0.277	GCGCGCGTGCGT
motif_189-BIM1(bHLH)/colamp-BIM1-DAP-Seq(GSE60143)/Homer	ENSBGRG00000018070(+)	-	866	880	3.48e-05	0.144	GTGACACTCACGTGG
motif_189-BIM1(bHLH)/colamp-BIM1-DAP-Seq(GSE60143)/Homer	ENSBGRG00000018070(+)	+	11	25	3.51e-05	0.144	GGGGACCACACGTGA
motif_86-WT1(Zf)/Kidney-WT1-ChIP-Seq(GSE90016)/Homer	ENSBGRG00000018070(+)	+	948	959	3.52e-05	0.334	GCTCCCACAGAT
motif_137-Fos(bZIP)/TSC-Fos-ChIP-Seq(GSE110950)/Homer	ENSBGRG00000018779(-)	+	1616	1627	3.54e-05	0.704	GGATTAGTCATA
motif_104-PIF5ox(bHLH)/Arabidopsis-PIF5ox-ChIP-Seq(GSE35062)/Homer	ENSBGRG00000018070(+)	+	866	875	3.57e-05	0.205	CCACGTGAGT
motif_151-Rfx2(HTH)/LoVo-RFX2-ChIP-Seq(GSE49402)/Homer	ENSBGRG00000018070(+)	-	1238	1252	3.57e-05	0.154	GCCGCCTGGGAAACC
motif_120-RFX(HTH)/K562-RFX3-ChIP-Seq(SRA012198)/Homer	ENSBGRG00000017594(-)	+	1405	1420	3.57e-05	0.161	CTGTCCCCCAGACAAC
motif_223-THRb(NR)/HepG2-THRb.Flag-ChIP-Seq(Encode)/Homer	ENSBGRG00000017594(-)	+	371	385	3.57e-05	0.181	TGCCCGCTGAGGCCA
motif_268-GATA11(C2C2gata)/col-GATA11-DAP-Seq(GSE60143)/Homer	ENSBGRG00000026320(+)	+	1594	1605	3.57e-05	0.237	GAACCAGATCTC
motif_281-HNF4a(NR),DR1/HepG2-HNF4a-ChIP-Seq(GSE25021)/Homer	ENSBGRG00000018070(+)	-	52	67	3.59e-05	0.35	GGAGAGGCAGAGGCCA
motif_189-BIM1(bHLH)/colamp-BIM1-DAP-Seq(GSE60143)/Homer	ENSBGRG00000026320(+)	-	1203	1217	3.6e-05	0.144	TCTGCACTCACGTGC
motif_10-Klf9(Zf)/GBM-Klf9-ChIP-Seq(GSE62211)/Homer	ENSBGRG00000018070(+)	+	494	505	3.61e-05	0.198	GCCCTGCCCCCT
motif_133-SOC1(MADS)/Seedling-SOC1-ChIP-Seq(GSE45846)/Homer	ENSBGRG00000017594(-)	+	1068	1079	3.62e-05	0.297	TTCCATATAAAG
motif_189-BIM1(bHLH)/colamp-BIM1-DAP-Seq(GSE60143)/Homer	ENSBGRG00000018070(+)	-	18	32	3.63e-05	0.144	TGGGGGCTCACGTGT
motif_132-Tlx?(NR)/NPC-H3K4me1-ChIP-Seq(GSE16256)/Homer	ENSBGRG00000026320(+)	+	1669	1682	3.67e-05	0.163	CAGGAAGGGATCCA
motif_5-KLF14(Zf)/HEK293-KLF14.GFP-ChIP-Seq(GSE58341)/Homer	ENSBGRG00000018779(-)	+	1883	1894	3.69e-05	0.136	GGGGGGCAGGGG
motif_222-bZIP68(bZIP)/col-bZIP68-DAP-Seq(GSE60143)/Homer	ENSBGRG00000017594(-)	-	788	797	3.7e-05	0.245	ATACACGTGT
motif_65-Cbf1(bHLH)/Yeast-Cbf1-ChIP-Seq(GSE29506)/Homer	ENSBGRG00000018070(+)	-	864	873	3.72e-05	0.369	TCACGTGGCT
motif_286-Egr2(Zf)/Thymocytes-Egr2-ChIP-Seq(GSE34254)/Homer	ENSBGRG00000017594(-)	+	1939	1950	3.73e-05	0.25	GCCGTGGGTGAG
motif_76-Ap4(bHLH)/AML-Tfap4-ChIP-Seq(GSE45738)/Homer	ENSBGRG00000018779(-)	-	226	235	3.76e-05	0.0953	GCACAGCTGG
motif_110-ZNF143|STAF(Zf)/CUTLL-ZNF143-ChIP-Seq(GSE29600)/Homer	ENSBGRG00000017594(-)	-	509	523	3.77e-05	0.161	TTTCCCCAGAAAGCT
motif_101-Meis1(Homeobox)/MastCells-Meis1-ChIP-Seq(GSE48085)/Homer	ENSBGRG00000018070(+)	-	1956	1965	3.78e-05	0.222	ACCTGTCACC
motif_52-Zfp281(Zf)/ES-Zfp281-ChIP-Seq(GSE81042)/Homer	ENSBGRG00000018070(+)	+	495	506	3.78e-05	0.0529	CCCTGCCCCCTT
motif_225-FOXK1(Forkhead)/HEK293-FOXK1-ChIP-Seq(GSE51673)/Homer	ENSBGRG00000017594(-)	-	689	698	3.79e-05	0.377	TAATGTTTAC
motif_253-GRHL2(CP2)/HBE-GRHL2-ChIP-Seq(GSE46194)/Homer	ENSBGRG00000018070(+)	-	1696	1715	3.79e-05	0.559	AATCCTGCCCAGCCAGTGCC
motif_196-PIF7(bHLH)/col-PIF7-DAP-Seq(GSE60143)/Homer	ENSBGRG00000018070(+)	+	866	875	3.8e-05	0.231	CCACGTGAGT
motif_216-THRa(NR)/C17.2-THRa-ChIP-Seq(GSE38347)/Homer	ENSBGRG00000026320(+)	+	1714	1728	3.83e-05	0.185	AGGAATCTGGGGTCA
motif_235-c-Myc(bHLH)/mES-cMyc-ChIP-Seq(GSE11431)/Homer	ENSBGRG00000026320(+)	-	1923	1932	3.84e-05	0.376	TTCCACGTGG
motif_120-RFX(HTH)/K562-RFX3-ChIP-Seq(SRA012198)/Homer	ENSBGRG00000018070(+)	+	1237	1252	3.85e-05	0.161	GGGTTTCCCAGGCGGC
motif_76-Ap4(bHLH)/AML-Tfap4-ChIP-Seq(GSE45738)/Homer	ENSBGRG00000018070(+)	-	1801	1810	3.89e-05	0.0953	GCCCAGCTGG
motif_76-Ap4(bHLH)/AML-Tfap4-ChIP-Seq(GSE45738)/Homer	ENSBGRG00000018070(+)	+	1799	1808	3.89e-05	0.0953	GCCCAGCTGG
motif_228-ERF3(AP2EREBP)/colamp-ERF3-DAP-Seq(GSE60143)/Homer	ENSBGRG00000026320(+)	-	1966	1975	3.9e-05	0.474	GTGGCGGCAG
motif_244-NLP7(RWPRK)/col-NLP7-DAP-Seq(GSE60143)/Homer	ENSBGRG00000026320(+)	-	1518	1527	3.91e-05	0.259	TGTCCTTTCA
motif_188-Foxo3(Forkhead)/U2OS-Foxo3-ChIP-Seq(E-MTAB-2701)/Homer	ENSBGRG00000018779(-)	-	1492	1499	3.96e-05	0.306	GGTAAACA
motif_110-ZNF143|STAF(Zf)/CUTLL-ZNF143-ChIP-Seq(GSE29600)/Homer	ENSBGRG00000018070(+)	+	25	39	3.97e-05	0.161	AGCCCCCAGGGGCCA
motif_52-Zfp281(Zf)/ES-Zfp281-ChIP-Seq(GSE81042)/Homer	ENSBGRG00000018070(+)	-	111	122	3.97e-05	0.0529	CCCAGCCACCAC
motif_103-At5g18450(AP2EREBP)/col-At5g18450-DAP-Seq(GSE60143)/Homer	ENSBGRG00000018070(+)	-	1246	1253	4e-05	0.601	CGCCGCCT
motif_237-MNT(bHLH)/HepG2-MNT-ChIP-Seq(Encode)/Homer	ENSBGRG00000017594(-)	-	789	798	4.02e-05	0.317	TATACACGTG
motif_39-TAGL1(MADS)/Tomato-TAGL1-ChIP-Seq(GSE116581)/Homer	ENSBGRG00000018779(-)	-	1317	1326	4.03e-05	0.383	CCATAATTAG
motif_58-TFE3(bHLH)/MEF-TFE3-ChIP-Seq(GSE75757)/Homer	ENSBGRG00000018070(+)	+	865	876	4.06e-05	0.801	GCCACGTGAGTG
motif_120-RFX(HTH)/K562-RFX3-ChIP-Seq(SRA012198)/Homer	ENSBGRG00000017594(-)	-	1407	1422	4.07e-05	0.161	GGGTTGTCTGGGGGAC
motif_275-Ascl2(bHLH)/ESC-Ascl2-ChIP-Seq(GSE97712)/Homer	ENSBGRG00000018779(-)	+	1677	1688	4.08e-05	0.155	CAGACAGCTGTC
motif_10-Klf9(Zf)/GBM-Klf9-ChIP-Seq(GSE62211)/Homer	ENSBGRG00000018070(+)	-	317	328	4.15e-05	0.198	GCTCCACCCCCC
motif_52-Zfp281(Zf)/ES-Zfp281-ChIP-Seq(GSE81042)/Homer	ENSBGRG00000018779(-)	-	1874	1885	4.19e-05	0.0529	CCCCTCCCTCCT
motif_7-KLF3(Zf)/MEF-Klf3-ChIP-Seq(GSE44748)/Homer	ENSBGRG00000018779(-)	-	1108	1122	4.2e-05	0.139	GGGCCCCACTCTGGG
motif_271-Ascl1(bHLH)/NeuralTubes-Ascl1-ChIP-Seq(GSE55840)/Homer	ENSBGRG00000018779(-)	-	1679	1690	4.21e-05	0.118	AGGACAGCTGTC
motif_177-PPARE(NR),DR1/3T3L1-Pparg-ChIP-Seq(GSE13511)/Homer	ENSBGRG00000018070(+)	-	762	775	4.22e-05	0.172	TGCCCTCTGCTTCT
motif_106-BIM3(bHLH)/col-BIM3-DAP-Seq(GSE60143)/Homer	ENSBGRG00000018070(+)	+	863	874	4.22e-05	0.208	AAGCCACGTGAG
motif_106-BIM3(bHLH)/col-BIM3-DAP-Seq(GSE60143)/Homer	ENSBGRG00000026320(+)	+	1200	1211	4.22e-05	0.208	AGAGCACGTGAG
motif_147-CArG(MADS)/PUER-Srf-ChIP-Seq(Sullivan_et_al.)/Homer	ENSBGRG00000017594(-)	+	1070	1081	4.23e-05	0.315	CCATATAAAGAA
motif_50-SeqBias:_polyA-repeat	ENSBGRG00000018779(-)	-	58	67	4.24e-05	0.0434	AAAAAAAAAG
motif_50-SeqBias:_polyA-repeat	ENSBGRG00000018779(-)	-	65	74	4.24e-05	0.0434	CAAAAAAAAA
motif_50-SeqBias:_polyA-repeat	ENSBGRG00000017594(-)	-	1746	1755	4.24e-05	0.0434	AAAAAAAAAC
motif_50-SeqBias:_polyA-repeat	ENSBGRG00000017594(-)	+	29	38	4.24e-05	0.0434	AAAAGAAAAA
motif_50-SeqBias:_polyA-repeat	ENSBGRG00000017594(-)	+	30	39	4.24e-05	0.0434	AAAGAAAAAA
motif_50-SeqBias:_polyA-repeat	ENSBGRG00000017594(-)	+	31	40	4.24e-05	0.0434	AAGAAAAAAA
motif_50-SeqBias:_polyA-repeat	ENSBGRG00000017594(-)	+	32	41	4.24e-05	0.0434	AGAAAAAAAA
motif_50-SeqBias:_polyA-repeat	ENSBGRG00000017594(-)	+	33	42	4.24e-05	0.0434	GAAAAAAAAA
motif_50-SeqBias:_polyA-repeat	ENSBGRG00000017594(-)	+	34	43	4.24e-05	0.0434	AAAAAAAAAG
motif_50-SeqBias:_polyA-repeat	ENSBGRG00000018779(-)	+	846	855	4.24e-05	0.0434	GAAAAAAAAA
motif_50-SeqBias:_polyA-repeat	ENSBGRG00000017594(-)	+	1699	1708	4.24e-05	0.0434	AAAAAGAAAA
motif_261-ZSCAN22(Zf)/HEK293-ZSCAN22.GFP-ChIP-Seq(GSE58341)/Homer	ENSBGRG00000018070(+)	-	499	518	4.26e-05	0.0804	CAGCAACGGAGGAAGGGGGC
motif_182-COUP-TFII(NR)/K562-NR2F1-ChIP-Seq(Encode)/Homer	ENSBGRG00000018070(+)	-	444	455	4.27e-05	0.596	GCTCAGAGGTTA
motif_109-SEP3(MADS)/Arabidoposis-Flower-Sep3-ChIP-Seq/Homer	ENSBGRG00000026320(+)	+	1087	1096	4.27e-05	0.307	CCTAAAAAGG
motif_147-CArG(MADS)/PUER-Srf-ChIP-Seq(Sullivan_et_al.)/Homer	ENSBGRG00000026320(+)	+	1087	1098	4.34e-05	0.315	CCTAAAAAGGTA
motif_224-ETS:RUNX(ETS,Runt)/Jurkat-RUNX1-ChIP-Seq(GSE17954)/Homer	ENSBGRG00000018070(+)	-	500	511	4.34e-05	0.322	GGAGGAAGGGGG
motif_240-Atoh1(bHLH)/Cerebellum-Atoh1-ChIP-Seq(GSE22111)/Homer	ENSBGRG00000018779(-)	+	1677	1688	4.36e-05	0.283	CAGACAGCTGTC
motif_257-ANAC038(NAC)/col-ANAC038-DAP-Seq(GSE60143)/Homer	ENSBGRG00000017594(-)	-	255	264	4.37e-05	0.309	ACACGCAAGC
motif_96-At1g75490(AP2EREBP)/colamp-At1g75490-DAP-Seq(GSE60143)/Homer	ENSBGRG00000018779(-)	-	1577	1584	4.39e-05	0.673	CACCGCCA
motif_151-Rfx2(HTH)/LoVo-RFX2-ChIP-Seq(GSE49402)/Homer	ENSBGRG00000017594(-)	+	1407	1421	4.39e-05	0.154	GTCCCCCAGACAACC
motif_74-USF1(bHLH)/GM12878-Usf1-ChIP-Seq(GSE32465)/Homer	ENSBGRG00000018070(+)	-	866	875	4.43e-05	0.215	ACTCACGTGG
motif_16-Maz(Zf)/HepG2-Maz-ChIP-Seq(GSE31477)/Homer	ENSBGRG00000018070(+)	+	1963	1970	4.44e-05	0.0803	GGTGGGGG
motif_8-Mef2c(MADS)/GM12878-Mef2c-ChIP-Seq(GSE32465)/Homer	ENSBGRG00000018779(-)	-	1316	1327	4.46e-05	0.885	GCCATAATTAGC
motif_11-NRF(NRF)/Promoter/Homer	ENSBGRG00000017594(-)	+	225	236	4.47e-05	0.277	GTGTGTATGCGC
motif_133-SOC1(MADS)/Seedling-SOC1-ChIP-Seq(GSE45846)/Homer	ENSBGRG00000026320(+)	-	1087	1098	4.48e-05	0.297	TACCTTTTTAGG
motif_78-ZNF467(Zf)/HEK293-ZNF467.GFP-ChIP-Seq(GSE58341)/Homer	ENSBGRG00000018779(-)	+	1879	1890	4.52e-05	0.137	GGAGGGGGGGCA
motif_213-GBF5(bZIP)/colamp-GBF5-DAP-Seq(GSE60143)/Homer	ENSBGRG00000026320(+)	+	1920	1934	4.53e-05	0.45	CCCCCACGTGGAAAA
motif_2-Sp5(Zf)/mES-Sp5.Flag-ChIP-Seq(GSE72989)/Homer	ENSBGRG00000018070(+)	-	1557	1568	4.59e-05	0.15	GCGGGGTGGGGA
motif_199-bZIP28(bZIP)/col-bZIP28-DAP-Seq(GSE60143)/Homer	ENSBGRG00000026320(+)	-	1921	1932	4.61e-05	0.458	TTCCACGTGGGG
motif_151-Rfx2(HTH)/LoVo-RFX2-ChIP-Seq(GSE49402)/Homer	ENSBGRG00000018070(+)	+	1239	1253	4.62e-05	0.154	GTTTCCCAGGCGGCG
motif_110-ZNF143|STAF(Zf)/CUTLL-ZNF143-ChIP-Seq(GSE29600)/Homer	ENSBGRG00000026320(+)	-	989	1003	4.63e-05	0.161	TTTGCCCATGATCCC
motif_246-NeuroD1(bHLH)/Islet-NeuroD1-ChIP-Seq(GSE30298)/Homer	ENSBGRG00000018070(+)	-	1727	1736	4.64e-05	0.128	GCCACCTGCT
motif_257-ANAC038(NAC)/col-ANAC038-DAP-Seq(GSE60143)/Homer	ENSBGRG00000018779(-)	-	1710	1719	4.66e-05	0.309	GCAAGTCATC
motif_173-AGL63(MADS)/col-AGL63-DAP-Seq(GSE60143)/Homer	ENSBGRG00000018779(-)	+	1315	1326	4.7e-05	0.398	TGCTAATTATGG
motif_280-MYB3(MYB)/Arabidopsis-MYB3-ChIP-Seq(GSE80564)/Homer	ENSBGRG00000018779(-)	-	40	49	4.7e-05	0.468	AGTGGGTGGG
motif_151-Rfx2(HTH)/LoVo-RFX2-ChIP-Seq(GSE49402)/Homer	ENSBGRG00000018779(-)	-	1967	1981	4.7e-05	0.154	GTTGCCCTGGGGAGC
motif_178-STZ(C2H2)/colamp-STZ-DAP-Seq(GSE60143)/Homer	ENSBGRG00000026320(+)	-	795	802	4.72e-05	0.302	CTCTCACT
motif_178-STZ(C2H2)/colamp-STZ-DAP-Seq(GSE60143)/Homer	ENSBGRG00000018779(-)	+	818	825	4.72e-05	0.302	CTCTCACT
motif_202-RXR(NR),DR1/3T3L1-RXR-ChIP-Seq(GSE13511)/Homer	ENSBGRG00000018070(+)	-	1549	1562	4.73e-05	0.168	TGGGGAGAAGGGCA
motif_25-KLF6(Zf)/PDAC-KLF6-ChIP-Seq(GSE64557)/Homer	ENSBGRG00000018070(+)	+	177	188	4.75e-05	0.349	CTGGTCGTGGCC
motif_147-CArG(MADS)/PUER-Srf-ChIP-Seq(Sullivan_et_al.)/Homer	ENSBGRG00000017594(-)	-	1068	1079	4.76e-05	0.315	CTTTATATGGAA
motif_24-GFY-Staf(?,Zf)/Promoter/Homer	ENSBGRG00000018779(-)	-	1117	1136	4.76e-05	0.94	AACTGCAGGTCCCTGGGCCC
motif_52-Zfp281(Zf)/ES-Zfp281-ChIP-Seq(GSE81042)/Homer	ENSBGRG00000018070(+)	-	316	327	4.77e-05	0.0533	CTCCACCCCCCT
motif_173-AGL63(MADS)/col-AGL63-DAP-Seq(GSE60143)/Homer	ENSBGRG00000018070(+)	+	1666	1677	4.77e-05	0.398	TTCCACATTTGG
motif_196-PIF7(bHLH)/col-PIF7-DAP-Seq(GSE60143)/Homer	ENSBGRG00000018070(+)	-	864	873	4.78e-05	0.231	TCACGTGGCT
motif_52-Zfp281(Zf)/ES-Zfp281-ChIP-Seq(GSE81042)/Homer	ENSBGRG00000018779(-)	+	371	382	4.79e-05	0.0533	CCCTTCCCTCAA
motif_184-Tcf21(bHLH)/ArterySmoothMuscle-Tcf21-ChIP-Seq(GSE61369)/Homer	ENSBGRG00000018779(-)	+	1678	1687	4.8e-05	0.0954	AGACAGCTGT
motif_237-MNT(bHLH)/HepG2-MNT-ChIP-Seq(Encode)/Homer	ENSBGRG00000017594(-)	+	785	794	4.8e-05	0.317	GTAACACGTG
motif_64-NF1(CTF)/LNCAP-NF1-ChIP-Seq(Unpublished)/Homer	ENSBGRG00000018070(+)	+	142	157	4.8e-05	0.184	CCTGGCTGTGACCCTG
motif_228-ERF3(AP2EREBP)/colamp-ERF3-DAP-Seq(GSE60143)/Homer	ENSBGRG00000026320(+)	-	1954	1963	4.82e-05	0.474	TTGGCGGCAG
motif_19-NRF1(NRF)/MCF7-NRF1-ChIP-Seq(Unpublished)/Homer	ENSBGRG00000018779(-)	+	263	274	4.85e-05	0.237	CTGCGCCTCCGT
motif_98-NF1-halfsite(CTF)/LNCaP-NF1-ChIP-Seq(Unpublished)/Homer	ENSBGRG00000018070(+)	-	1831	1838	4.87e-05	0.366	CTGCCAGG
motif_261-ZSCAN22(Zf)/HEK293-ZSCAN22.GFP-ChIP-Seq(GSE58341)/Homer	ENSBGRG00000018779(-)	-	1806	1825	4.87e-05	0.0834	GGGAAGCAGGGGAGGGAGGG
motif_184-Tcf21(bHLH)/ArterySmoothMuscle-Tcf21-ChIP-Seq(GSE61369)/Homer	ENSBGRG00000018779(-)	-	1680	1689	4.87e-05	0.0954	GGACAGCTGT
motif_104-PIF5ox(bHLH)/Arabidopsis-PIF5ox-ChIP-Seq(GSE35062)/Homer	ENSBGRG00000018070(+)	-	864	873	4.88e-05	0.205	TCACGTGGCT
motif_200-ANAC046(NAC)/colamp-ANAC046-DAP-Seq(GSE60143)/Homer	ENSBGRG00000017594(-)	-	255	264	4.88e-05	0.458	ACACGCAAGC
motif_221-ABF2(bZIP)/col-ABF2-DAP-Seq(GSE60143)/Homer	ENSBGRG00000026320(+)	-	1918	1932	4.91e-05	0.397	TTCCACGTGGGGGCC
motif_89-Egr1(Zf)/K562-Egr1-ChIP-Seq(GSE32465)/Homer	ENSBGRG00000018070(+)	+	1963	1972	4.91e-05	0.186	GGTGGGGGAG
motif_166-bHLH74(bHLH)/col-bHLH74-DAP-Seq(GSE60143)/Homer	ENSBGRG00000018070(+)	+	863	874	4.96e-05	0.242	AAGCCACGTGAG
motif_110-ZNF143|STAF(Zf)/CUTLL-ZNF143-ChIP-Seq(GSE29600)/Homer	ENSBGRG00000018070(+)	-	1489	1503	4.99e-05	0.161	GCGTCCCACAGTGCC
motif_76-Ap4(bHLH)/AML-Tfap4-ChIP-Seq(GSE45738)/Homer	ENSBGRG00000018779(-)	-	1680	1689	4.99e-05	0.108	GGACAGCTGT
motif_249-CEBP:AP1(bZIP)/ThioMac-CEBPb-ChIP-Seq(GSE21512)/Homer	ENSBGRG00000018070(+)	+	377	386	5e-05	0.675	GGTGAAGCAA
motif_134-Fra1(bZIP)/BT549-Fra1-ChIP-Seq(GSE46166)/Homer	ENSBGRG00000018779(-)	+	1616	1627	5.02e-05	0.998	GGATTAGTCATA
motif_5-KLF14(Zf)/HEK293-KLF14.GFP-ChIP-Seq(GSE58341)/Homer	ENSBGRG00000018070(+)	+	330	341	5.02e-05	0.136	GGTGGGTGTGCA
motif_238-n-Myc(bHLH)/mES-nMyc-ChIP-Seq(GSE11431)/Homer	ENSBGRG00000018070(+)	+	864	873	5.03e-05	0.315	AGCCACGTGA
motif_206-GSC(Homeobox)/FrogEmbryos-GSC-ChIP-Seq(DRA000576)/Homer	ENSBGRG00000018779(-)	+	1615	1622	5.04e-05	1	AGGATTAG
motif_124-Foxo1(Forkhead)/RAW-Foxo1-ChIP-Seq(Fan_et_al.)/Homer	ENSBGRG00000018070(+)	+	792	799	5.04e-05	0.322	CTGTTTCC
motif_91-Tgif2(Homeobox)/mES-Tgif2-ChIP-Seq(GSE55404)/Homer	ENSBGRG00000017594(-)	-	1172	1179	5.04e-05	0.335	TGTCATCT
motif_181-SpiB(ETS)/OCILY3-SPIB-ChIP-Seq(GSE56857)/Homer	ENSBGRG00000017594(-)	+	992	1003	5.05e-05	0.322	ATTGAAGAAGTG
motif_89-Egr1(Zf)/K562-Egr1-ChIP-Seq(GSE32465)/Homer	ENSBGRG00000017594(-)	+	218	227	5.06e-05	0.186	TGCGTGTGTG
motif_89-Egr1(Zf)/K562-Egr1-ChIP-Seq(GSE32465)/Homer	ENSBGRG00000017594(-)	+	240	249	5.06e-05	0.186	TGCGTGTGTG
motif_89-Egr1(Zf)/K562-Egr1-ChIP-Seq(GSE32465)/Homer	ENSBGRG00000017594(-)	+	258	267	5.06e-05	0.186	TGCGTGTGTG
motif_258-FOXK2(Forkhead)/U2OS-FOXK2-ChIP-Seq(E-MTAB-2204)/Homer	ENSBGRG00000018779(-)	-	1299	1310	5.07e-05	0.504	ACATGTTTACTG
motif_177-PPARE(NR),DR1/3T3L1-Pparg-ChIP-Seq(GSE13511)/Homer	ENSBGRG00000018070(+)	+	988	1001	5.08e-05	0.172	TGCCCTTTCTCCAG
motif_62-MyoG(bHLH)/C2C12-MyoG-ChIP-Seq(GSE36024)/Homer	ENSBGRG00000018779(-)	-	227	234	5.08e-05	0.197	CACAGCTG
motif_79-Myf5(bHLH)/GM-Myf5-ChIP-Seq(GSE24852)/Homer	ENSBGRG00000018779(-)	+	224	233	5.09e-05	0.166	AACCAGCTGT
motif_254-E2F3(E2F)/MEF-E2F3-ChIP-Seq(GSE71376)/Homer	ENSBGRG00000026320(+)	-	1953	1964	5.12e-05	0.486	GTTGGCGGCAGC
motif_229-GBF6(bZIP)/colamp-GBF6-DAP-Seq(GSE60143)/Homer	ENSBGRG00000017594(-)	-	785	799	5.14e-05	0.419	ATATACACGTGTTAC
motif_239-PPARa(NR),DR1/Liver-Ppara-ChIP-Seq(GSE47954)/Homer	ENSBGRG00000026320(+)	+	1513	1527	5.14e-05	0.213	CGGGATGAAAGGACA
motif_208-MyoD(bHLH)/Myotube-MyoD-ChIP-Seq(GSE21614)/Homer	ENSBGRG00000026320(+)	+	209	220	5.14e-05	0.0898	AGCAGCAGCAGC
motif_208-MyoD(bHLH)/Myotube-MyoD-ChIP-Seq(GSE21614)/Homer	ENSBGRG00000026320(+)	+	212	223	5.14e-05	0.0898	AGCAGCAGCAGC
motif_208-MyoD(bHLH)/Myotube-MyoD-ChIP-Seq(GSE21614)/Homer	ENSBGRG00000026320(+)	+	215	226	5.14e-05	0.0898	AGCAGCAGCAGC
motif_208-MyoD(bHLH)/Myotube-MyoD-ChIP-Seq(GSE21614)/Homer	ENSBGRG00000026320(+)	+	663	674	5.14e-05	0.0898	AGCAGCAGCAGC
motif_208-MyoD(bHLH)/Myotube-MyoD-ChIP-Seq(GSE21614)/Homer	ENSBGRG00000026320(+)	+	666	677	5.14e-05	0.0898	AGCAGCAGCAGC
motif_208-MyoD(bHLH)/Myotube-MyoD-ChIP-Seq(GSE21614)/Homer	ENSBGRG00000026320(+)	+	669	680	5.14e-05	0.0898	AGCAGCAGCAGC
motif_104-PIF5ox(bHLH)/Arabidopsis-PIF5ox-ChIP-Seq(GSE35062)/Homer	ENSBGRG00000026320(+)	-	1201	1210	5.15e-05	0.205	TCACGTGCTC
motif_286-Egr2(Zf)/Thymocytes-Egr2-ChIP-Seq(GSE34254)/Homer	ENSBGRG00000018779(-)	-	40	51	5.18e-05	0.25	AAAGTGGGTGGG
motif_202-RXR(NR),DR1/3T3L1-RXR-ChIP-Seq(GSE13511)/Homer	ENSBGRG00000018070(+)	+	762	775	5.18e-05	0.168	AGAAGCAGAGGGCA
motif_246-NeuroD1(bHLH)/Islet-NeuroD1-ChIP-Seq(GSE30298)/Homer	ENSBGRG00000018779(-)	+	1679	1688	5.19e-05	0.128	GACAGCTGTC
motif_246-NeuroD1(bHLH)/Islet-NeuroD1-ChIP-Seq(GSE30298)/Homer	ENSBGRG00000018779(-)	-	1679	1688	5.19e-05	0.128	GACAGCTGTC
motif_286-Egr2(Zf)/Thymocytes-Egr2-ChIP-Seq(GSE34254)/Homer	ENSBGRG00000018070(+)	+	1963	1974	5.2e-05	0.25	GGTGGGGGAGGC
motif_224-ETS:RUNX(ETS,Runt)/Jurkat-RUNX1-ChIP-Seq(GSE17954)/Homer	ENSBGRG00000018070(+)	+	1331	1342	5.21e-05	0.322	GGAGGATATGGC
motif_2-Sp5(Zf)/mES-Sp5.Flag-ChIP-Seq(GSE72989)/Homer	ENSBGRG00000018070(+)	-	494	505	5.22e-05	0.15	AGGGGGCAGGGC
motif_80-SeqBias:_GA-repeat	ENSBGRG00000017594(-)	-	1424	1433	5.25e-05	0.144	GAGAAAGAAA
motif_88-BIM2(bHLH)/col-BIM2-DAP-Seq(GSE60143)/Homer	ENSBGRG00000018070(+)	+	863	874	5.25e-05	0.348	AAGCCACGTGAG
motif_16-Maz(Zf)/HepG2-Maz-ChIP-Seq(GSE31477)/Homer	ENSBGRG00000018070(+)	+	6	13	5.25e-05	0.0803	GGGGAGGG
motif_16-Maz(Zf)/HepG2-Maz-ChIP-Seq(GSE31477)/Homer	ENSBGRG00000018779(-)	-	1810	1817	5.25e-05	0.0803	GGGGAGGG
motif_223-THRb(NR)/HepG2-THRb.Flag-ChIP-Seq(Encode)/Homer	ENSBGRG00000018779(-)	+	760	774	5.25e-05	0.181	GGACACAGAAGGTCA
motif_132-Tlx?(NR)/NPC-H3K4me1-ChIP-Seq(GSE16256)/Homer	ENSBGRG00000018779(-)	+	1016	1029	5.26e-05	0.163	CTGGCAACCTGTCT
motif_22-KLF5(Zf)/LoVo-KLF5-ChIP-Seq(GSE49402)/Homer	ENSBGRG00000018070(+)	-	1557	1566	5.28e-05	0.255	GGGGTGGGGA
motif_252-At5g08750(C3H)/col-At5g08750-DAP-Seq(GSE60143)/Homer	ENSBGRG00000018070(+)	+	1454	1465	5.3e-05	0.527	GACTTGCGGCCA
motif_215-ZNF189(Zf)/HEK293-ZNF189.GFP-ChIP-Seq(GSE58341)/Homer	ENSBGRG00000026320(+)	+	1928	1937	5.32e-05	0.532	TGGAAAAGCA
motif_248-Rfx1(HTH)/NPC-H3K4me1-ChIP-Seq(GSE16256)/Homer	ENSBGRG00000018070(+)	+	148	161	5.34e-05	0.19	TGTGACCCTGGCGA
motif_264-AT5G59990(C2C2COlike)/colamp-AT5G59990-DAP-Seq(GSE60143)/Homer	ENSBGRG00000026320(+)	-	765	779	5.35e-05	0.531	TCCATACCATTCATT
motif_84-MafA(bZIP)/Islet-MafA-ChIP-Seq(GSE30298)/Homer	ENSBGRG00000018779(-)	+	730	739	5.35e-05	0.527	TGCTGAGTGG
motif_177-PPARE(NR),DR1/3T3L1-Pparg-ChIP-Seq(GSE13511)/Homer	ENSBGRG00000018779(-)	-	966	979	5.35e-05	0.172	AGACCTCTGATCCT
motif_246-NeuroD1(bHLH)/Islet-NeuroD1-ChIP-Seq(GSE30298)/Homer	ENSBGRG00000018070(+)	+	487	496	5.38e-05	0.128	GCCACCTGCC
motif_246-NeuroD1(bHLH)/Islet-NeuroD1-ChIP-Seq(GSE30298)/Homer	ENSBGRG00000018779(-)	-	638	647	5.38e-05	0.128	GCCACCTGCC
motif_250-c-Myc(bHLH)/LNCAP-cMyc-ChIP-Seq(Unpublished)/Homer	ENSBGRG00000026320(+)	-	1924	1931	5.38e-05	0.312	TCCACGTG
motif_271-Ascl1(bHLH)/NeuralTubes-Ascl1-ChIP-Seq(GSE55840)/Homer	ENSBGRG00000018070(+)	-	487	498	5.42e-05	0.125	AGGGCAGGTGGC
motif_61-SPCH(bHLH)/Seedling-SPCH-ChIP-Seq(GSE57497)/Homer	ENSBGRG00000026320(+)	+	1201	1210	5.44e-05	0.345	GAGCACGTGA
motif_61-SPCH(bHLH)/Seedling-SPCH-ChIP-Seq(GSE57497)/Homer	ENSBGRG00000026320(+)	-	1923	1932	5.44e-05	0.345	TTCCACGTGG
motif_7-KLF3(Zf)/MEF-Klf3-ChIP-Seq(GSE44748)/Homer	ENSBGRG00000018070(+)	+	1555	1569	5.45e-05	0.139	TCTCCCCACCCCGCA
motif_269-FHY3(FAR1)/Arabidopsis-FHY3-ChIP-Seq(GSE30711)/Homer	ENSBGRG00000017594(-)	-	232	243	5.48e-05	1	CGCACGCGCGCA
motif_169-SPDEF(ETS)/VCaP-SPDEF-ChIP-Seq(SRA014231)/Homer	ENSBGRG00000018779(-)	-	528	537	5.5e-05	1	ATTTCCTGGT
motif_223-THRb(NR)/HepG2-THRb.Flag-ChIP-Seq(Encode)/Homer	ENSBGRG00000017594(-)	-	1961	1975	5.51e-05	0.181	GGCGAGCAGAGGTCT
motif_172-bZIP48(bZIP)/colamp-bZIP48-DAP-Seq(GSE60143)/Homer	ENSBGRG00000017594(-)	+	782	796	5.51e-05	0.547	ATAGTAACACGTGTA
motif_39-TAGL1(MADS)/Tomato-TAGL1-ChIP-Seq(GSE116581)/Homer	ENSBGRG00000026320(+)	+	1087	1096	5.53e-05	0.383	CCTAAAAAGG
motif_113-BMAL1(bHLH)/Liver-Bmal1-ChIP-Seq(GSE39860)/Homer	ENSBGRG00000026320(+)	+	1202	1209	5.6e-05	0.558	AGCACGTG
motif_211-ABI5(bZIP)/col-ABI5-DAP-Seq(GSE60143)/Homer	ENSBGRG00000026320(+)	-	1924	1931	5.6e-05	0.53	TCCACGTG
motif_116-E-box/Arabidopsis-Promoters/Homer	ENSBGRG00000026320(+)	-	1924	1931	5.6e-05	0.531	TCCACGTG
motif_101-Meis1(Homeobox)/MastCells-Meis1-ChIP-Seq(GSE48085)/Homer	ENSBGRG00000018070(+)	-	1049	1058	5.61e-05	0.222	CCCTGTCAGG
motif_203-bZIP3(bZIP)/col-bZIP3-DAP-Seq(GSE60143)/Homer	ENSBGRG00000026320(+)	+	1919	1933	5.62e-05	0.544	GCCCCCACGTGGAAA
motif_223-THRb(NR)/HepG2-THRb.Flag-ChIP-Seq(Encode)/Homer	ENSBGRG00000018779(-)	-	299	313	5.62e-05	0.181	GTTCAAGCAAGGCCA
motif_112-SeqBias:_CA-repeat	ENSBGRG00000017594(-)	-	218	227	5.62e-05	0.0993	CACACACGCA
motif_112-SeqBias:_CA-repeat	ENSBGRG00000017594(-)	-	220	229	5.62e-05	0.0993	CACACACACG
motif_112-SeqBias:_CA-repeat	ENSBGRG00000017594(-)	-	240	249	5.62e-05	0.0993	CACACACGCA
motif_112-SeqBias:_CA-repeat	ENSBGRG00000017594(-)	-	242	251	5.62e-05	0.0993	CACACACACG
motif_112-SeqBias:_CA-repeat	ENSBGRG00000017594(-)	-	244	253	5.62e-05	0.0993	CGCACACACA
motif_112-SeqBias:_CA-repeat	ENSBGRG00000017594(-)	-	246	255	5.62e-05	0.0993	CACGCACACA
motif_112-SeqBias:_CA-repeat	ENSBGRG00000017594(-)	-	258	267	5.62e-05	0.0993	CACACACGCA
motif_112-SeqBias:_CA-repeat	ENSBGRG00000017594(-)	-	260	269	5.62e-05	0.0993	CACACACACG
motif_112-SeqBias:_CA-repeat	ENSBGRG00000017594(-)	-	262	271	5.62e-05	0.0993	CGCACACACA
motif_112-SeqBias:_CA-repeat	ENSBGRG00000017594(-)	-	264	273	5.62e-05	0.0993	CACGCACACA
motif_282-NeuroG2(bHLH)/Fibroblast-NeuroG2-ChIP-Seq(GSE75910)/Homer	ENSBGRG00000018779(-)	+	225	234	5.63e-05	0.277	ACCAGCTGTG
motif_110-ZNF143|STAF(Zf)/CUTLL-ZNF143-ChIP-Seq(GSE29600)/Homer	ENSBGRG00000018070(+)	-	1775	1789	5.66e-05	0.161	GGCACCCAGGCTGCT
motif_175-bcd(Homeobox)/Embryo-Bcd-ChIP-Seq(GSE86966)/Homer	ENSBGRG00000026320(+)	-	1148	1159	5.69e-05	1	ACTGGATTAGGT
motif_253-GRHL2(CP2)/HBE-GRHL2-ChIP-Seq(GSE46194)/Homer	ENSBGRG00000018070(+)	+	1697	1716	5.69e-05	0.559	GCACTGGCTGGGCAGGATTT
motif_209-AREB3(bZIP)/col-AREB3-DAP-Seq(GSE60143)/Homer	ENSBGRG00000026320(+)	-	1919	1933	5.71e-05	0.399	TTTCCACGTGGGGGC
motif_2-Sp5(Zf)/mES-Sp5.Flag-ChIP-Seq(GSE72989)/Homer	ENSBGRG00000018779(-)	-	38	49	5.71e-05	0.15	AGTGGGTGGGAT
motif_267-ERF10(AP2EREBP)/col-ERF10-DAP-Seq(GSE60143)/Homer	ENSBGRG00000018070(+)	+	1245	1254	5.74e-05	1	CAGGCGGCGC
motif_2-Sp5(Zf)/mES-Sp5.Flag-ChIP-Seq(GSE72989)/Homer	ENSBGRG00000018779(-)	-	1804	1815	5.8e-05	0.15	GGAGGGAGGGGA
motif_191-Tcf12(bHLH)/GM12878-Tcf12-ChIP-Seq(GSE32465)/Homer	ENSBGRG00000018779(-)	+	1680	1689	5.85e-05	0.144	ACAGCTGTCC
motif_111-Trl(Zf)/S2-GAGAfactor-ChIP-Seq(GSE40646)/Homer	ENSBGRG00000018070(+)	+	88	95	5.86e-05	0.274	AGAGAGGG
motif_111-Trl(Zf)/S2-GAGAfactor-ChIP-Seq(GSE40646)/Homer	ENSBGRG00000018070(+)	+	1064	1071	5.86e-05	0.274	AGAGAGGG
motif_193-NPAS(bHLH)/Liver-NPAS-ChIP-Seq(GSE39860)/Homer	ENSBGRG00000017594(-)	-	789	796	5.86e-05	0.389	TACACGTG
motif_174-ABF1(bZIP)/Arabidopsis-ABF1-ChIP-Seq(GSE80564)/Homer	ENSBGRG00000017594(-)	+	789	796	5.86e-05	0.389	CACGTGTA
motif_111-Trl(Zf)/S2-GAGAfactor-ChIP-Seq(GSE40646)/Homer	ENSBGRG00000018779(-)	-	276	283	5.86e-05	0.274	AGAGAGGG
motif_239-PPARa(NR),DR1/Liver-Ppara-ChIP-Seq(GSE47954)/Homer	ENSBGRG00000018070(+)	-	988	1002	5.87e-05	0.213	ACTGGAGAAAGGGCA
motif_197-NPAS2(bHLH)/Liver-NPAS2-ChIP-Seq(GSE39860)/Homer	ENSBGRG00000026320(+)	-	951	960	5.89e-05	0.292	TCCATGTGCT
motif_248-Rfx1(HTH)/NPC-H3K4me1-ChIP-Seq(GSE16256)/Homer	ENSBGRG00000018779(-)	-	1162	1175	5.93e-05	0.19	AGTTGCTGTGGAGA
motif_20-Ronin(THAP)/ES-Thap11-ChIP-Seq(GSE51522)/Homer	ENSBGRG00000018779(-)	-	1117	1136	5.94e-05	1	AACTGCAGGTCCCTGGGCCC
motif_202-RXR(NR),DR1/3T3L1-RXR-ChIP-Seq(GSE13511)/Homer	ENSBGRG00000018070(+)	-	486	499	5.95e-05	0.168	CAGGGCAGGTGGCA
motif_192-Nur77(NR)/K562-NR4A1-ChIP-Seq(GSE31363)/Homer	ENSBGRG00000017594(-)	+	167	178	5.97e-05	0.674	TAACATTTCCAA
motif_11-NRF(NRF)/Promoter/Homer	ENSBGRG00000017594(-)	-	227	238	5.99e-05	0.278	GCGCGCATACAC
motif_221-ABF2(bZIP)/col-ABF2-DAP-Seq(GSE60143)/Homer	ENSBGRG00000017594(-)	-	783	797	6e-05	0.397	ATACACGTGTTACTA
motif_173-AGL63(MADS)/col-AGL63-DAP-Seq(GSE60143)/Homer	ENSBGRG00000017594(-)	+	1350	1361	6e-05	0.398	TTTCAAAATTTG
motif_39-TAGL1(MADS)/Tomato-TAGL1-ChIP-Seq(GSE116581)/Homer	ENSBGRG00000018070(+)	-	1668	1677	6.03e-05	0.383	CCAAATGTGG
motif_48-GFY(?)/Promoter/Homer	ENSBGRG00000026320(+)	+	314	325	6.03e-05	0.266	ACTAGAATTCCA
motif_283-Stat3(Stat)/mES-Stat3-ChIP-Seq(GSE11431)/Homer	ENSBGRG00000018779(-)	-	1279	1288	6.04e-05	0.598	CTTACTGGAA
motif_66-E-box(bHLH)/Promoter/Homer	ENSBGRG00000026320(+)	-	1203	1214	6.05e-05	0.321	GCACTCACGTGC
motif_16-Maz(Zf)/HepG2-Maz-ChIP-Seq(GSE31477)/Homer	ENSBGRG00000018070(+)	-	1558	1565	6.07e-05	0.0803	GGGTGGGG
motif_80-SeqBias:_GA-repeat	ENSBGRG00000018779(-)	-	817	826	6.08e-05	0.144	GAGTGAGAGA
motif_80-SeqBias:_GA-repeat	ENSBGRG00000018779(-)	-	819	828	6.08e-05	0.144	GAGAGTGAGA
motif_209-AREB3(bZIP)/col-AREB3-DAP-Seq(GSE60143)/Homer	ENSBGRG00000017594(-)	-	784	798	6.08e-05	0.399	TATACACGTGTTACT
motif_182-COUP-TFII(NR)/K562-NR2F1-ChIP-Seq(Encode)/Homer	ENSBGRG00000018779(-)	-	368	379	6.1e-05	0.596	AGGGAAGGGTCA
motif_67-KLF10(Zf)/HEK293-KLF10.GFP-ChIP-Seq(GSE58341)/Homer	ENSBGRG00000017594(-)	+	221	232	6.12e-05	0.881	GTGTGTGTGTAT
motif_210-TATA-Box(TBP)/Promoter/Homer	ENSBGRG00000018779(-)	-	1939	1950	6.12e-05	0.405	GCTTATATAGCT
motif_188-Foxo3(Forkhead)/U2OS-Foxo3-ChIP-Seq(E-MTAB-2701)/Homer	ENSBGRG00000018779(-)	+	922	929	6.14e-05	0.306	AGTAAACA
motif_188-Foxo3(Forkhead)/U2OS-Foxo3-ChIP-Seq(E-MTAB-2701)/Homer	ENSBGRG00000018779(-)	+	1300	1307	6.14e-05	0.306	AGTAAACA
motif_202-RXR(NR),DR1/3T3L1-RXR-ChIP-Seq(GSE13511)/Homer	ENSBGRG00000018070(+)	+	1888	1901	6.15e-05	0.168	TAGGCCAGGGGCTA
motif_120-RFX(HTH)/K562-RFX3-ChIP-Seq(SRA012198)/Homer	ENSBGRG00000018779(-)	+	1966	1981	6.15e-05	0.203	GGCTCCCCAGGGCAAC
motif_64-NF1(CTF)/LNCAP-NF1-ChIP-Seq(Unpublished)/Homer	ENSBGRG00000018070(+)	-	143	158	6.17e-05	0.197	CCAGGGTCACAGCCAG
motif_103-At5g18450(AP2EREBP)/col-At5g18450-DAP-Seq(GSE60143)/Homer	ENSBGRG00000018779(-)	-	1726	1733	6.19e-05	0.601	CACCGCTC
motif_248-Rfx1(HTH)/NPC-H3K4me1-ChIP-Seq(GSE16256)/Homer	ENSBGRG00000018070(+)	+	1238	1251	6.27e-05	0.19	GGTTTCCCAGGCGG
motif_78-ZNF467(Zf)/HEK293-ZNF467.GFP-ChIP-Seq(GSE58341)/Homer	ENSBGRG00000018779(-)	-	1808	1819	6.27e-05	0.137	CAGGGGAGGGAG
motif_7-KLF3(Zf)/MEF-Klf3-ChIP-Seq(GSE44748)/Homer	ENSBGRG00000018070(+)	-	175	189	6.29e-05	0.139	GGGCCACGACCAGGC
motif_229-GBF6(bZIP)/colamp-GBF6-DAP-Seq(GSE60143)/Homer	ENSBGRG00000018779(-)	-	1536	1550	6.33e-05	0.419	ATCAACACGTCACTT
motif_19-NRF1(NRF)/MCF7-NRF1-ChIP-Seq(Unpublished)/Homer	ENSBGRG00000017594(-)	-	235	246	6.35e-05	0.237	ACACGCACGCGC
motif_68-Six1(Homeobox)/Myoblast-Six1-ChIP-Chip(GSE20150)/Homer	ENSBGRG00000018779(-)	+	252	263	6.35e-05	0.492	TTGTCACGTTTC
motif_5-KLF14(Zf)/HEK293-KLF14.GFP-ChIP-Seq(GSE58341)/Homer	ENSBGRG00000018070(+)	+	4	15	6.39e-05	0.145	GAGGGGAGGGGA
motif_271-Ascl1(bHLH)/NeuralTubes-Ascl1-ChIP-Seq(GSE55840)/Homer	ENSBGRG00000018779(-)	+	1147	1158	6.42e-05	0.125	CCGGCAGGTGTC
motif_37-MITF(bHLH)/MastCells-MITF-ChIP-Seq(GSE48085)/Homer	ENSBGRG00000018779(-)	+	1325	1334	6.46e-05	0.786	GGCCTGTGAC
motif_13-Sp2(Zf)/HEK293-Sp2.eGFP-ChIP-Seq(Encode)/Homer	ENSBGRG00000018070(+)	-	6	17	6.47e-05	0.29	GGTCCCCTCCCC
motif_216-THRa(NR)/C17.2-THRa-ChIP-Seq(GSE38347)/Homer	ENSBGRG00000017594(-)	+	371	385	6.48e-05	0.25	TGCCCGCTGAGGCCA
motif_124-Foxo1(Forkhead)/RAW-Foxo1-ChIP-Seq(Fan_et_al.)/Homer	ENSBGRG00000018779(-)	-	771	778	6.51e-05	0.322	CTGTTGAC
motif_124-Foxo1(Forkhead)/RAW-Foxo1-ChIP-Seq(Fan_et_al.)/Homer	ENSBGRG00000018779(-)	-	1672	1679	6.51e-05	0.322	CTGTTGAC
motif_106-BIM3(bHLH)/col-BIM3-DAP-Seq(GSE60143)/Homer	ENSBGRG00000018070(+)	-	17	28	6.51e-05	0.257	GGCTCACGTGTG
motif_280-MYB3(MYB)/Arabidopsis-MYB3-ChIP-Seq(GSE80564)/Homer	ENSBGRG00000026320(+)	+	1990	1999	6.51e-05	0.468	ATTAGGTGAG
motif_181-SpiB(ETS)/OCILY3-SPIB-ChIP-Seq(GSE56857)/Homer	ENSBGRG00000026320(+)	+	1660	1671	6.55e-05	0.322	AAAGGGGAACAG
motif_80-SeqBias:_GA-repeat	ENSBGRG00000018779(-)	-	1805	1814	6.58e-05	0.144	GAGGGAGGGG
motif_80-SeqBias:_GA-repeat	ENSBGRG00000018779(-)	-	1807	1816	6.58e-05	0.144	GGGAGGGAGG
motif_80-SeqBias:_GA-repeat	ENSBGRG00000018779(-)	+	1876	1885	6.58e-05	0.144	GAGGGAGGGG
motif_239-PPARa(NR),DR1/Liver-Ppara-ChIP-Seq(GSE47954)/Homer	ENSBGRG00000018070(+)	+	761	775	6.58e-05	0.213	GAGAAGCAGAGGGCA
motif_250-c-Myc(bHLH)/LNCAP-cMyc-ChIP-Seq(Unpublished)/Homer	ENSBGRG00000026320(+)	+	1202	1209	6.59e-05	0.312	AGCACGTG
motif_7-KLF3(Zf)/MEF-Klf3-ChIP-Seq(GSE44748)/Homer	ENSBGRG00000018070(+)	+	1684	1698	6.6e-05	0.139	GGACCCCACACTGGC
motif_225-FOXK1(Forkhead)/HEK293-FOXK1-ChIP-Seq(GSE51673)/Homer	ENSBGRG00000018779(-)	+	1489	1498	6.62e-05	0.439	GGCTGTTTAC
motif_265-ERF7(AP2EREBP)/col-ERF7-DAP-Seq(GSE60143)/Homer	ENSBGRG00000026320(+)	-	1954	1963	6.64e-05	0.755	TTGGCGGCAG
motif_239-PPARa(NR),DR1/Liver-Ppara-ChIP-Seq(GSE47954)/Homer	ENSBGRG00000018779(-)	-	368	382	6.67e-05	0.213	TTGAGGGAAGGGTCA
motif_50-SeqBias:_polyA-repeat	ENSBGRG00000017594(-)	-	1749	1758	6.67e-05	0.0464	TAAAAAAAAA
motif_50-SeqBias:_polyA-repeat	ENSBGRG00000018779(-)	+	847	856	6.67e-05	0.0464	AAAAAAAAAT
motif_50-SeqBias:_polyA-repeat	ENSBGRG00000018779(-)	+	848	857	6.67e-05	0.0464	AAAAAAAATA
motif_50-SeqBias:_polyA-repeat	ENSBGRG00000018779(-)	+	849	858	6.67e-05	0.0464	AAAAAAATAA
motif_50-SeqBias:_polyA-repeat	ENSBGRG00000018779(-)	+	850	859	6.67e-05	0.0464	AAAAAATAAA
motif_50-SeqBias:_polyA-repeat	ENSBGRG00000018779(-)	+	851	860	6.67e-05	0.0464	AAAAATAAAA
motif_50-SeqBias:_polyA-repeat	ENSBGRG00000018779(-)	+	852	861	6.67e-05	0.0464	AAAATAAAAA
motif_50-SeqBias:_polyA-repeat	ENSBGRG00000018779(-)	+	853	862	6.67e-05	0.0464	AAATAAAAAA
motif_50-SeqBias:_polyA-repeat	ENSBGRG00000018779(-)	+	854	863	6.67e-05	0.0464	AATAAAAAAA
motif_257-ANAC038(NAC)/col-ANAC038-DAP-Seq(GSE60143)/Homer	ENSBGRG00000018779(-)	-	1537	1546	6.68e-05	0.333	ACACGTCACT
motif_66-E-box(bHLH)/Promoter/Homer	ENSBGRG00000018070(+)	-	18	29	6.74e-05	0.321	GGGCTCACGTGT
motif_192-Nur77(NR)/K562-NR4A1-ChIP-Seq(GSE31363)/Homer	ENSBGRG00000018779(-)	+	368	379	6.78e-05	0.674	TGACCCTTCCCT
motif_249-CEBP:AP1(bZIP)/ThioMac-CEBPb-ChIP-Seq(GSE21512)/Homer	ENSBGRG00000026320(+)	+	344	353	6.78e-05	0.675	TATGAAGCAA
motif_48-GFY(?)/Promoter/Homer	ENSBGRG00000018779(-)	+	1522	1533	6.8e-05	0.266	GCAACACTTCCC
motif_105-bHLHE41(bHLH)/proB-Bhlhe41-ChIP-Seq(GSE93764)/Homer	ENSBGRG00000018070(+)	-	864	873	6.81e-05	0.355	TCACGTGGCT
motif_245-AT5G02460(C2C2dof)/col-AT5G02460-DAP-Seq(GSE60143)/Homer	ENSBGRG00000018779(-)	-	1647	1654	6.83e-05	0.443	CTCCTTTT
motif_119-EKLF(Zf)/Erythrocyte-Klf1-ChIP-Seq(GSE20478)/Homer	ENSBGRG00000018779(-)	-	682	693	6.85e-05	0.359	CTGGGGGTGGTT
motif_191-Tcf12(bHLH)/GM12878-Tcf12-ChIP-Seq(GSE32465)/Homer	ENSBGRG00000018779(-)	-	1678	1687	6.85e-05	0.144	ACAGCTGTCT
motif_177-PPARE(NR),DR1/3T3L1-Pparg-ChIP-Seq(GSE13511)/Homer	ENSBGRG00000018779(-)	-	1884	1897	6.85e-05	0.189	ACACCCCTGCCCCC
motif_200-ANAC046(NAC)/colamp-ANAC046-DAP-Seq(GSE60143)/Homer	ENSBGRG00000018779(-)	-	1537	1546	6.89e-05	0.458	ACACGTCACT
motif_5-KLF14(Zf)/HEK293-KLF14.GFP-ChIP-Seq(GSE58341)/Homer	ENSBGRG00000018779(-)	-	1804	1815	6.9e-05	0.145	GGAGGGAGGGGA
motif_45-Klf4(Zf)/mES-Klf4-ChIP-Seq(GSE11431)/Homer	ENSBGRG00000018779(-)	+	38	47	6.91e-05	0.547	ATCCCACCCA
motif_285-HOXA9(Homeobox)/HSC-Hoxa9-ChIP-Seq(GSE33509)/Homer	ENSBGRG00000017594(-)	-	1525	1536	6.91e-05	1	TGTCATAAAACA
motif_149-Tcfcp2l1(CP2)/mES-Tcfcp2l1-ChIP-Seq(GSE11431)/Homer	ENSBGRG00000018070(+)	-	912	931	6.92e-05	0.668	CAACCCAGGTTTAACCTGCC
motif_61-SPCH(bHLH)/Seedling-SPCH-ChIP-Seq(GSE57497)/Homer	ENSBGRG00000018070(+)	-	866	875	6.93e-05	0.345	ACTCACGTGG
motif_132-Tlx?(NR)/NPC-H3K4me1-ChIP-Seq(GSE16256)/Homer	ENSBGRG00000018070(+)	+	143	156	6.95e-05	0.163	CTGGCTGTGACCCT
motif_238-n-Myc(bHLH)/mES-nMyc-ChIP-Seq(GSE11431)/Homer	ENSBGRG00000026320(+)	+	1201	1210	6.95e-05	0.315	GAGCACGTGA
motif_54-ETV4(ETS)/HepG2-ETV4-ChIP-Seq(ENCODE)/Homer	ENSBGRG00000026320(+)	+	1668	1677	6.95e-05	1	ACAGGAAGGG
motif_45-Klf4(Zf)/mES-Klf4-ChIP-Seq(GSE11431)/Homer	ENSBGRG00000018779(-)	+	683	692	6.97e-05	0.547	ACCACCCCCA
motif_162-Esrrb(NR)/mES-Esrrb-ChIP-Seq(GSE11431)/Homer	ENSBGRG00000026320(+)	-	1408	1417	6.98e-05	0.38	TTGACCTCCA
motif_22-KLF5(Zf)/LoVo-KLF5-ChIP-Seq(GSE49402)/Homer	ENSBGRG00000018070(+)	+	319	328	6.98e-05	0.27	GGGGTGGAGC
motif_195-bZIP18(bZIP)/colamp-bZIP18-DAP-Seq(GSE60143)/Homer	ENSBGRG00000018779(-)	+	1678	1687	6.99e-05	0.274	AGACAGCTGT
motif_256-STAT1(Stat)/HelaS3-STAT1-ChIP-Seq(GSE12782)/Homer	ENSBGRG00000018779(-)	+	1276	1289	7.01e-05	1	GTGTTCCAGTAAGT
motif_86-WT1(Zf)/Kidney-WT1-ChIP-Seq(GSE90016)/Homer	ENSBGRG00000018779(-)	+	1811	1822	7.02e-05	0.444	CCTCCCCTGCTT
motif_110-ZNF143|STAF(Zf)/CUTLL-ZNF143-ChIP-Seq(GSE29600)/Homer	ENSBGRG00000018070(+)	+	1239	1253	7.02e-05	0.161	GTTTCCCAGGCGGCG
motif_2-Sp5(Zf)/mES-Sp5.Flag-ChIP-Seq(GSE72989)/Homer	ENSBGRG00000026320(+)	+	1502	1513	7.02e-05	0.15	GATAGGAGGAGC
motif_242-MYB116(MYB)/colamp-MYB116-DAP-Seq(GSE60143)/Homer	ENSBGRG00000026320(+)	+	1852	1861	7.02e-05	1	GGTTAGGCGT
motif_80-SeqBias:_GA-repeat	ENSBGRG00000026320(+)	+	1489	1498	7.03e-05	0.144	GAGAGACAGA
motif_144-bHLHE40(bHLH)/HepG2-BHLHE40-ChIP-Seq(GSE31477)/Homer	ENSBGRG00000018070(+)	+	18	27	7.05e-05	0.433	ACACGTGAGC
motif_261-ZSCAN22(Zf)/HEK293-ZSCAN22.GFP-ChIP-Seq(GSE58341)/Homer	ENSBGRG00000018070(+)	+	1057	1076	7.06e-05	0.0974	GGAAACCAGAGAGGGAAGGA
motif_89-Egr1(Zf)/K562-Egr1-ChIP-Seq(GSE32465)/Homer	ENSBGRG00000017594(-)	+	244	253	7.06e-05	0.186	TGTGTGTGCG
motif_89-Egr1(Zf)/K562-Egr1-ChIP-Seq(GSE32465)/Homer	ENSBGRG00000017594(-)	+	262	271	7.06e-05	0.186	TGTGTGTGCG
motif_218-FoxL2(Forkhead)/Ovary-FoxL2-ChIP-Seq(GSE60858)/Homer	ENSBGRG00000018779(-)	-	1490	1501	7.06e-05	0.54	TGGGTAAACAGC
motif_78-ZNF467(Zf)/HEK293-ZNF467.GFP-ChIP-Seq(GSE58341)/Homer	ENSBGRG00000018070(+)	-	1918	1929	7.07e-05	0.137	GGGGGAAGGATG
motif_151-Rfx2(HTH)/LoVo-RFX2-ChIP-Seq(GSE49402)/Homer	ENSBGRG00000017594(-)	-	1406	1420	7.08e-05	0.199	GTTGTCTGGGGGACA
motif_165-Smad3(MAD)/NPC-Smad3-ChIP-Seq(GSE36673)/Homer	ENSBGRG00000026320(+)	+	241	248	7.08e-05	0.412	TAGTCTGC
motif_165-Smad3(MAD)/NPC-Smad3-ChIP-Seq(GSE36673)/Homer	ENSBGRG00000026320(+)	+	695	702	7.08e-05	0.412	TAGTCTGC
motif_271-Ascl1(bHLH)/NeuralTubes-Ascl1-ChIP-Seq(GSE55840)/Homer	ENSBGRG00000018779(-)	+	1677	1688	7.08e-05	0.125	CAGACAGCTGTC
motif_220-ERF105(AP2EREBP)/colamp-ERF105-DAP-Seq(GSE60143)/Homer	ENSBGRG00000018070(+)	+	1246	1253	7.1e-05	1	AGGCGGCG
motif_275-Ascl2(bHLH)/ESC-Ascl2-ChIP-Seq(GSE97712)/Homer	ENSBGRG00000018779(-)	+	636	647	7.2e-05	0.227	GGGGCAGGTGGC
motif_261-ZSCAN22(Zf)/HEK293-ZSCAN22.GFP-ChIP-Seq(GSE58341)/Homer	ENSBGRG00000018070(+)	+	85	104	7.21e-05	0.0974	GGCAGAGAGGGGGCAGTGGC
motif_191-Tcf12(bHLH)/GM12878-Tcf12-ChIP-Seq(GSE32465)/Homer	ENSBGRG00000018070(+)	-	1726	1735	7.22e-05	0.144	CCACCTGCTG
motif_197-NPAS2(bHLH)/Liver-NPAS2-ChIP-Seq(GSE39860)/Homer	ENSBGRG00000018070(+)	+	17	26	7.22e-05	0.292	CACACGTGAG
motif_261-ZSCAN22(Zf)/HEK293-ZSCAN22.GFP-ChIP-Seq(GSE58341)/Homer	ENSBGRG00000026320(+)	+	1621	1640	7.23e-05	0.0974	TGAAGAGAAAAGGAAGAGGA
motif_110-ZNF143|STAF(Zf)/CUTLL-ZNF143-ChIP-Seq(GSE29600)/Homer	ENSBGRG00000018070(+)	+	1182	1196	7.27e-05	0.161	GTCCCCCAGAGGTCC
motif_81-CLOCK(bHLH)/Liver-Clock-ChIP-Seq(GSE39860)/Homer	ENSBGRG00000017594(-)	+	787	794	7.33e-05	0.388	AACACGTG
motif_262-THRb(NR)/Liver-NR1A2-ChIP-Seq(GSE52613)/Homer	ENSBGRG00000018779(-)	-	1192	1199	7.4e-05	0.587	TCAGGTCA
motif_74-USF1(bHLH)/GM12878-Usf1-ChIP-Seq(GSE32465)/Homer	ENSBGRG00000018070(+)	-	18	27	7.41e-05	0.259	GCTCACGTGT
motif_78-ZNF467(Zf)/HEK293-ZNF467.GFP-ChIP-Seq(GSE58341)/Homer	ENSBGRG00000018070(+)	+	1965	1976	7.42e-05	0.137	TGGGGGAGGCAG
motif_105-bHLHE41(bHLH)/proB-Bhlhe41-ChIP-Seq(GSE93764)/Homer	ENSBGRG00000018070(+)	+	18	27	7.44e-05	0.355	ACACGTGAGC
motif_107-PBX1(Homeobox)/MCF7-PBX1-ChIP-Seq(GSE28007)/Homer	ENSBGRG00000018070(+)	-	907	918	7.45e-05	0.621	ACCTGCCAGTGA
motif_120-RFX(HTH)/K562-RFX3-ChIP-Seq(SRA012198)/Homer	ENSBGRG00000018070(+)	-	1239	1254	7.47e-05	0.204	GCGCCGCCTGGGAAAC
motif_180-FOXP1(Forkhead)/H9-FOXP1-ChIP-Seq(GSE31006)/Homer	ENSBGRG00000018779(-)	-	1299	1310	7.48e-05	0.744	ACATGTTTACTG
motif_199-bZIP28(bZIP)/col-bZIP28-DAP-Seq(GSE60143)/Homer	ENSBGRG00000018779(-)	-	1537	1548	7.49e-05	0.48	CAACACGTCACT
motif_110-ZNF143|STAF(Zf)/CUTLL-ZNF143-ChIP-Seq(GSE29600)/Homer	ENSBGRG00000026320(+)	-	1676	1690	7.49e-05	0.161	GTCTCCCATGGATCC
motif_104-PIF5ox(bHLH)/Arabidopsis-PIF5ox-ChIP-Seq(GSE35062)/Homer	ENSBGRG00000026320(+)	+	1203	1212	7.52e-05	0.249	GCACGTGAGT
motif_98-NF1-halfsite(CTF)/LNCaP-NF1-ChIP-Seq(Unpublished)/Homer	ENSBGRG00000018070(+)	-	82	89	7.54e-05	0.366	CTGCCAAC
motif_191-Tcf12(bHLH)/GM12878-Tcf12-ChIP-Seq(GSE32465)/Homer	ENSBGRG00000018779(-)	+	226	235	7.55e-05	0.144	CCAGCTGTGC
motif_148-AT5G23930(mTERF)/col-AT5G23930-DAP-Seq(GSE60143)/Homer	ENSBGRG00000018070(+)	+	1247	1254	7.55e-05	1	GGCGGCGC
motif_108-PIF4(bHLH)/Seedling-PIF4-ChIP-Seq(GSE35315)/Homer	ENSBGRG00000026320(+)	+	1201	1210	7.58e-05	0.266	GAGCACGTGA
motif_112-SeqBias:_CA-repeat	ENSBGRG00000017594(-)	-	222	231	7.59e-05	0.113	TACACACACA
motif_112-SeqBias:_CA-repeat	ENSBGRG00000017594(-)	-	224	233	7.59e-05	0.113	CATACACACA
motif_265-ERF7(AP2EREBP)/col-ERF7-DAP-Seq(GSE60143)/Homer	ENSBGRG00000026320(+)	-	1966	1975	7.59e-05	0.755	GTGGCGGCAG
motif_179-At5g04390(C2H2)/col200-At5g04390-DAP-Seq(GSE60143)/Homer	ENSBGRG00000018779(-)	+	489	496	7.61e-05	0.137	AGTGAAAA
motif_179-At5g04390(C2H2)/col200-At5g04390-DAP-Seq(GSE60143)/Homer	ENSBGRG00000018070(+)	+	709	716	7.61e-05	0.137	AGTGAAAT
motif_179-At5g04390(C2H2)/col200-At5g04390-DAP-Seq(GSE60143)/Homer	ENSBGRG00000017594(-)	+	1853	1860	7.61e-05	0.137	AGTGAAAT
motif_179-At5g04390(C2H2)/col200-At5g04390-DAP-Seq(GSE60143)/Homer	ENSBGRG00000026320(+)	-	74	81	7.61e-05	0.137	AGTGAAAA
motif_179-At5g04390(C2H2)/col200-At5g04390-DAP-Seq(GSE60143)/Homer	ENSBGRG00000026320(+)	-	528	535	7.61e-05	0.137	AGTGAAAA
motif_179-At5g04390(C2H2)/col200-At5g04390-DAP-Seq(GSE60143)/Homer	ENSBGRG00000018779(-)	-	981	988	7.61e-05	0.137	AGTGAAAA
motif_224-ETS:RUNX(ETS,Runt)/Jurkat-RUNX1-ChIP-Seq(GSE17954)/Homer	ENSBGRG00000026320(+)	+	95	106	7.67e-05	0.322	GAAGGAAATGGC
motif_224-ETS:RUNX(ETS,Runt)/Jurkat-RUNX1-ChIP-Seq(GSE17954)/Homer	ENSBGRG00000026320(+)	+	549	560	7.67e-05	0.322	GAAGGAAATGGC
motif_39-TAGL1(MADS)/Tomato-TAGL1-ChIP-Seq(GSE116581)/Homer	ENSBGRG00000017594(-)	+	1070	1079	7.7e-05	0.383	CCATATAAAG
motif_89-Egr1(Zf)/K562-Egr1-ChIP-Seq(GSE32465)/Homer	ENSBGRG00000017594(-)	+	1939	1948	7.7e-05	0.186	GCCGTGGGTG
motif_178-STZ(C2H2)/colamp-STZ-DAP-Seq(GSE60143)/Homer	ENSBGRG00000026320(+)	+	67	74	7.72e-05	0.302	CTTTCACT
motif_178-STZ(C2H2)/colamp-STZ-DAP-Seq(GSE60143)/Homer	ENSBGRG00000026320(+)	+	521	528	7.72e-05	0.302	CTTTCACT
motif_162-Esrrb(NR)/mES-Esrrb-ChIP-Seq(GSE11431)/Homer	ENSBGRG00000018070(+)	+	149	158	7.72e-05	0.38	GTGACCCTGG
motif_132-Tlx?(NR)/NPC-H3K4me1-ChIP-Seq(GSE16256)/Homer	ENSBGRG00000018070(+)	-	1791	1804	7.76e-05	0.163	CTGGGCCTCAGCCA
motif_231-VIP1(bZIP)/col-VIP1-DAP-Seq(GSE60143)/Homer	ENSBGRG00000018070(+)	+	75	89	7.77e-05	0.177	CGGCACAGTTGGCAG
motif_216-THRa(NR)/C17.2-THRa-ChIP-Seq(GSE38347)/Homer	ENSBGRG00000018779(-)	+	760	774	7.77e-05	0.25	GGACACAGAAGGTCA
motif_183-Hoxa9(Homeobox)/ChickenMSG-Hoxa9.Flag-ChIP-Seq(GSE86088)/Homer	ENSBGRG00000018779(-)	-	459	468	7.78e-05	0.775	AGCCATTAAA
motif_78-ZNF467(Zf)/HEK293-ZNF467.GFP-ChIP-Seq(GSE58341)/Homer	ENSBGRG00000018779(-)	-	369	380	7.79e-05	0.137	GAGGGAAGGGTC
motif_63-GABPA(ETS)/Jurkat-GABPa-ChIP-Seq(GSE17954)/Homer	ENSBGRG00000026320(+)	+	1667	1676	7.82e-05	1	AACAGGAAGG
motif_52-Zfp281(Zf)/ES-Zfp281-ChIP-Seq(GSE81042)/Homer	ENSBGRG00000018070(+)	+	502	513	7.83e-05	0.078	CCCTTCCTCCGT
motif_69-HLH-1(bHLH)/cElegans-Embryo-HLH1-ChIP-Seq(modEncode)/Homer	ENSBGRG00000017594(-)	-	339	350	7.84e-05	0.308	GACAACTGATTT
motif_205-Hoxb4(Homeobox)/ES-Hoxb4-ChIP-Seq(GSE34014)/Homer	ENSBGRG00000026320(+)	-	272	283	7.85e-05	0.781	AGATTAATGATC
motif_205-Hoxb4(Homeobox)/ES-Hoxb4-ChIP-Seq(GSE34014)/Homer	ENSBGRG00000026320(+)	-	727	738	7.85e-05	0.781	AGATTAATGATC
motif_125-Max(bHLH)/K562-Max-ChIP-Seq(GSE31477)/Homer	ENSBGRG00000026320(+)	-	1920	1931	7.87e-05	0.327	TCCACGTGGGGG
motif_271-Ascl1(bHLH)/NeuralTubes-Ascl1-ChIP-Seq(GSE55840)/Homer	ENSBGRG00000018070(+)	+	1725	1736	7.87e-05	0.125	CCAGCAGGTGGC
motif_65-Cbf1(bHLH)/Yeast-Cbf1-ChIP-Seq(GSE29506)/Homer	ENSBGRG00000026320(+)	+	1203	1212	7.89e-05	0.522	GCACGTGAGT
motif_261-ZSCAN22(Zf)/HEK293-ZSCAN22.GFP-ChIP-Seq(GSE58341)/Homer	ENSBGRG00000018070(+)	-	244	263	7.9e-05	0.0993	GCAAGCAAGAAGGAAGGAGC
motif_259-bZIP16(bZIP)/colamp-bZIP16-DAP-Seq(GSE60143)/Homer	ENSBGRG00000017594(-)	-	788	797	7.93e-05	0.51	ATACACGTGT
motif_238-n-Myc(bHLH)/mES-nMyc-ChIP-Seq(GSE11431)/Homer	ENSBGRG00000018070(+)	-	866	875	7.97e-05	0.315	ACTCACGTGG
motif_91-Tgif2(Homeobox)/mES-Tgif2-ChIP-Seq(GSE55404)/Homer	ENSBGRG00000018070(+)	-	1955	1962	7.98e-05	0.397	TGTCACCT
motif_122-ERRg(NR)/Kidney-ESRRG-ChIP-Seq(GSE104905)/Homer	ENSBGRG00000018779(-)	-	764	775	7.99e-05	0.457	TTGACCTTCTGT
motif_78-ZNF467(Zf)/HEK293-ZNF467.GFP-ChIP-Seq(GSE58341)/Homer	ENSBGRG00000018070(+)	+	823	834	7.99e-05	0.137	CGGAGAGGGGCA
motif_74-USF1(bHLH)/GM12878-Usf1-ChIP-Seq(GSE32465)/Homer	ENSBGRG00000026320(+)	-	1203	1212	8e-05	0.259	ACTCACGTGC
motif_108-PIF4(bHLH)/Seedling-PIF4-ChIP-Seq(GSE35315)/Homer	ENSBGRG00000026320(+)	-	1203	1212	8e-05	0.266	ACTCACGTGC
motif_132-Tlx?(NR)/NPC-H3K4me1-ChIP-Seq(GSE16256)/Homer	ENSBGRG00000018070(+)	-	1614	1627	8.02e-05	0.163	CAGGCTCGCTGGCT
motif_97-Elf4(ETS)/BMDM-Elf4-ChIP-Seq(GSE88699)/Homer	ENSBGRG00000026320(+)	-	1667	1676	8.03e-05	1	CCTTCCTGTT
motif_37-MITF(bHLH)/MastCells-MITF-ChIP-Seq(GSE48085)/Homer	ENSBGRG00000018070(+)	-	865	874	8.05e-05	0.786	CTCACGTGGC
motif_174-ABF1(bZIP)/Arabidopsis-ABF1-ChIP-Seq(GSE80564)/Homer	ENSBGRG00000026320(+)	-	1922	1929	8.05e-05	0.401	CACGTGGG
motif_133-SOC1(MADS)/Seedling-SOC1-ChIP-Seq(GSE45846)/Homer	ENSBGRG00000017594(-)	-	1070	1081	8.06e-05	0.401	TTCTTTATATGG
motif_230-Foxf1(Forkhead)/Lung-Foxf1-ChIP-Seq(GSE77951)/Homer	ENSBGRG00000018779(-)	-	1491	1502	8.11e-05	0.852	GTGGGTAAACAG
motif_191-Tcf12(bHLH)/GM12878-Tcf12-ChIP-Seq(GSE32465)/Homer	ENSBGRG00000018070(+)	+	1801	1810	8.13e-05	0.144	CCAGCTGGGC
motif_191-Tcf12(bHLH)/GM12878-Tcf12-ChIP-Seq(GSE32465)/Homer	ENSBGRG00000018070(+)	-	1799	1808	8.13e-05	0.144	CCAGCTGGGC
motif_258-FOXK2(Forkhead)/U2OS-FOXK2-ChIP-Seq(E-MTAB-2204)/Homer	ENSBGRG00000018779(-)	-	1670	1681	8.13e-05	0.539	GTCTGTTGACAT
motif_218-FoxL2(Forkhead)/Ovary-FoxL2-ChIP-Seq(GSE60858)/Homer	ENSBGRG00000018779(-)	+	920	931	8.16e-05	0.54	ACAGTAAACATT
motif_64-NF1(CTF)/LNCAP-NF1-ChIP-Seq(Unpublished)/Homer	ENSBGRG00000018070(+)	+	1863	1878	8.16e-05	0.223	CAGGGCACTGGGCCCT
motif_215-ZNF189(Zf)/HEK293-ZNF189.GFP-ChIP-Seq(GSE58341)/Homer	ENSBGRG00000026320(+)	+	1664	1673	8.16e-05	0.532	GGGAACAGGA
motif_246-NeuroD1(bHLH)/Islet-NeuroD1-ChIP-Seq(GSE30298)/Homer	ENSBGRG00000018779(-)	+	225	234	8.2e-05	0.146	ACCAGCTGTG
motif_166-bHLH74(bHLH)/col-bHLH74-DAP-Seq(GSE60143)/Homer	ENSBGRG00000026320(+)	-	1922	1933	8.21e-05	0.32	TTTCCACGTGGG
motif_197-NPAS2(bHLH)/Liver-NPAS2-ChIP-Seq(GSE39860)/Homer	ENSBGRG00000017594(-)	-	787	796	8.21e-05	0.292	TACACGTGTT
motif_16-Maz(Zf)/HepG2-Maz-ChIP-Seq(GSE31477)/Homer	ENSBGRG00000018070(+)	+	1966	1973	8.21e-05	0.102	GGGGGAGG
motif_203-bZIP3(bZIP)/col-bZIP3-DAP-Seq(GSE60143)/Homer	ENSBGRG00000017594(-)	+	784	798	8.23e-05	0.544	AGTAACACGTGTATA
motif_132-Tlx?(NR)/NPC-H3K4me1-ChIP-Seq(GSE16256)/Homer	ENSBGRG00000018070(+)	-	144	157	8.26e-05	0.163	CAGGGTCACAGCCA
motif_211-ABI5(bZIP)/col-ABI5-DAP-Seq(GSE60143)/Homer	ENSBGRG00000017594(-)	-	789	796	8.27e-05	0.53	TACACGTG
motif_116-E-box/Arabidopsis-Promoters/Homer	ENSBGRG00000017594(-)	-	789	796	8.27e-05	0.531	TACACGTG
motif_62-MyoG(bHLH)/C2C12-MyoG-ChIP-Seq(GSE36024)/Homer	ENSBGRG00000018779(-)	+	225	232	8.27e-05	0.2	ACCAGCTG
motif_101-Meis1(Homeobox)/MastCells-Meis1-ChIP-Seq(GSE48085)/Homer	ENSBGRG00000018779(-)	+	648	657	8.27e-05	0.272	GGGTGTCAGT
motif_165-Smad3(MAD)/NPC-Smad3-ChIP-Seq(GSE36673)/Homer	ENSBGRG00000026320(+)	-	1102	1109	8.28e-05	0.412	TTGGCTGC
motif_167-Tbx20(T-box)/Heart-Tbx20-ChIP-Seq(GSE29636)/Homer	ENSBGRG00000018779(-)	-	1134	1145	8.32e-05	0.549	GCTGGTGAAAAC
motif_214-Nrf2(bZIP)/Lymphoblast-Nrf2-ChIP-Seq(GSE37589)/Homer	ENSBGRG00000018779(-)	-	1078	1089	8.33e-05	1	TGGCTGAGTCCT
motif_131-JunB(bZIP)/DendriticCells-Junb-ChIP-Seq(GSE36099)/Homer	ENSBGRG00000018779(-)	+	1617	1626	8.34e-05	1	GATTAGTCAT
motif_168-GBF3(bZIP)/Arabidopsis-GBF3-ChIP-Seq(GSE80564)/Homer	ENSBGRG00000026320(+)	-	1921	1932	8.34e-05	0.595	TTCCACGTGGGG
motif_241-MafK(bZIP)/C2C12-MafK-ChIP-Seq(GSE36030)/Homer	ENSBGRG00000018070(+)	+	933	944	8.37e-05	0.827	GGTGACCCAGGA
motif_234-bZIP53(bZIP)/colamp-bZIP53-DAP-Seq(GSE60143)/Homer	ENSBGRG00000017594(-)	+	785	799	8.38e-05	0.555	GTAACACGTGTATAT
motif_162-Esrrb(NR)/mES-Esrrb-ChIP-Seq(GSE11431)/Homer	ENSBGRG00000018779(-)	-	766	775	8.4e-05	0.38	TTGACCTTCT
motif_156-Otx2(Homeobox)/EpiLC-Otx2-ChIP-Seq(GSE56098)/Homer	ENSBGRG00000026320(+)	+	1149	1158	8.42e-05	1	CCTAATCCAG
motif_119-EKLF(Zf)/Erythrocyte-Klf1-ChIP-Seq(GSE20478)/Homer	ENSBGRG00000018779(-)	-	37	48	8.44e-05	0.359	GTGGGTGGGATG
motif_45-Klf4(Zf)/mES-Klf4-ChIP-Seq(GSE11431)/Homer	ENSBGRG00000018070(+)	-	178	187	8.45e-05	0.547	GCCACGACCA
motif_266-Atf4(bZIP)/MEF-Atf4-ChIP-Seq(GSE35681)/Homer	ENSBGRG00000017594(-)	+	1259	1268	8.46e-05	0.842	GTGGTGCAAT
motif_58-TFE3(bHLH)/MEF-TFE3-ChIP-Seq(GSE75757)/Homer	ENSBGRG00000018070(+)	-	863	874	8.47e-05	0.837	CTCACGTGGCTT
motif_90-EWS:FLI1-fusion(ETS)/SK_N_MC-EWS:FLI1-ChIP-Seq(SRA014231)/Homer	ENSBGRG00000018779(-)	+	528	537	8.47e-05	1	ACCAGGAAAT
motif_125-Max(bHLH)/K562-Max-ChIP-Seq(GSE31477)/Homer	ENSBGRG00000018070(+)	+	865	876	8.48e-05	0.327	GCCACGTGAGTG
motif_125-Max(bHLH)/K562-Max-ChIP-Seq(GSE31477)/Homer	ENSBGRG00000018070(+)	-	863	874	8.48e-05	0.327	CTCACGTGGCTT
motif_34-TGA2(bZIP)/colamp-TGA2-DAP-Seq(GSE60143)/Homer	ENSBGRG00000018779(-)	-	1535	1544	8.5e-05	1	ACGTCACTTG
motif_100-Bach2(bZIP)/OCILy7-Bach2-ChIP-Seq(GSE44420)/Homer	ENSBGRG00000018779(-)	+	1770	1779	8.53e-05	1	TCCTGATTCA
motif_110-ZNF143|STAF(Zf)/CUTLL-ZNF143-ChIP-Seq(GSE29600)/Homer	ENSBGRG00000018070(+)	-	1675	1689	8.56e-05	0.166	GGGTCCCAAAAGCCA
motif_230-Foxf1(Forkhead)/Lung-Foxf1-ChIP-Seq(GSE77951)/Homer	ENSBGRG00000017594(-)	+	685	696	8.58e-05	0.852	ACTTGTAAACAT
motif_7-KLF3(Zf)/MEF-Klf3-ChIP-Seq(GSE44748)/Homer	ENSBGRG00000018779(-)	-	1654	1668	8.59e-05	0.162	GCGCCACACCGCTGC
motif_123-Tgif1(Homeobox)/mES-Tgif1-ChIP-Seq(GSE55404)/Homer	ENSBGRG00000017594(-)	-	1173	1180	8.6e-05	0.286	TTGTCATC
motif_123-Tgif1(Homeobox)/mES-Tgif1-ChIP-Seq(GSE55404)/Homer	ENSBGRG00000018779(-)	+	1798	1805	8.6e-05	0.286	TTGTCATC
motif_261-ZSCAN22(Zf)/HEK293-ZSCAN22.GFP-ChIP-Seq(GSE58341)/Homer	ENSBGRG00000026320(+)	+	994	1013	8.62e-05	0.102	CATGGGCAAATGCTGGGGGC
motif_197-NPAS2(bHLH)/Liver-NPAS2-ChIP-Seq(GSE39860)/Homer	ENSBGRG00000018779(-)	+	722	731	8.64e-05	0.292	GCCATGTGTG
motif_4-KLF1(Zf)/HUDEP2-KLF1-CutnRun(GSE136251)/Homer	ENSBGRG00000018779(-)	-	37	48	8.64e-05	0.337	GTGGGTGGGATG
motif_229-GBF6(bZIP)/colamp-GBF6-DAP-Seq(GSE60143)/Homer	ENSBGRG00000026320(+)	-	1920	1934	8.64e-05	0.429	TTTTCCACGTGGGGG
motif_51-Usf2(bHLH)/C2C12-Usf2-ChIP-Seq(GSE36030)/Homer	ENSBGRG00000018070(+)	+	865	874	8.73e-05	1	GCCACGTGAG
motif_222-bZIP68(bZIP)/col-bZIP68-DAP-Seq(GSE60143)/Homer	ENSBGRG00000026320(+)	+	1921	1930	8.76e-05	0.436	CCCCACGTGG
motif_184-Tcf21(bHLH)/ArterySmoothMuscle-Tcf21-ChIP-Seq(GSE61369)/Homer	ENSBGRG00000017594(-)	-	1878	1887	8.76e-05	0.143	TAACAGATGG
motif_223-THRb(NR)/HepG2-THRb.Flag-ChIP-Seq(Encode)/Homer	ENSBGRG00000018070(+)	+	1940	1954	8.76e-05	0.211	GGCTGCCCGGGGTGA
motif_144-bHLHE40(bHLH)/HepG2-BHLHE40-ChIP-Seq(GSE31477)/Homer	ENSBGRG00000018070(+)	-	864	873	8.76e-05	0.433	TCACGTGGCT
motif_208-MyoD(bHLH)/Myotube-MyoD-ChIP-Seq(GSE21614)/Homer	ENSBGRG00000026320(+)	-	210	221	8.78e-05	0.0898	TGCTGCTGCTGC
motif_208-MyoD(bHLH)/Myotube-MyoD-ChIP-Seq(GSE21614)/Homer	ENSBGRG00000026320(+)	-	213	224	8.78e-05	0.0898	TGCTGCTGCTGC
motif_208-MyoD(bHLH)/Myotube-MyoD-ChIP-Seq(GSE21614)/Homer	ENSBGRG00000026320(+)	-	216	227	8.78e-05	0.0898	TGCTGCTGCTGC
motif_208-MyoD(bHLH)/Myotube-MyoD-ChIP-Seq(GSE21614)/Homer	ENSBGRG00000026320(+)	-	664	675	8.78e-05	0.0898	TGCTGCTGCTGC
motif_208-MyoD(bHLH)/Myotube-MyoD-ChIP-Seq(GSE21614)/Homer	ENSBGRG00000026320(+)	-	667	678	8.78e-05	0.0898	TGCTGCTGCTGC
motif_208-MyoD(bHLH)/Myotube-MyoD-ChIP-Seq(GSE21614)/Homer	ENSBGRG00000026320(+)	-	670	681	8.78e-05	0.0898	TGCTGCTGCTGC
motif_197-NPAS2(bHLH)/Liver-NPAS2-ChIP-Seq(GSE39860)/Homer	ENSBGRG00000017594(-)	-	620	629	8.84e-05	0.292	TACATGTGAG
motif_262-THRb(NR)/Liver-NR1A2-ChIP-Seq(GSE52613)/Homer	ENSBGRG00000018779(-)	+	1201	1208	8.86e-05	0.587	CAAGGTCA
motif_125-Max(bHLH)/K562-Max-ChIP-Seq(GSE31477)/Homer	ENSBGRG00000026320(+)	-	1200	1211	8.88e-05	0.327	CTCACGTGCTCT
motif_213-GBF5(bZIP)/colamp-GBF5-DAP-Seq(GSE60143)/Homer	ENSBGRG00000017594(-)	+	785	799	8.93e-05	0.591	GTAACACGTGTATAT
motif_226-GT3a(Trihelix)/col-GT3a-DAP-Seq(GSE60143)/Homer	ENSBGRG00000017594(-)	+	619	633	8.93e-05	0.591	TCTCACATGTAATTT
motif_2-Sp5(Zf)/mES-Sp5.Flag-ChIP-Seq(GSE72989)/Homer	ENSBGRG00000018070(+)	+	4	15	8.97e-05	0.157	GAGGGGAGGGGA
motif_168-GBF3(bZIP)/Arabidopsis-GBF3-ChIP-Seq(GSE80564)/Homer	ENSBGRG00000018779(-)	+	721	732	8.99e-05	0.595	AGCCATGTGTGC
motif_272-bZIP69(bZIP)/col-bZIP69-DAP-Seq(GSE60143)/Homer	ENSBGRG00000018070(+)	+	78	89	8.99e-05	0.221	CACAGTTGGCAG
motif_245-AT5G02460(C2C2dof)/col-AT5G02460-DAP-Seq(GSE60143)/Homer	ENSBGRG00000018779(-)	-	1271	1278	9.01e-05	0.443	CACTTTTT
motif_150-BATF(bZIP)/Th17-BATF-ChIP-Seq(GSE39756)/Homer	ENSBGRG00000018779(-)	+	1617	1626	9.09e-05	1	GATTAGTCAT
motif_268-GATA11(C2C2gata)/col-GATA11-DAP-Seq(GSE60143)/Homer	ENSBGRG00000026320(+)	+	1318	1329	9.09e-05	0.393	AGACTGGATCTA
motif_120-RFX(HTH)/K562-RFX3-ChIP-Seq(SRA012198)/Homer	ENSBGRG00000018070(+)	-	149	164	9.11e-05	0.204	CCATCGCCAGGGTCAC
motif_79-Myf5(bHLH)/GM-Myf5-ChIP-Seq(GSE24852)/Homer	ENSBGRG00000018779(-)	-	226	235	9.13e-05	0.223	GCACAGCTGG
motif_66-E-box(bHLH)/Promoter/Homer	ENSBGRG00000018070(+)	-	866	877	9.16e-05	0.349	ACACTCACGTGG
motif_208-MyoD(bHLH)/Myotube-MyoD-ChIP-Seq(GSE21614)/Homer	ENSBGRG00000018779(-)	+	225	236	9.18e-05	0.0898	ACCAGCTGTGCG
motif_178-STZ(C2H2)/colamp-STZ-DAP-Seq(GSE60143)/Homer	ENSBGRG00000026320(+)	-	1756	1763	9.18e-05	0.302	CCTTCACT
motif_16-Maz(Zf)/HepG2-Maz-ChIP-Seq(GSE31477)/Homer	ENSBGRG00000018070(+)	-	501	508	9.2e-05	0.107	GGAAGGGG
motif_77-E-box/Drosophila-Promoters/Homer	ENSBGRG00000017594(-)	+	341	352	9.24e-05	0.26	ATCAGTTGTCTG
motif_240-Atoh1(bHLH)/Cerebellum-Atoh1-ChIP-Seq(GSE22111)/Homer	ENSBGRG00000018779(-)	+	1956	1967	9.27e-05	0.315	GGAGCAGATGGG
motif_237-MNT(bHLH)/HepG2-MNT-ChIP-Seq(Encode)/Homer	ENSBGRG00000026320(+)	+	1920	1929	9.27e-05	0.459	CCCCCACGTG
motif_132-Tlx?(NR)/NPC-H3K4me1-ChIP-Seq(GSE16256)/Homer	ENSBGRG00000018070(+)	+	1777	1790	9.29e-05	0.163	CAGCCTGGGTGCCT
motif_120-RFX(HTH)/K562-RFX3-ChIP-Seq(SRA012198)/Homer	ENSBGRG00000018070(+)	+	147	162	9.3e-05	0.204	CTGTGACCCTGGCGAT
motif_254-E2F3(E2F)/MEF-E2F3-ChIP-Seq(GSE71376)/Homer	ENSBGRG00000018070(+)	+	1389	1400	9.31e-05	0.589	CCTGGCGGGCTA
motif_208-MyoD(bHLH)/Myotube-MyoD-ChIP-Seq(GSE21614)/Homer	ENSBGRG00000026320(+)	+	218	229	9.32e-05	0.0898	AGCAGCAGCAAC
motif_208-MyoD(bHLH)/Myotube-MyoD-ChIP-Seq(GSE21614)/Homer	ENSBGRG00000026320(+)	+	672	683	9.32e-05	0.0898	AGCAGCAGCAAC
motif_119-EKLF(Zf)/Erythrocyte-Klf1-ChIP-Seq(GSE20478)/Homer	ENSBGRG00000018070(+)	+	331	342	9.33e-05	0.359	GTGGGTGTGCAG
motif_208-MyoD(bHLH)/Myotube-MyoD-ChIP-Seq(GSE21614)/Homer	ENSBGRG00000018779(-)	-	223	234	9.36e-05	0.0898	CACAGCTGGTTG
motif_173-AGL63(MADS)/col-AGL63-DAP-Seq(GSE60143)/Homer	ENSBGRG00000017594(-)	+	1068	1079	9.37e-05	0.466	TTCCATATAAAG
motif_225-FOXK1(Forkhead)/HEK293-FOXK1-ChIP-Seq(GSE51673)/Homer	ENSBGRG00000018779(-)	-	923	932	9.41e-05	0.469	AAATGTTTAC
motif_122-ERRg(NR)/Kidney-ESRRG-ChIP-Seq(GSE104905)/Homer	ENSBGRG00000018070(+)	+	149	160	9.42e-05	0.457	GTGACCCTGGCG
motif_158-Atf3(bZIP)/GBM-ATF3-ChIP-Seq(GSE33912)/Homer	ENSBGRG00000018779(-)	-	1616	1627	9.46e-05	1	TATGACTAATCC
motif_239-PPARa(NR),DR1/Liver-Ppara-ChIP-Seq(GSE47954)/Homer	ENSBGRG00000018070(+)	-	1549	1563	9.46e-05	0.231	GTGGGGAGAAGGGCA
motif_95-AT1G28160(AP2EREBP)/colamp-AT1G28160-DAP-Seq(GSE60143)/Homer	ENSBGRG00000026320(+)	-	1954	1961	9.46e-05	0.612	GGCGGCAG
motif_95-AT1G28160(AP2EREBP)/colamp-AT1G28160-DAP-Seq(GSE60143)/Homer	ENSBGRG00000026320(+)	-	1966	1973	9.46e-05	0.612	GGCGGCAG
motif_3-Sp1(Zf)/Promoter/Homer	ENSBGRG00000018779(-)	-	1879	1890	9.46e-05	0.36	TGCCCCCCCTCC
motif_105-bHLHE41(bHLH)/proB-Bhlhe41-ChIP-Seq(GSE93764)/Homer	ENSBGRG00000018070(+)	-	16	25	9.47e-05	0.361	TCACGTGTGG
motif_152-CRX(Homeobox)/Retina-Crx-ChIP-Seq(GSE20012)/Homer	ENSBGRG00000017594(-)	+	313	320	9.5e-05	0.474	GCTAAGCC
motif_152-CRX(Homeobox)/Retina-Crx-ChIP-Seq(GSE20012)/Homer	ENSBGRG00000018070(+)	-	1123	1130	9.5e-05	0.474	GCTAAGCC
motif_152-CRX(Homeobox)/Retina-Crx-ChIP-Seq(GSE20012)/Homer	ENSBGRG00000018779(-)	-	1616	1623	9.5e-05	0.474	ACTAATCC
motif_190-SRS7(SRS)/colamp-SRS7-DAP-Seq(GSE60143)/Homer	ENSBGRG00000018779(-)	+	103	112	9.51e-05	1	AATAGGTCTT
motif_5-KLF14(Zf)/HEK293-KLF14.GFP-ChIP-Seq(GSE58341)/Homer	ENSBGRG00000018070(+)	-	1557	1568	9.6e-05	0.182	GCGGGGTGGGGA
motif_107-PBX1(Homeobox)/MCF7-PBX1-ChIP-Seq(GSE28007)/Homer	ENSBGRG00000026320(+)	-	1373	1384	9.61e-05	0.621	CCCAGTCACTCT
motif_162-Esrrb(NR)/mES-Esrrb-ChIP-Seq(GSE11431)/Homer	ENSBGRG00000018070(+)	-	1952	1961	9.64e-05	0.38	GTCACCTTCA
motif_239-PPARa(NR),DR1/Liver-Ppara-ChIP-Seq(GSE47954)/Homer	ENSBGRG00000018070(+)	-	444	458	9.65e-05	0.231	CGGGCTCAGAGGTTA
motif_110-ZNF143|STAF(Zf)/CUTLL-ZNF143-ChIP-Seq(GSE29600)/Homer	ENSBGRG00000018070(+)	-	1229	1243	9.65e-05	0.17	GAAACCCATGAGTCC
motif_199-bZIP28(bZIP)/col-bZIP28-DAP-Seq(GSE60143)/Homer	ENSBGRG00000017594(-)	-	786	797	9.67e-05	0.48	ATACACGTGTTA
motif_52-Zfp281(Zf)/ES-Zfp281-ChIP-Seq(GSE81042)/Homer	ENSBGRG00000018070(+)	-	91	102	9.68e-05	0.0916	CACTGCCCCCTC
motif_125-Max(bHLH)/K562-Max-ChIP-Seq(GSE31477)/Homer	ENSBGRG00000026320(+)	+	1922	1933	9.72e-05	0.327	CCCACGTGGAAA
motif_181-SpiB(ETS)/OCILY3-SPIB-ChIP-Seq(GSE56857)/Homer	ENSBGRG00000018779(-)	-	1526	1537	9.72e-05	0.382	TTGGGGGAAGTG
motif_193-NPAS(bHLH)/Liver-NPAS-ChIP-Seq(GSE39860)/Homer	ENSBGRG00000017594(-)	+	787	794	9.74e-05	0.485	AACACGTG
motif_81-CLOCK(bHLH)/Liver-Clock-ChIP-Seq(GSE39860)/Homer	ENSBGRG00000018070(+)	-	19	26	9.74e-05	0.388	CTCACGTG
motif_81-CLOCK(bHLH)/Liver-Clock-ChIP-Seq(GSE39860)/Homer	ENSBGRG00000018070(+)	-	867	874	9.74e-05	0.388	CTCACGTG
motif_81-CLOCK(bHLH)/Liver-Clock-ChIP-Seq(GSE39860)/Homer	ENSBGRG00000026320(+)	-	1204	1211	9.74e-05	0.388	CTCACGTG
motif_161-AP-1(bZIP)/ThioMac-PU.1-ChIP-Seq(GSE21512)/Homer	ENSBGRG00000018779(-)	-	1617	1626	9.74e-05	1	ATGACTAATC
motif_61-SPCH(bHLH)/Seedling-SPCH-ChIP-Seq(GSE57497)/Homer	ENSBGRG00000018070(+)	+	16	25	9.77e-05	0.389	CCACACGTGA
motif_177-PPARE(NR),DR1/3T3L1-Pparg-ChIP-Seq(GSE13511)/Homer	ENSBGRG00000018779(-)	+	1685	1698	9.77e-05	0.236	TGTCCTCTGGCTCC
motif_68-Six1(Homeobox)/Myoblast-Six1-ChIP-Chip(GSE20150)/Homer	ENSBGRG00000017594(-)	+	1927	1938	9.77e-05	0.492	GGTTCAGCTTAC
motif_246-NeuroD1(bHLH)/Islet-NeuroD1-ChIP-Seq(GSE30298)/Homer	ENSBGRG00000017594(-)	-	1169	1178	9.79e-05	0.159	GTCATCTGTC
motif_40-TGA9(bZIP)/colamp-TGA9-DAP-Seq(GSE60143)/Homer	ENSBGRG00000018779(-)	+	1538	1545	9.81e-05	1	GTGACGTG
motif_7-KLF3(Zf)/MEF-Klf3-ChIP-Seq(GSE44748)/Homer	ENSBGRG00000018070(+)	+	492	506	9.82e-05	0.169	CTGCCCTGCCCCCTT
motif_212-PHA-4(Forkhead)/cElegans-Embryos-PHA4-ChIP-Seq(modEncode)/Homer	ENSBGRG00000017594(-)	+	245	252	9.82e-05	0.489	GTGTGTGC
motif_212-PHA-4(Forkhead)/cElegans-Embryos-PHA4-ChIP-Seq(modEncode)/Homer	ENSBGRG00000017594(-)	+	263	270	9.82e-05	0.489	GTGTGTGC
motif_282-NeuroG2(bHLH)/Fibroblast-NeuroG2-ChIP-Seq(GSE75910)/Homer	ENSBGRG00000018779(-)	+	1679	1688	9.83e-05	0.277	GACAGCTGTC
motif_282-NeuroG2(bHLH)/Fibroblast-NeuroG2-ChIP-Seq(GSE75910)/Homer	ENSBGRG00000018779(-)	-	1679	1688	9.83e-05	0.277	GACAGCTGTC
motif_283-Stat3(Stat)/mES-Stat3-ChIP-Seq(GSE11431)/Homer	ENSBGRG00000017594(-)	+	1198	1207	9.84e-05	0.65	ATGCCTGGAA
motif_125-Max(bHLH)/K562-Max-ChIP-Seq(GSE31477)/Homer	ENSBGRG00000017594(-)	+	787	798	9.87e-05	0.327	AACACGTGTATA
motif_268-GATA11(C2C2gata)/col-GATA11-DAP-Seq(GSE60143)/Homer	ENSBGRG00000017594(-)	-	1770	1781	9.87e-05	0.393	TAAATAGATCTA
motif_275-Ascl2(bHLH)/ESC-Ascl2-ChIP-Seq(GSE97712)/Homer	ENSBGRG00000018779(-)	-	1149	1160	9.91e-05	0.235	AAGACACCTGCC
motif_89-Egr1(Zf)/K562-Egr1-ChIP-Seq(GSE32465)/Homer	ENSBGRG00000018070(+)	-	949	958	9.92e-05	0.212	TCTGTGGGAG
motif_53-NAM(NAC)/col-NAM-DAP-Seq(GSE60143)/Homer	ENSBGRG00000017594(-)	+	255	264	9.93e-05	0.982	GCTTGCGTGT

## Sheet: DOWN
Motif	Sequence Name	Strand	Start	End	p-value	q-value	Matched Sequence
motif_57-GT3a(Trihelix)/col-GT3a-DAP-Seq(GSE60143)/Homer	ENSBGRG00000017594(-)	+	786	800	6.2e-07	0.0123	TAACACGTGTATATA
motif_3-Slug(Zf)/Mesoderm-Snai2-ChIP-Seq(GSE61475)/Homer	ENSBGRG00000018779(-)	-	637	648	7.31e-07	0.0133	CGCCACCTGCCC
motif_22-HEB(bHLH)/mES-Heb-ChIP-Seq(GSE53233)/Homer	ENSBGRG00000018070(+)	+	1801	1810	1.01e-06	0.00967	CCAGCTGGGC
motif_22-HEB(bHLH)/mES-Heb-ChIP-Seq(GSE53233)/Homer	ENSBGRG00000018070(+)	-	1799	1808	1.01e-06	0.00967	CCAGCTGGGC
motif_39-ANAC047(NAC)/colamp-ANAC047-DAP-Seq(GSE60143)/Homer	ENSBGRG00000018779(-)	-	1536	1547	1.26e-06	0.025	AACACGTCACTT
motif_48-HLH-1(bHLH)/cElegans-Embryo-HLH1-ChIP-Seq(modEncode)/Homer	ENSBGRG00000018779(-)	+	1679	1690	1.32e-06	0.0261	GACAGCTGTCCT
motif_3-Slug(Zf)/Mesoderm-Snai2-ChIP-Seq(GSE61475)/Homer	ENSBGRG00000018070(+)	+	1542	1553	1.38e-06	0.0133	AGGCACCTGCCC
motif_21-Ap4(bHLH)/AML-Tfap4-ChIP-Seq(GSE45738)/Homer	ENSBGRG00000018779(-)	+	224	233	2.02e-06	0.0198	AACCAGCTGT
motif_36-ZNF322(Zf)/HEK293-ZNF322.GFP-ChIP-Seq(GSE58341)/Homer	ENSBGRG00000018070(+)	-	636	655	2.12e-06	0.0252	GGGCCTGGCTCAGGGACTGC
motif_9-E2A(bHLH),near_PU.1/Bcell-PU.1-ChIP-Seq(GSE21512)/Homer	ENSBGRG00000018070(+)	+	487	496	2.73e-06	0.025	GCCACCTGCC
motif_9-E2A(bHLH),near_PU.1/Bcell-PU.1-ChIP-Seq(GSE21512)/Homer	ENSBGRG00000018779(-)	-	638	647	2.73e-06	0.025	GCCACCTGCC
motif_50-bHLH74(bHLH)/col-bHLH74-DAP-Seq(GSE60143)/Homer	ENSBGRG00000026320(+)	+	1200	1211	3.28e-06	0.0639	AGAGCACGTGAG
motif_29-SPCH(bHLH)/Seedling-SPCH-ChIP-Seq(GSE57497)/Homer	ENSBGRG00000018070(+)	+	864	873	3.31e-06	0.0641	AGCCACGTGA
motif_35-NAP(NAC)/col-NAP-DAP-Seq(GSE60143)/Homer	ENSBGRG00000018779(-)	+	1536	1547	3.7e-06	0.0736	AAGTGACGTGTT
motif_36-ZNF322(Zf)/HEK293-ZNF322.GFP-ChIP-Seq(GSE58341)/Homer	ENSBGRG00000026320(+)	-	1903	1922	3.74e-06	0.0252	GGGCCATCCTCAGAACCTGG
motif_3-Slug(Zf)/Mesoderm-Snai2-ChIP-Seq(GSE61475)/Homer	ENSBGRG00000018070(+)	+	486	497	3.94e-06	0.0253	TGCCACCTGCCC
motif_36-ZNF322(Zf)/HEK293-ZNF322.GFP-ChIP-Seq(GSE58341)/Homer	ENSBGRG00000018070(+)	+	898	917	3.98e-06	0.0252	GTGTCTGGTTCACTGGCAGG
motif_9-E2A(bHLH),near_PU.1/Bcell-PU.1-ChIP-Seq(GSE21512)/Homer	ENSBGRG00000018779(-)	-	1149	1158	4.09e-06	0.025	GACACCTGCC
motif_6-Snail1(Zf)/LS174T-SNAIL1.HA-ChIP-Seq(GSE127183)/Homer	ENSBGRG00000018070(+)	+	1543	1552	4.63e-06	0.045	GGCACCTGCC
motif_33-Ptf1a(bHLH)/Panc1-Ptf1a-ChIP-Seq(GSE47459)/Homer	ENSBGRG00000018779(-)	+	1680	1689	5.16e-06	0.0758	ACAGCTGTCC
motif_9-E2A(bHLH),near_PU.1/Bcell-PU.1-ChIP-Seq(GSE21512)/Homer	ENSBGRG00000018070(+)	+	1543	1552	5.21e-06	0.025	GGCACCTGCC
motif_36-ZNF322(Zf)/HEK293-ZNF322.GFP-ChIP-Seq(GSE58341)/Homer	ENSBGRG00000018070(+)	-	142	161	5.25e-06	0.0252	TCGCCAGGGTCACAGCCAGG
motif_12-Ascl2(bHLH)/ESC-Ascl2-ChIP-Seq(GSE97712)/Homer	ENSBGRG00000018070(+)	-	1543	1554	5.29e-06	0.102	AGGGCAGGTGCC
motif_7-bZIP52(bZIP)/colamp-bZIP52-DAP-Seq(GSE60143)/Homer	ENSBGRG00000018779(-)	-	1676	1690	5.43e-06	0.108	AGGACAGCTGTCTGT
motif_26-NeuroG2(bHLH)/Fibroblast-NeuroG2-ChIP-Seq(GSE75910)/Homer	ENSBGRG00000017594(-)	+	1877	1886	5.49e-06	0.0878	CCCATCTGTT
motif_48-HLH-1(bHLH)/cElegans-Embryo-HLH1-ChIP-Seq(modEncode)/Homer	ENSBGRG00000018779(-)	-	1677	1688	5.53e-06	0.0549	GACAGCTGTCTG
motif_6-Snail1(Zf)/LS174T-SNAIL1.HA-ChIP-Seq(GSE127183)/Homer	ENSBGRG00000018779(-)	-	1149	1158	5.86e-06	0.045	GACACCTGCC
motif_3-Slug(Zf)/Mesoderm-Snai2-ChIP-Seq(GSE61475)/Homer	ENSBGRG00000018070(+)	-	1726	1737	6.62e-06	0.0319	TGCCACCTGCTG
motif_46-ANAC079(NAC)/colamp-ANAC079-DAP-Seq(GSE60143)/Homer	ENSBGRG00000017594(-)	-	254	265	7.96e-06	0.158	CACACGCAAGCA
motif_9-E2A(bHLH),near_PU.1/Bcell-PU.1-ChIP-Seq(GSE21512)/Homer	ENSBGRG00000018070(+)	-	326	335	8.05e-06	0.031	CCCACCTGCT
motif_6-Snail1(Zf)/LS174T-SNAIL1.HA-ChIP-Seq(GSE127183)/Homer	ENSBGRG00000018070(+)	-	1972	1981	8.57e-06	0.045	TCCACCTGCC
motif_3-Slug(Zf)/Mesoderm-Snai2-ChIP-Seq(GSE61475)/Homer	ENSBGRG00000018070(+)	-	325	336	8.94e-06	0.0326	ACCCACCTGCTC
motif_57-GT3a(Trihelix)/col-GT3a-DAP-Seq(GSE60143)/Homer	ENSBGRG00000017594(-)	-	783	797	8.97e-06	0.0891	ATACACGTGTTACTA
motif_32-ABF1(bZIP)/Arabidopsis-ABF1-ChIP-Seq(GSE80564)/Homer	ENSBGRG00000018070(+)	-	865	872	9.9e-06	0.197	CACGTGGC
motif_17-c-Myc(bHLH)/LNCAP-cMyc-ChIP-Seq(Unpublished)/Homer	ENSBGRG00000018070(+)	+	865	872	9.9e-06	0.189	GCCACGTG
motif_3-Slug(Zf)/Mesoderm-Snai2-ChIP-Seq(GSE61475)/Homer	ENSBGRG00000018779(-)	-	1148	1159	1.02e-05	0.0326	AGACACCTGCCG
motif_22-HEB(bHLH)/mES-Heb-ChIP-Seq(GSE53233)/Homer	ENSBGRG00000018779(-)	+	226	235	1.08e-05	0.0518	CCAGCTGTGC
motif_31-Ascl1(bHLH)/NeuralTubes-Ascl1-ChIP-Seq(GSE55840)/Homer	ENSBGRG00000018070(+)	-	1800	1811	1.13e-05	0.11	GGCCCAGCTGGG
motif_31-Ascl1(bHLH)/NeuralTubes-Ascl1-ChIP-Seq(GSE55840)/Homer	ENSBGRG00000018070(+)	+	1798	1809	1.13e-05	0.11	GGCCCAGCTGGG
motif_36-ZNF322(Zf)/HEK293-ZNF322.GFP-ChIP-Seq(GSE58341)/Homer	ENSBGRG00000018779(-)	+	1821	1840	1.25e-05	0.0318	TTCCCAGACACTGAGTCTGA
motif_5-ZEB2(Zf)/SNU398-ZEB2-ChIP-Seq(GSE103048)/Homer	ENSBGRG00000018070(+)	+	958	969	1.26e-05	0.159	ATCCAGGTGTGG
motif_44-TEAD2(TEA)/Py2T-Tead2-ChIP-Seq(GSE55709)/Homer	ENSBGRG00000026320(+)	-	318	327	1.27e-05	0.251	CCTGGAATTC
motif_36-ZNF322(Zf)/HEK293-ZNF322.GFP-ChIP-Seq(GSE58341)/Homer	ENSBGRG00000018070(+)	-	1167	1186	1.33e-05	0.0318	GGGACTTATACAGAGTCTTG
motif_6-Snail1(Zf)/LS174T-SNAIL1.HA-ChIP-Seq(GSE127183)/Homer	ENSBGRG00000018779(-)	-	638	647	1.33e-05	0.045	GCCACCTGCC
motif_6-Snail1(Zf)/LS174T-SNAIL1.HA-ChIP-Seq(GSE127183)/Homer	ENSBGRG00000018070(+)	+	487	496	1.33e-05	0.045	GCCACCTGCC
motif_26-NeuroG2(bHLH)/Fibroblast-NeuroG2-ChIP-Seq(GSE75910)/Homer	ENSBGRG00000018779(-)	-	1958	1967	1.34e-05	0.0878	CCCATCTGCT
motif_6-Snail1(Zf)/LS174T-SNAIL1.HA-ChIP-Seq(GSE127183)/Homer	ENSBGRG00000018070(+)	-	326	335	1.4e-05	0.045	CCCACCTGCT
motif_9-E2A(bHLH),near_PU.1/Bcell-PU.1-ChIP-Seq(GSE21512)/Homer	ENSBGRG00000018070(+)	-	1727	1736	1.46e-05	0.0456	GCCACCTGCT
motif_7-bZIP52(bZIP)/colamp-bZIP52-DAP-Seq(GSE60143)/Homer	ENSBGRG00000018779(-)	+	1677	1691	1.48e-05	0.114	CAGACAGCTGTCCTC
motif_42-AT5G45580(G2like)/colamp-AT5G45580-DAP-Seq(GSE60143)/Homer	ENSBGRG00000017594(-)	+	1076	1085	1.51e-05	0.3	AAAGAATCTT
motif_33-Ptf1a(bHLH)/Panc1-Ptf1a-ChIP-Seq(GSE47459)/Homer	ENSBGRG00000018779(-)	-	1678	1687	1.56e-05	0.0758	ACAGCTGTCT
motif_9-E2A(bHLH),near_PU.1/Bcell-PU.1-ChIP-Seq(GSE21512)/Homer	ENSBGRG00000018070(+)	-	1972	1981	1.66e-05	0.0456	TCCACCTGCC
motif_12-Ascl2(bHLH)/ESC-Ascl2-ChIP-Seq(GSE97712)/Homer	ENSBGRG00000018779(-)	+	1147	1158	1.8e-05	0.127	CCGGCAGGTGTC
motif_50-bHLH74(bHLH)/col-bHLH74-DAP-Seq(GSE60143)/Homer	ENSBGRG00000026320(+)	-	1202	1213	1.8e-05	0.176	CACTCACGTGCT
motif_49-Nanog(Homeobox)/mES-Nanog-ChIP-Seq(GSE11724)/Homer	ENSBGRG00000018779(-)	+	1459	1468	1.82e-05	0.249	GGCCATTAGG
motif_6-Snail1(Zf)/LS174T-SNAIL1.HA-ChIP-Seq(GSE127183)/Homer	ENSBGRG00000018070(+)	-	1727	1736	1.87e-05	0.0517	GCCACCTGCT
motif_33-Ptf1a(bHLH)/Panc1-Ptf1a-ChIP-Seq(GSE47459)/Homer	ENSBGRG00000018779(-)	-	224	233	2e-05	0.0758	ACAGCTGGTT
motif_43-DLX1(Homeobox)/BasalGanglia-Dlx1-ChIP-seq(GSE124936)/Homer	ENSBGRG00000018779(-)	-	1318	1327	2.03e-05	0.403	GCCATAATTA
motif_13-E2A(bHLH)/proBcell-E2A-ChIP-Seq(GSE21978)/Homer	ENSBGRG00000018779(-)	+	1678	1687	2.03e-05	0.14	AGACAGCTGT
motif_22-HEB(bHLH)/mES-Heb-ChIP-Seq(GSE53233)/Homer	ENSBGRG00000018779(-)	+	1680	1689	2.14e-05	0.0674	ACAGCTGTCC
motif_41-Unknown-ESC-element(?)/mES-Nanog-ChIP-Seq(GSE11724)/Homer	ENSBGRG00000018779(-)	-	223	234	2.16e-05	0.136	CACAGCTGGTTG
motif_3-Slug(Zf)/Mesoderm-Snai2-ChIP-Seq(GSE61475)/Homer	ENSBGRG00000018070(+)	-	1971	1982	2.19e-05	0.0604	CTCCACCTGCCT
motif_55-HY5(bZIP)/colamp-HY5-DAP-Seq(GSE60143)/Homer	ENSBGRG00000018779(-)	+	1537	1546	2.21e-05	0.24	AGTGACGTGT
motif_1-AT5G25475(ABI3VP1)/col-AT5G25475-DAP-Seq(GSE60143)/Homer	ENSBGRG00000018779(-)	-	301	315	2.22e-05	0.437	AAGTTCAAGCAAGGC
motif_9-E2A(bHLH),near_PU.1/Bcell-PU.1-ChIP-Seq(GSE21512)/Homer	ENSBGRG00000018070(+)	-	959	968	2.24e-05	0.0516	CACACCTGGA
motif_47-E-box(bHLH)/Promoter/Homer	ENSBGRG00000018070(+)	+	862	873	2.37e-05	0.256	CAAGCCACGTGA
motif_9-E2A(bHLH),near_PU.1/Bcell-PU.1-ChIP-Seq(GSE21512)/Homer	ENSBGRG00000018070(+)	-	1959	1968	2.41e-05	0.0516	CCCACCTGTC
motif_6-Snail1(Zf)/LS174T-SNAIL1.HA-ChIP-Seq(GSE127183)/Homer	ENSBGRG00000018779(-)	+	1850	1859	2.42e-05	0.0586	TTCACCTGCC
motif_55-HY5(bZIP)/colamp-HY5-DAP-Seq(GSE60143)/Homer	ENSBGRG00000018070(+)	+	864	873	2.46e-05	0.24	AGCCACGTGA
motif_33-Ptf1a(bHLH)/Panc1-Ptf1a-ChIP-Seq(GSE47459)/Homer	ENSBGRG00000018779(-)	+	226	235	2.49e-05	0.0758	CCAGCTGTGC
motif_49-Nanog(Homeobox)/mES-Nanog-ChIP-Seq(GSE11724)/Homer	ENSBGRG00000018779(-)	-	459	468	2.5e-05	0.249	AGCCATTAAA
motif_12-Ascl2(bHLH)/ESC-Ascl2-ChIP-Seq(GSE97712)/Homer	ENSBGRG00000018070(+)	+	1541	1552	2.54e-05	0.127	GAGGCACCTGCC
motif_31-Ascl1(bHLH)/NeuralTubes-Ascl1-ChIP-Seq(GSE55840)/Homer	ENSBGRG00000018779(-)	-	225	236	2.61e-05	0.114	CGCACAGCTGGT
motif_47-E-box(bHLH)/Promoter/Homer	ENSBGRG00000026320(+)	+	1919	1930	2.61e-05	0.256	GCCCCCACGTGG
motif_12-Ascl2(bHLH)/ESC-Ascl2-ChIP-Seq(GSE97712)/Homer	ENSBGRG00000018779(-)	-	1679	1690	2.62e-05	0.127	AGGACAGCTGTC
motif_16-MyoG(bHLH)/C2C12-MyoG-ChIP-Seq(GSE36024)/Homer	ENSBGRG00000018779(-)	-	1681	1688	2.67e-05	0.131	GACAGCTG
motif_16-MyoG(bHLH)/C2C12-MyoG-ChIP-Seq(GSE36024)/Homer	ENSBGRG00000018779(-)	+	1679	1686	2.67e-05	0.131	GACAGCTG
motif_41-Unknown-ESC-element(?)/mES-Nanog-ChIP-Seq(GSE11724)/Homer	ENSBGRG00000018070(+)	+	190	201	2.77e-05	0.136	CACAGCAGGTCC
motif_13-E2A(bHLH)/proBcell-E2A-ChIP-Seq(GSE21978)/Homer	ENSBGRG00000018779(-)	-	1680	1689	2.98e-05	0.14	GGACAGCTGT
motif_21-Ap4(bHLH)/AML-Tfap4-ChIP-Seq(GSE45738)/Homer	ENSBGRG00000018779(-)	+	1678	1687	2.99e-05	0.0956	AGACAGCTGT
motif_31-Ascl1(bHLH)/NeuralTubes-Ascl1-ChIP-Seq(GSE55840)/Homer	ENSBGRG00000018070(+)	-	1543	1554	3.09e-05	0.114	AGGGCAGGTGCC
motif_58-AREB3(bZIP)/col-AREB3-DAP-Seq(GSE60143)/Homer	ENSBGRG00000018070(+)	+	863	877	3.1e-05	0.399	AAGCCACGTGAGTGT
motif_50-bHLH74(bHLH)/col-bHLH74-DAP-Seq(GSE60143)/Homer	ENSBGRG00000018070(+)	-	865	876	3.13e-05	0.203	CACTCACGTGGC
motif_31-Ascl1(bHLH)/NeuralTubes-Ascl1-ChIP-Seq(GSE55840)/Homer	ENSBGRG00000018779(-)	+	636	647	3.14e-05	0.114	GGGGCAGGTGGC
motif_17-c-Myc(bHLH)/LNCAP-cMyc-ChIP-Seq(Unpublished)/Homer	ENSBGRG00000026320(+)	+	1922	1929	3.18e-05	0.305	CCCACGTG
motif_52-Meis1(Homeobox)/MastCells-Meis1-ChIP-Seq(GSE48085)/Homer	ENSBGRG00000018070(+)	+	1048	1057	3.26e-05	0.221	GCCTGACAGG
motif_32-ABF1(bZIP)/Arabidopsis-ABF1-ChIP-Seq(GSE80564)/Homer	ENSBGRG00000026320(+)	+	1924	1931	3.4e-05	0.338	CACGTGGA
motif_44-TEAD2(TEA)/Py2T-Tead2-ChIP-Seq(GSE55709)/Homer	ENSBGRG00000017594(-)	-	1607	1616	3.46e-05	0.342	GTAGGAATGT
motif_5-ZEB2(Zf)/SNU398-ZEB2-ChIP-Seq(GSE103048)/Homer	ENSBGRG00000018070(+)	+	325	336	3.62e-05	0.159	GAGCAGGTGGGT
motif_5-ZEB2(Zf)/SNU398-ZEB2-ChIP-Seq(GSE103048)/Homer	ENSBGRG00000018779(-)	+	637	648	3.62e-05	0.159	GGGCAGGTGGCG
motif_5-ZEB2(Zf)/SNU398-ZEB2-ChIP-Seq(GSE103048)/Homer	ENSBGRG00000018779(-)	+	1148	1159	3.7e-05	0.159	CGGCAGGTGTCT
motif_46-ANAC079(NAC)/colamp-ANAC079-DAP-Seq(GSE60143)/Homer	ENSBGRG00000017594(-)	-	214	225	3.7e-05	0.368	CACACGCAAAGA
motif_3-Slug(Zf)/Mesoderm-Snai2-ChIP-Seq(GSE61475)/Homer	ENSBGRG00000018070(+)	-	1958	1969	3.75e-05	0.0903	CCCCACCTGTCA
motif_21-Ap4(bHLH)/AML-Tfap4-ChIP-Seq(GSE45738)/Homer	ENSBGRG00000018779(-)	-	226	235	3.76e-05	0.0956	GCACAGCTGG
motif_52-Meis1(Homeobox)/MastCells-Meis1-ChIP-Seq(GSE48085)/Homer	ENSBGRG00000018070(+)	-	1956	1965	3.78e-05	0.221	ACCTGTCACC
motif_21-Ap4(bHLH)/AML-Tfap4-ChIP-Seq(GSE45738)/Homer	ENSBGRG00000018070(+)	-	1801	1810	3.89e-05	0.0956	GCCCAGCTGG
motif_21-Ap4(bHLH)/AML-Tfap4-ChIP-Seq(GSE45738)/Homer	ENSBGRG00000018070(+)	+	1799	1808	3.89e-05	0.0956	GCCCAGCTGG
motif_8-ZEB1(Zf)/PDAC-ZEB1-ChIP-Seq(GSE64557)/Homer	ENSBGRG00000018070(+)	+	960	969	4.03e-05	0.231	CCAGGTGTGG
motif_5-ZEB2(Zf)/SNU398-ZEB2-ChIP-Seq(GSE103048)/Homer	ENSBGRG00000018070(+)	+	1958	1969	4.04e-05	0.159	TGACAGGTGGGG
motif_51-TFE3(bHLH)/MEF-TFE3-ChIP-Seq(GSE75757)/Homer	ENSBGRG00000018070(+)	+	865	876	4.06e-05	0.796	GCCACGTGAGTG
motif_12-Ascl2(bHLH)/ESC-Ascl2-ChIP-Seq(GSE97712)/Homer	ENSBGRG00000018779(-)	+	1677	1688	4.08e-05	0.157	CAGACAGCTGTC
motif_31-Ascl1(bHLH)/NeuralTubes-Ascl1-ChIP-Seq(GSE55840)/Homer	ENSBGRG00000018779(-)	-	1679	1690	4.21e-05	0.117	AGGACAGCTGTC
motif_28-ATHB21(HB)/colamp-ATHB21-DAP-Seq(GSE60143)/Homer	ENSBGRG00000017594(-)	-	1035	1042	4.35e-05	0.349	CCAATTAT
motif_13-E2A(bHLH)/proBcell-E2A-ChIP-Seq(GSE21978)/Homer	ENSBGRG00000018779(-)	-	226	235	4.86e-05	0.14	GCACAGCTGG
motif_50-bHLH74(bHLH)/col-bHLH74-DAP-Seq(GSE60143)/Homer	ENSBGRG00000018070(+)	+	863	874	4.96e-05	0.242	AAGCCACGTGAG
motif_6-Snail1(Zf)/LS174T-SNAIL1.HA-ChIP-Seq(GSE127183)/Homer	ENSBGRG00000018070(+)	-	1959	1968	4.97e-05	0.107	CCCACCTGTC
motif_21-Ap4(bHLH)/AML-Tfap4-ChIP-Seq(GSE45738)/Homer	ENSBGRG00000018779(-)	-	1680	1689	4.99e-05	0.108	GGACAGCTGT
motif_22-HEB(bHLH)/mES-Heb-ChIP-Seq(GSE53233)/Homer	ENSBGRG00000018779(-)	-	224	233	4.99e-05	0.0961	ACAGCTGGTT
motif_41-Unknown-ESC-element(?)/mES-Nanog-ChIP-Seq(GSE11724)/Homer	ENSBGRG00000017594(-)	-	370	381	5.04e-05	0.136	CTCAGCGGGCAG
motif_36-ZNF322(Zf)/HEK293-ZNF322.GFP-ChIP-Seq(GSE58341)/Homer	ENSBGRG00000018779(-)	+	1072	1091	5.05e-05	0.0881	ACTCCTAGGACTCAGCCATA
motif_16-MyoG(bHLH)/C2C12-MyoG-ChIP-Seq(GSE36024)/Homer	ENSBGRG00000018779(-)	-	227	234	5.08e-05	0.199	CACAGCTG
motif_19-IBL1(bHLH)/Seedling-IBL1-ChIP-Seq(GSE51120)/Homer	ENSBGRG00000018070(+)	-	865	872	5.2e-05	0.78	CACGTGGC
motif_8-ZEB1(Zf)/PDAC-ZEB1-ChIP-Seq(GSE64557)/Homer	ENSBGRG00000018779(-)	-	1849	1858	5.24e-05	0.231	GCAGGTGAAT
motif_41-Unknown-ESC-element(?)/mES-Nanog-ChIP-Seq(GSE11724)/Homer	ENSBGRG00000018779(-)	+	1871	1882	5.34e-05	0.136	CCCAGGAGGGAG
motif_17-c-Myc(bHLH)/LNCAP-cMyc-ChIP-Seq(Unpublished)/Homer	ENSBGRG00000026320(+)	-	1924	1931	5.38e-05	0.315	TCCACGTG
motif_31-Ascl1(bHLH)/NeuralTubes-Ascl1-ChIP-Seq(GSE55840)/Homer	ENSBGRG00000018070(+)	-	487	498	5.42e-05	0.124	AGGGCAGGTGGC
motif_4-Nkx6.1(Homeobox)/Islet-Nkx6.1-ChIP-Seq(GSE40975)/Homer	ENSBGRG00000026320(+)	+	907	914	5.43e-05	1	GGTAATGG
motif_29-SPCH(bHLH)/Seedling-SPCH-ChIP-Seq(GSE57497)/Homer	ENSBGRG00000026320(+)	+	1201	1210	5.44e-05	0.335	GAGCACGTGA
motif_29-SPCH(bHLH)/Seedling-SPCH-ChIP-Seq(GSE57497)/Homer	ENSBGRG00000026320(+)	-	1923	1932	5.44e-05	0.335	TTCCACGTGG
motif_13-E2A(bHLH)/proBcell-E2A-ChIP-Seq(GSE21978)/Homer	ENSBGRG00000018779(-)	+	224	233	5.54e-05	0.14	AACCAGCTGT
motif_36-ZNF322(Zf)/HEK293-ZNF322.GFP-ChIP-Seq(GSE58341)/Homer	ENSBGRG00000018070(+)	+	633	652	5.55e-05	0.0888	TCTGCAGTCCCTGAGCCAGG
motif_52-Meis1(Homeobox)/MastCells-Meis1-ChIP-Seq(GSE48085)/Homer	ENSBGRG00000018070(+)	-	1049	1058	5.61e-05	0.221	CCCTGTCAGG
motif_26-NeuroG2(bHLH)/Fibroblast-NeuroG2-ChIP-Seq(GSE75910)/Homer	ENSBGRG00000018779(-)	+	225	234	5.63e-05	0.277	ACCAGCTGTG
motif_33-Ptf1a(bHLH)/Panc1-Ptf1a-ChIP-Seq(GSE47459)/Homer	ENSBGRG00000018070(+)	+	1801	1810	5.7e-05	0.111	CCAGCTGGGC
motif_33-Ptf1a(bHLH)/Panc1-Ptf1a-ChIP-Seq(GSE47459)/Homer	ENSBGRG00000018070(+)	-	1799	1808	5.7e-05	0.111	CCAGCTGGGC
motif_58-AREB3(bZIP)/col-AREB3-DAP-Seq(GSE60143)/Homer	ENSBGRG00000026320(+)	-	1919	1933	5.71e-05	0.399	TTTCCACGTGGGGGC
motif_54-ATHB34(ZFHD)/colamp-ATHB34-DAP-Seq(GSE60143)/Homer	ENSBGRG00000018779(-)	-	1316	1323	5.75e-05	1	TAATTAGC
motif_32-ABF1(bZIP)/Arabidopsis-ABF1-ChIP-Seq(GSE80564)/Homer	ENSBGRG00000017594(-)	+	789	796	5.86e-05	0.389	CACGTGTA
motif_13-E2A(bHLH)/proBcell-E2A-ChIP-Seq(GSE21978)/Homer	ENSBGRG00000018779(-)	-	1150	1159	5.91e-05	0.14	AGACACCTGC
motif_13-E2A(bHLH)/proBcell-E2A-ChIP-Seq(GSE21978)/Homer	ENSBGRG00000018070(+)	+	1542	1551	5.91e-05	0.14	AGGCACCTGC
motif_45-RKD2(RWPRK)/colamp-RKD2-DAP-Seq(GSE60143)/Homer	ENSBGRG00000018779(-)	+	351	365	6.04e-05	1	GACGCTTCAACAACC
motif_47-E-box(bHLH)/Promoter/Homer	ENSBGRG00000026320(+)	-	1203	1214	6.05e-05	0.331	GCACTCACGTGC
motif_58-AREB3(bZIP)/col-AREB3-DAP-Seq(GSE60143)/Homer	ENSBGRG00000017594(-)	-	784	798	6.08e-05	0.399	TATACACGTGTTACT
motif_30-NGA4(ABI3VP1)/col-NGA4-DAP-Seq(GSE60143)/Homer	ENSBGRG00000026320(+)	-	1061	1070	6.2e-05	0.389	CTCCCAGGTG
motif_22-HEB(bHLH)/mES-Heb-ChIP-Seq(GSE53233)/Homer	ENSBGRG00000018070(+)	-	486	495	6.37e-05	0.101	GCAGGTGGCA
motif_22-HEB(bHLH)/mES-Heb-ChIP-Seq(GSE53233)/Homer	ENSBGRG00000018070(+)	+	1728	1737	6.37e-05	0.101	GCAGGTGGCA
motif_31-Ascl1(bHLH)/NeuralTubes-Ascl1-ChIP-Seq(GSE55840)/Homer	ENSBGRG00000018779(-)	+	1147	1158	6.42e-05	0.124	CCGGCAGGTGTC
motif_8-ZEB1(Zf)/PDAC-ZEB1-ChIP-Seq(GSE64557)/Homer	ENSBGRG00000026320(+)	-	1058	1067	6.44e-05	0.231	CCAGGTGACT
motif_25-MITF(bHLH)/MastCells-MITF-ChIP-Seq(GSE48085)/Homer	ENSBGRG00000018779(-)	+	1325	1334	6.46e-05	0.788	GGCCTGTGAC
motif_41-Unknown-ESC-element(?)/mES-Nanog-ChIP-Seq(GSE11724)/Homer	ENSBGRG00000018070(+)	+	1724	1735	6.51e-05	0.136	TCCAGCAGGTGG
motif_36-ZNF322(Zf)/HEK293-ZNF322.GFP-ChIP-Seq(GSE58341)/Homer	ENSBGRG00000018779(-)	-	1109	1128	6.58e-05	0.0972	GTCCCTGGGCCCCACTCTGG
motif_17-c-Myc(bHLH)/LNCAP-cMyc-ChIP-Seq(Unpublished)/Homer	ENSBGRG00000026320(+)	+	1202	1209	6.59e-05	0.315	AGCACGTG
motif_20-ATHB33(ZFHD)/col-ATHB33-DAP-Seq(GSE60143)/Homer	ENSBGRG00000017594(-)	-	1054	1063	6.61e-05	1	CATAATTAAT
motif_47-E-box(bHLH)/Promoter/Homer	ENSBGRG00000018070(+)	-	18	29	6.74e-05	0.331	GGGCTCACGTGT
motif_22-HEB(bHLH)/mES-Heb-ChIP-Seq(GSE53233)/Homer	ENSBGRG00000018779(-)	-	1678	1687	6.83e-05	0.101	ACAGCTGTCT
motif_29-SPCH(bHLH)/Seedling-SPCH-ChIP-Seq(GSE57497)/Homer	ENSBGRG00000018070(+)	-	866	875	6.93e-05	0.335	ACTCACGTGG
motif_28-ATHB21(HB)/colamp-ATHB21-DAP-Seq(GSE60143)/Homer	ENSBGRG00000017594(-)	+	1032	1039	7e-05	0.349	TCAATAAT
motif_28-ATHB21(HB)/colamp-ATHB21-DAP-Seq(GSE60143)/Homer	ENSBGRG00000017594(-)	-	1124	1131	7e-05	0.349	TCAATAAT
motif_28-ATHB21(HB)/colamp-ATHB21-DAP-Seq(GSE60143)/Homer	ENSBGRG00000017594(-)	-	1184	1191	7e-05	0.349	TCAATAAT
motif_15-ATHB25(ZFHD)/colamp-ATHB25-DAP-Seq(GSE60143)/Homer	ENSBGRG00000018779(-)	-	1316	1323	7e-05	1	TAATTAGC
motif_49-Nanog(Homeobox)/mES-Nanog-ChIP-Seq(GSE11724)/Homer	ENSBGRG00000026320(+)	-	332	341	7.06e-05	0.469	ACCCATTAAA
motif_31-Ascl1(bHLH)/NeuralTubes-Ascl1-ChIP-Seq(GSE55840)/Homer	ENSBGRG00000018779(-)	+	1677	1688	7.08e-05	0.124	CAGACAGCTGTC
motif_12-Ascl2(bHLH)/ESC-Ascl2-ChIP-Seq(GSE97712)/Homer	ENSBGRG00000018779(-)	+	636	647	7.2e-05	0.231	GGGGCAGGTGGC
motif_42-AT5G45580(G2like)/colamp-AT5G45580-DAP-Seq(GSE60143)/Homer	ENSBGRG00000018779(-)	-	170	179	7.22e-05	0.359	AGAGAATCAT
motif_41-Unknown-ESC-element(?)/mES-Nanog-ChIP-Seq(GSE11724)/Homer	ENSBGRG00000026320(+)	+	1690	1701	7.26e-05	0.136	CACAGCCGGGGA
motif_5-ZEB2(Zf)/SNU398-ZEB2-ChIP-Seq(GSE103048)/Homer	ENSBGRG00000026320(+)	-	1058	1069	7.36e-05	0.187	TCCCAGGTGACT
motif_10-Tbx5(T-box)/HL1-Tbx5.biotin-ChIP-Seq(GSE21529)/Homer	ENSBGRG00000018070(+)	+	1955	1962	7.4e-05	1	AGGTGACA
motif_22-HEB(bHLH)/mES-Heb-ChIP-Seq(GSE53233)/Homer	ENSBGRG00000018779(-)	+	639	648	7.48e-05	0.103	GCAGGTGGCG
motif_38-PHV(HB)/col-PHV-DAP-Seq(GSE60143)/Homer	ENSBGRG00000018779(-)	+	1377	1386	7.52e-05	0.97	ATAATGATGG
motif_41-Unknown-ESC-element(?)/mES-Nanog-ChIP-Seq(GSE11724)/Homer	ENSBGRG00000018070(+)	-	1798	1809	7.75e-05	0.136	CCCAGCTGGGCC
motif_41-Unknown-ESC-element(?)/mES-Nanog-ChIP-Seq(GSE11724)/Homer	ENSBGRG00000018070(+)	+	1800	1811	7.75e-05	0.136	CCCAGCTGGGCC
motif_48-HLH-1(bHLH)/cElegans-Embryo-HLH1-ChIP-Seq(modEncode)/Homer	ENSBGRG00000017594(-)	-	339	350	7.84e-05	0.311	GACAACTGATTT
motif_31-Ascl1(bHLH)/NeuralTubes-Ascl1-ChIP-Seq(GSE55840)/Homer	ENSBGRG00000018070(+)	+	1725	1736	7.87e-05	0.124	CCAGCAGGTGGC
motif_8-ZEB1(Zf)/PDAC-ZEB1-ChIP-Seq(GSE64557)/Homer	ENSBGRG00000018070(+)	+	327	336	7.94e-05	0.231	GCAGGTGGGT
motif_23-Tbx6(T-box)/ESC-Tbx6-ChIP-Seq(GSE93524)/Homer	ENSBGRG00000018779(-)	-	942	951	7.95e-05	0.907	GAAGTGTTAA
motif_5-ZEB2(Zf)/SNU398-ZEB2-ChIP-Seq(GSE103048)/Homer	ENSBGRG00000018070(+)	-	1542	1553	8.01e-05	0.187	GGGCAGGTGCCT
motif_25-MITF(bHLH)/MastCells-MITF-ChIP-Seq(GSE48085)/Homer	ENSBGRG00000018070(+)	-	865	874	8.05e-05	0.788	CTCACGTGGC
motif_32-ABF1(bZIP)/Arabidopsis-ABF1-ChIP-Seq(GSE80564)/Homer	ENSBGRG00000026320(+)	-	1922	1929	8.05e-05	0.401	CACGTGGG
motif_50-bHLH74(bHLH)/col-bHLH74-DAP-Seq(GSE60143)/Homer	ENSBGRG00000026320(+)	-	1922	1933	8.21e-05	0.32	TTTCCACGTGGG
motif_19-IBL1(bHLH)/Seedling-IBL1-ChIP-Seq(GSE51120)/Homer	ENSBGRG00000026320(+)	-	1202	1209	8.21e-05	0.78	CACGTGCT
motif_16-MyoG(bHLH)/C2C12-MyoG-ChIP-Seq(GSE36024)/Homer	ENSBGRG00000018779(-)	+	225	232	8.27e-05	0.202	ACCAGCTG
motif_52-Meis1(Homeobox)/MastCells-Meis1-ChIP-Seq(GSE48085)/Homer	ENSBGRG00000018779(-)	+	648	657	8.27e-05	0.272	GGGTGTCAGT
motif_5-ZEB2(Zf)/SNU398-ZEB2-ChIP-Seq(GSE103048)/Homer	ENSBGRG00000018779(-)	-	1849	1860	8.31e-05	0.187	AGGCAGGTGAAT
motif_1-AT5G25475(ABI3VP1)/col-AT5G25475-DAP-Seq(GSE60143)/Homer	ENSBGRG00000018070(+)	-	253	267	8.34e-05	0.819	CCAGGCAAGCAAGAA
motif_53-MafK(bZIP)/C2C12-MafK-ChIP-Seq(GSE36030)/Homer	ENSBGRG00000018070(+)	+	933	944	8.37e-05	0.827	GGTGACCCAGGA
motif_51-TFE3(bHLH)/MEF-TFE3-ChIP-Seq(GSE75757)/Homer	ENSBGRG00000018070(+)	-	863	874	8.47e-05	0.831	CTCACGTGGCTT
motif_13-E2A(bHLH)/proBcell-E2A-ChIP-Seq(GSE21978)/Homer	ENSBGRG00000018070(+)	-	327	336	8.55e-05	0.14	ACCCACCTGC
motif_5-ZEB2(Zf)/SNU398-ZEB2-ChIP-Seq(GSE103048)/Homer	ENSBGRG00000018070(+)	+	812	823	8.58e-05	0.187	ATGCAGGTAAGC
motif_8-ZEB1(Zf)/PDAC-ZEB1-ChIP-Seq(GSE64557)/Homer	ENSBGRG00000018070(+)	+	814	823	8.71e-05	0.231	GCAGGTAAGC
motif_13-E2A(bHLH)/proBcell-E2A-ChIP-Seq(GSE21978)/Homer	ENSBGRG00000018070(+)	-	1801	1810	8.72e-05	0.14	GCCCAGCTGG
motif_13-E2A(bHLH)/proBcell-E2A-ChIP-Seq(GSE21978)/Homer	ENSBGRG00000018070(+)	+	1799	1808	8.72e-05	0.14	GCCCAGCTGG
motif_9-E2A(bHLH),near_PU.1/Bcell-PU.1-ChIP-Seq(GSE21512)/Homer	ENSBGRG00000018779(-)	+	1850	1859	8.8e-05	0.169	TTCACCTGCC
motif_30-NGA4(ABI3VP1)/col-NGA4-DAP-Seq(GSE60143)/Homer	ENSBGRG00000018070(+)	-	489	498	8.87e-05	0.389	AGGGCAGGTG
motif_30-NGA4(ABI3VP1)/col-NGA4-DAP-Seq(GSE60143)/Homer	ENSBGRG00000018070(+)	-	1545	1554	8.87e-05	0.389	AGGGCAGGTG
motif_57-GT3a(Trihelix)/col-GT3a-DAP-Seq(GSE60143)/Homer	ENSBGRG00000017594(-)	+	619	633	8.93e-05	0.591	TCTCACATGTAATTT
motif_36-ZNF322(Zf)/HEK293-ZNF322.GFP-ChIP-Seq(GSE58341)/Homer	ENSBGRG00000018779(-)	-	1824	1843	8.95e-05	0.116	ATTTCAGACTCAGTGTCTGG
motif_8-ZEB1(Zf)/PDAC-ZEB1-ChIP-Seq(GSE64557)/Homer	ENSBGRG00000018070(+)	+	1960	1969	9e-05	0.231	ACAGGTGGGG
motif_3-Slug(Zf)/Mesoderm-Snai2-ChIP-Seq(GSE61475)/Homer	ENSBGRG00000018070(+)	+	1600	1611	9.04e-05	0.174	CTGCACCTCCCC
motif_8-ZEB1(Zf)/PDAC-ZEB1-ChIP-Seq(GSE64557)/Homer	ENSBGRG00000018779(-)	+	1150	1159	9.08e-05	0.231	GCAGGTGTCT
motif_22-HEB(bHLH)/mES-Heb-ChIP-Seq(GSE53233)/Homer	ENSBGRG00000018070(+)	+	327	336	9.11e-05	0.117	GCAGGTGGGT
motif_47-E-box(bHLH)/Promoter/Homer	ENSBGRG00000018070(+)	-	866	877	9.16e-05	0.359	ACACTCACGTGG
motif_36-ZNF322(Zf)/HEK293-ZNF322.GFP-ChIP-Seq(GSE58341)/Homer	ENSBGRG00000026320(+)	+	1900	1919	9.19e-05	0.116	GCACCAGGTTCTGAGGATGG
motif_8-ZEB1(Zf)/PDAC-ZEB1-ChIP-Seq(GSE64557)/Homer	ENSBGRG00000018070(+)	+	1973	1982	9.44e-05	0.231	GCAGGTGGAG
motif_56-ATHB23(ZFHD)/col-ATHB23-DAP-Seq(GSE60143)/Homer	ENSBGRG00000018779(-)	-	1315	1324	9.5e-05	1	ATAATTAGCA
motif_6-Snail1(Zf)/LS174T-SNAIL1.HA-ChIP-Seq(GSE127183)/Homer	ENSBGRG00000018070(+)	+	1601	1610	9.56e-05	0.185	TGCACCTCCC
motif_36-ZNF322(Zf)/HEK293-ZNF322.GFP-ChIP-Seq(GSE58341)/Homer	ENSBGRG00000017594(-)	+	358	377	9.63e-05	0.116	TGGTCTACCTCTCTGCCCGC
motif_38-PHV(HB)/col-PHV-DAP-Seq(GSE60143)/Homer	ENSBGRG00000018779(-)	-	1378	1387	9.74e-05	0.97	ACCATCATTA
motif_29-SPCH(bHLH)/Seedling-SPCH-ChIP-Seq(GSE57497)/Homer	ENSBGRG00000018070(+)	+	16	25	9.77e-05	0.378	CCACACGTGA
motif_26-NeuroG2(bHLH)/Fibroblast-NeuroG2-ChIP-Seq(GSE75910)/Homer	ENSBGRG00000018779(-)	+	1679	1688	9.83e-05	0.277	GACAGCTGTC
motif_26-NeuroG2(bHLH)/Fibroblast-NeuroG2-ChIP-Seq(GSE75910)/Homer	ENSBGRG00000018779(-)	-	1679	1688	9.83e-05	0.277	GACAGCTGTC
motif_30-NGA4(ABI3VP1)/col-NGA4-DAP-Seq(GSE60143)/Homer	ENSBGRG00000018779(-)	+	1147	1156	9.86e-05	0.389	CCGGCAGGTG
motif_12-Ascl2(bHLH)/ESC-Ascl2-ChIP-Seq(GSE97712)/Homer	ENSBGRG00000018779(-)	-	1149	1160	9.91e-05	0.239	AAGACACCTGCC

## Sheet: Network
#node1	node2	node1_string_id	node2_string_id	neighborhood_on_chromosome	gene_fusion	phylogenetic_cooccurrence	homology	coexpression	experimentally_determined_interaction	database_annotated	automated_textmining	combined_score
ELK4	KLF14	30521.ENSBGRP00000020233	30521.ENSBGRP00000008485	0	0	0	0	0	0	0.057	0.204	0.217
ELK4	KLF5	30521.ENSBGRP00000020233	30521.ENSBGRP00000009380	0	0	0	0	0	0	0.057	0.156	0.17
ELK4	YY1	30521.ENSBGRP00000020233	30521.ENSBGRP00000033834	0	0	0	0	0	0	0.057	0.215	0.228
KLF1	KLF9	30521.ENSBGRP00000010862	30521.ENSBGRP00000000406	0	0	0	0.784	0	0	0	0.19	0.19
KLF1	TAL1	30521.ENSBGRP00000010862	30521.ENSBGRP00000001379	0	0	0	0	0.065	0.06	0	0.578	0.596
KLF1	SP1	30521.ENSBGRP00000010862	30521.ENSBGRP00000005370	0	0	0	0.698	0	0.106	0.143	0	0.201
KLF1	KLF3	30521.ENSBGRP00000010862	30521.ENSBGRP00000006950	0	0	0	0.754	0	0	0	0.202	0.202
KLF1	MAZ	30521.ENSBGRP00000010862	30521.ENSBGRP00000041562	0	0	0	0.61	0	0	0	0.172	0.171
KLF1	KLF6	30521.ENSBGRP00000010862	30521.ENSBGRP00000018989	0	0	0	0.791	0.049	0.063	0	0.146	0.172
KLF14	SP1	30521.ENSBGRP00000008485	30521.ENSBGRP00000005370	0	0	0	0.764	0	0.095	0.143	0	0.191
KLF3	KLF9	30521.ENSBGRP00000006950	30521.ENSBGRP00000000406	0	0	0.078	0.795	0	0	0	0.241	0.27
KLF3	SP1	30521.ENSBGRP00000006950	30521.ENSBGRP00000005370	0	0	0	0.678	0	0.105	0.143	0	0.2
KLF3	MAZ	30521.ENSBGRP00000006950	30521.ENSBGRP00000041562	0	0	0	0.593	0	0	0	0.163	0.163
KLF3	KLF6	30521.ENSBGRP00000006950	30521.ENSBGRP00000018989	0	0	0	0.814	0.049	0.061	0	0.146	0.17
KLF5	SP1	30521.ENSBGRP00000009380	30521.ENSBGRP00000005370	0	0	0	0.658	0	0.095	0.143	0.327	0.432
KLF5	MEF2C	30521.ENSBGRP00000009380	30521.ENSBGRP00000006203	0	0	0	0	0	0.076	0.05	0.115	0.155
KLF6	KLF9	30521.ENSBGRP00000018989	30521.ENSBGRP00000000406	0	0	0	0.776	0	0	0	0.587	0.587
KLF6	SP1	30521.ENSBGRP00000018989	30521.ENSBGRP00000005370	0	0	0	0.725	0	0.406	0.143	0.285	0.604
KLF6	YY1	30521.ENSBGRP00000018989	30521.ENSBGRP00000033834	0	0	0	0.626	0	0.079	0	0.12	0.154
KLF6	MAZ	30521.ENSBGRP00000018989	30521.ENSBGRP00000041562	0	0	0	0.622	0	0	0	0.178	0.177
KLF9	TAL1	30521.ENSBGRP00000000406	30521.ENSBGRP00000001379	0	0	0	0	0.048	0.06	0	0.129	0.152
KLF9	ZEB2	30521.ENSBGRP00000000406	30521.ENSBGRP00000007650	0	0	0	0.613	0	0	0	0.163	0.163
KLF9	SP1	30521.ENSBGRP00000000406	30521.ENSBGRP00000005370	0	0	0	0.824	0	0.095	0.143	0	0.191
MAZ	SP1	30521.ENSBGRP00000041562	30521.ENSBGRP00000005370	0	0	0	0.573	0	0.095	0.143	0.043	0.192
MAZ	MEF2A	30521.ENSBGRP00000041562	30521.ENSBGRP00000008797	0	0	0	0	0.096	0.076	0.05	0.087	0.178
MAZ	YY1	30521.ENSBGRP00000041562	30521.ENSBGRP00000033834	0	0	0	0.575	0	0.079	0	0.115	0.15
MEF2A	MEF2B	30521.ENSBGRP00000008797	30521.ENSBGRP00000002362	0	0	0	0.817	0	0.489	0.891	0.32	0.958
MEF2A	MEF2C	30521.ENSBGRP00000008797	30521.ENSBGRP00000006203	0	0	0.05	0.953	0	0.279	0.834	0.088	0.882
MEF2A	ZEB2	30521.ENSBGRP00000008797	30521.ENSBGRP00000007650	0	0	0	0	0.056	0.058	0	0.159	0.186
MEF2A	NRF1	30521.ENSBGRP00000008797	30521.ENSBGRP00000012683	0	0	0	0	0	0	0	0.164	0.163
MEF2A	YY1	30521.ENSBGRP00000008797	30521.ENSBGRP00000033834	0	0	0	0	0	0.076	0.05	0.221	0.256
MEF2A	TBX5	30521.ENSBGRP00000008797	30521.ENSBGRP00000024911	0	0	0	0	0	0	0	0.358	0.358
MEF2A	MYOG	30521.ENSBGRP00000008797	30521.ENSBGRP00000041912	0	0	0	0	0	0.104	0.403	0.568	0.748
MEF2B	YY1	30521.ENSBGRP00000002362	30521.ENSBGRP00000033834	0	0	0	0	0	0.076	0.05	0.11	0.15
MEF2B	TBX5	30521.ENSBGRP00000002362	30521.ENSBGRP00000024911	0	0	0	0	0	0	0	0.164	0.163
MEF2B	ZEB2	30521.ENSBGRP00000002362	30521.ENSBGRP00000007650	0	0	0	0	0.048	0.058	0	0.159	0.179
MEF2B	MYOG	30521.ENSBGRP00000002362	30521.ENSBGRP00000041912	0	0	0	0	0	0.097	0.495	0.491	0.747
MEF2B	MEF2C	30521.ENSBGRP00000002362	30521.ENSBGRP00000006203	0	0	0	0.819	0	0.31	0.842	0.097	0.892
MEF2C	TAL1	30521.ENSBGRP00000006203	30521.ENSBGRP00000001379	0	0	0	0	0	0.061	0	0.204	0.22
MEF2C	YY1	30521.ENSBGRP00000006203	30521.ENSBGRP00000033834	0	0	0	0	0	0.076	0.05	0.198	0.234
MEF2C	ZEB2	30521.ENSBGRP00000006203	30521.ENSBGRP00000007650	0	0	0	0	0.056	0.058	0	0.227	0.252
MEF2C	TBX5	30521.ENSBGRP00000006203	30521.ENSBGRP00000024911	0	0	0	0	0	0	0	0.692	0.692
MEF2C	MYOG	30521.ENSBGRP00000006203	30521.ENSBGRP00000041912	0	0	0	0	0	0.098	0.399	0.692	0.818
MYOG	TAL1	30521.ENSBGRP00000041912	30521.ENSBGRP00000001379	0	0	0	0	0	0.068	0	0.368	0.385
MYOG	SP1	30521.ENSBGRP00000041912	30521.ENSBGRP00000005370	0	0	0	0	0.091	0.096	0	0.114	0.208
MYOG	NRF1	30521.ENSBGRP00000041912	30521.ENSBGRP00000012683	0	0	0	0	0	0	0	0.169	0.169
MYOG	YY1	30521.ENSBGRP00000041912	30521.ENSBGRP00000033834	0	0	0	0	0	0	0	0.365	0.365
NRF1	YY1	30521.ENSBGRP00000012683	30521.ENSBGRP00000033834	0	0	0	0	0	0	0	0.161	0.161
SP1	TAL1	30521.ENSBGRP00000005370	30521.ENSBGRP00000001379	0	0	0	0	0.048	0.096	0	0.098	0.155
SP1	ZEB2	30521.ENSBGRP00000005370	30521.ENSBGRP00000007650	0	0	0	0.553	0	0	0	0.266	0.266
SP1	YY1	30521.ENSBGRP00000005370	30521.ENSBGRP00000033834	0	0	0	0.6	0	0.295	0	0.229	0.433
TAL1	YY1	30521.ENSBGRP00000001379	30521.ENSBGRP00000033834	0	0	0	0	0.048	0.06	0	0.322	0.34
