# Supplementary material for: Integration of ATAC-Seq and RNA-Seq Analysis to Identify Key Genes in the Longissimus Dorsi Muscle Development of the Tianzhu White Yak
Source: Int J Mol Sci. 2023 Dec 21;25(1):158. doi: 10.3390/ijms25010158 (PMC10779322; doi:10.3390/ijms25010158)
Supplement: Supplementary file 1 [file ijms-25-00158-s001.zip › Table S14 The interaction network between hub TFs and key genes.xlsx]

## Sheet: key Genes
Gene	peak	Genename
ENSBGRG00000018070	C_vs_A_peak_3550	ANKRD2
ENSBGRG00000017594	C_vs_A_peak_3200	LMOD3
ENSBGRG00000018779	C_vs_A_peak_3622	ANKRD1
ENSBGRG00000026320	C_vs_A_peak_4232	BTG2

## Sheet:  Motifs
KLF6
KLF1
KLF5
KLF3
KLF9
KLF14
MAZ
Sp1
ZEB2
MYOG
MAZ
NRF1
ZEB2

## Sheet: Network
#node1	node2
ANKRD2	KLF6
ANKRD2	KLF1
ANKRD2	KLF5
ANKRD2	KLF3
ANKRD2	KLF9
ANKRD2	KLF14
ANKRD2	MAZ
ANKRD2	Sp1
ANKRD2	ZEB2
ANKRD1	KLF1
ANKRD1	KLF14
ANKRD1	KLF3
ANKRD1	KLF9
ANKRD1	MYOG
ANKRD1	MAZ
LMOD3	NRF1
BTG2	ZEB2
