# Supplementary material for: Integration of ATAC-Seq and RNA-Seq Analysis to Identify Key Genes in the Longissimus Dorsi Muscle Development of the Tianzhu White Yak
Source: Int J Mol Sci. 2023 Dec 21;25(1):158. doi: 10.3390/ijms25010158 (PMC10779322; doi:10.3390/ijms25010158)
Supplement: Supplementary file 1 [file ijms-25-00158-s001.zip › Table S2 Genomic distribution of the peaks in each sample.xlsx]

## Sheet: Sheet1
Sample	Intergenic	Intron	Exon	Promoter	3'UTR	5'UTR
A_1	53.08	37.69	5.08	3.36	0.43	0.36
A_2	50.91	37.83	6.13	4.08	0.57	0.48
C_1	47.69	39.17	6.94	4.94	0.66	0.6
C_2	48.07	37.89	6.75	5.8	0.81	0.68
