# Supplementary material for: Integration of ATAC-Seq and RNA-Seq Analysis to Identify Key Genes in the Longissimus Dorsi Muscle Development of the Tianzhu White Yak
Source: Int J Mol Sci. 2023 Dec 21;25(1):158. doi: 10.3390/ijms25010158 (PMC10779322; doi:10.3390/ijms25010158)
Supplement: Supplementary file 1 [file ijms-25-00158-s001.zip › Table S3 List of associated genes for different peaks.xlsx]

## Sheet: up
Name	Gene	chr	start	end
C_vs_A_peak_1	NA	8	66720297	66720759
C_vs_A_peak_2	NA	8	96261555	96261964
C_vs_A_peak_3	NA	2	101061933	101062434
C_vs_A_peak_4	ENSBGRG00000006947(LMCD1)	22	47898816	47899219
C_vs_A_peak_5	NA	2	130139477	130139884
C_vs_A_peak_6	NA	16	60060919	60061472
C_vs_A_peak_7	ENSBGRG00000026283(ENSBGRG00000026283)	14	83027643	83027903
C_vs_A_peak_8	NA	19	38268221	38269142
C_vs_A_peak_9	NA	2	101233373	101234117
C_vs_A_peak_10	NA	2	101132332	101132758
C_vs_A_peak_11	ENSBGRG00000026277(ENSBGRG00000026277)	14	83026476	83026718
C_vs_A_peak_12	NA	2	130375946	130376664
C_vs_A_peak_13	ENSBGRG00000018052(IRF2BP2)	27	5188497	5188916
C_vs_A_peak_14	NA	2	101037441	101038385
C_vs_A_peak_15	ENSBGRG00000026283(ENSBGRG00000026283)	14	83028524	83028741
C_vs_A_peak_16	NA	2	101075860	101076136
C_vs_A_peak_17	NA	2	101121465	101122096
C_vs_A_peak_18	NA	28	19962097	19962811
C_vs_A_peak_19	NA	2	101191919	101192691
C_vs_A_peak_20	NA	2	101013920	101014855
C_vs_A_peak_21	ENSBGRG00000001036(MYBPC1)	5	39937766	39938133
C_vs_A_peak_22	NA	2	101021664	101021974
C_vs_A_peak_23	ENSBGRG00000026028(HPS6)	25	24716010	24716511
C_vs_A_peak_24	ENSBGRG00000006158(RSRC2)	16	58389324	58390313
C_vs_A_peak_25	ENSBGRG00000015707(MIR1-2)	21	30616048	30616625
C_vs_A_peak_26	NA	5	75193449	75193779
C_vs_A_peak_27	NA	2	130369419	130370265
C_vs_A_peak_28	ENSBGRG00000005087(EIF4G2)	13	44121168	44121687
C_vs_A_peak_29	NA	2	42417554	42417980
C_vs_A_peak_30	NA	13	17501509	17502015
C_vs_A_peak_31	NA	2	101192827	101193953
C_vs_A_peak_32	NA	4	80551726	80552501
C_vs_A_peak_33	ENSBGRG00000020994(FBXO46)	20	62354132	62354620
C_vs_A_peak_34	NA	2	130296899	130297985
C_vs_A_peak_35	NA	2	130375075	130375795
C_vs_A_peak_36	NA	27	11983184	11983684
C_vs_A_peak_37	ENSBGRG00000026283(ENSBGRG00000026283)	14	83028105	83028328
C_vs_A_peak_38	NA	2	130138603	130139165
C_vs_A_peak_39	NA	15	68790713	68791353
C_vs_A_peak_40	ENSBGRG00000008842(ENSBGRG00000008842)	13	34976341	34977351
C_vs_A_peak_41	NA	18	52960336	52960936
C_vs_A_peak_42	ENSBGRG00000007558(PPP1R10)	24	6665822	6667073
C_vs_A_peak_43	ENSBGRG00000016043(NBEAL1)	2	49908936	49909598
C_vs_A_peak_44	NA	21	60974301	60975111
C_vs_A_peak_45	NA	25	18109141	18109619
C_vs_A_peak_46	NA	11	7236871	7237456
C_vs_A_peak_47	ENSBGRG00000020463(NR1D1)	19	25948070	25948782
C_vs_A_peak_48	NA	10	16813461	16814299
C_vs_A_peak_49	ENSBGRG00000000189(ENSBGRG00000000189)	2	128607465	128608863
C_vs_A_peak_50	NA	2	101128271	101128726
C_vs_A_peak_51	ENSBGRG00000004439(PRMT5)	11	1371841	1372773
C_vs_A_peak_52	ENSBGRG00000004216(RBM23)	11	1363059	1364068
C_vs_A_peak_53	ENSBGRG00000014515(TLE4)	7	63432724	63433994
C_vs_A_peak_54	NA	17	13882689	13883335
C_vs_A_peak_55	ENSBGRG00000010141(ENSBGRG00000010141)	11	63118241	63118874
C_vs_A_peak_56	NA	X	115920019	115920624
C_vs_A_peak_57	NA	1	90882388	90884362
C_vs_A_peak_58	ENSBGRG00000026624(ENSBGRG00000026624)	29	9320477	9321310
C_vs_A_peak_59	NA	26	32788643	32789427
C_vs_A_peak_60	ENSBGRG00000018139(ENSBGRG00000018139)	27	5741774	5742504
C_vs_A_peak_61	NA	4	125982427	125983368
C_vs_A_peak_62	ENSBGRG00000019172(NMRK2)	8	21154435	21155702
C_vs_A_peak_63	ENSBGRG00000024292(ZFP36)	20	67087790	67088337
C_vs_A_peak_64	NA	14	37957160	37957661
C_vs_A_peak_65	NA	7	53262749	53263294
C_vs_A_peak_66	ENSBGRG00000000845(ENSBGRG00000000845)	3	116155395	116155777
C_vs_A_peak_67	NA	4	116816611	116817328
C_vs_A_peak_68	ENSBGRG00000012784(BNIP3)	25	55835010	55835609
C_vs_A_peak_69	NA	27	45372485	45373395
C_vs_A_peak_70	ENSBGRG00000025827(ENSBGRG00000025827)	19	21820304	21821038
C_vs_A_peak_71	ENSBGRG00000011672(REV3L)	10	52496245	52497617
C_vs_A_peak_72	NA	11	94600936	94601344
C_vs_A_peak_73	ENSBGRG00000023768(MAF)	20	43506824	43507943
C_vs_A_peak_74	NA	2	124309226	124310444
C_vs_A_peak_75	NA	7	17197595	17198126
C_vs_A_peak_76	NA	11	10216606	10217160
C_vs_A_peak_77	NA	1	76594043	76594871
C_vs_A_peak_78	NA	19	16318473	16319162
C_vs_A_peak_79	ENSBGRG00000003198(SNORD43)	5	118897317	118898445
C_vs_A_peak_80	NA	2	130387351	130387762
C_vs_A_peak_81	NA	17	13759299	13760027
C_vs_A_peak_82	NA	2	101022142	101022795
C_vs_A_peak_83	NA	15	11965855	11966757
C_vs_A_peak_84	NA	2	101157579	101157992
C_vs_A_peak_85	ENSBGRG00000001615(DOT1L)	8	22624391	22625268
C_vs_A_peak_86	NA	23	2564538	2565115
C_vs_A_peak_87	NA	24	19109365	19110596
C_vs_A_peak_88	NA	10	59582108	59582619
C_vs_A_peak_89	ENSBGRG00000014064(CDK2AP2)	29	6615122	6615659
C_vs_A_peak_90	NA	2	130256292	130256799
C_vs_A_peak_91	ENSBGRG00000004492(CDK8)	15	48690666	48691680
C_vs_A_peak_92	NA	27	28403794	28404509
C_vs_A_peak_93	ENSBGRG00000025226(SARS2)	20	67609982	67610799
C_vs_A_peak_94	ENSBGRG00000004749(MYL1)	2	42387564	42388246
C_vs_A_peak_95	ENSBGRG00000022086(PDCD2L)	20	518072	519186
C_vs_A_peak_96	NA	2	101182927	101183313
C_vs_A_peak_97	NA	12	7594114	7595002
C_vs_A_peak_98	ENSBGRG00000025813(ENSBGRG00000025813)	26	2784185	2784559
C_vs_A_peak_99	NA	8	7421740	7422475
C_vs_A_peak_100	NA	2	130448703	130449909
C_vs_A_peak_101	ENSBGRG00000000362(ENSBGRG00000000362)	5	47382316	47382684
C_vs_A_peak_102	NA	2	71488794	71489651
C_vs_A_peak_103	ENSBGRG00000022681(MYL12A)	21	33899510	33899931
C_vs_A_peak_104	NA	2	131824505	131825051
C_vs_A_peak_105	NA	22	9132605	9133421
C_vs_A_peak_106	ENSBGRG00000001323(DNAI7)	5	18481235	18482092
C_vs_A_peak_107	ENSBGRG00000017520(GTF2A1)	11	83860812	83861214
C_vs_A_peak_108	ENSBGRG00000026683(ENSBGRG00000026683)	29	9799907	9800523
C_vs_A_peak_109	ENSBGRG00000024516(U1)	19	60731221	60732119
C_vs_A_peak_110	NA	26	2772725	2772990
C_vs_A_peak_111	ENSBGRG00000020732(RPL18)	20	59963660	59964205
C_vs_A_peak_112	NA	23	1370059	1370548
C_vs_A_peak_113	ENSBGRG00000000461(NR4A3)	7	53775750	53776859
C_vs_A_peak_114	NA	8	31150515	31151039
C_vs_A_peak_115	ENSBGRG00000015028(DUSP1)	23	2558382	2559714
C_vs_A_peak_116	ENSBGRG00000024771(CIAO2A)	11	32287840	32289074
C_vs_A_peak_117	NA	11	77087167	77087975
C_vs_A_peak_118	ENSBGRG00000020463(NR1D1)	19	25946827	25947504
C_vs_A_peak_119	NA	2	101123137	101123492
C_vs_A_peak_120	ENSBGRG00000011739(SPATA24)	8	55066274	55067201
C_vs_A_peak_121	NA	8	32538895	32539297
C_vs_A_peak_122	ENSBGRG00000017020(NELFA)	6	4150738	4152289
C_vs_A_peak_123	ENSBGRG00000012859(LARS1)	8	62590279	62590868
C_vs_A_peak_124	ENSBGRG00000011056(LPXN)	13	3274654	3275909
C_vs_A_peak_125	NA	7	53132453	53132911
C_vs_A_peak_126	NA	6	81390936	81391701
C_vs_A_peak_127	ENSBGRG00000001622(FMC1)	4	18654127	18654738
C_vs_A_peak_128	ENSBGRG00000011558(PGAP2)	13	35407032	35408293
C_vs_A_peak_129	NA	12	73442434	73442843
C_vs_A_peak_130	NA	9	21926582	21927165
C_vs_A_peak_131	NA	2	130128861	130129118
C_vs_A_peak_132	ENSBGRG00000022164(FOSB)	20	62587816	62588395
C_vs_A_peak_133	NA	10	27042815	27043470
C_vs_A_peak_134	ENSBGRG00000007958(ENSBGRG00000007958)	5	49091022	49091939
C_vs_A_peak_135	NA	20	58392684	58393309
C_vs_A_peak_136	ENSBGRG00000018208(MYBPC2)	20	58406404	58408150
C_vs_A_peak_137	NA	17	60329740	60330575
C_vs_A_peak_138	ENSBGRG00000009160(RANBP2)	9	66476535	66478135
C_vs_A_peak_139	NA	10	7293607	7294467
C_vs_A_peak_140	NA	10	64763218	64764015
C_vs_A_peak_141	NA	5	42894287	42895395
C_vs_A_peak_142	ENSBGRG00000021678(ENSBGRG00000021678)	19	41109921	41110722
C_vs_A_peak_143	ENSBGRG00000026659(YIF1B)	20	68188069	68188646
C_vs_A_peak_144	ENSBGRG00000001699(SEMA6C)	3	21569420	21570125
C_vs_A_peak_145	NA	26	7019305	7020111
C_vs_A_peak_146	NA	9	21928222	21928883
C_vs_A_peak_147	NA	25	48798829	48799655
C_vs_A_peak_148	NA	24	43443382	43444024
C_vs_A_peak_149	NA	11	66750598	66751105
C_vs_A_peak_150	ENSBGRG00000009794(TENT4A)	23	13664186	13665364
C_vs_A_peak_151	NA	1	86534925	86535471
C_vs_A_peak_152	ENSBGRG00000016812(LDLRAD4)	21	40555541	40556038
C_vs_A_peak_153	NA	2	101139131	101139849
C_vs_A_peak_154	ENSBGRG00000001652(ENSBGRG00000001652)	5	19535770	19536849
C_vs_A_peak_155	NA	2	101244914	101245205
C_vs_A_peak_156	NA	25	36946900	36947419
C_vs_A_peak_157	NA	22	18964423	18965192
C_vs_A_peak_158	ENSBGRG00000002938(RBM15)	3	39430583	39430929
C_vs_A_peak_159	NA	15	60949426	60950478
C_vs_A_peak_160	ENSBGRG00000013607(SLC20A1)	9	68283672	68284085
C_vs_A_peak_161	NA	22	19886471	19887102
C_vs_A_peak_162	NA	3	1792495	1793279
C_vs_A_peak_163	ENSBGRG00000008094(KLF10)	18	53120260	53123204
C_vs_A_peak_164	NA	26	11037098	11037879
C_vs_A_peak_165	ENSBGRG00000020924(ENSBGRG00000020924)	24	28299867	28300446
C_vs_A_peak_166	NA	14	37955537	37956164
C_vs_A_peak_167	ENSBGRG00000011690(IRF2BPL)	11	79053813	79054424
C_vs_A_peak_168	ENSBGRG00000011155(WDR81)	19	45849104	45849632
C_vs_A_peak_169	NA	27	35518604	35519081
C_vs_A_peak_170	ENSBGRG00000007164(SLC25A6)	Y	7953251	7954782
C_vs_A_peak_171	NA	2	110455226	110455621
C_vs_A_peak_172	NA	19	40523874	40524334
C_vs_A_peak_173	NA	15	60909495	60910539
C_vs_A_peak_174	ENSBGRG00000016504(SLC16A5)	19	8103816	8104420
C_vs_A_peak_175	NA	22	10320367	10321107
C_vs_A_peak_176	NA	24	42608748	42609478
C_vs_A_peak_177	NA	2	130216377	130217007
C_vs_A_peak_178	NA	7	17447902	17448953
C_vs_A_peak_179	NA	18	2141119	2141608
C_vs_A_peak_180	NA	8	11752818	11753351
C_vs_A_peak_181	ENSBGRG00000015528(HJV)	3	19947810	19948421
C_vs_A_peak_182	ENSBGRG00000016541(U6)	24	5004111	5005084
C_vs_A_peak_183	NA	5	117974388	117974967
C_vs_A_peak_184	NA	25	14321085	14321879
C_vs_A_peak_185	NA	21	30920439	30920891
C_vs_A_peak_186	ENSBGRG00000021792(GABARAP)	19	41116489	41116974
C_vs_A_peak_187	NA	22	5996493	5997382
C_vs_A_peak_188	NA	21	30892957	30893729
C_vs_A_peak_189	ENSBGRG00000015909(BCLAF1)	10	13958883	13959718
C_vs_A_peak_190	ENSBGRG00000002827(PKD2L2)	8	53631367	53632357
C_vs_A_peak_191	ENSBGRG00000015355(PTPN2)	21	40353711	40354046
C_vs_A_peak_192	NA	2	101106088	101106600
C_vs_A_peak_193	NA	25	45683900	45684382
C_vs_A_peak_194	ENSBGRG00000009728(NR1D2)	28	11096152	11098063
C_vs_A_peak_195	ENSBGRG00000018491(CSNK1G2)	8	47905120	47905783
C_vs_A_peak_196	NA	12	55306578	55306923
C_vs_A_peak_197	ENSBGRG00000012706(KMT5C)	20	51604544	51606031
C_vs_A_peak_198	NA	9	90500251	90500715
C_vs_A_peak_199	ENSBGRG00000008218(ENSBGRG00000008218)	11	46112800	46114412
C_vs_A_peak_200	ENSBGRG00000012485(ENSBGRG00000012485)	12	69226170	69227058
C_vs_A_peak_202	ENSBGRG00000020777(ACTN2)	27	7345149	7346557
C_vs_A_peak_203	ENSBGRG00000019340(SLC25A4)	28	40630454	40631570
C_vs_A_peak_204	NA	24	18135785	18136761
C_vs_A_peak_205	ENSBGRG00000009338(ENSBGRG00000009338)	5	120301260	120302036
C_vs_A_peak_206	ENSBGRG00000013739(ASXL2)	9	98189186	98190304
C_vs_A_peak_207	NA	2	130358272	130358799
C_vs_A_peak_208	NA	2	101081421	101081800
C_vs_A_peak_209	ENSBGRG00000026595(ENSBGRG00000026595)	26	36963299	36964528
C_vs_A_peak_210	ENSBGRG00000013406(RNF115)	3	19754655	19755679
C_vs_A_peak_211	ENSBGRG00000000025(HSPA13)	1	14414549	14415463
C_vs_A_peak_212	ENSBGRG00000017601(NEU1)	24	7658036	7658369
C_vs_A_peak_213	ENSBGRG00000017228(TPCN1)	16	67824989	67825392
C_vs_A_peak_214	NA	3	129948586	129949890
C_vs_A_peak_215	NA	18	53084295	53085115
C_vs_A_peak_216	NA	5	73330619	73332026
C_vs_A_peak_217	ENSBGRG00000023260(ENSBGRG00000023260)	8	12745508	12747108
C_vs_A_peak_218	NA	26	29229063	29229836
C_vs_A_peak_219	ENSBGRG00000001936(GATAD2A)	8	6338226	6339107
C_vs_A_peak_220	NA	18	26655888	26656631
C_vs_A_peak_221	ENSBGRG00000019663(ADIPOR2)	5	115897551	115898127
C_vs_A_peak_222	NA	19	38177001	38177330
C_vs_A_peak_223	NA	2	16409988	16410670
C_vs_A_peak_224	NA	2	130316609	130317647
C_vs_A_peak_225	ENSBGRG00000009096(FOS)	11	77123922	77124919
C_vs_A_peak_226	NA	26	8331759	8332234
C_vs_A_peak_227	NA	11	33604375	33605471
C_vs_A_peak_228	ENSBGRG00000006397(ARRDC3)	8	99043506	99044065
C_vs_A_peak_229	ENSBGRG00000022043(AKAP8L)	8	1866641	1867109
C_vs_A_peak_230	ENSBGRG00000003035(ENSBGRG00000003035)	1	145033719	145034664
C_vs_A_peak_231	ENSBGRG00000003232(LRIF1)	3	40188440	40189362
C_vs_A_peak_232	ENSBGRG00000025212(ITGA2B)	19	21541589	21542535
C_vs_A_peak_233	ENSBGRG00000008337(VIRMA)	18	62041467	62042300
C_vs_A_peak_234	NA	11	79035794	79036137
C_vs_A_peak_235	ENSBGRG00000012524(RAB11FIP3)	26	47522024	47523012
C_vs_A_peak_236	ENSBGRG00000000967(ENSBGRG00000000967)	2	130394473	130395128
C_vs_A_peak_237	NA	12	59545290	59546258
C_vs_A_peak_238	ENSBGRG00000023312(PRMT1)	20	58997646	58999328
C_vs_A_peak_239	NA	3	21744747	21745157
C_vs_A_peak_240	ENSBGRG00000025109(ASB8)	5	75223076	75224040
C_vs_A_peak_241	ENSBGRG00000016487(MYLK2)	12	55310094	55311011
C_vs_A_peak_242	NA	23	24716269	24717095
C_vs_A_peak_243	ENSBGRG00000003323(ATP5F1B)	5	48109636	48110034
C_vs_A_peak_244	ENSBGRG00000006595(ACTN1)	11	70715982	70716490
C_vs_A_peak_245	ENSBGRG00000011435(EIF1)	19	24243595	24244298
C_vs_A_peak_246	ENSBGRG00000015731(EIF4A1)	19	40784196	40786233
C_vs_A_peak_247	ENSBGRG00000026834(EIF5B)	9	22103669	22104337
C_vs_A_peak_248	ENSBGRG00000017962(KCNA7)	20	59581531	59582481
C_vs_A_peak_249	ENSBGRG00000018059(SLC25A19)	19	8264451	8265390
C_vs_A_peak_250	ENSBGRG00000018192(FOXRED1)	29	21484612	21485531
C_vs_A_peak_251	NA	19	50799293	50799833
C_vs_A_peak_252	ENSBGRG00000017678(XAB2)	8	17075253	17075674
C_vs_A_peak_253	NA	10	39960878	39962213
C_vs_A_peak_254	ENSBGRG00000022848(ENSBGRG00000022848)	29	7521383	7522060
C_vs_A_peak_255	ENSBGRG00000004082(HNRNPA1)	5	82006908	82008567
C_vs_A_peak_256	ENSBGRG00000000523(NR4A1)	5	79687331	79688041
C_vs_A_peak_257	NA	7	10426205	10426765
C_vs_A_peak_258	NA	18	26641171	26641691
C_vs_A_peak_259	ENSBGRG00000012831(INPP5K)	19	46046527	46047373
C_vs_A_peak_260	ENSBGRG00000018807(L2HGDH)	11	29373911	29374889
C_vs_A_peak_261	ENSBGRG00000019661(ENSBGRG00000019661)	16	80590226	80591041
C_vs_A_peak_262	NA	11	78948630	78949122
C_vs_A_peak_263	NA	18	13931597	13932417
C_vs_A_peak_264	NA	X	122738945	122740108
C_vs_A_peak_265	ENSBGRG00000016017(PHYHD1)	9	8232233	8232578
C_vs_A_peak_266	NA	2	130151572	130151942
C_vs_A_peak_267	ENSBGRG00000022864(MORF4L2)	X	58873010	58873922
C_vs_A_peak_268	NA	5	75186590	75187748
C_vs_A_peak_269	ENSBGRG00000016539(ENSBGRG00000016539)	15	20485683	20486259
C_vs_A_peak_270	NA	13	73279904	73281196
C_vs_A_peak_271	NA	13	32856923	32857278
C_vs_A_peak_272	ENSBGRG00000020453(ENSBGRG00000020453)	20	66401728	66402322
C_vs_A_peak_273	NA	25	18134257	18134879
C_vs_A_peak_274	NA	12	47751523	47751999
C_vs_A_peak_275	NA	17	6032402	6033010
C_vs_A_peak_276	NA	16	71277793	71279267
C_vs_A_peak_277	NA	19	34629038	34630096
C_vs_A_peak_278	ENSBGRG00000007139(KLHL15)	X	130629901	130631271
C_vs_A_peak_279	NA	2	101101490	101102039
C_vs_A_peak_280	NA	3	2930832	2932005
C_vs_A_peak_281	NA	12	8767364	8768604
C_vs_A_peak_282	NA	29	1802504	1803129
C_vs_A_peak_283	ENSBGRG00000006407(ENSBGRG00000006407)	3	258516	259002
C_vs_A_peak_284	NA	12	60010761	60011623
C_vs_A_peak_285	ENSBGRG00000026380(ENSBGRG00000026380)	26	18280775	18281252
C_vs_A_peak_286	ENSBGRG00000001392(UBE2B)	8	49781704	49783129
C_vs_A_peak_287	NA	27	5052666	5053294
C_vs_A_peak_288	ENSBGRG00000019887(TDG)	5	37408319	37409438
C_vs_A_peak_289	NA	24	46442901	46443901
C_vs_A_peak_290	NA	27	5155992	5157258
C_vs_A_peak_291	ENSBGRG00000026662(C16orf72)	26	38943006	38943455
C_vs_A_peak_292	NA	26	18593751	18594888
C_vs_A_peak_293	ENSBGRG00000001244(GNG7)	8	22330156	22331432
C_vs_A_peak_294	ENSBGRG00000012907(CPEB4)	23	1357223	1358259
C_vs_A_peak_295	ENSBGRG00000007844(ENSBGRG00000007844)	19	15704152	15704869
C_vs_A_peak_296	NA	26	2523579	2524363
C_vs_A_peak_297	NA	11	77141957	77142436
C_vs_A_peak_298	ENSBGRG00000016199(GTF3C5)	9	12390833	12391329
C_vs_A_peak_299	ENSBGRG00000020424(VNN1)	10	17666662	17667325
C_vs_A_peak_300	ENSBGRG00000013405(PSMC5)	19	17293358	17293859
C_vs_A_peak_301	ENSBGRG00000017822(Metazoa_SRP)	11	28958500	28959550
C_vs_A_peak_302	ENSBGRG00000002755(SDHB)	2	690689	691791
C_vs_A_peak_303	NA	2	130180073	130180297
C_vs_A_peak_304	ENSBGRG00000026121(BHLHE40)	22	44081396	44083651
C_vs_A_peak_305	ENSBGRG00000000712(CCNT2)	2	81650141	81651442
C_vs_A_peak_306	NA	29	8579571	8580521
C_vs_A_peak_307	ENSBGRG00000025769(OGA)	25	24488803	24490729
C_vs_A_peak_308	NA	4	47296167	47297675
C_vs_A_peak_309	NA	1	115996004	115996838
C_vs_A_peak_310	NA	25	45698157	45699165
C_vs_A_peak_311	NA	14	87217880	87218593
C_vs_A_peak_312	NA	11	66510903	66512477
C_vs_A_peak_313	NA	9	92486384	92487460
C_vs_A_peak_314	NA	3	48557507	48558536
C_vs_A_peak_315	ENSBGRG00000016739(MEPCE)	26	441019	442549
C_vs_A_peak_316	ENSBGRG00000023703(HDAC7)	5	74847663	74848676
C_vs_A_peak_317	ENSBGRG00000023240(EIF5)	17	73698702	73700444
C_vs_A_peak_318	ENSBGRG00000026286(SLC4A4)	6	34771502	34772669
C_vs_A_peak_319	ENSBGRG00000021669(PCF11)	29	32245489	32245887
C_vs_A_peak_320	ENSBGRG00000003778(RRP8)	13	39080700	39081067
C_vs_A_peak_321	ENSBGRG00000003325(ENSBGRG00000003325)	1	163377387	163379156
C_vs_A_peak_322	NA	25	14326925	14328443
C_vs_A_peak_323	NA	5	110593167	110593811
C_vs_A_peak_324	ENSBGRG00000006383(ENSBGRG00000006383)	5	120633146	120634801
C_vs_A_peak_325	ENSBGRG00000014602(HDGFL2)	8	20669322	20670571
C_vs_A_peak_326	NA	5	115360929	115362935
C_vs_A_peak_327	ENSBGRG00000009030(PDP1)	18	62687866	62689534
C_vs_A_peak_328	NA	20	58783374	58784714
C_vs_A_peak_329	ENSBGRG00000015657(U1)	3	19993252	19995040
C_vs_A_peak_330	NA	20	11262616	11263129
C_vs_A_peak_331	ENSBGRG00000000138(GART)	1	37195439	37197054
C_vs_A_peak_332	ENSBGRG00000008810(CLCN6)	14	38667479	38668846
C_vs_A_peak_333	ENSBGRG00000008746(ING1)	15	18862322	18863830
C_vs_A_peak_334	NA	Y	8682511	8683114
C_vs_A_peak_335	NA	20	67644501	67645020
C_vs_A_peak_336	NA	5	39922967	39923585
C_vs_A_peak_337	NA	1	86308140	86308611
C_vs_A_peak_338	ENSBGRG00000003445(ENSBGRG00000003445)	6	104862552	104862972
C_vs_A_peak_339	ENSBGRG00000001792(LSMEM1)	4	70525462	70526094
C_vs_A_peak_340	ENSBGRG00000001178(SGTA)	8	22135030	22135897
C_vs_A_peak_341	ENSBGRG00000015278(CASQ1)	3	7916725	7917896
C_vs_A_peak_342	ENSBGRG00000004115(NRDC)	3	102817006	102818036
C_vs_A_peak_343	ENSBGRG00000026029(ZCCHC24)	27	35963185	35963975
C_vs_A_peak_344	NA	18	26762252	26762946
C_vs_A_peak_345	ENSBGRG00000023287(ENSBGRG00000023287)	15	68379748	68381102
C_vs_A_peak_346	ENSBGRG00000013214(PARK7)	14	42717931	42718657
NA		biological_process maintenance of location;GO:0051239,biological_process regulation of multicellular organismal process;GO:0051240,biological_process positive regulation of multicellular organismal process;GO:0051246,biological_process regulation of protein metabolic process;GO:0051247,biological_process positive regulation of protein metabolic process;GO:0051248,biological_process negative regul…	PARK7; protein DJ-1 [EC:3.5.1.124]; K05687	map05012
C_vs_A_peak_347	NA	7	53272279	53272899
C_vs_A_peak_348	ENSBGRG00000013437(CCDC197)	17	63104103	63105051
C_vs_A_peak_349	NA	27	7422425	7422999
C_vs_A_peak_350	NA	21	17372363	17372946
C_vs_A_peak_351	ENSBGRG00000017864(EMSY)	13	6402054	6403703
C_vs_A_peak_352	NA	13	42653280	42654640
C_vs_A_peak_353	ENSBGRG00000018212(ENSBGRG00000018212)	8	47835007	47835487
C_vs_A_peak_354	ENSBGRG00000026092(ARRDC2)	8	4834930	4835534
C_vs_A_peak_355	NA	3	115061844	115062790
C_vs_A_peak_356	NA	16	11210404	11210995
C_vs_A_peak_357	NA	27	42954992	42955749
C_vs_A_peak_358	ENSBGRG00000013922(CAMTA1)	14	44090985	44092100
C_vs_A_peak_359	ENSBGRG00000005770(ENSBGRG00000005770)	8	46770198	46770719
C_vs_A_peak_360	NA	1	47811058	47812049
C_vs_A_peak_361	NA	2	130326421	130329004
C_vs_A_peak_362	ENSBGRG00000011115(SLC25A33)	14	41048726	41049823
C_vs_A_peak_363	ENSBGRG00000001913(TMEM38B)	7	32932233	32933281
C_vs_A_peak_364	NA	11	74667941	74668428
C_vs_A_peak_365	ENSBGRG00000015728(ZNF131)	23	52133148	52134796
C_vs_A_peak_366	ENSBGRG00000005973(CLP1)	13	2157042	2157525
C_vs_A_peak_367	NA	10	7294760	7295287
C_vs_A_peak_368	NA	9	58675585	58676362
C_vs_A_peak_369	ENSBGRG00000020712(MUS81)	29	8225674	8226271
C_vs_A_peak_370	ENSBGRG00000011678(SERTAD2)	9	86561037	86562859
C_vs_A_peak_371	NA	2	11845938	11846779
C_vs_A_peak_372	ENSBGRG00000000849(BIN1)	2	144254694	144256668
C_vs_A_peak_373	NA	9	71816807	71817339
C_vs_A_peak_375	NA	12	80654602	80655308
C_vs_A_peak_376	ENSBGRG00000024454(PHKA1)	X	84641420	84642994
C_vs_A_peak_377	NA	10	101458512	101459317
C_vs_A_peak_378	NA	16	59667262	59668012
C_vs_A_peak_379	NA	8	98211779	98212855
C_vs_A_peak_380	ENSBGRG00000000603(NAB1)	2	143963093	143964022
C_vs_A_peak_381	NA	6	328398	329273
C_vs_A_peak_382	ENSBGRG00000023255(TAF4)	12	48172455	48173231
C_vs_A_peak_383	ENSBGRG00000013275(HSPBP1)	20	51671252	51671622
C_vs_A_peak_384	ENSBGRG00000010670(EIF1AX)	X	134848692	134849888
C_vs_A_peak_385	ENSBGRG00000014406(ATXN2)	16	61036831	61037800
C_vs_A_peak_386	NA	20	62598284	62599137
C_vs_A_peak_387	NA	24	29987510	29987915
C_vs_A_peak_388	NA	28	25422952	25423521
C_vs_A_peak_389	NA	2	42418495	42419431
C_vs_A_peak_390	NA	2	101218143	101219210
C_vs_A_peak_391	NA	11	4533869	4534751
C_vs_A_peak_392	ENSBGRG00000022082(TRAF3IP1)	3	128901866	128902564
C_vs_A_peak_393	NA	27	32243526	32244309
C_vs_A_peak_394	NA	22	36612896	36613754
C_vs_A_peak_395	ENSBGRG00000012124(TOM1)	5	30754009	30755614
C_vs_A_peak_396	NA	1	97658916	97659752
C_vs_A_peak_397	ENSBGRG00000024566(HSPB6)	20	70057650	70058441
C_vs_A_peak_398	ENSBGRG00000012521(POLDIP3)	5	122030484	122031073
C_vs_A_peak_399	NA	20	58375023	58377503
C_vs_A_peak_400	ENSBGRG00000007471(RHOQ)	9	49126345	49126933
C_vs_A_peak_401	NA	17	13793889	13794400
C_vs_A_peak_402	NA	10	100642376	100643543
C_vs_A_peak_403	ENSBGRG00000024918(AKTIP)	20	26174457	26175936
C_vs_A_peak_404	ENSBGRG00000019548(ACSL1)	28	40905095	40905751
C_vs_A_peak_405	NA	12	57023579	57023895
C_vs_A_peak_406	NA	9	10597027	10597578
C_vs_A_peak_407	ENSBGRG00000016134(SRL)	26	44042571	44042953
C_vs_A_peak_408	ENSBGRG00000011365(ENSBGRG00000011365)	17	23267948	23269300
C_vs_A_peak_409	NA	14	71413317	71414336
C_vs_A_peak_410	NA	2	101133407	101134248
C_vs_A_peak_411	NA	8	5174349	5174873
C_vs_A_peak_412	NA	17	63111961	63112623
C_vs_A_peak_413	ENSBGRG00000023122(LSM14B)	12	48142098	48143322
C_vs_A_peak_414	NA	26	8980216	8980763
C_vs_A_peak_415	ENSBGRG00000013271(TSPAN9)	5	114091722	114091984
C_vs_A_peak_416	ENSBGRG00000020186(CENPU)	28	40984390	40985331
C_vs_A_peak_417	ENSBGRG00000008730(ENSBGRG00000008730)	19	23273046	23275391
C_vs_A_peak_418	ENSBGRG00000001746(AAMP)	2	33402436	33403796
C_vs_A_peak_419	NA	27	46102127	46103381
C_vs_A_peak_420	NA	2	130170437	130171118
C_vs_A_peak_421	ENSBGRG00000026337(EPHA7)	10	33057313	33057904
C_vs_A_peak_422	NA	15	63863813	63864567
C_vs_A_peak_423	ENSBGRG00000020255(SERTAD1)	20	66332652	66333690
C_vs_A_peak_424	NA	13	42789391	42789976
C_vs_A_peak_425	NA	27	7264890	7265555
C_vs_A_peak_426	ENSBGRG00000024352(DCAKD)	19	21032276	21033398
C_vs_A_peak_427	NA	2	130131324	130131646
C_vs_A_peak_428	ENSBGRG00000013647(ENSBGRG00000013647)	14	42930872	42931989
C_vs_A_peak_429	NA	22	43824801	43825793
C_vs_A_peak_430	NA	5	47494255	47495679
C_vs_A_peak_431	ENSBGRG00000002155(ENSBGRG00000002155)	2	63465520	63466453
C_vs_A_peak_432	NA	20	22292866	22293461
C_vs_A_peak_433	ENSBGRG00000022027(PER2)	3	128859524	128860372
C_vs_A_peak_434	NA	26	17709229	17709955
C_vs_A_peak_435	ENSBGRG00000012770(ENSBGRG00000012770)	26	47541435	47542308
C_vs_A_peak_436	ENSBGRG00000021300(MTR)	27	7452601	7453239
C_vs_A_peak_437	ENSBGRG00000016645(LEKR1)	1	120586251	120587545
C_vs_A_peak_438	NA	18	2433630	2434107
C_vs_A_peak_439	ENSBGRG00000014719(HSPA8)	13	53260656	53262192
NA		tein transmembrane transport;GO:0071840,biological_process cellular component organization or biogenesis;GO:0071944,cellular_component cell periphery;GO:0072001,biological_process renal system development;GO:0072318,biological_process clathrin coat disassembly;GO:0072319,biological_process vesicle uncoating;GO:0072321,biological_process chaperone-mediated protein transport;GO:0072341,molecular_fu…	HSPA1s; heat shock 70kDa protein 1/2/6/8; K03283	map03040,map04010,map04141,map04144,map04213,map04612,map04915,map05020,map05134,map05145,map05162
C_vs_A_peak_440	NA	28	49137876	49139150
C_vs_A_peak_441	ENSBGRG00000024197(ENSBGRG00000024197)	29	8438232	8439048
C_vs_A_peak_442	ENSBGRG00000005908(USP28)	13	63790467	63791478
C_vs_A_peak_443	ENSBGRG00000009382(ZSCAN20)	3	122828565	122829540
C_vs_A_peak_444	ENSBGRG00000003843(CREB3)	7	58648050	58649013
C_vs_A_peak_445	ENSBGRG00000016085(COQ8B)	20	66072958	66074052
C_vs_A_peak_446	NA	24	7620314	7621511
C_vs_A_peak_447	ENSBGRG00000008610(ITGA7)	5	47254657	47255231
C_vs_A_peak_448	NA	1	163580335	163581200
C_vs_A_peak_449	NA	5	120106170	120106671
C_vs_A_peak_450	NA	22	20278614	20279214
C_vs_A_peak_451	NA	5	79674127	79674556
C_vs_A_peak_452	ENSBGRG00000019838(ENSBGRG00000019838)	2	32177838	32178383
C_vs_A_peak_453	ENSBGRG00000015189(ELOC)	18	26323686	26324824
C_vs_A_peak_454	ENSBGRG00000015517(ARAF)	X	93582322	93583050
C_vs_A_peak_455	ENSBGRG00000018052(IRF2BP2)	27	5186622	5188129
C_vs_A_peak_456	ENSBGRG00000002312(ENSBGRG00000002312)	3	72121452	72122677
C_vs_A_peak_457	NA	2	144309302	144310570
C_vs_A_peak_458	NA	18	52989883	52990485
C_vs_A_peak_459	ENSBGRG00000017975(MRPL45)	19	27587801	27588881
C_vs_A_peak_460	NA	11	1454129	1455167
C_vs_A_peak_461	ENSBGRG00000015711(INTS6)	15	62398730	62401086
C_vs_A_peak_462	NA	19	26097294	26097999
C_vs_A_peak_463	NA	2	101112649	101113218
C_vs_A_peak_464	ENSBGRG00000013285(ENSBGRG00000013285)	X	130609187	130610355
C_vs_A_peak_465	ENSBGRG00000014619(ZFYVE1)	11	74919421	74920368
C_vs_A_peak_466	ENSBGRG00000009464(ENSBGRG00000009464)	29	9919493	9919961
C_vs_A_peak_467	NA	6	239161	240283
C_vs_A_peak_468	NA	3	50880964	50881362
C_vs_A_peak_469	NA	16	59148358	59148871
C_vs_A_peak_470	ENSBGRG00000006610(MRPL24)	3	3268957	3269736
C_vs_A_peak_471	ENSBGRG00000023251(OAZ2)	11	31730840	31732012
C_vs_A_peak_472	ENSBGRG00000010492(TRDN)	10	64901244	64901918
C_vs_A_peak_473	ENSBGRG00000012258(UBB)	19	34089852	34091370
C_vs_A_peak_474	ENSBGRG00000016762(POLR2A)	19	40881547	40881913
C_vs_A_peak_475	NA	18	3887536	3888098
C_vs_A_peak_476	ENSBGRG00000014195(ITFG2)	5	114446736	114447848
C_vs_A_peak_477	ENSBGRG00000011672(REV3L)	10	52495057	52495518
C_vs_A_peak_478	ENSBGRG00000007159(CALR)	8	11644498	11645869
C_vs_A_peak_479	NA	25	20328188	20329546
C_vs_A_peak_480	ENSBGRG00000000539(ENSBGRG00000000539)	2	55662721	55664155
C_vs_A_peak_481	NA	22	48762496	48763575
C_vs_A_peak_482	ENSBGRG00000018960(GRPEL2)	8	66323047	66323730
C_vs_A_peak_483	NA	2	130200324	130200630
C_vs_A_peak_484	NA	29	8639771	8640131
C_vs_A_peak_485	ENSBGRG00000018986(CYTH1)	19	11327036	11328725
C_vs_A_peak_486	ENSBGRG00000024629(SUMF2)	26	16569721	16570545
C_vs_A_peak_487	NA	1	86303126	86303741
C_vs_A_peak_488	ENSBGRG00000001515(ENSBGRG00000001515)	4	55146697	55149059
C_vs_A_peak_490	NA	27	7415104	7415557
C_vs_A_peak_491	ENSBGRG00000001761(IFRD1)	4	70488475	70490366
C_vs_A_peak_493	NA	15	20663477	20663982
C_vs_A_peak_494	ENSBGRG00000006339(ARRDC4)	17	7808509	7809888
C_vs_A_peak_495	ENSBGRG00000004729(EBAG9)	18	45549774	45550698
C_vs_A_peak_496	NA	3	14524392	14525320
C_vs_A_peak_497	NA	2	130098058	130099921
C_vs_A_peak_498	NA	1	79879683	79880508
C_vs_A_peak_499	ENSBGRG00000006220(JUNB)	8	11519053	11519655
C_vs_A_peak_500	ENSBGRG00000020099(FNBP4)	13	30577490	30578858
C_vs_A_peak_501	NA	23	46351718	46352497
C_vs_A_peak_502	ENSBGRG00000019525(KLC4)	24	18856539	18858061
C_vs_A_peak_503	ENSBGRG00000018598(TINF2)	11	2499509	2500551
C_vs_A_peak_504	NA	22	5366982	5367514
C_vs_A_peak_505	NA	2	101144689	101145547
C_vs_A_peak_506	NA	12	67993390	67993998
C_vs_A_peak_507	NA	15	18582155	18582761
C_vs_A_peak_508	ENSBGRG00000024402(STT3B)	22	61295349	61296867
C_vs_A_peak_509	ENSBGRG00000016639(CUTA)	24	29166380	29167046
C_vs_A_peak_510	NA	19	20824590	20825440
C_vs_A_peak_511	ENSBGRG00000019284(USP36)	19	11374867	11375986
C_vs_A_peak_512	ENSBGRG00000015040(QKI)	10	101382489	101385485
C_vs_A_peak_513	ENSBGRG00000024048(IFRD2)	22	12303417	12304172
C_vs_A_peak_514	ENSBGRG00000011539(CDK12)	19	26544212	26545537
C_vs_A_peak_515	ENSBGRG00000020492(AKT2)	20	66409070	66409875
NA		logical_process epithelium development;GO:0060541,biological_process respiratory system development;GO:0060548,biological_process negative regulation of cell death;GO:0060627,biological_process regulation of vesicle-mediated transport;GO:0060644,biological_process mammary gland epithelial cell differentiation;GO:0061024,biological_process membrane organization;GO:0061061,biological_process muscle…	AKT; RAC serine/threonine-protein kinase [EC:2.7.11.1]; K04456	map01521,map01522,map01524,map04010,map04012,map04014,map04015,map04022,map04024,map04062,map04066,map04068,map04071,map04072,map04140,map04150,map04151,map04152,map04210,map04211,map04212,map04213,map04218,map04261,map04370,map04371,map04380,map04510,map04550,map04611,map04620,map04625,map04630,map04660,map04662,map04664,map04666,map04668,map04722,map04725,map04728,map04910,map04914,map04915,map…
C_vs_A_peak_516	NA	8	41928083	41928648
C_vs_A_peak_517	NA	26	9035166	9035855
C_vs_A_peak_518	NA	2	101175409	101175993
C_vs_A_peak_519	NA	25	33954930	33956764
C_vs_A_peak_520	ENSBGRG00000017262(ZBTB17)	14	49777029	49777813
C_vs_A_peak_521	ENSBGRG00000013940(ENSBGRG00000013940)	26	45328261	45329449
C_vs_A_peak_522	NA	26	46350766	46352039
C_vs_A_peak_523	NA	7	73032577	73033098
C_vs_A_peak_524	NA	12	55318761	55319781
C_vs_A_peak_525	NA	2	130093437	130094139
C_vs_A_peak_526	NA	7	11348949	11349871
C_vs_A_peak_527	ENSBGRG00000017836(CSTF3)	13	15153172	15153900
C_vs_A_peak_528	ENSBGRG00000024885(UBALD2)	19	9146865	9147912
C_vs_A_peak_529	NA	17	6034142	6034872
C_vs_A_peak_530	NA	8	6041343	6042631
C_vs_A_peak_531	ENSBGRG00000009551(GIGYF2)	3	122979435	122980639
C_vs_A_peak_532	NA	18	62720904	62721771
C_vs_A_peak_533	ENSBGRG00000024200(DDIT4)	27	28352030	28354624
C_vs_A_peak_534	ENSBGRG00000013665(MPC1)	10	98495863	98497152
C_vs_A_peak_535	NA	12	14350790	14351837
C_vs_A_peak_536	NA	27	24167498	24168642
C_vs_A_peak_537	ENSBGRG00000012014(ENO1)	14	41746252	41747884
C_vs_A_peak_538	NA	2	8381271	8382413
C_vs_A_peak_539	NA	19	8036411	8036838
C_vs_A_peak_540	NA	5	120297244	120298387
C_vs_A_peak_541	ENSBGRG00000006780(SUCO)	14	36575042	36575361
C_vs_A_peak_542	NA	11	94596671	94597709
C_vs_A_peak_543	ENSBGRG00000006024(ENSBGRG00000006024)	7	58725208	58726397
C_vs_A_peak_544	NA	19	25932036	25933178
C_vs_A_peak_545	ENSBGRG00000025157(ENSBGRG00000025157)	29	7723596	7724232
C_vs_A_peak_546	ENSBGRG00000020582(SRPK3)	X	39449578	39451205
C_vs_A_peak_547	ENSBGRG00000000031(USP25)	1	16015195	16016338
C_vs_A_peak_548	NA	2	130309326	130309727
C_vs_A_peak_549	ENSBGRG00000018052(IRF2BP2)	27	5189222	5189955
C_vs_A_peak_550	ENSBGRG00000008746(ING1)	15	18864118	18865892
C_vs_A_peak_551	NA	3	103784998	103785696
C_vs_A_peak_552	ENSBGRG00000010086(KPNA2)	19	16325169	16325933
C_vs_A_peak_553	NA	3	20698665	20699443
C_vs_A_peak_554	ENSBGRG00000025933(MYLPF)	26	17895923	17896197
C_vs_A_peak_555	NA	4	9496287	9497494
C_vs_A_peak_556	NA	24	52663674	52663983
C_vs_A_peak_557	ENSBGRG00000006847(EPAS1)	9	48822154	48822520
C_vs_A_peak_558	ENSBGRG00000008710(LUC7L3)	19	30955491	30956539
C_vs_A_peak_559	NA	5	73411307	73411935
C_vs_A_peak_560	ENSBGRG00000012359(ENSBGRG00000012359)	13	4013191	4014416
C_vs_A_peak_561	ENSBGRG00000017155(ZNF526)	20	64966762	64967145
C_vs_A_peak_562	NA	28	40637204	40637780
C_vs_A_peak_563	ENSBGRG00000005595(ENSBGRG00000005595)	2	149235126	149235941
C_vs_A_peak_564	ENSBGRG00000014812(CCDC9)	20	61197603	61199078
C_vs_A_peak_565	ENSBGRG00000026278(SPAG7)	19	41705027	41706699
C_vs_A_peak_566	ENSBGRG00000002671(ARL1)	5	40069508	40070847
C_vs_A_peak_568	ENSBGRG00000006676(CFAP210)	2	120862809	120863806
C_vs_A_peak_569	ENSBGRG00000015910(ENSBGRG00000015910)	29	6697604	6698308
C_vs_A_peak_570	ENSBGRG00000013122(ENSBGRG00000013122)	17	59559425	59560565
C_vs_A_peak_571	NA	9	40288248	40288712
C_vs_A_peak_572	ENSBGRG00000009329(G3BP1)	8	68884391	68885853
C_vs_A_peak_573	ENSBGRG00000001098(PLCD4)	2	33091078	33091638
C_vs_A_peak_574	NA	21	46176630	46177395
C_vs_A_peak_575	ENSBGRG00000007744(TOB2)	5	120930135	120930756
C_vs_A_peak_576	ENSBGRG00000017654(KPNA3)	15	64118406	64119801
C_vs_A_peak_577	NA	9	112352627	112353086
C_vs_A_peak_578	NA	19	25976915	25977905
C_vs_A_peak_579	NA	19	45897921	45899034
C_vs_A_peak_580	ENSBGRG00000006570(PPP1CB)	9	95346817	95348032
C_vs_A_peak_581	ENSBGRG00000018835(ENSBGRG00000018835)	12	70164281	70165790
C_vs_A_peak_582	ENSBGRG00000012780(ENSBGRG00000012780)	Y	13611172	13612471
C_vs_A_peak_583	ENSBGRG00000013245(SMARCD2)	19	17273757	17275501
C_vs_A_peak_584	ENSBGRG00000012575(HDAC1)	2	16740080	16740503
NA		al_process skin epidermis development;GO:0120025,cellular_component plasma membrane bounded cell projection;GO:0120035,biological_process regulation of plasma membrane bounded cell projection organization;GO:0120036,biological_process plasma membrane bounded cell projection organization;GO:0120039,biological_process plasma membrane bounded cell projection morphogenesis;GO:0140096,molecular_functi…	HDAC1_2; histone deacetylase 1/2 [EC:3.5.1.98]; K06067	map04110,map04213,map04330,map04919,map05016,map05031,map05034,map05165,map05169,map05200,map05202,map05203,map05206,map05220
C_vs_A_peak_585	NA	2	101023549	101023927
C_vs_A_peak_586	NA	1	120592054	120592982
C_vs_A_peak_587	NA	16	56042150	56043099
C_vs_A_peak_588	ENSBGRG00000018583(UVSSA)	6	4735076	4736423
C_vs_A_peak_589	NA	17	63118610	63119408
C_vs_A_peak_590	ENSBGRG00000026049(PHF8)	X	99204911	99206132
C_vs_A_peak_591	ENSBGRG00000004656(TMEM53)	3	110422126	110423040
C_vs_A_peak_592	ENSBGRG00000013607(SLC20A1)	9	68284652	68285932
C_vs_A_peak_593	ENSBGRG00000004460(PHIP)	10	74849357	74849991
C_vs_A_peak_594	ENSBGRG00000008220(THRAP3)	3	119725490	119726818
C_vs_A_peak_595	ENSBGRG00000017222(GPSM3)	24	8017357	8018506
C_vs_A_peak_596	ENSBGRG00000010299(WRNIP1)	24	55869119	55870286
C_vs_A_peak_597	NA	17	13952936	13954380
C_vs_A_peak_598	ENSBGRG00000009727(ENSBGRG00000009727)	29	1707512	1707774
C_vs_A_peak_599	ENSBGRG00000016300(ENSBGRG00000016300)	14	49653818	49655532
C_vs_A_peak_600	ENSBGRG00000022983(ZFAT)	18	13917099	13917980
C_vs_A_peak_601	ENSBGRG00000015756(SNRNP25)	26	47856146	47856956
C_vs_A_peak_602	ENSBGRG00000018185(TPR)	14	67516781	67517902
C_vs_A_peak_603	ENSBGRG00000021963(ENSBGRG00000021963)	6	22273343	22274535
C_vs_A_peak_604	ENSBGRG00000017349(ENSBGRG00000017349)	24	7614986	7615814
NA		on of cellular protein catabolic process;GO:1903506,biological_process regulation of nucleic acid-templated transcription;GO:1903507,biological_process negative regulation of nucleic acid-templated transcription;GO:1903573,biological_process negative regulation of response to endoplasmic reticulum stress;GO:1903706,biological_process regulation of hemopoiesis;GO:1903708,biological_process positiv…	HSPA1s; heat shock 70kDa protein 1/2/6/8; K03283	map03040,map04010,map04141,map04144,map04213,map04612,map04915,map05020,map05134,map05145,map05162
C_vs_A_peak_605	ENSBGRG00000007747(RHEB)	4	9322076	9324063
C_vs_A_peak_606	NA	7	36919558	36920319
C_vs_A_peak_607	ENSBGRG00000021792(GABARAP)	19	41115615	41116237
C_vs_A_peak_608	ENSBGRG00000014566(FDXR)	19	7879440	7880694
C_vs_A_peak_609	NA	5	30435955	30436674
C_vs_A_peak_610	NA	2	101070403	101070882
C_vs_A_peak_611	ENSBGRG00000001811(PIP5K1A)	3	21638525	21639801
C_vs_A_peak_612	ENSBGRG00000008682(ATOH7)	27	24195370	24195957
C_vs_A_peak_613	NA	12	63889739	63891087
C_vs_A_peak_614	NA	2	24176780	24177469
C_vs_A_peak_615	ENSBGRG00000025973(NDUFB10)	26	46222194	46222744
C_vs_A_peak_616	NA	2	130487984	130488598
C_vs_A_peak_617	ENSBGRG00000020574(COPZ2)	19	28197671	28198936
C_vs_A_peak_618	ENSBGRG00000005022(FAM162A)	1	72333916	72334879
C_vs_A_peak_619	NA	16	59183699	59184238
C_vs_A_peak_620	ENSBGRG00000005350(UTP11)	3	117791533	117792312
C_vs_A_peak_621	ENSBGRG00000004812(CACYBP)	14	54940965	54942599
C_vs_A_peak_622	ENSBGRG00000024386(HES1)	1	79733585	79734759
bHLH		kinase signaling pathway;GO:0090100,biological_process positive regulation of transmembrane receptor protein serine/threonine kinase signaling pathway;GO:0090102,biological_process cochlea development;GO:0090162,biological_process establishment of epithelial cell polarity;GO:0090279,biological_process regulation of calcium ion import;GO:0090281,biological_process negative regulation of calcium io…	HES1; hairy and enhancer of split 1; K06054; HES4; hairy and enhancer of split 4; K09089	map03460,map04330,map04950,map05165,map05169,map05200,map05224
C_vs_A_peak_623	ENSBGRG00000002452(NEXN)	3	72225192	72225735
C_vs_A_peak_624	NA	8	7428023	7428802
C_vs_A_peak_625	NA	13	58689257	58690176
C_vs_A_peak_626	ENSBGRG00000008574(ENSBGRG00000008574)	24	6749649	6750343
C_vs_A_peak_627	ENSBGRG00000013548(SREBF1)	19	32514258	32514777
C_vs_A_peak_628	NA	10	29511690	29512199
C_vs_A_peak_629	NA	4	81126760	81127175
C_vs_A_peak_630	NA	12	55305218	55305817
C_vs_A_peak_631	NA	20	68033731	68034162
C_vs_A_peak_632	NA	12	1968311	1969057
C_vs_A_peak_633	NA	17	69895974	69896708
C_vs_A_peak_634	ENSBGRG00000020523(SNAPC2)	8	17305480	17306150
C_vs_A_peak_635	ENSBGRG00000003783(SPTB)	11	66493393	66494320
C_vs_A_peak_636	NA	9	67618715	67619310
C_vs_A_peak_637	NA	9	94878165	94878955
C_vs_A_peak_638	NA	15	68404063	68404500
C_vs_A_peak_639	ENSBGRG00000025176(MRPS12)	20	67605629	67606150
C_vs_A_peak_640	NA	15	64280897	64281670
C_vs_A_peak_641	ENSBGRG00000025927(ENSBGRG00000025927)	9	13686748	13687260
C_vs_A_peak_642	NA	2	101184212	101184786
C_vs_A_peak_643	NA	27	12344030	12344618
C_vs_A_peak_644	NA	1	79725564	79727009
C_vs_A_peak_645	NA	6	106984278	106985124
C_vs_A_peak_646	NA	19	16922345	16923442
C_vs_A_peak_647	NA	11	66714981	66715409
C_vs_A_peak_648	ENSBGRG00000018455(RMND5A)	9	70343708	70345536
C_vs_A_peak_649	ENSBGRG00000013337(DNAAF10)	9	90458724	90459502
C_vs_A_peak_650	ENSBGRG00000005435(C2orf68)	9	71621872	71622640
C_vs_A_peak_651	NA	8	120765706	120766421
C_vs_A_peak_652	ENSBGRG00000023280(PNRC1)	10	28390242	28392011
C_vs_A_peak_653	NA	7	53133389	53134506
C_vs_A_peak_654	ENSBGRG00000000624(ENSBGRG00000000624)	5	76336955	76337797
C_vs_A_peak_655	NA	9	66690161	66690889
C_vs_A_peak_656	NA	18	52910580	52912852
C_vs_A_peak_657	ENSBGRG00000006495(AGL)	3	28074302	28075836
C_vs_A_peak_658	ENSBGRG00000024246(MTM1)	X	36417608	36418610
C_vs_A_peak_659	NA	19	28038206	28039400
C_vs_A_peak_660	ENSBGRG00000017697(ENSBGRG00000017697)	19	57459427	57460866
C_vs_A_peak_661	ENSBGRG00000005511(ISCA1)	7	15414778	15416002
C_vs_A_peak_662	NA	26	6864491	6865375
C_vs_A_peak_663	ENSBGRG00000005584(ACIN1)	11	1543972	1545351
C_vs_A_peak_664	ENSBGRG00000009712(RBM24)	24	43597701	43598519
C_vs_A_peak_665	NA	3	94071757	94072288
C_vs_A_peak_666	NA	23	1774615	1775091
C_vs_A_peak_667	NA	24	15901097	15901519
C_vs_A_peak_668	NA	16	80488113	80489733
C_vs_A_peak_669	ENSBGRG00000005463(DHX8)	19	22534128	22535007
C_vs_A_peak_670	ENSBGRG00000010123(NGDN)	11	1876239	1878009
C_vs_A_peak_671	NA	2	130446165	130446497
C_vs_A_peak_672	ENSBGRG00000018571(KPNB1)	19	27771170	27773116
C_vs_A_peak_673	ENSBGRG00000000280(ADARB1)	1	158234383	158235441
C_vs_A_peak_674	ENSBGRG00000003625(ENSBGRG00000003625)	12	36417733	36418281
C_vs_A_peak_675	ENSBGRG00000003880(ENSBGRG00000003880)	4	110018611	110019479
C_vs_A_peak_676	ENSBGRG00000006110(HDHD3)	7	40896216	40897995
C_vs_A_peak_677	NA	14	41086337	41087167
C_vs_A_peak_678	ENSBGRG00000010074(GMPR)	24	44534548	44536639
C_vs_A_peak_679	NA	11	40258119	40259126
C_vs_A_peak_680	ENSBGRG00000010118(CCAR1)	27	24591864	24592938
C_vs_A_peak_681	NA	1	125667872	125668392
C_vs_A_peak_682	ENSBGRG00000016782(KCTD9)	7	8104562	8106013
C_vs_A_peak_683	NA	26	4015773	4016788
C_vs_A_peak_684	ENSBGRG00000021234(PNKP)	20	58843619	58844914
C_vs_A_peak_685	NA	27	12272602	12274494
C_vs_A_peak_686	NA	29	1840066	1840647
C_vs_A_peak_687	ENSBGRG00000007343(ENSBGRG00000007343)	28	42011766	42012976
C_vs_A_peak_688	ENSBGRG00000016953(HSPB8)	16	62035072	62035455
C_vs_A_peak_689	ENSBGRG00000018719(ENSBGRG00000018719)	26	19817895	19818742
C_vs_A_peak_690	NA	17	17102488	17103120
C_vs_A_peak_691	NA	21	16855836	16856681
C_vs_A_peak_692	NA	22	1938477	1939836
C_vs_A_peak_693	NA	26	8832844	8833416
C_vs_A_peak_694	ENSBGRG00000023992(HEXIM1)	19	20953421	20954274
C_vs_A_peak_695	ENSBGRG00000006439(MTRES1)	10	48051582	48052438
C_vs_A_peak_696	NA	20	37703452	37704507
C_vs_A_peak_697	ENSBGRG00000016953(HSPB8)	16	62031975	62033220
C_vs_A_peak_698	ENSBGRG00000008723(FBXO36)	2	20483927	20484886
C_vs_A_peak_699	ENSBGRG00000021524(ILKAP)	3	128779886	128780747
C_vs_A_peak_700	ENSBGRG00000023427(MAP3K14)	19	20789733	20791010
C_vs_A_peak_701	ENSBGRG00000001269(ENSBGRG00000001269)	8	22367556	22368207
C_vs_A_peak_702	ENSBGRG00000019847(PPP1R3C)	25	14374035	14374994
C_vs_A_peak_703	ENSBGRG00000011529(METTL26)	26	47352290	47352901
C_vs_A_peak_704	ENSBGRG00000013548(SREBF1)	19	32512458	32512934
C_vs_A_peak_705	NA	20	66780052	66780525
C_vs_A_peak_706	NA	5	79707357	79708297
C_vs_A_peak_707	ENSBGRG00000007958(ENSBGRG00000007958)	5	49089805	49090157
C_vs_A_peak_708	NA	17	75106460	75107778
C_vs_A_peak_709	ENSBGRG00000010752(ATRAID)	9	96928588	96929772
C_vs_A_peak_710	ENSBGRG00000025985(NAPG)	21	39226713	39227896
C_vs_A_peak_711	ENSBGRG00000009485(FBXO11)	9	50530311	50531880
C_vs_A_peak_712	NA	7	74488642	74489128
C_vs_A_peak_713	NA	26	5853037	5853405
C_vs_A_peak_714	NA	4	54802271	54802793
C_vs_A_peak_716	NA	2	8397183	8398007
C_vs_A_peak_717	NA	24	3480648	3481442
C_vs_A_peak_718	NA	29	22344317	22345193
C_vs_A_peak_719	NA	18	4612711	4613125
C_vs_A_peak_720	ENSBGRG00000015734(ENSBGRG00000015734)	24	29128039	29128639
C_vs_A_peak_721	NA	23	24698445	24699808
C_vs_A_peak_722	ENSBGRG00000003035(ENSBGRG00000003035)	1	145031644	145032581
C_vs_A_peak_723	ENSBGRG00000013627(MAP3K3)	19	17477396	17479135
C_vs_A_peak_724	NA	2	106370727	106371972
C_vs_A_peak_725	NA	6	34706995	34707558
C_vs_A_peak_726	ENSBGRG00000015666(U1)	3	20015047	20016154
C_vs_A_peak_727	ENSBGRG00000012083(NR3C1)	8	59326348	59329013
C_vs_A_peak_728	ENSBGRG00000026283(ENSBGRG00000026283)	14	83027133	83027370
C_vs_A_peak_729	ENSBGRG00000016102(KICS2)	5	56209977	56211369
C_vs_A_peak_730	ENSBGRG00000010825(KHDRBS1)	2	16500751	16502292
C_vs_A_peak_731	ENSBGRG00000005128(CMYA5)	11	13995209	13996309
C_vs_A_peak_732	ENSBGRG00000025958(GPR108)	8	18472360	18473262
C_vs_A_peak_733	NA	5	30467066	30467772
C_vs_A_peak_734	ENSBGRG00000014711(KLHL21)	14	44302481	44305076
C_vs_A_peak_735	NA	1	85164045	85165083
C_vs_A_peak_736	ENSBGRG00000002786(GTPBP1)	5	118408604	118409909
C_vs_A_peak_737	ENSBGRG00000020901(GNB1L)	16	80790774	80791275
C_vs_A_peak_738	NA	14	41089534	41090225
C_vs_A_peak_739	ENSBGRG00000022959(DCTN4)	8	67877272	67878338
C_vs_A_peak_740	ENSBGRG00000025405(ENSBGRG00000025405)	12	15949853	15951069
C_vs_A_peak_741	NA	2	23819125	23819647
C_vs_A_peak_742	ENSBGRG00000016346(ENSBGRG00000016346)	12	55218525	55219658
C_vs_A_peak_743	ENSBGRG00000015551(PACRG)	10	102099583	102101020
C_vs_A_peak_744	NA	15	19030521	19031038
C_vs_A_peak_745	ENSBGRG00000009606(SREBF2)	5	121269137	121270186
C_vs_A_peak_746	ENSBGRG00000007315(DYNLRB1)	12	58122757	58124220
C_vs_A_peak_747	ENSBGRG00000008769(PAFAH2)	2	10400697	10401504
C_vs_A_peak_748	ENSBGRG00000007333(WBP1)	9	28565568	28566129
C_vs_A_peak_749	ENSBGRG00000007407(AK1)	9	7221815	7222555
C_vs_A_peak_750	NA	24	10302792	10303118
C_vs_A_peak_751	ENSBGRG00000011110(KPNA6)	2	16573953	16574888
C_vs_A_peak_752	NA	2	130124025	130126121
C_vs_A_peak_753	ENSBGRG00000020041(TCF7L2)	25	36173179	36173617
HMG		cess cellular component organization or biogenesis;GO:0072091,biological_process regulation of stem cell proliferation;GO:0072358,biological_process cardiovascular system development;GO:0072359,biological_process circulatory system development;GO:0080090,biological_process regulation of primary metabolic process;GO:0090087,biological_process regulation of peptide transport;GO:0090090,biological_p…	TCF7L2; transcription factor 7-like 2; K04491	map04310,map04390,map04520,map04916,map04934,map05132,map05165,map05167,map05200,map05210,map05213,map05215,map05216,map05217,map05221,map05224,map05225,map05226,map05412
C_vs_A_peak_754	NA	22	57314919	57316135
C_vs_A_peak_755	NA	7	115960732	115961376
C_vs_A_peak_756	ENSBGRG00000018257(VCL)	27	30113151	30115258
C_vs_A_peak_757	ENSBGRG00000009096(FOS)	11	77125162	77126512
C_vs_A_peak_758	NA	16	61627963	61628539
C_vs_A_peak_759	ENSBGRG00000002351(SZRD1)	2	443180	444358
C_vs_A_peak_760	NA	22	44089861	44090596
C_vs_A_peak_761	NA	3	84036629	84037388
C_vs_A_peak_762	ENSBGRG00000024052(ASCC1)	27	28310178	28311018
C_vs_A_peak_763	NA	19	45602031	45603004
C_vs_A_peak_764	ENSBGRG00000010234(TMEM41B)	13	42508470	42509491
C_vs_A_peak_765	NA	X	133195791	133196590
C_vs_A_peak_766	NA	2	101130584	101131400
C_vs_A_peak_767	NA	11	79057072	79058759
C_vs_A_peak_768	ENSBGRG00000020257(RNFT1)	19	59344285	59344775
C_vs_A_peak_769	ENSBGRG00000010871(NDUFB11)	X	93139025	93139768
C_vs_A_peak_770	NA	6	103056277	103057586
C_vs_A_peak_771	ENSBGRG00000019521(ENSBGRG00000019521)	20	59715345	59716072
C_vs_A_peak_772	NA	10	113122569	113124533
C_vs_A_peak_773	NA	5	125358749	125360716
C_vs_A_peak_774	ENSBGRG00000019610(ENSBGRG00000019610)	29	564169	564968
C_vs_A_peak_775	NA	15	19034468	19034914
C_vs_A_peak_776	ENSBGRG00000011213(DHX33)	19	42099131	42099816
C_vs_A_peak_777	NA	11	71896685	71897078
C_vs_A_peak_778	NA	28	17360477	17362109
C_vs_A_peak_779	NA	1	64122859	64123616
C_vs_A_peak_780	NA	12	32073277	32073963
C_vs_A_peak_781	ENSBGRG00000018208(MYBPC2)	20	58410788	58412104
C_vs_A_peak_782	NA	28	11479557	11480186
C_vs_A_peak_783	NA	3	94180288	94181367
C_vs_A_peak_784	ENSBGRG00000007174(FOXO3)	10	49535182	49536132
Fork_head		ical_process extrinsic apoptotic signaling pathway in absence of ligand;GO:0097659,biological_process nucleic acid-templated transcription;GO:0098542,biological_process defense response to other organism;GO:0098588,cellular_component bounding membrane of organelle;GO:0098727,biological_process maintenance of cell number;GO:0098805,cellular_component whole membrane;GO:0099177,biological_process re…	FOXO1; forkhead box protein O1; K07201; FOXO3; forkhead box protein O3; K09408; FOXO6; forkhead box protein O6; K17847	map01521,map04062,map04068,map04137,map04151,map04152,map04211,map04212,map04213,map04218,map04361,map04722,map04910,map04917,map04919,map04922,map04931,map04933,map05131,map05165,map05200,map05202,map05213,map05215,map05223
C_vs_A_peak_785	ENSBGRG00000024955(METTL25B)	3	3254182	3255236
C_vs_A_peak_786	ENSBGRG00000004760(SDE2)	14	24376891	24377794
C_vs_A_peak_787	ENSBGRG00000018584(ENSBGRG00000018584)	Y	7186937	7187566
C_vs_A_peak_788	NA	3	1547342	1549098
C_vs_A_peak_789	NA	X	39375314	39376058
C_vs_A_peak_790	ENSBGRG00000010723(ENSBGRG00000010723)	14	76729725	76730197
C_vs_A_peak_791	ENSBGRG00000007025(ENSBGRG00000007025)	28	16504129	16505390
C_vs_A_peak_792	NA	14	87179224	87179931
C_vs_A_peak_793	ENSBGRG00000002250(ABITRAM)	7	36330230	36331503
C_vs_A_peak_794	NA	9	93913849	93915859
C_vs_A_peak_795	ENSBGRG00000014809(RABEP2)	26	18622039	18623814
C_vs_A_peak_796	NA	17	35385429	35386693
C_vs_A_peak_797	NA	26	16563750	16564263
C_vs_A_peak_798	NA	8	13283244	13283876
C_vs_A_peak_799	ENSBGRG00000002331(SSBP2)	8	89067883	89069904
C_vs_A_peak_800	ENSBGRG00000005470(FHL3)	3	117798470	117799017
C_vs_A_peak_801	NA	28	5537667	5538398
C_vs_A_peak_802	NA	27	7360298	7361017
C_vs_A_peak_803	NA	7	63321151	63322237
C_vs_A_peak_804	NA	25	33709400	33710345
C_vs_A_peak_805	ENSBGRG00000007402(AGPAT5)	28	680858	682487
C_vs_A_peak_806	ENSBGRG00000019976(ENSBGRG00000019976)	29	6964437	6965462
C_vs_A_peak_807	ENSBGRG00000014509(U2)	3	114305727	114306434
C_vs_A_peak_808	ENSBGRG00000012913(MEIS1)	9	88395198	88395609
C_vs_A_peak_809	NA	2	11844164	11845777
C_vs_A_peak_810	NA	19	23557910	23559230
C_vs_A_peak_811	ENSBGRG00000026181(COX18)	6	32933850	32934764
C_vs_A_peak_812	NA	8	21969143	21970603
C_vs_A_peak_813	ENSBGRG00000015155(ARFGAP2)	13	30066477	30068173
C_vs_A_peak_814	ENSBGRG00000022243(U2AF2)	20	51306673	51307698
C_vs_A_peak_815	ENSBGRG00000025948(VAPA)	21	38907934	38909406
C_vs_A_peak_816	NA	14	65227345	65227812
C_vs_A_peak_817	NA	28	17289356	17289813
C_vs_A_peak_818	NA	2	10475322	10476063
C_vs_A_peak_819	ENSBGRG00000002818(TBC1D23)	1	47985321	47985698
C_vs_A_peak_820	NA	19	19709277	19710106
C_vs_A_peak_821	NA	19	31197641	31198917
C_vs_A_peak_822	NA	14	37861424	37862310
C_vs_A_peak_823	NA	25	33672371	33673622
C_vs_A_peak_824	NA	2	101065856	101066530
C_vs_A_peak_825	ENSBGRG00000007471(RHOQ)	9	49127148	49128904
C_vs_A_peak_826	NA	8	22827774	22828270
C_vs_A_peak_827	NA	17	72531493	72531918
C_vs_A_peak_828	ENSBGRG00000018284(ENSBGRG00000018284)	4	8163154	8164316
C_vs_A_peak_829	ENSBGRG00000024985(F8)	X	38433870	38434651
C_vs_A_peak_830	NA	17	32374851	32375784
C_vs_A_peak_831	NA	26	9042400	9043071
C_vs_A_peak_833	ENSBGRG00000026189(RAB3A)	8	5030370	5031259
C_vs_A_peak_834	ENSBGRG00000008694(CCR10)	19	23271129	23272023
C_vs_A_peak_835	NA	2	50893648	50894230
C_vs_A_peak_836	ENSBGRG00000022258(ACADVL)	19	41145017	41146037
C_vs_A_peak_837	NA	14	71590597	71591536
C_vs_A_peak_838	ENSBGRG00000022017(DVL2)	19	41125299	41125807
NA		velopment;GO:0065003,biological_process protein-containing complex assembly;GO:0065007,biological_process biological regulation;GO:0065008,biological_process regulation of biological quality;GO:0065009,biological_process regulation of molecular function;GO:0070013,cellular_component intracellular organelle lumen;GO:0070300,molecular_function phosphatidic acid binding;GO:0070302,biological_process…	DVL; segment polarity protein dishevelled; K02353	map04150,map04310,map04330,map04390,map04550,map04916,map04934,map05010,map05165,map05200,map05217,map05224,map05225,map05226
C_vs_A_peak_839	ENSBGRG00000026406(CCSER2)	27	40614818	40615437
C_vs_A_peak_840	NA	3	19914585	19915074
C_vs_A_peak_841	ENSBGRG00000007351(KDM4C)	7	82544051	82544834
C_vs_A_peak_842	ENSBGRG00000023058(SLC25A30)	15	68301024	68301923
C_vs_A_peak_844	NA	5	47831131	47831615
C_vs_A_peak_845	NA	20	62729953	62731659
C_vs_A_peak_846	NA	12	45955295	45955835
C_vs_A_peak_847	NA	27	25509900	25510556
C_vs_A_peak_848	NA	28	16396140	16396625
C_vs_A_peak_849	NA	6	23002843	23004401
C_vs_A_peak_850	NA	1	128647251	128647963
C_vs_A_peak_851	NA	9	49684343	49685186
C_vs_A_peak_852	NA	10	284053	284911
C_vs_A_peak_853	NA	11	33541132	33542737
C_vs_A_peak_854	NA	12	74288222	74288977
C_vs_A_peak_855	ENSBGRG00000018041(MLYCD)	20	39286815	39288774
C_vs_A_peak_856	NA	29	8634611	8635359
C_vs_A_peak_857	NA	2	101252719	101253865
C_vs_A_peak_858	NA	21	37208828	37210556
C_vs_A_peak_859	NA	2	130283694	130283982
C_vs_A_peak_860	ENSBGRG00000020036(HSP90B1)	5	37442775	37444262
C_vs_A_peak_861	ENSBGRG00000005561(U2)	19	22703802	22704924
C_vs_A_peak_862	NA	1	125634501	125635214
C_vs_A_peak_863	NA	5	120884084	120884810
C_vs_A_peak_864	ENSBGRG00000011170(ENSBGRG00000011170)	28	17276214	17278500
C_vs_A_peak_865	NA	8	67294263	67294675
C_vs_A_peak_866	NA	11	72620787	72621982
C_vs_A_peak_867	ENSBGRG00000009798(ENSBGRG00000009798)	24	43641432	43643011
C_vs_A_peak_868	ENSBGRG00000022462(ZNF784)	20	51341678	51342333
C_vs_A_peak_870	NA	23	2588788	2589248
C_vs_A_peak_871	NA	5	30235387	30236598
C_vs_A_peak_872	ENSBGRG00000026548(ENSBGRG00000026548)	27	42995801	42997387
C_vs_A_peak_873	ENSBGRG00000021863(PHF23)	19	41120569	41122400
C_vs_A_peak_874	NA	2	101142032	101142415
C_vs_A_peak_875	ENSBGRG00000017603(SPEN)	14	49911244	49912707
C_vs_A_peak_876	NA	16	20523262	20524142
C_vs_A_peak_877	ENSBGRG00000012784(BNIP3)	25	55836147	55837533
C_vs_A_peak_878	ENSBGRG00000024943(ENSBGRG00000024943)	21	38579250	38580771
C_vs_A_peak_879	NA	7	112957752	112959206
C_vs_A_peak_880	ENSBGRG00000026736(PER1)	19	40205106	40205719
C_vs_A_peak_881	ENSBGRG00000020320(WIPI1)	19	2020119	2022059
C_vs_A_peak_882	ENSBGRG00000009221(SACM1L)	22	8282574	8284036
C_vs_A_peak_883	ENSBGRG00000000213(NFE2L2)	2	128664822	128665548
C_vs_A_peak_884	ENSBGRG00000015628(EMC9)	11	2399373	2400394
C_vs_A_peak_885	NA	21	60967823	60968296
C_vs_A_peak_886	NA	5	79672298	79673201
C_vs_A_peak_887	ENSBGRG00000015662(RIC8B)	5	34630448	34631888
C_vs_A_peak_888	ENSBGRG00000003814(P4HB)	19	14100161	14101502
C_vs_A_peak_889	NA	6	101448434	101449397
C_vs_A_peak_890	ENSBGRG00000007814(ACO2)	5	120939480	120941104
C_vs_A_peak_891	ENSBGRG00000021844(ENSBGRG00000021844)	19	8713247	8714592
C_vs_A_peak_892	ENSBGRG00000015320(RSBN1L)	4	84037231	84038435
C_vs_A_peak_893	ENSBGRG00000021157(YY1)	17	70416859	70417301
C_vs_A_peak_894	ENSBGRG00000017045(HOXD8)	2	127335178	127336828
C_vs_A_peak_895	ENSBGRG00000015064(EDEM3)	14	65667576	65668950
C_vs_A_peak_896	ENSBGRG00000005085(ZC3H3)	18	20674035	20674819
C_vs_A_peak_897	ENSBGRG00000001042(ENSBGRG00000001042)	5	110950329	110951305
C_vs_A_peak_898	NA	9	8427489	8428100
C_vs_A_peak_899	ENSBGRG00000002758(JOSD1)	5	118400467	118400920
C_vs_A_peak_900	NA	7	53134971	53135624
C_vs_A_peak_901	NA	19	31182421	31183352
C_vs_A_peak_902	ENSBGRG00000009998(C17orf58)	19	16293733	16295040
C_vs_A_peak_903	NA	19	8034682	8035255
C_vs_A_peak_904	ENSBGRG00000003674(ENSBGRG00000003674)	13	38958035	38958433
C_vs_A_peak_905	ENSBGRG00000021620(RAP2A)	15	6828789	6830739
C_vs_A_peak_906	NA	25	48798309	48798656
C_vs_A_peak_907	ENSBGRG00000025740(TSPYL2)	X	98130405	98131586
C_vs_A_peak_908	ENSBGRG00000000932(TUBA8)	5	117279733	117280266
C_vs_A_peak_909	NA	17	761783	763059
C_vs_A_peak_910	NA	18	3836223	3836775
C_vs_A_peak_911	NA	2	110452855	110453402
C_vs_A_peak_912	NA	14	25363169	25364046
C_vs_A_peak_913	ENSBGRG00000001406(SYPL2)	3	38420577	38422164
C_vs_A_peak_914	ENSBGRG00000021583(UQCC2)	24	28872236	28873776
C_vs_A_peak_915	ENSBGRG00000007742(TRAF2)	9	15822425	15822954
C_vs_A_peak_916	ENSBGRG00000024247(MRO)	21	48275848	48276963
C_vs_A_peak_917	ENSBGRG00000014287(USP2)	13	57490589	57491608
C_vs_A_peak_918	NA	13	57775220	57775654
C_vs_A_peak_919	NA	29	8601353	8601610
C_vs_A_peak_920	NA	19	1895336	1896804
C_vs_A_peak_921	ENSBGRG00000025747(ACTN4)	20	67870473	67871110
C_vs_A_peak_922	NA	12	74634978	74635497
C_vs_A_peak_923	NA	14	42115978	42116970
C_vs_A_peak_924	NA	27	5429902	5430622
C_vs_A_peak_926	NA	11	62420065	62421078
C_vs_A_peak_927	ENSBGRG00000018221(ENSBGRG00000018221)	20	61813927	61815480
C_vs_A_peak_928	NA	23	18011934	18012618
C_vs_A_peak_929	NA	26	10695044	10695912
C_vs_A_peak_930	ENSBGRG00000009065(COX20)	14	28177124	28178324
C_vs_A_peak_931	ENSBGRG00000004263(ORMDL1)	2	142978860	142979926
C_vs_A_peak_932	ENSBGRG00000005005(MXD1)	9	92248668	92250306
C_vs_A_peak_933	ENSBGRG00000013542(ZNF318)	24	18537689	18538554
C_vs_A_peak_934	ENSBGRG00000024288(ENSBGRG00000024288)	20	67083225	67083587
C_vs_A_peak_935	ENSBGRG00000006840(CHD2)	17	13864316	13864736
C_vs_A_peak_936	ENSBGRG00000000566(COQ10B)	2	55700071	55701397
C_vs_A_peak_937	NA	2	130350088	130351272
C_vs_A_peak_938	NA	27	5672189	5673113
C_vs_A_peak_939	ENSBGRG00000009223(IER2)	8	11874761	11875724
C_vs_A_peak_940	ENSBGRG00000008434(UBE2Q1)	3	1045377	1046860
C_vs_A_peak_941	ENSBGRG00000026280(MIR193B)	26	32838876	32839439
C_vs_A_peak_942	ENSBGRG00000011785(PPP2R5C)	17	72189196	72189906
C_vs_A_peak_944	ENSBGRG00000015246(CBR4)	7	123076848	123077998
C_vs_A_peak_945	ENSBGRG00000016861(DHRS11)	19	57046629	57047975
C_vs_A_peak_946	NA	19	34628584	34628963
C_vs_A_peak_947	NA	22	44091920	44092914
C_vs_A_peak_948	ENSBGRG00000002139(ENSBGRG00000002139)	5	86169551	86171394
C_vs_A_peak_949	ENSBGRG00000003514(ENSBGRG00000003514)	5	48184017	48185715
C_vs_A_peak_950	NA	8	7567131	7568194
C_vs_A_peak_951	ENSBGRG00000007916(MACO1)	2	9785729	9787445
C_vs_A_peak_952	ENSBGRG00000021700(RNF123)	22	11760578	11760988
C_vs_A_peak_953	ENSBGRG00000007124(SUFU)	25	25110188	25111047
C_vs_A_peak_954	ENSBGRG00000015563(ENSBGRG00000015563)	5	34448459	34449760
C_vs_A_peak_955	ENSBGRG00000011507(POLD2)	4	46892141	46893360
C_vs_A_peak_956	NA	14	49920615	49922356
C_vs_A_peak_957	ENSBGRG00000003617(ENSBGRG00000003617)	3	102274908	102276321
C_vs_A_peak_958	NA	20	68039999	68041070
C_vs_A_peak_959	NA	11	62413510	62415563
C_vs_A_peak_960	ENSBGRG00000016052(MSI2)	19	62545038	62546119
C_vs_A_peak_961	NA	2	20049808	20050613
C_vs_A_peak_962	NA	11	53548788	53549401
C_vs_A_peak_963	ENSBGRG00000026860(SLC9A5)	20	11718359	11719191
C_vs_A_peak_964	NA	4	116888145	116889327
C_vs_A_peak_965	ENSBGRG00000015949(USF2)	20	70635033	70635614
C_vs_A_peak_966	NA	2	123056249	123057066
C_vs_A_peak_967	ENSBGRG00000007849(H-FABP)	2	15839908	15841104
C_vs_A_peak_968	ENSBGRG00000005958(TMEM30A)	10	79003820	79005405
C_vs_A_peak_969	ENSBGRG00000019240(SLC37A4)	13	57890006	57890989
C_vs_A_peak_970	ENSBGRG00000021871(CACNG6)	20	51030236	51030686
C_vs_A_peak_971	ENSBGRG00000024560(U1)	19	60760695	60761940
C_vs_A_peak_972	ENSBGRG00000018663(CKS2)	7	25737601	25738789
C_vs_A_peak_973	NA	27	32396972	32397564
C_vs_A_peak_974	ENSBGRG00000000967(ENSBGRG00000000967)	2	130395920	130396786
C_vs_A_peak_975	NA	10	28363663	28364041
C_vs_A_peak_976	ENSBGRG00000020062(IZUMO1)	20	59827506	59828180
C_vs_A_peak_977	ENSBGRG00000020995(ZFP36L2)	9	45490688	45493960
C_vs_A_peak_978	ENSBGRG00000018231(TNRC18)	26	3525366	3526585
C_vs_A_peak_979	NA	20	55597519	55598072
C_vs_A_peak_981	NA	10	113361953	113362667
C_vs_A_peak_982	ENSBGRG00000020159(MAMSTR)	20	59854012	59854959
C_vs_A_peak_983	ENSBGRG00000023487(FLNA)	X	39978905	39979686
C_vs_A_peak_984	NA	15	18963319	18964073
C_vs_A_peak_985	ENSBGRG00000009899(ENSBGRG00000009899)	24	17857616	17859296
C_vs_A_peak_986	ENSBGRG00000013144(PPCS)	3	113035342	113036895
C_vs_A_peak_987	NA	22	11582795	11584434
C_vs_A_peak_988	NA	27	45348088	45348699
C_vs_A_peak_989	ENSBGRG00000004079(TPM2)	7	58690839	58691193
C_vs_A_peak_990	NA	7	11071327	11071982
C_vs_A_peak_991	NA	2	101287620	101288120
C_vs_A_peak_992	NA	3	87079700	87080460
C_vs_A_peak_993	NA	19	25953629	25954202
C_vs_A_peak_994	ENSBGRG00000003265(MAPK12)	5	129208548	129209668
C_vs_A_peak_995	ENSBGRG00000017198(ENSBGRG00000017198)	3	20714893	20716766
C_vs_A_peak_996	ENSBGRG00000016651(PPARD)	24	27178465	27179684
C_vs_A_peak_997	NA	8	41011512	41011872
C_vs_A_peak_998	NA	2	101090830	101091729
C_vs_A_peak_999	NA	2	101217358	101217718
C_vs_A_peak_1000	ENSBGRG00000009909(ENSBGRG00000009909)	24	43993746	43995680
C_vs_A_peak_1001	ENSBGRG00000001278(DUS3L)	8	19386399	19387200
C_vs_A_peak_1002	ENSBGRG00000001577(LUC7L2)	4	18633537	18635103
C_vs_A_peak_1003	ENSBGRG00000010162(SNAPC1)	11	63126340	63127677
C_vs_A_peak_1004	NA	13	6168400	6170425
C_vs_A_peak_1005	NA	6	121966459	121967198
C_vs_A_peak_1006	NA	14	83351980	83353036
C_vs_A_peak_1007	NA	2	101227048	101227470
C_vs_A_peak_1008	ENSBGRG00000004428(RAPGEF6)	8	24285642	24286860
C_vs_A_peak_1009	ENSBGRG00000000849(BIN1)	2	144253013	144253828
C_vs_A_peak_1011	ENSBGRG00000008368(CTXN3)	8	28068009	28068754
C_vs_A_peak_1012	ENSBGRG00000009345(CKS1B)	3	1518558	1519852
C_vs_A_peak_1013	ENSBGRG00000014115(TOM1L2)	19	32606166	32607138
C_vs_A_peak_1014	NA	11	24334656	24335153
C_vs_A_peak_1015	ENSBGRG00000001668(PLEKHJ1)	8	22694977	22696710
C_vs_A_peak_1016	ENSBGRG00000013437(CCDC197)	17	63109407	63110185
C_vs_A_peak_1017	ENSBGRG00000012471(CXXC5)	8	55258398	55259609
C_vs_A_peak_1018	NA	24	45450356	45451776
C_vs_A_peak_1019	NA	7	56339026	56339847
C_vs_A_peak_1020	NA	16	59099904	59100587
C_vs_A_peak_1021	NA	1	162839736	162840602
C_vs_A_peak_1022	NA	10	104333633	104334240
C_vs_A_peak_1023	NA	10	64838499	64839046
C_vs_A_peak_1024	ENSBGRG00000024784(NECTIN2)	20	63170253	63170778
C_vs_A_peak_1025	ENSBGRG00000021595(ARHGAP4)	X	39633818	39634562
C_vs_A_peak_1026	ENSBGRG00000007527(EFCAB2)	14	28044952	28046243
C_vs_A_peak_1027	ENSBGRG00000014912(TM2D2)	28	19994292	19995989
C_vs_A_peak_1028	ENSBGRG00000001227(SUGP2)	8	6018951	6020132
C_vs_A_peak_1029	NA	29	1797231	1798045
C_vs_A_peak_1030	ENSBGRG00000009964(ENSBGRG00000009964)	29	1726231	1726511
C_vs_A_peak_1031	ENSBGRG00000009675(ZNF706)	18	54653135	54654779
C_vs_A_peak_1032	NA	9	7446285	7446945
C_vs_A_peak_1034	ENSBGRG00000008677(SIX4)	11	62017911	62018298
C_vs_A_peak_1035	ENSBGRG00000024679(PICALM)	29	35578418	35580083
C_vs_A_peak_1036	ENSBGRG00000012662(PPTC7)	16	60103648	60103987
C_vs_A_peak_1037	NA	20	62609512	62610446
C_vs_A_peak_1038	NA	24	44306693	44307702
C_vs_A_peak_1039	ENSBGRG00000014219(ATP1B1)	14	32962867	32964567
C_vs_A_peak_1040	NA	23	2579520	2580147
C_vs_A_peak_1041	ENSBGRG00000026875(ACSF3)	20	34715972	34716461
C_vs_A_peak_1042	ENSBGRG00000025200(MBD2)	21	51987525	51988385
C_vs_A_peak_1043	NA	17	69863713	69864213
C_vs_A_peak_1044	NA	8	68131360	68132350
C_vs_A_peak_1045	ENSBGRG00000005206(TMED1)	8	15717159	15718792
C_vs_A_peak_1046	NA	11	77108590	77109528
C_vs_A_peak_1047	NA	11	79065618	79066677
C_vs_A_peak_1048	NA	26	9039872	9041238
C_vs_A_peak_1049	NA	17	23357645	23359030
C_vs_A_peak_1050	ENSBGRG00000023568(CPEB2)	6	8540985	8541919
C_vs_A_peak_1051	ENSBGRG00000004984(ABCB8)	4	8784169	8785345
C_vs_A_peak_1052	NA	4	10222378	10224081
C_vs_A_peak_1053	NA	21	38403952	38404747
C_vs_A_peak_1054	ENSBGRG00000005277(ADSS1)	17	75098741	75099531
C_vs_A_peak_1055	ENSBGRG00000015169(SRSF1)	19	61726846	61728168
C_vs_A_peak_1056	NA	10	7297737	7298450
C_vs_A_peak_1057	NA	7	113724567	113725105
C_vs_A_peak_1058	NA	28	40307652	40308608
C_vs_A_peak_1059	ENSBGRG00000022262(WBP2)	19	8783630	8784627
C_vs_A_peak_1060	NA	8	67775483	67776200
C_vs_A_peak_1061	NA	1	172177809	172178564
C_vs_A_peak_1062	ENSBGRG00000007819(UBE2H)	4	28618241	28619186
C_vs_A_peak_1063	ENSBGRG00000013741(SLC26A8)	24	26421643	26422919
C_vs_A_peak_1064	ENSBGRG00000015677(DAZAP1)	8	47419484	47420405
C_vs_A_peak_1065	ENSBGRG00000006233(MFSD8)	16	32706620	32707756
C_vs_A_peak_1066	NA	8	7610639	7611189
C_vs_A_peak_1067	NA	21	59812643	59813250
C_vs_A_peak_1068	ENSBGRG00000016742(AKAP1)	19	62710705	62711681
C_vs_A_peak_1069	NA	29	44330447	44331082
C_vs_A_peak_1070	NA	13	63454724	63455329
C_vs_A_peak_1071	NA	1	165358789	165359536
C_vs_A_peak_1072	ENSBGRG00000008123(FKBP3)	17	58928824	58929670
C_vs_A_peak_1073	ENSBGRG00000021493(PTOV1)	20	58861024	58862204
C_vs_A_peak_1074	ENSBGRG00000021053(ENSBGRG00000021053)	2	19047651	19048890
C_vs_A_peak_1075	NA	9	46435424	46437564
C_vs_A_peak_1076	NA	26	8979416	8979647
C_vs_A_peak_1077	NA	8	5181160	5181620
C_vs_A_peak_1078	NA	2	31992098	31993096
C_vs_A_peak_1079	ENSBGRG00000000724(PRKAG3)	2	32848798	32849355
C_vs_A_peak_1080	ENSBGRG00000001670(BHLHE41)	5	19548791	19549862
C_vs_A_peak_1081	ENSBGRG00000014105(LUC7L)	26	47682579	47683561
C_vs_A_peak_1082	ENSBGRG00000019297(ENSBGRG00000019297)	8	66504206	66505575
C_vs_A_peak_1083	ENSBGRG00000021767(OPA3)	20	62452036	62453126
C_vs_A_peak_1084	ENSBGRG00000011672(REV3L)	10	52497979	52498247
C_vs_A_peak_1085	NA	5	125319938	125321631
C_vs_A_peak_1086	NA	12	59990102	59991719
C_vs_A_peak_1087	ENSBGRG00000025668(PMS2)	26	2516353	2517548
C_vs_A_peak_1088	NA	2	130179032	130179286
C_vs_A_peak_1089	NA	22	6133966	6134583
C_vs_A_peak_1090	ENSBGRG00000022485(ENSBGRG00000022485)	26	29107497	29108872
C_vs_A_peak_1091	NA	20	58381884	58382203
C_vs_A_peak_1092	ENSBGRG00000016070(MN1)	16	74731535	74732156
C_vs_A_peak_1093	ENSBGRG00000015311(FYTTD1)	1	76331101	76331545
C_vs_A_peak_1094	ENSBGRG00000024928(ENSBGRG00000024928)	11	11684377	11685036
C_vs_A_peak_1095	ENSBGRG00000026025(MSRB1)	26	46232720	46233785
C_vs_A_peak_1096	NA	8	21142810	21144336
C_vs_A_peak_1097	ENSBGRG00000018881(ENSBGRG00000018881)	6	4830344	4830966
C_vs_A_peak_1098	NA	29	33691392	33692131
C_vs_A_peak_1099	NA	15	25053564	25054046
C_vs_A_peak_1100	ENSBGRG00000013190(TMEM170B)	24	48989678	48990288
C_vs_A_peak_1101	NA	22	48104504	48105091
C_vs_A_peak_1102	NA	29	5925730	5926337
C_vs_A_peak_1103	NA	8	5048790	5049505
C_vs_A_peak_1104	NA	16	69069028	69069959
C_vs_A_peak_1105	NA	28	20972413	20972795
C_vs_A_peak_1106	ENSBGRG00000013860(BICD2)	7	20765378	20766557
C_vs_A_peak_1107	ENSBGRG00000014549(ESYT2)	4	15615921	15617921
C_vs_A_peak_1108	ENSBGRG00000022429(PLPP1)	23	60795851	60797247
C_vs_A_peak_1109	ENSBGRG00000024425(ENSBGRG00000024425)	3	2983916	2984268
C_vs_A_peak_1110	ENSBGRG00000022051(UNC45B)	19	54786267	54786929
C_vs_A_peak_1111	NA	10	104399736	104400411
C_vs_A_peak_1112	NA	7	73240150	73243037
C_vs_A_peak_1113	ENSBGRG00000000898(TMED5)	3	54732167	54733435
C_vs_A_peak_1114	NA	1	18013548	18014454
C_vs_A_peak_1115	ENSBGRG00000018208(MYBPC2)	20	58404046	58404590
C_vs_A_peak_1117	NA	4	71806276	71806697
C_vs_A_peak_1118	ENSBGRG00000014536(ENSBGRG00000014536)	20	64584155	64584875
C_vs_A_peak_1119	NA	22	10299372	10299744
C_vs_A_peak_1120	NA	13	58512824	58513543
C_vs_A_peak_1121	ENSBGRG00000004123(ETF1)	8	54210526	54212208
C_vs_A_peak_1122	ENSBGRG00000010939(CRKL)	16	80117131	80118680
C_vs_A_peak_1123	NA	16	5076364	5077456
C_vs_A_peak_1124	ENSBGRG00000021700(RNF123)	22	11761898	11762419
C_vs_A_peak_1125	ENSBGRG00000024842(KMT2B)	20	70103427	70105393
C_vs_A_peak_1126	ENSBGRG00000001146(SP4)	4	97757265	97759430
C_vs_A_peak_1127	NA	27	28410776	28411135
C_vs_A_peak_1128	NA	9	50246809	50247478
C_vs_A_peak_1129	ENSBGRG00000021409(ENSBGRG00000021409)	24	10298600	10299160
C_vs_A_peak_1130	ENSBGRG00000026071(ENSBGRG00000026071)	26	18031464	18032050
C_vs_A_peak_1131	NA	X	33301844	33303027
C_vs_A_peak_1132	ENSBGRG00000022167(GPI)	20	558680	559374
C_vs_A_peak_1133	NA	14	42198490	42199594
C_vs_A_peak_1134	ENSBGRG00000019016(SETD3)	17	69626493	69628201
C_vs_A_peak_1135	NA	17	760101	760474
C_vs_A_peak_1136	NA	11	71909032	71910308
C_vs_A_peak_1137	ENSBGRG00000020089(ENSBGRG00000020089)	8	66696936	66700343
C_vs_A_peak_1138	NA	6	78882009	78883409
C_vs_A_peak_1139	ENSBGRG00000021752(THAP8)	20	69779955	69781519
C_vs_A_peak_1140	ENSBGRG00000020286(VRK3)	20	58710597	58711973
C_vs_A_peak_1141	ENSBGRG00000012018(ENSBGRG00000012018)	16	56056424	56058038
C_vs_A_peak_1142	ENSBGRG00000009759(PABPC1)	18	55177104	55178164
C_vs_A_peak_1143	NA	5	396826	398092
C_vs_A_peak_1144	NA	8	6103933	6104594
C_vs_A_peak_1145	NA	17	13284898	13285248
C_vs_A_peak_1146	NA	23	24652514	24653140
C_vs_A_peak_1147	ENSBGRG00000015353(CUL3)	2	26264869	26266520
C_vs_A_peak_1148	ENSBGRG00000024425(ENSBGRG00000024425)	3	2979148	2980976
C_vs_A_peak_1149	ENSBGRG00000021540(MST1)	22	11756673	11757570
C_vs_A_peak_1150	ENSBGRG00000005620(TRIM63)	2	10482024	10483172
C_vs_A_peak_1151	ENSBGRG00000009077(ENSBGRG00000009077)	7	90555322	90555754
C_vs_A_peak_1152	ENSBGRG00000025551(SIRT2)	20	67638115	67639164
C_vs_A_peak_1153	NA	24	28828821	28830003
C_vs_A_peak_1154	NA	2	1173879	1174279
C_vs_A_peak_1155	ENSBGRG00000020866(PSMD3)	19	26049975	26050760
C_vs_A_peak_1156	ENSBGRG00000017341(NNT)	23	52512995	52513914
C_vs_A_peak_1157	ENSBGRG00000011703(RANBP9)	24	46843053	46844164
C_vs_A_peak_1158	NA	26	44060661	44061477
C_vs_A_peak_1159	ENSBGRG00000012412(GSTZ1)	11	79370586	79371786
C_vs_A_peak_1160	ENSBGRG00000025959(SHISA4)	14	82316395	82316940
C_vs_A_peak_1161	ENSBGRG00000024136(PLCD3)	19	20966246	20967837
C_vs_A_peak_1162	NA	9	103748159	103749568
C_vs_A_peak_1163	NA	8	7613578	7614663
C_vs_A_peak_1164	ENSBGRG00000006787(FOSL2)	9	95738957	95739931
C_vs_A_peak_1165	NA	8	98980008	98981471
C_vs_A_peak_1166	ENSBGRG00000026420(GSPT1)	26	35835477	35836205
C_vs_A_peak_1167	NA	15	19116702	19117514
C_vs_A_peak_1168	NA	8	89325217	89326190
C_vs_A_peak_1169	ENSBGRG00000003350(ENSBGRG00000003350)	5	48107659	48108426
C_vs_A_peak_1170	NA	12	70129689	70130601
C_vs_A_peak_1171	NA	17	22139387	22140125
C_vs_A_peak_1172	NA	21	45974418	45975005
C_vs_A_peak_1173	NA	25	48844938	48845336
C_vs_A_peak_1174	NA	17	6892877	6893518
C_vs_A_peak_1175	ENSBGRG00000024537(SMAD4)	21	48484478	48484962
MH1		l_process regulation of synapse organization;GO:0050896,biological_process response to stimulus;GO:0051046,biological_process regulation of secretion;GO:0051047,biological_process positive regulation of secretion;GO:0051049,biological_process regulation of transport;GO:0051050,biological_process positive regulation of transport;GO:0051093,biological_process negative regulation of developmental pr…	SMAD4; mothers against decapentaplegic homolog 4; K04501	map04068,map04110,map04310,map04350,map04371,map04390,map04520,map04550,map04659,map04933,map05161,map05166,map05200,map05210,map05212,map05220,map05225,map05226
C_vs_A_peak_1176	ENSBGRG00000015355(PTPN2)	21	40351884	40352922
C_vs_A_peak_1177	NA	19	13897184	13898099
C_vs_A_peak_1178	ENSBGRG00000009880(MACROD1)	29	9936160	9936868
C_vs_A_peak_1179	NA	13	44223818	44225534
C_vs_A_peak_1180	ENSBGRG00000005359(PGRMC2)	16	32410637	32412082
C_vs_A_peak_1181	NA	27	12345853	12346844
C_vs_A_peak_1182	ENSBGRG00000007842(KLF7)	2	45326141	45327253
C_vs_A_peak_1183	ENSBGRG00000006784(NRAS)	3	44427942	44428829
C_vs_A_peak_1184	NA	13	63403183	63404428
C_vs_A_peak_1185	NA	21	56654931	56655965
C_vs_A_peak_1186	ENSBGRG00000012526(MBNL1)	1	125754744	125755298
C_vs_A_peak_1187	ENSBGRG00000017351(DOLPP1)	9	8368067	8368652
C_vs_A_peak_1188	ENSBGRG00000000075(LTN1)	1	31388742	31389321
C_vs_A_peak_1189	NA	5	74839755	74841606
C_vs_A_peak_1190	ENSBGRG00000014985(ENSBGRG00000014985)	3	19851506	19852865
C_vs_A_peak_1191	NA	17	17132830	17133425
C_vs_A_peak_1192	NA	14	41815313	41816627
C_vs_A_peak_1193	ENSBGRG00000019071(ENSBGRG00000019071)	13	16138684	16139003
C_vs_A_peak_1194	NA	19	32011566	32012458
C_vs_A_peak_1195	NA	29	8607296	8607823
C_vs_A_peak_1196	ENSBGRG00000006056(SLC25A17)	5	120420991	120422482
C_vs_A_peak_1197	NA	11	53546986	53547874
C_vs_A_peak_1198	NA	18	2169612	2170796
C_vs_A_peak_1199	ENSBGRG00000024420(LRRC30)	21	36940017	36940370
C_vs_A_peak_1200	ENSBGRG00000020905(MIR133A2)	12	47756938	47758205
C_vs_A_peak_1201	ENSBGRG00000026552(RASGRP4)	20	68071747	68072255
C_vs_A_peak_1202	ENSBGRG00000017863(SNRNP70)	20	59563988	59565371
C_vs_A_peak_1203	ENSBGRG00000001503(ENSBGRG00000001503)	8	6159616	6160621
C_vs_A_peak_1204	ENSBGRG00000019478(MYPOP)	20	62189813	62190640
C_vs_A_peak_1205	NA	15	64129872	64130416
C_vs_A_peak_1206	NA	14	40057904	40058723
C_vs_A_peak_1207	ENSBGRG00000021626(ENSBGRG00000021626)	19	41106887	41108565
C_vs_A_peak_1208	ENSBGRG00000012906(HIVEP1)	24	48498447	48499474
C_vs_A_peak_1209	NA	29	5396324	5396792
C_vs_A_peak_1210	NA	12	68029212	68030158
C_vs_A_peak_1211	ENSBGRG00000003551(TARBP2)	5	81147754	81149286
C_vs_A_peak_1212	ENSBGRG00000016921(GGNBP2)	19	57082299	57084146
C_vs_A_peak_1213	ENSBGRG00000023393(C1orf74)	14	74335701	74336591
C_vs_A_peak_1214	ENSBGRG00000020079(LAP3)	6	88358127	88359235
C_vs_A_peak_1215	NA	22	19885859	19886380
C_vs_A_peak_1216	NA	28	36078231	36079045
C_vs_A_peak_1217	ENSBGRG00000007303(ING2)	28	41959258	41961541
C_vs_A_peak_1218	NA	10	17376221	17376660
C_vs_A_peak_1219	ENSBGRG00000009464(ENSBGRG00000009464)	29	9916640	9917990
C_vs_A_peak_1220	NA	X	66754674	66755073
C_vs_A_peak_1221	NA	22	26250995	26252124
C_vs_A_peak_1222	NA	16	9414381	9415271
C_vs_A_peak_1223	ENSBGRG00000011553(MFSD4B)	10	52249082	52250152
C_vs_A_peak_1224	ENSBGRG00000026907(MVD)	20	35063542	35064669
C_vs_A_peak_1225	ENSBGRG00000026004(ENSBGRG00000026004)	25	24508746	24509348
C_vs_A_peak_1226	ENSBGRG00000024684(CACNA1S)	14	81257847	81258549
C_vs_A_peak_1227	ENSBGRG00000020472(LPCAT3)	5	110446983	110447298
C_vs_A_peak_1228	ENSBGRG00000025018(TMEM9)	14	81290650	81292100
C_vs_A_peak_1229	ENSBGRG00000007125(MAPK3)	26	18324810	18326523
NA		clic compound;GO:0071417,biological_process cellular response to organonitrogen compound;GO:0071495,biological_process cellular response to endogenous stimulus;GO:0071496,biological_process cellular response to external stimulus;GO:0071622,biological_process regulation of granulocyte chemotaxis;GO:0071675,biological_process regulation of mononuclear cell migration;GO:0071704,biological_process or…	ERK, MAPK1_3; mitogen-activated protein kinase 1/3 [EC:2.7.11.24]; K04371; GDPD1_3, GDE4_7; lysophospholipase D [EC:3.1.4.39]; K22387	map00565,map01521,map01522,map01524,map04010,map04012,map04013,map04014,map04015,map04022,map04024,map04062,map04066,map04068,map04071,map04072,map04114,map04140,map04150,map04151,map04210,map04214,map04218,map04261,map04270,map04320,map04350,map04360,map04370,map04371,map04380,map04510,map04520,map04540,map04550,map04611,map04620,map04621,map04625,map04650,map04657,map04658,map04659,map04660,map…
C_vs_A_peak_1230	ENSBGRG00000013271(TSPAN9)	5	114092901	114094022
C_vs_A_peak_1231	ENSBGRG00000010577(SNORA80B)	9	113321665	113323076
C_vs_A_peak_1232	NA	19	9426071	9426560
C_vs_A_peak_1233	NA	3	44467890	44469173
C_vs_A_peak_1234	ENSBGRG00000020098(CASC3)	19	25902545	25903757
C_vs_A_peak_1235	ENSBGRG00000004373(MAX)	11	66781438	66783029
C_vs_A_peak_1236	ENSBGRG00000011406(ENSBGRG00000011406)	5	30425129	30426030
C_vs_A_peak_1237	ENSBGRG00000015966(LRRC8A)	9	8200670	8202180
C_vs_A_peak_1238	ENSBGRG00000008522(METTL7B)	5	47232306	47232804
C_vs_A_peak_1239	ENSBGRG00000024153(ZNF646)	26	17216528	17217492
C_vs_A_peak_1240	NA	8	16715235	16715649
C_vs_A_peak_1241	ENSBGRG00000011802(FLNC)	4	29680262	29681715
C_vs_A_peak_1242	ENSBGRG00000010900(ATAD3A)	14	49194421	49195449
C_vs_A_peak_1243	NA	2	144239246	144239659
C_vs_A_peak_1244	ENSBGRG00000000397(PDLIM5)	6	95939969	95940967
C_vs_A_peak_1245	ENSBGRG00000002382(BZW2)	4	103309968	103310622
C_vs_A_peak_1246	ENSBGRG00000015878(PACSIN3)	13	30078389	30080506
C_vs_A_peak_1247	ENSBGRG00000016090(MAPKAPK2)	14	87169804	87170562
C_vs_A_peak_1248	NA	12	39999200	40000196
C_vs_A_peak_1249	NA	18	52963084	52965062
C_vs_A_peak_1250	NA	10	97693409	97694126
C_vs_A_peak_1252	ENSBGRG00000026633(NUBP1)	26	37180014	37180845
C_vs_A_peak_1253	ENSBGRG00000001423(ATXN7L2)	3	38438552	38439467
C_vs_A_peak_1254	ENSBGRG00000021614(NR2C2)	22	3980742	3982916
C_vs_A_peak_1255	NA	22	54031662	54032108
C_vs_A_peak_1256	ENSBGRG00000008978(PBXIP1)	3	1496923	1497910
C_vs_A_peak_1257	NA	7	58824782	58825357
C_vs_A_peak_1258	NA	5	120105173	120105849
C_vs_A_peak_1259	NA	20	11174900	11175552
C_vs_A_peak_1260	ENSBGRG00000024010(DNASE1L1)	X	40029185	40030585
C_vs_A_peak_1261	ENSBGRG00000008262(ENSBGRG00000008262)	29	9856767	9857288
C_vs_A_peak_1262	ENSBGRG00000015309(NDUFS7)	8	47401256	47402218
C_vs_A_peak_1263	NA	5	62371154	62371994
C_vs_A_peak_1264	ENSBGRG00000020287(HERPUD1)	20	22674692	22676552
C_vs_A_peak_1265	ENSBGRG00000003334(ENSBGRG00000003334)	5	81097462	81098578
C_vs_A_peak_1266	NA	19	50181081	50182158
C_vs_A_peak_1267	ENSBGRG00000014950(KASH5)	20	59276756	59277127
C_vs_A_peak_1268	ENSBGRG00000018228(ENSBGRG00000018228)	28	40392070	40392752
C_vs_A_peak_1269	NA	24	43529531	43530653
C_vs_A_peak_1270	NA	16	56110526	56111629
C_vs_A_peak_1271	NA	17	48778665	48779719
C_vs_A_peak_1272	ENSBGRG00000012819(ENSBGRG00000012819)	9	114081467	114082301
C_vs_A_peak_1273	ENSBGRG00000025150(ENSBGRG00000025150)	5	75261208	75262196
C_vs_A_peak_1274	ENSBGRG00000005366(CDC34)	8	46663641	46667008
C_vs_A_peak_1275	NA	21	38013691	38014204
C_vs_A_peak_1276	NA	2	130486197	130486505
C_vs_A_peak_1277	ENSBGRG00000001340(SMU1)	7	10343220	10344588
C_vs_A_peak_1278	ENSBGRG00000021965(HCFC1)	X	39677044	39678414
C_vs_A_peak_1279	ENSBGRG00000024751(C17orf49)	19	41281144	41282183
C_vs_A_peak_1280	NA	20	67957706	67958505
C_vs_A_peak_1281	NA	7	17816694	17818201
C_vs_A_peak_1282	NA	9	2233954	2235035
C_vs_A_peak_1283	NA	5	125441589	125442571
C_vs_A_peak_1284	NA	20	38144930	38145563
C_vs_A_peak_1285	ENSBGRG00000009431(PSMC3IP)	19	23367617	23368949
C_vs_A_peak_1286	NA	28	40362294	40362783
C_vs_A_peak_1287	ENSBGRG00000026635(ENSBGRG00000026635)	29	9356369	9357282
C_vs_A_peak_1288	ENSBGRG00000026237(SLC10A3)	X	40147660	40148705
C_vs_A_peak_1289	ENSBGRG00000025148(PTP4A3)	18	19054293	19055172
C_vs_A_peak_1290	ENSBGRG00000000944(ENSBGRG00000000944)	8	13239826	13240691
C_vs_A_peak_1291	NA	2	101155090	101155894
C_vs_A_peak_1292	NA	26	44171292	44172277
C_vs_A_peak_1293	ENSBGRG00000009323(TTC9)	11	72406572	72407097
C_vs_A_peak_1294	NA	5	32079481	32080052
C_vs_A_peak_1295	ENSBGRG00000014508(ENSBGRG00000014508)	20	55590947	55592075
C_vs_A_peak_1296	NA	7	21057559	21058518
C_vs_A_peak_1297	ENSBGRG00000010332(DTNBP1)	24	45071190	45072870
C_vs_A_peak_1298	ENSBGRG00000001356(TIMM13)	8	22411950	22413162
C_vs_A_peak_1299	ENSBGRG00000024637(CD2AP)	24	14405338	14406447
C_vs_A_peak_1301	ENSBGRG00000015328(DDX3X)	X	111033568	111035066
C_vs_A_peak_1302	NA	20	62564860	62565670
C_vs_A_peak_1303	NA	1	166927859	166928249
C_vs_A_peak_1304	ENSBGRG00000012272(RRM1)	13	35693977	35695080
C_vs_A_peak_1305	NA	9	66489427	66490047
C_vs_A_peak_1306	ENSBGRG00000024378(ENSBGRG00000024378)	23	49807790	49808402
C_vs_A_peak_1307	NA	26	17472443	17473057
C_vs_A_peak_1308	NA	5	29447918	29449923
C_vs_A_peak_1309	ENSBGRG00000026352(ENSBGRG00000026352)	16	69574104	69575077
C_vs_A_peak_1310	ENSBGRG00000004003(CAPN7)	1	166422753	166423875
C_vs_A_peak_1311	ENSBGRG00000004997(ENSBGRG00000004997)	3	103095411	103096394
C_vs_A_peak_1312	NA	15	20359666	20360881
C_vs_A_peak_1313	NA	12	25260985	25262238
C_vs_A_peak_1314	NA	11	1571802	1572775
C_vs_A_peak_1315	NA	21	38402493	38403293
C_vs_A_peak_1316	NA	27	5569956	5571339
C_vs_A_peak_1318	ENSBGRG00000022643(SMAD7)	21	46377523	46379044
MH1		lation of cellular protein catabolic process;GO:1903506,biological_process regulation of nucleic acid-templated transcription;GO:1903507,biological_process negative regulation of nucleic acid-templated transcription;GO:1903508,biological_process positive regulation of nucleic acid-templated transcription;GO:1903522,biological_process regulation of blood circulation;GO:1903706,biological_process r…	SMAD6; mothers against decapentaplegic homolog 6; K04677; SMAD7; mothers against decapentaplegic homolog 7; K19631	map04350,map04390
C_vs_A_peak_1319	ENSBGRG00000010105(ENSBGRG00000010105)	29	1829685	1830310
C_vs_A_peak_1320	ENSBGRG00000021418(ENSBGRG00000021418)	16	17491891	17492412
C_vs_A_peak_1321	ENSBGRG00000014759(SMIM7)	8	3460359	3461403
C_vs_A_peak_1322	ENSBGRG00000022368(ZFAND5)	7	71037439	71039346
C_vs_A_peak_1323	NA	20	31731884	31732663
C_vs_A_peak_1324	ENSBGRG00000026182(MPV17L2)	8	5019811	5021137
C_vs_A_peak_1325	NA	19	10809830	10810673
C_vs_A_peak_1327	NA	12	32038777	32040055
C_vs_A_peak_1328	ENSBGRG00000018112(RUVBL2)	20	59619841	59620801
C_vs_A_peak_1329	ENSBGRG00000025122(ENSBGRG00000025122)	8	17721260	17721571
C_vs_A_peak_1330	ENSBGRG00000001162(PDXP)	5	117428668	117429535
C_vs_A_peak_1331	NA	13	28990865	28993255
C_vs_A_peak_1332	ENSBGRG00000003228(ENSBGRG00000003228)	1	163088296	163090069
C_vs_A_peak_1333	NA	28	16877492	16878459
C_vs_A_peak_1334	ENSBGRG00000006964(PPP1R3E)	11	1712175	1714106
C_vs_A_peak_1335	ENSBGRG00000007677(ENSBGRG00000007677)	Y	8703374	8704082
C_vs_A_peak_1336	NA	18	14022647	14024616
C_vs_A_peak_1337	ENSBGRG00000017293(TCF3)	8	47629438	47630345
C_vs_A_peak_1338	NA	19	17341248	17342934
C_vs_A_peak_1339	ENSBGRG00000011351(ENSBGRG00000011351)	28	36290045	36290830
C_vs_A_peak_1340	NA	7	59350088	59351184
C_vs_A_peak_1341	ENSBGRG00000016037(DDB2)	13	30094844	30096039
C_vs_A_peak_1342	NA	7	32082580	32083268
C_vs_A_peak_1343	NA	19	34400799	34401448
C_vs_A_peak_1344	ENSBGRG00000000398(ASF1B)	8	12878220	12879639
C_vs_A_peak_1345	NA	8	22265060	22266026
C_vs_A_peak_1346	ENSBGRG00000010128(DNAI4)	3	84869653	84870860
C_vs_A_peak_1347	NA	3	48610502	48611269
C_vs_A_peak_1348	ENSBGRG00000001607(TCEANC2)	3	100259055	100260150
C_vs_A_peak_1349	NA	8	11781992	11782710
C_vs_A_peak_1350	ENSBGRG00000018516(RBMX)	X	32565791	32566596
C_vs_A_peak_1351	ENSBGRG00000001900(FXR1)	1	93806638	93807908
C_vs_A_peak_1352	ENSBGRG00000022204(LRRC20)	27	26322657	26323517
C_vs_A_peak_1353	NA	8	3493606	3494295
C_vs_A_peak_1354	ENSBGRG00000006978(AHCY)	12	57923674	57924698
C_vs_A_peak_1355	NA	13	52151108	52151931
C_vs_A_peak_1356	ENSBGRG00000014572(CIRBP)	8	47282024	47283571
C_vs_A_peak_1357	ENSBGRG00000001670(BHLHE41)	5	19546772	19547255
C_vs_A_peak_1358	NA	17	72682722	72683529
C_vs_A_peak_1359	ENSBGRG00000010927(JARID2)	24	45457360	45458919
C_vs_A_peak_1360	NA	26	7424677	7426176
C_vs_A_peak_1361	ENSBGRG00000014332(ATP5F1D)	8	47251599	47252148
C_vs_A_peak_1362	ENSBGRG00000024407(ENSBGRG00000024407)	20	59161496	59162577
C_vs_A_peak_1363	ENSBGRG00000016134(SRL)	26	44041044	44042402
C_vs_A_peak_1364	NA	5	119669842	119670214
C_vs_A_peak_1365	ENSBGRG00000023383(SMG5)	3	2759367	2760112
C_vs_A_peak_1366	ENSBGRG00000000544(ENSBGRG00000000544)	5	79717253	79717656
C_vs_A_peak_1368	ENSBGRG00000001097(PA2G4)	5	47632554	47633954
C_vs_A_peak_1369	NA	2	130286478	130286771
C_vs_A_peak_1370	ENSBGRG00000024597(GMFG)	20	67149168	67150524
C_vs_A_peak_1371	NA	2	130381957	130382277
C_vs_A_peak_1372	ENSBGRG00000010635(MIR219A2)	9	7724598	7725190
C_vs_A_peak_1373	ENSBGRG00000001125(NDUFB7)	8	13291862	13292458
C_vs_A_peak_1374	ENSBGRG00000020918(LRCH4)	26	278964	280228
C_vs_A_peak_1375	NA	9	10896912	10897772
C_vs_A_peak_1376	ENSBGRG00000004798(CHCHD3)	4	25211196	25212489
C_vs_A_peak_1377	ENSBGRG00000020311(MAP2K7)	8	17289256	17290952
NA		cascade involved in axon regeneration;GO:1904353,biological_process regulation of telomere capping;GO:1904355,biological_process positive regulation of telomere capping;GO:1904356,biological_process regulation of telomere maintenance via telomere lengthening;GO:1904358,biological_process positive regulation of telomere maintenance via telomere lengthening;GO:1990138,biological_process neuron proj…	MAP2K7, MKK7; mitogen-activated protein kinase kinase 7 [EC:2.7.12.2]; K04431	map04010,map04012,map04013,map04141,map04214,map04361,map04380,map04530,map04620,map04624,map04660,map04664,map04668,map04722,map04912,map04926,map05010,map05016,map05132,map05135,map05161,map05167,map05169,map05170,map05418
C_vs_A_peak_1378	NA	X	119482313	119483044
C_vs_A_peak_1379	NA	29	7786607	7787229
C_vs_A_peak_1380	ENSBGRG00000019305(ARMC5)	26	16855915	16858000
C_vs_A_peak_1381	ENSBGRG00000024778(ENSBGRG00000024778)	12	25568655	25569077
C_vs_A_peak_1382	NA	27	15341880	15343521
C_vs_A_peak_1383	ENSBGRG00000008204(DAD1)	11	1029214	1030076
C_vs_A_peak_1384	NA	29	22355516	22356538
C_vs_A_peak_1385	NA	6	63143135	63143920
C_vs_A_peak_1386	NA	19	43434237	43434968
C_vs_A_peak_1387	ENSBGRG00000015649(U1)	3	19988982	19989766
C_vs_A_peak_1388	ENSBGRG00000010532(SPC24)	8	16051793	16052286
C_vs_A_peak_1389	ENSBGRG00000011852(ENSBGRG00000011852)	17	16783533	16784567
C_vs_A_peak_1391	ENSBGRG00000018941(ZNF792)	20	70948608	70949574
C_vs_A_peak_1392	NA	20	43764111	43764579
C_vs_A_peak_1393	NA	6	3630400	3631773
C_vs_A_peak_1394	NA	27	28330610	28331184
C_vs_A_peak_1395	ENSBGRG00000026806(ACTR1B)	9	20464504	20465598
C_vs_A_peak_1396	NA	2	63381021	63381955
C_vs_A_peak_1397	ENSBGRG00000026080(PAGR1)	26	18040513	18041916
C_vs_A_peak_1398	ENSBGRG00000023312(PRMT1)	20	58995393	58996125
C_vs_A_peak_1399	NA	15	68390943	68391953
C_vs_A_peak_1400	ENSBGRG00000007696(SESN1)	10	50162875	50164510
C_vs_A_peak_1401	ENSBGRG00000022144(ARID2)	5	72613708	72614952
C_vs_A_peak_1402	ENSBGRG00000024585(ENSBGRG00000024585)	26	16538440	16539112
C_vs_A_peak_1403	ENSBGRG00000020928(MIR1-1)	12	47764919	47766267
C_vs_A_peak_1404	ENSBGRG00000016835(SSR3)	1	120947377	120948210
C_vs_A_peak_1405	NA	2	101045855	101047323
C_vs_A_peak_1406	NA	13	35007990	35008955
C_vs_A_peak_1407	ENSBGRG00000023769(PSAP)	27	27975427	27976177
C_vs_A_peak_1408	ENSBGRG00000005577(CDK5)	4	8815816	8816691
NA		7,biological_process cellular response to organonitrogen compound;GO:0071495,biological_process cellular response to endogenous stimulus;GO:0071702,biological_process organic substance transport;GO:0071704,biological_process organic substance metabolic process;GO:0071705,biological_process nitrogen compound transport;GO:0071840,biological_process cellular component organization or biogenesis;GO:0…	CDK5; cyclin-dependent kinase 5 [EC:2.7.11.22]; K02090	map04360,map05010,map05030
C_vs_A_peak_1409	NA	2	16423313	16423648
C_vs_A_peak_1410	ENSBGRG00000008458(ABLIM2)	6	1643510	1644378
C_vs_A_peak_1411	NA	8	54170038	54170607
C_vs_A_peak_1412	NA	9	49804704	49806256
C_vs_A_peak_1413	ENSBGRG00000014877(ENSBGRG00000014877)	9	57722671	57723451
C_vs_A_peak_1414	ENSBGRG00000001878(PRPF40B)	5	77277460	77278620
C_vs_A_peak_1415	NA	2	130378503	130379859
C_vs_A_peak_1416	ENSBGRG00000014468(FOXO6)	3	114307005	114308284
C_vs_A_peak_1417	ENSBGRG00000014727(SNORA73)	2	12863239	12864254
C_vs_A_peak_1418	ENSBGRG00000008884(ENSBGRG00000008884)	5	49377139	49378398
C_vs_A_peak_1419	ENSBGRG00000020423(ENSBGRG00000020423)	9	103652930	103653610
C_vs_A_peak_1420	NA	12	55337559	55340052
C_vs_A_peak_1421	ENSBGRG00000015436(PMP22)	19	34612307	34613757
C_vs_A_peak_1422	ENSBGRG00000014063(ENSBGRG00000014063)	20	53662996	53663344
C_vs_A_peak_1423	NA	18	8920218	8920647
C_vs_A_peak_1424	NA	14	48525530	48525933
C_vs_A_peak_1425	NA	25	24864707	24865402
C_vs_A_peak_1426	ENSBGRG00000015800(MCOLN1)	8	16980176	16981023
C_vs_A_peak_1427	NA	3	99095210	99095973
C_vs_A_peak_1428	NA	24	43441192	43441651
C_vs_A_peak_1429	ENSBGRG00000002143(HIBADH)	4	56554357	56555266
C_vs_A_peak_1430	ENSBGRG00000013092(ENSBGRG00000013092)	20	36181294	36182709
C_vs_A_peak_1431	ENSBGRG00000000604(SF3B1)	2	55725038	55725724
C_vs_A_peak_1432	ENSBGRG00000013225(ENSBGRG00000013225)	26	47577896	47580350
C_vs_A_peak_1433	ENSBGRG00000007939(IPO13)	3	111234967	111236623
C_vs_A_peak_1434	ENSBGRG00000022701(U6)	26	29215335	29216675
C_vs_A_peak_1435	ENSBGRG00000024811(IGFLR1)	20	70077768	70078507
C_vs_A_peak_1436	ENSBGRG00000000523(NR4A1)	5	79689318	79690173
C_vs_A_peak_1437	ENSBGRG00000016427(ENSBGRG00000016427)	25	20084043	20085479
C_vs_A_peak_1438	NA	2	130198889	130199633
C_vs_A_peak_1439	ENSBGRG00000026452(TXNDC11)	26	36015582	36016437
C_vs_A_peak_1440	ENSBGRG00000012514(ENSBGRG00000012514)	3	112844814	112846344
C_vs_A_peak_1441	NA	7	62891640	62892175
C_vs_A_peak_1442	NA	10	47275283	47276119
C_vs_A_peak_1443	NA	2	19004363	19005137
C_vs_A_peak_1444	ENSBGRG00000002643(ENSBGRG00000002643)	8	90456176	90456995
C_vs_A_peak_1445	ENSBGRG00000009964(ENSBGRG00000009964)	29	1720961	1721274
C_vs_A_peak_1446	ENSBGRG00000000795(CHPT1)	5	39806755	39808008
C_vs_A_peak_1447	ENSBGRG00000010134(MTOR)	14	39274456	39275336
NA		ion of cell size;GO:0045793,biological_process positive regulation of cell size;GO:0045834,biological_process positive regulation of lipid metabolic process;GO:0045844,biological_process positive regulation of striated muscle tissue development;GO:0045859,biological_process regulation of protein kinase activity;GO:0045860,biological_process positive regulation of protein kinase activity;GO:004586…	MTOR, FRAP, TOR; serine/threonine-protein kinase mTOR [EC:2.7.11.1]; K07203	map01521,map01522,map04012,map04066,map04072,map04136,map04140,map04150,map04151,map04152,map04211,map04212,map04213,map04218,map04361,map04371,map04630,map04659,map04714,map04910,map04919,map04920,map04930,map04931,map04935,map05010,map05014,map05016,map05131,map05163,map05165,map05167,map05168,map05170,map05200,map05205,map05206,map05210,map05212,map05214,map05215,map05221,map05224,map05225,map…
C_vs_A_peak_1448	ENSBGRG00000025763(ZNF768)	26	17723900	17724312
C_vs_A_peak_1449	NA	6	104818728	104819152
C_vs_A_peak_1450	ENSBGRG00000022248(WDR44)	X	1778814	1779884
C_vs_A_peak_1451	ENSBGRG00000020017(DES)	2	32198959	32200145
C_vs_A_peak_1452	NA	11	71989230	71990477
C_vs_A_peak_1453	ENSBGRG00000005103(MKLN1)	4	27190550	27191181
C_vs_A_peak_1454	NA	19	25956350	25958584
C_vs_A_peak_1455	NA	19	17155578	17156047
C_vs_A_peak_1456	ENSBGRG00000023300(SND1)	4	30748454	30749851
C_vs_A_peak_1457	ENSBGRG00000008189(TMEM120B)	16	59129234	59130853
C_vs_A_peak_1458	NA	11	94625881	94626276
C_vs_A_peak_1459	ENSBGRG00000021629(BRD2)	24	29503517	29504960
C_vs_A_peak_1460	ENSBGRG00000023074(ENSBGRG00000023074)	20	51555003	51555651
C_vs_A_peak_1461	ENSBGRG00000023302(ENSBGRG00000023302)	19	29545338	29546024
C_vs_A_peak_1462	ENSBGRG00000005073(MAFA)	18	20590469	20591000
C_vs_A_peak_1463	NA	19	2642501	2643048
C_vs_A_peak_1464	ENSBGRG00000026275(MIR365A)	26	32832091	32833508
C_vs_A_peak_1465	NA	4	27393403	27394389
C_vs_A_peak_1466	NA	11	16355441	16355855
C_vs_A_peak_1467	ENSBGRG00000019583(MTSS2)	20	49155406	49156072
C_vs_A_peak_1468	ENSBGRG00000015693(ANKHD1)	8	56102489	56104560
C_vs_A_peak_1469	ENSBGRG00000005627(ENSBGRG00000005627)	11	69011493	69012996
C_vs_A_peak_1470	ENSBGRG00000011907(ENSBGRG00000011907)	17	48827893	48829656
C_vs_A_peak_1471	ENSBGRG00000026720(ENSBGRG00000026720)	10	107552943	107553808
C_vs_A_peak_1472	NA	18	18308925	18310264
C_vs_A_peak_1473	ENSBGRG00000004270(DNM2)	8	15604031	15606094
NA		se to ammonium ion;GO:0060429,biological_process epithelium development;GO:0060491,biological_process regulation of cell projection assembly;GO:0060541,biological_process respiratory system development;GO:0060627,biological_process regulation of vesicle-mediated transport;GO:0060840,biological_process artery development;GO:0060976,biological_process coronary vasculature development;GO:0061024,bio…	DNM1_3; dynamin 1/3 [EC:3.6.5.5]; K01528	map04072,map04144,map04721,map04961,map05100
C_vs_A_peak_1474	NA	11	75618568	75619602
C_vs_A_peak_1475	ENSBGRG00000009021(ASB5)	28	49113971	49114600
C_vs_A_peak_1476	ENSBGRG00000009237(ENSBGRG00000009237)	8	68799355	68800014
C_vs_A_peak_1477	ENSBGRG00000012379(OSBP)	13	4067273	4068887
C_vs_A_peak_1478	NA	9	92360318	92361177
C_vs_A_peak_1479	NA	6	122183557	122184525
C_vs_A_peak_1480	ENSBGRG00000001819(AP3D1)	8	22722543	22723938
C_vs_A_peak_1481	ENSBGRG00000010151(MOSPD2)	Y	11567160	11567939
C_vs_A_peak_1482	ENSBGRG00000011616(TTC23L)	23	43598190	43598673
C_vs_A_peak_1483	NA	22	48760769	48761769
C_vs_A_peak_1484	ENSBGRG00000013027(RAB7A)	22	1791974	1793569
C_vs_A_peak_1485	ENSBGRG00000007176(ENSBGRG00000007176)	26	8823569	8824338
C_vs_A_peak_1486	ENSBGRG00000020001(C12orf73)	5	37414731	37415827
C_vs_A_peak_1487	ENSBGRG00000024535(BAIAP2)	19	13381606	13382603
C_vs_A_peak_1488	ENSBGRG00000001036(MYBPC1)	5	39934822	39935652
C_vs_A_peak_1489	ENSBGRG00000024657(FXYD4)	27	12284871	12285313
C_vs_A_peak_1490	ENSBGRG00000024817(YPEL1)	16	79850174	79850569
C_vs_A_peak_1491	ENSBGRG00000020159(MAMSTR)	20	59848418	59849207
C_vs_A_peak_1492	ENSBGRG00000007901(CCT2)	5	62310159	62311090
C_vs_A_peak_1493	ENSBGRG00000012579(FOXO1)	15	61330718	61331586
C_vs_A_peak_1494	ENSBGRG00000006909(RANGAP1)	5	120791826	120793122
C_vs_A_peak_1495	ENSBGRG00000002557(DDX17)	5	118235197	118236882
C_vs_A_peak_1496	ENSBGRG00000024685(PHKG1)	26	16549432	16551356
C_vs_A_peak_1497	NA	3	38497779	38498483
C_vs_A_peak_1498	ENSBGRG00000015330(NDUFAF3)	22	11244581	11246764
C_vs_A_peak_1499	ENSBGRG00000021055(CNPY3)	24	18970299	18971085
C_vs_A_peak_1500	ENSBGRG00000023435(MNT)	19	45226926	45228107
C_vs_A_peak_1501	NA	19	48029314	48030491
C_vs_A_peak_1502	ENSBGRG00000010938(PRCD)	19	9420820	9421804
C_vs_A_peak_1503	NA	1	85166614	85167178
C_vs_A_peak_1504	ENSBGRG00000026244(BACH2)	10	29496168	29497347
C_vs_A_peak_1505	ENSBGRG00000009712(RBM24)	24	43596585	43597514
C_vs_A_peak_1506	NA	14	76497690	76498482
C_vs_A_peak_1507	ENSBGRG00000021660(ENSBGRG00000021660)	29	8337984	8338503
C_vs_A_peak_1508	ENSBGRG00000026554(ENSBGRG00000026554)	10	40069786	40070603
C_vs_A_peak_1509	NA	1	129828402	129829413
C_vs_A_peak_1510	ENSBGRG00000001800(ENSBGRG00000001800)	8	19509094	19510410
C_vs_A_peak_1511	ENSBGRG00000012314(ENSBGRG00000012314)	29	2241592	2242486
C_vs_A_peak_1512	NA	17	698289	698693
C_vs_A_peak_1513	NA	3	3276500	3277306
C_vs_A_peak_1514	NA	4	35026902	35027476
C_vs_A_peak_1515	ENSBGRG00000017215(UQCR11)	8	47589448	47591050
C_vs_A_peak_1516	NA	5	79678844	79680263
C_vs_A_peak_1517	NA	22	62172233	62173636
C_vs_A_peak_1518	NA	16	2345681	2346425
C_vs_A_peak_1519	ENSBGRG00000020862(ACTA1)	27	49653916	49654468
C_vs_A_peak_1520	NA	25	33201949	33203426
C_vs_A_peak_1521	NA	26	31542681	31543770
C_vs_A_peak_1522	NA	14	71576454	71577114
C_vs_A_peak_1523	ENSBGRG00000007729(ENSBGRG00000007729)	5	120912331	120913917
C_vs_A_peak_1524	ENSBGRG00000005309(CARM1)	8	15737688	15738853
C_vs_A_peak_1525	NA	20	68011512	68012137
C_vs_A_peak_1526	NA	18	4500106	4500479
C_vs_A_peak_1528	ENSBGRG00000012495(PATL1)	13	4120365	4122214
C_vs_A_peak_1529	ENSBGRG00000009845(ENSBGRG00000009845)	5	47267650	47268448
C_vs_A_peak_1530	ENSBGRG00000003137(ENSBGRG00000003137)	8	7375843	7376443
C_vs_A_peak_1531	ENSBGRG00000003289(SFT2D3)	2	144969111	144969907
C_vs_A_peak_1532	ENSBGRG00000005430(HOMER1)	11	14129683	14129974
C_vs_A_peak_1533	NA	2	23765602	23766356
C_vs_A_peak_1534	NA	3	131491683	131492373
C_vs_A_peak_1535	ENSBGRG00000018884(BLOC1S6)	11	53190306	53191139
C_vs_A_peak_1536	ENSBGRG00000021121(AKT1S1)	20	58835155	58836768
C_vs_A_peak_1537	ENSBGRG00000018732(TNNC2)	12	70155712	70157465
C_vs_A_peak_1538	NA	9	7911853	7912864
C_vs_A_peak_1539	NA	8	67739801	67740289
C_vs_A_peak_1540	NA	24	29995432	29996502
C_vs_A_peak_1541	ENSBGRG00000019803(LENG1)	20	52693010	52693944
C_vs_A_peak_1542	NA	2	127348837	127349367
C_vs_A_peak_1543	ENSBGRG00000000285(CIART)	3	20770716	20771234
C_vs_A_peak_1544	ENSBGRG00000024931(U6)	25	45781508	45782383
C_vs_A_peak_1545	NA	8	23614443	23615453
C_vs_A_peak_1546	ENSBGRG00000013613(SPRING1)	16	64365962	64366394
C_vs_A_peak_1547	NA	25	48757004	48757651
C_vs_A_peak_1548	ENSBGRG00000023606(IMP3)	17	35237919	35238983
C_vs_A_peak_1549	NA	10	17020764	17021536
C_vs_A_peak_1550	ENSBGRG00000025318(BAHCC1)	19	13728806	13729253
C_vs_A_peak_1551	ENSBGRG00000001491(SMARCC2)	5	47715290	47717624
C_vs_A_peak_1552	NA	7	115941646	115942629
C_vs_A_peak_1553	ENSBGRG00000020334(NT5DC3)	5	37544725	37546231
C_vs_A_peak_1554	NA	12	6715913	6717230
C_vs_A_peak_1555	NA	9	49724921	49725928
C_vs_A_peak_1556	NA	16	20524801	20525260
C_vs_A_peak_1557	ENSBGRG00000026627(ENSBGRG00000026627)	29	9343506	9344809
C_vs_A_peak_1558	NA	27	30287149	30288352
C_vs_A_peak_1559	ENSBGRG00000025198(METTL21C)	15	11700512	11701257
C_vs_A_peak_1560	ENSBGRG00000002507(IPP)	3	109316146	109317231
C_vs_A_peak_1561	NA	2	130346001	130347797
C_vs_A_peak_1562	NA	2	11108674	11109096
C_vs_A_peak_1564	NA	16	19178068	19179312
C_vs_A_peak_1565	ENSBGRG00000004700(POLG)	17	21338642	21339610
C_vs_A_peak_1566	ENSBGRG00000016796(EIF2AK3)	9	69480840	69482164
C_vs_A_peak_1567	ENSBGRG00000005385(SIVA1)	17	75124553	75125346
C_vs_A_peak_1568	ENSBGRG00000022708(CLUAP1)	26	44643178	44644311
C_vs_A_peak_1569	NA	10	14200801	14201484
C_vs_A_peak_1570	NA	3	63465801	63466409
C_vs_A_peak_1571	ENSBGRG00000001715(CAMLG)	8	50118874	50120429
C_vs_A_peak_1572	ENSBGRG00000004645(HACL1)	1	166878380	166879703
C_vs_A_peak_1573	NA	29	22692795	22693384
C_vs_A_peak_1574	ENSBGRG00000015289(TAF12)	2	12983161	12984319
C_vs_A_peak_1575	ENSBGRG00000014808(FXR2)	19	40750972	40752528
C_vs_A_peak_1576	ENSBGRG00000012023(KLF6)	12	36407891	36409276
C_vs_A_peak_1577	NA	12	47798218	47799947
C_vs_A_peak_1578	NA	19	16805051	16806216
C_vs_A_peak_1579	ENSBGRG00000008772(GSS)	12	58526892	58527636
C_vs_A_peak_1581	NA	8	67744860	67745386
C_vs_A_peak_1582	ENSBGRG00000005465(ENSBGRG00000005465)	8	46694058	46694773
C_vs_A_peak_1583	NA	19	14633521	14634654
C_vs_A_peak_1584	NA	5	88816603	88818211
C_vs_A_peak_1585	NA	19	12882736	12883459
C_vs_A_peak_1586	NA	1	140982703	140983150
C_vs_A_peak_1587	ENSBGRG00000019413(KDSR)	21	61115057	61116308
C_vs_A_peak_1588	ENSBGRG00000004007(KAT7)	19	30007175	30008278
C_vs_A_peak_1589	ENSBGRG00000002496(ENSBGRG00000002496)	6	101825266	101826081
C_vs_A_peak_1590	ENSBGRG00000006663(GRPEL1)	6	552617	553726
C_vs_A_peak_1591	ENSBGRG00000001634(EIF4B)	5	80667203	80668483
C_vs_A_peak_1592	NA	23	22185388	22185755
C_vs_A_peak_1593	NA	25	48846140	48847075
C_vs_A_peak_1594	ENSBGRG00000025933(MYLPF)	26	17892269	17892697
C_vs_A_peak_1595	ENSBGRG00000000557(TARS2)	3	20950893	20951661
C_vs_A_peak_1596	NA	2	11766612	11767007
C_vs_A_peak_1597	ENSBGRG00000001377(SETDB1)	3	21386315	21387275
C_vs_A_peak_1598	ENSBGRG00000007575(MCPH1)	28	1097904	1098490
C_vs_A_peak_1599	ENSBGRG00000002098(ENSBGRG00000002098)	7	34796695	34797723
C_vs_A_peak_1600	ENSBGRG00000006226(LIN52)	11	75932798	75934260
C_vs_A_peak_1601	NA	18	52985284	52985635
C_vs_A_peak_1602	NA	10	4332806	4333407
C_vs_A_peak_1603	ENSBGRG00000006812(TFB2M)	14	26340368	26341545
C_vs_A_peak_1604	ENSBGRG00000012965(SCN3B)	13	52613594	52615069
C_vs_A_peak_1605	NA	14	86063665	86064406
C_vs_A_peak_1606	NA	2	664234	664859
C_vs_A_peak_1607	ENSBGRG00000007947(SLC10A1)	11	71568438	71568871
C_vs_A_peak_1608	ENSBGRG00000011189(PSMD5)	7	49454683	49455810
C_vs_A_peak_1609	ENSBGRG00000017057(DEDD2)	20	64964993	64965604
C_vs_A_peak_1610	ENSBGRG00000011406(ENSBGRG00000011406)	5	30430134	30431405
C_vs_A_peak_1611	ENSBGRG00000014465(CSNK2B)	24	7476832	7478016
C_vs_A_peak_1612	NA	15	51039605	51040584
C_vs_A_peak_1613	NA	23	24681298	24682230
C_vs_A_peak_1614	ENSBGRG00000016697(PPP1R35)	26	427621	427978
C_vs_A_peak_1615	ENSBGRG00000026280(MIR193B)	26	32837175	32837792
C_vs_A_peak_1616	NA	5	21179239	21180013
C_vs_A_peak_1617	NA	26	7050713	7051155
C_vs_A_peak_1618	ENSBGRG00000004605(ST3GAL5)	9	71222417	71223712
C_vs_A_peak_1619	ENSBGRG00000023367(LPIN1)	9	112181485	112182211
C_vs_A_peak_1620	NA	18	26683084	26683442
C_vs_A_peak_1621	NA	18	3843771	3844439
C_vs_A_peak_1622	ENSBGRG00000018876(ENSBGRG00000018876)	21	60436562	60437520
C_vs_A_peak_1623	ENSBGRG00000025106(CTF1)	26	17419279	17420098
C_vs_A_peak_1624	ENSBGRG00000026224(RPLP0)	16	69317905	69318747
C_vs_A_peak_1625	ENSBGRG00000025136(PIN4)	X	85302606	85303340
C_vs_A_peak_1626	ENSBGRG00000006199(ZCCHC8)	16	58415025	58416024
C_vs_A_peak_1627	ENSBGRG00000013928(YWHAE)	19	46148016	46149528
C_vs_A_peak_1628	ENSBGRG00000008715(KCNN3)	3	1394105	1395229
C_vs_A_peak_1629	ENSBGRG00000007951(NR4A2)	2	106265287	106267889
C_vs_A_peak_1630	NA	11	79145314	79145734
C_vs_A_peak_1631	ENSBGRG00000010121(MYLIP)	24	44653211	44654522
C_vs_A_peak_1632	ENSBGRG00000001615(DOT1L)	8	22627744	22628441
C_vs_A_peak_1633	NA	16	48314561	48315488
C_vs_A_peak_1634	NA	27	36010079	36010919
C_vs_A_peak_1636	NA	13	6367459	6367982
C_vs_A_peak_1637	ENSBGRG00000001436(BAG1)	7	10564456	10565029
C_vs_A_peak_1638	ENSBGRG00000011847(CCNL2)	14	49236427	49237968
C_vs_A_peak_1639	ENSBGRG00000026249(PFN1)	19	41689347	41690060
C_vs_A_peak_1640	ENSBGRG00000013852(RNF139)	18	3113532	3114941
C_vs_A_peak_1641	NA	6	106945027	106946114
C_vs_A_peak_1642	ENSBGRG00000011063(ENSBGRG00000011063)	22	1161669	1163137
C_vs_A_peak_1643	ENSBGRG00000009967(TENT4B)	20	29837657	29838476
C_vs_A_peak_1644	ENSBGRG00000000422(RPRD2)	3	20838570	20840521
C_vs_A_peak_1645	ENSBGRG00000014527(PLIN4)	8	20625260	20625787
C_vs_A_peak_1646	ENSBGRG00000009185(TOMT)	13	34985549	34986534
C_vs_A_peak_1647	ENSBGRG00000019869(ZNF3)	26	725736	726627
C_vs_A_peak_1648	ENSBGRG00000014346(ATL2)	9	40161959	40163392
C_vs_A_peak_1649	NA	20	59643724	59644802
C_vs_A_peak_1650	NA	2	106328276	106329142
C_vs_A_peak_1651	NA	8	16673681	16674983
C_vs_A_peak_1652	ENSBGRG00000019877(ENGASE)	19	11579902	11580703
C_vs_A_peak_1653	ENSBGRG00000002484(UAP1)	3	10783269	10784553
C_vs_A_peak_1654	ENSBGRG00000021173(ENSBGRG00000021173)	26	46017580	46018391
C_vs_A_peak_1655	ENSBGRG00000005465(ENSBGRG00000005465)	8	46689664	46690323
C_vs_A_peak_1656	ENSBGRG00000020815(SIX5)	20	62303485	62304554
C_vs_A_peak_1657	ENSBGRG00000001758(SCNM1)	3	21602942	21603378
C_vs_A_peak_1658	NA	1	156167713	156168094
C_vs_A_peak_1659	ENSBGRG00000013437(CCDC197)	17	63102815	63103578
C_vs_A_peak_1660	NA	1	165308460	165310268
C_vs_A_peak_1661	NA	28	5479276	5479627
C_vs_A_peak_1662	ENSBGRG00000022227(GOT1)	25	22110169	22111411
C_vs_A_peak_1663	ENSBGRG00000014902(CARD19)	7	20947332	20948949
C_vs_A_peak_1664	NA	19	33661166	33661543
C_vs_A_peak_1665	ENSBGRG00000013309(ENSBGRG00000013309)	23	17708916	17710796
C_vs_A_peak_1666	ENSBGRG00000008610(ITGA7)	5	47255557	47256035
C_vs_A_peak_1667	ENSBGRG00000017905(SOS1)	9	40948222	40948821
C_vs_A_peak_1668	NA	20	43653118	43653995
C_vs_A_peak_1669	ENSBGRG00000015481(RDH13)	20	51846634	51847271
C_vs_A_peak_1670	NA	13	49569546	49570301
C_vs_A_peak_1671	ENSBGRG00000024565(JUN)	3	94807539	94809217
TF_bZIP		multi-organism process;GO:0051707,biological_process response to other organism;GO:0051716,biological_process cellular response to stimulus;GO:0051726,biological_process regulation of cell cycle;GO:0051817,biological_process modification of morphology or physiology of other organism involved in symbiotic interaction;GO:0051851,biological_process modification by host of symbiont morphology or phys…	JUN; transcription factor AP-1; K04448	map01522,map04010,map04012,map04013,map04024,map04137,map04210,map04214,map04310,map04380,map04510,map04530,map04620,map04621,map04624,map04625,map04657,map04658,map04659,map04660,map04662,map04668,map04722,map04912,map04915,map04921,map04926,map04932,map04933,map05030,map05031,map05120,map05130,map05131,map05132,map05133,map05135,map05140,map05142,map05161,map05162,map05166,map05167,map05169,map…
C_vs_A_peak_1672	NA	20	67830640	67830993
C_vs_A_peak_1673	ENSBGRG00000006304(ENSBGRG00000006304)	5	120506594	120507135
C_vs_A_peak_1674	ENSBGRG00000012516(SWSAP1)	8	16262628	16263340
C_vs_A_peak_1675	ENSBGRG00000011663(ENSBGRG00000011663)	27	29802355	29803365
C_vs_A_peak_1676	NA	3	9555094	9555979
C_vs_A_peak_1677	ENSBGRG00000011626(NARS1)	21	55621656	55622624
C_vs_A_peak_1678	ENSBGRG00000023192(ENSBGRG00000023192)	20	42089593	42090666
C_vs_A_peak_1679	NA	12	52320558	52321544
C_vs_A_peak_1680	NA	29	7535829	7536355
C_vs_A_peak_1681	NA	2	34602163	34602681
C_vs_A_peak_1682	ENSBGRG00000002430(ANKMY2)	4	103306121	103307293
C_vs_A_peak_1683	NA	4	81128399	81129354
C_vs_A_peak_1684	NA	20	37704734	37706277
C_vs_A_peak_1686	ENSBGRG00000024984(CABYR)	21	28467368	28468190
C_vs_A_peak_1687	ENSBGRG00000023703(HDAC7)	5	74846105	74847625
C_vs_A_peak_1688	NA	14	44525188	44526240
C_vs_A_peak_1689	NA	8	5618031	5618784
C_vs_A_peak_1690	ENSBGRG00000026349(CTCF)	20	11409276	11411058
C_vs_A_peak_1691	ENSBGRG00000014491(STBD1)	6	29583000	29583831
C_vs_A_peak_1692	ENSBGRG00000009058(NECAP1)	5	329307	330142
C_vs_A_peak_1693	ENSBGRG00000021819(ENSBGRG00000021819)	3	128802655	128803330
C_vs_A_peak_1694	NA	16	74629090	74629981
C_vs_A_peak_1695	ENSBGRG00000006221(ARMT1)	10	113074519	113075678
C_vs_A_peak_1696	ENSBGRG00000015023(ENSBGRG00000015023)	7	21030234	21031105
C_vs_A_peak_1697	ENSBGRG00000014873(EIF2A)	1	128054143	128055289
C_vs_A_peak_1698	ENSBGRG00000006500(ILF2)	3	273995	275003
C_vs_A_peak_1699	ENSBGRG00000022387(ENSBGRG00000022387)	29	7407474	7408190
C_vs_A_peak_1700	NA	20	62605765	62606210
C_vs_A_peak_1701	ENSBGRG00000002419(COQ10A)	5	47802992	47803263
C_vs_A_peak_1702	NA	2	24148678	24149241
C_vs_A_peak_1703	ENSBGRG00000026167(ENSBGRG00000026167)	26	46467357	46468112
C_vs_A_peak_1704	ENSBGRG00000017520(GTF2A1)	11	83862060	83863532
C_vs_A_peak_1705	ENSBGRG00000006204(SKIL)	1	105514469	105516382
C_vs_A_peak_1706	ENSBGRG00000026243(ENSBGRG00000026243)	29	8973685	8974854
C_vs_A_peak_1707	NA	16	69406217	69407436
C_vs_A_peak_1708	ENSBGRG00000015369(WDFY2)	15	62279410	62281316
C_vs_A_peak_1709	NA	7	17145536	17146746
C_vs_A_peak_1710	ENSBGRG00000011374(ENSBGRG00000011374)	9	86226190	86227706
C_vs_A_peak_1711	NA	14	84650017	84650766
C_vs_A_peak_1712	ENSBGRG00000023312(PRMT1)	20	58996581	58997142
C_vs_A_peak_1713	ENSBGRG00000017149(ENSBGRG00000017149)	21	31238967	31239835
C_vs_A_peak_1714	ENSBGRG00000013440(CHMP7)	7	5429438	5430301
C_vs_A_peak_1715	NA	24	28889376	28890415
C_vs_A_peak_1716	ENSBGRG00000023367(LPIN1)	9	112178411	112179357
C_vs_A_peak_1717	NA	8	55833918	55835376
C_vs_A_peak_1718	NA	22	48120496	48121361
C_vs_A_peak_1719	ENSBGRG00000002577(ENSBGRG00000002577)	3	109372817	109374203
C_vs_A_peak_1720	NA	20	22654583	22655174
C_vs_A_peak_1721	ENSBGRG00000004487(DAZAP2)	5	78885806	78887350
C_vs_A_peak_1722	NA	12	59302737	59303712
C_vs_A_peak_1723	NA	5	74838893	74839259
C_vs_A_peak_1724	ENSBGRG00000016310(ALG14)	3	52675414	52675966
C_vs_A_peak_1725	ENSBGRG00000023274(MESD)	17	28148607	28149616
C_vs_A_peak_1726	ENSBGRG00000002286(TIMMDC1)	1	69580616	69581490
C_vs_A_peak_1727	ENSBGRG00000004845(SCLT1)	16	31584322	31584969
C_vs_A_peak_1728	NA	5	118439703	118440195
C_vs_A_peak_1729	NA	X	39111811	39112354
C_vs_A_peak_1730	ENSBGRG00000021791(ENSBGRG00000021791)	27	26122494	26123742
C_vs_A_peak_1731	ENSBGRG00000004545(VLDLR)	7	78454242	78454510
C_vs_A_peak_1732	NA	2	101108042	101108553
C_vs_A_peak_1733	NA	28	40315362	40316318
C_vs_A_peak_1734	ENSBGRG00000025049(DENND3)	18	18804020	18804642
C_vs_A_peak_1735	ENSBGRG00000016630(PRKAB1)	16	61576302	61577300
C_vs_A_peak_1736	ENSBGRG00000017270(ZBTB22)	24	29280946	29281593
C_vs_A_peak_1737	ENSBGRG00000003743(EIF4G1)	1	90214080	90215408
C_vs_A_peak_1738	NA	25	26253430	26254348
C_vs_A_peak_1739	ENSBGRG00000018501(ZCCHC2)	21	60272899	60273405
C_vs_A_peak_1740	ENSBGRG00000019495(TSEN34)	20	52664463	52667020
C_vs_A_peak_1741	ENSBGRG00000002466(GSK3B)	1	70226538	70228393
NA		tion;GO:0044042,biological_process glucan metabolic process;GO:0044057,biological_process regulation of system process;GO:0044085,biological_process cellular component biogenesis;GO:0044087,biological_process regulation of cellular component biogenesis;GO:0044089,biological_process positive regulation of cellular component biogenesis;GO:0044092,biological_process negative regulation of molecular …	GSK3A; glycogen synthase kinase 3 alpha [EC:2.7.11.26]; K08822; GSK3B; glycogen synthase kinase 3 beta [EC:2.7.11.26]; K03083	map01521,map04012,map04062,map04110,map04150,map04151,map04310,map04340,map04341,map04360,map04390,map04510,map04550,map04657,map04660,map04662,map04711,map04722,map04728,map04910,map04916,map04917,map04919,map04931,map04932,map04934,map04935,map05010,map05020,map05131,map05135,map05160,map05162,map05163,map05165,map05167,map05200,map05210,map05213,map05215,map05217,map05224,map05225,map05226
C_vs_A_peak_1742	ENSBGRG00000014564(ADD1)	6	3335917	3336826
C_vs_A_peak_1743	NA	18	70036476	70037717
C_vs_A_peak_1744	ENSBGRG00000016869(ENSBGRG00000016869)	28	20660531	20660923
C_vs_A_peak_1745	ENSBGRG00000026809(TMEM131)	9	20825590	20826619
C_vs_A_peak_1746	NA	27	15427895	15429996
C_vs_A_peak_1747	ENSBGRG00000004268(MAML1)	8	8942758	8943603
C_vs_A_peak_1748	NA	9	90457315	90457801
C_vs_A_peak_1749	ENSBGRG00000026225(MFSD13A)	25	25085575	25086120
C_vs_A_peak_1750	NA	2	1175202	1175558
C_vs_A_peak_1751	NA	2	1278355	1278704
C_vs_A_peak_1752	ENSBGRG00000001429(ENSBGRG00000001429)	4	54030899	54032101
C_vs_A_peak_1753	ENSBGRG00000015834(ENSBGRG00000015834)	28	16350669	16351083
C_vs_A_peak_1754	NA	2	5696474	5697640
C_vs_A_peak_1755	ENSBGRG00000000661(GTF2F1)	8	18820611	18821752
C_vs_A_peak_1756	ENSBGRG00000021287(CYTH2)	20	60112550	60113949
C_vs_A_peak_1757	ENSBGRG00000021946(UNK)	19	8717277	8718735
C_vs_A_peak_1758	ENSBGRG00000018208(MYBPC2)	20	58405260	58406033
C_vs_A_peak_1759	NA	4	9423425	9425357
C_vs_A_peak_1760	ENSBGRG00000006481(ENSBGRG00000006481)	11	94315052	94317057
C_vs_A_peak_1761	ENSBGRG00000020275(CBX8)	19	12276859	12278379
C_vs_A_peak_1762	ENSBGRG00000006165(ST13)	5	120451294	120452728
C_vs_A_peak_1763	NA	8	6356191	6356588
C_vs_A_peak_1764	NA	27	5582123	5583874
C_vs_A_peak_1765	ENSBGRG00000025636(DELE1)	8	57678832	57680038
C_vs_A_peak_1766	NA	21	12844091	12844593
C_vs_A_peak_1767	NA	3	1321671	1322827
C_vs_A_peak_1768	ENSBGRG00000000469(NFIB)	7	91579784	91580352
C_vs_A_peak_1769	ENSBGRG00000002954(CERS5)	5	77818962	77820068
C_vs_A_peak_1770	ENSBGRG00000020862(ACTA1)	27	49648654	49649861
C_vs_A_peak_1771	NA	26	7809982	7811025
C_vs_A_peak_1772	ENSBGRG00000026069(PPRC1)	25	24772268	24773573
C_vs_A_peak_1773	ENSBGRG00000020542(DBP)	20	59947603	59948183
C_vs_A_peak_1775	NA	X	111280226	111282272
C_vs_A_peak_1776	ENSBGRG00000018083(NKTR)	22	51538520	51539611
C_vs_A_peak_1777	ENSBGRG00000011724(CIPC)	11	79122515	79124222
C_vs_A_peak_1778	ENSBGRG00000000945(VEZT)	5	83026027	83027449
C_vs_A_peak_1779	ENSBGRG00000014710(UBE2G1)	19	43471417	43473293
C_vs_A_peak_1780	ENSBGRG00000025552(MRPL12)	19	14002488	14003443
C_vs_A_peak_1781	NA	6	17744838	17745696
C_vs_A_peak_1782	ENSBGRG00000022419(ZNF581)	20	51318704	51319257
C_vs_A_peak_1783	NA	9	8922153	8923124
C_vs_A_peak_1784	ENSBGRG00000002341(ENSBGRG00000002341)	6	101559255	101559953
C_vs_A_peak_1785	ENSBGRG00000020966(PTMA)	2	18839856	18840715
C_vs_A_peak_1786	ENSBGRG00000016967(PLA2G15)	20	10862936	10863990
C_vs_A_peak_1787	NA	7	91588000	91588925
C_vs_A_peak_1788	NA	16	72756028	72756749
C_vs_A_peak_1789	NA	5	114039831	114040178
C_vs_A_peak_1790	ENSBGRG00000025244(SLC27A1)	8	4301912	4302484
C_vs_A_peak_1791	NA	17	23261239	23261975
C_vs_A_peak_1792	NA	2	92719850	92720641
C_vs_A_peak_1793	ENSBGRG00000007476(TRIM8)	25	25247968	25248850
C_vs_A_peak_1794	NA	19	48026119	48026572
C_vs_A_peak_1795	NA	26	7241588	7242907
C_vs_A_peak_1796	ENSBGRG00000001890(INTS13)	5	20588548	20589928
C_vs_A_peak_1797	ENSBGRG00000009306(POLK)	11	18157069	18158527
C_vs_A_peak_1798	ENSBGRG00000025973(NDUFB10)	26	46224420	46225725
C_vs_A_peak_1799	NA	6	30938895	30940156
C_vs_A_peak_1800	ENSBGRG00000015440(EGLN2)	20	66010616	66011534
C_vs_A_peak_1801	ENSBGRG00000005277(ADSS1)	17	75100056	75101092
C_vs_A_peak_1802	ENSBGRG00000006965(ACTR1A)	25	25106953	25107926
C_vs_A_peak_1803	NA	10	16090630	16091882
C_vs_A_peak_1804	ENSBGRG00000023568(CPEB2)	6	8539476	8540360
C_vs_A_peak_1805	NA	25	33738826	33739230
C_vs_A_peak_1806	NA	24	18518504	18519145
C_vs_A_peak_1807	ENSBGRG00000009328(SH2B1)	26	18571145	18572550
C_vs_A_peak_1808	NA	10	29505409	29506912
C_vs_A_peak_1809	ENSBGRG00000006642(ISCA2)	11	76317905	76319450
C_vs_A_peak_1810	ENSBGRG00000024968(FBXL19)	26	17352389	17354606
C_vs_A_peak_1811	NA	19	19424370	19426072
C_vs_A_peak_1812	NA	23	2591783	2592673
C_vs_A_peak_1814	ENSBGRG00000006826(ENSBGRG00000006826)	15	51183435	51183874
C_vs_A_peak_1815	ENSBGRG00000013563(ARPC5)	14	64420523	64421724
C_vs_A_peak_1816	ENSBGRG00000007821(DEK)	24	42799589	42800869
C_vs_A_peak_1817	ENSBGRG00000026282(U4)	16	69383040	69384076
C_vs_A_peak_1818	ENSBGRG00000020387(ILRUN)	24	27796699	27798136
C_vs_A_peak_1819	ENSBGRG00000002044(FMNL3)	5	77361015	77361616
C_vs_A_peak_1820	ENSBGRG00000001197(NOL12)	5	117454148	117455147
C_vs_A_peak_1821	ENSBGRG00000009846(ATP2A1)	26	18591677	18591940
C_vs_A_peak_1822	ENSBGRG00000019767(GLA)	X	54825828	54826748
C_vs_A_peak_1823	ENSBGRG00000026728(ENSBGRG00000026728)	19	40161179	40161659
C_vs_A_peak_1824	ENSBGRG00000014680(S100PBP)	2	17214937	17215748
C_vs_A_peak_1825	ENSBGRG00000006229(ENSBGRG00000006229)	6	130944	132363
C_vs_A_peak_1826	NA	12	22926940	22927582
C_vs_A_peak_1827	NA	18	69288622	69290505
C_vs_A_peak_1828	NA	16	61625672	61626430
C_vs_A_peak_1829	ENSBGRG00000001998(RAD23B)	7	34611718	34613272
C_vs_A_peak_1830	NA	24	25209418	25210134
C_vs_A_peak_1831	ENSBGRG00000005608(CHFR)	16	48724127	48724852
C_vs_A_peak_1832	NA	20	69622317	69623506
C_vs_A_peak_1833	NA	11	94621442	94622378
C_vs_A_peak_1834	NA	16	56633656	56635751
C_vs_A_peak_1835	ENSBGRG00000024220(RCN3)	20	59130195	59131064
C_vs_A_peak_1836	ENSBGRG00000000384(BCL10)	3	63543447	63543835
C_vs_A_peak_1837	ENSBGRG00000013123(MTHFD1)	11	66028714	66029956
C_vs_A_peak_1838	ENSBGRG00000021200(CARNMT1)	7	68342412	68343100
C_vs_A_peak_1839	NA	11	72022074	72022809
C_vs_A_peak_1840	NA	28	5534936	5535479
C_vs_A_peak_1841	NA	28	25421977	25422558
C_vs_A_peak_1842	ENSBGRG00000007455(DUSP10)	14	20182163	20183404
C_vs_A_peak_1843	NA	2	17742459	17743491
C_vs_A_peak_1844	ENSBGRG00000002521(DDIT4L)	6	102070689	102071687
C_vs_A_peak_1845	NA	5	37580174	37581097
C_vs_A_peak_1846	ENSBGRG00000012619(TTLL11)	9	976408	977536
C_vs_A_peak_1847	ENSBGRG00000019937(AMZ2)	19	1852966	1854817
C_vs_A_peak_1848	NA	22	8202159	8203568
C_vs_A_peak_1849	ENSBGRG00000002220(MET)	4	75062604	75063848
NA		nse to carbohydrate stimulus;GO:0071326,biological_process cellular response to monosaccharide stimulus;GO:0071331,biological_process cellular response to hexose stimulus;GO:0071333,biological_process cellular response to glucose stimulus;GO:0071345,biological_process cellular response to cytokine stimulus;GO:0071354,biological_process cellular response to interleukin-6;GO:0071363,biological_proc…	MET, HGFR; proto-oncogene tyrosine-protein kinase Met [EC:2.7.10.1]; K05099	map01521,map04010,map04014,map04015,map04151,map04360,map04361,map04510,map04520,map05100,map05120,map05144,map05200,map05202,map05205,map05206,map05211,map05218,map05223,map05225,map05226,map05230
C_vs_A_peak_1850	ENSBGRG00000006782(ABCF2)	4	9017692	9019148
C_vs_A_peak_1851	NA	22	62092230	62092868
C_vs_A_peak_1852	ENSBGRG00000021234(PNKP)	20	58845707	58846603
C_vs_A_peak_1853	NA	2	33838004	33838334
C_vs_A_peak_1854	ENSBGRG00000010820(TMEM11)	19	31821969	31822681
C_vs_A_peak_1855	ENSBGRG00000014698(TMEM14C)	24	49673857	49674731
C_vs_A_peak_1856	ENSBGRG00000004129(PMS1)	2	142958057	142959216
C_vs_A_peak_1857	NA	18	18448170	18449778
C_vs_A_peak_1858	NA	9	49299933	49301425
C_vs_A_peak_1859	NA	17	23355129	23355643
C_vs_A_peak_1860	ENSBGRG00000006180(PTBP1)	8	46881882	46883676
C_vs_A_peak_1861	NA	14	24207130	24207444
C_vs_A_peak_1862	ENSBGRG00000025294(SUN1)	26	7017133	7017538
C_vs_A_peak_1863	ENSBGRG00000005315(ENSBGRG00000005315)	2	8278628	8279692
C_vs_A_peak_1864	NA	24	25420335	25421037
C_vs_A_peak_1865	NA	23	46389960	46390530
C_vs_A_peak_1866	NA	25	45638112	45638778
C_vs_A_peak_1867	NA	3	119606200	119606551
C_vs_A_peak_1868	ENSBGRG00000020632(PHB2)	5	110500090	110501363
C_vs_A_peak_1869	ENSBGRG00000003121(LARP4)	5	78074235	78075382
C_vs_A_peak_1870	NA	16	4852252	4852756
C_vs_A_peak_1871	NA	25	14850206	14850971
C_vs_A_peak_1872	NA	11	42168817	42169435
C_vs_A_peak_1873	NA	13	40335712	40337188
C_vs_A_peak_1874	ENSBGRG00000002243(NUDT2)	7	11317880	11318778
C_vs_A_peak_1875	ENSBGRG00000025901(RNPEP)	14	82249194	82250091
C_vs_A_peak_1876	ENSBGRG00000013654(DNAJB5)	7	59355579	59357223
C_vs_A_peak_1877	ENSBGRG00000022140(ENSBGRG00000022140)	13	58461005	58461927
C_vs_A_peak_1878	ENSBGRG00000001548(PIN1)	8	14677410	14678408
C_vs_A_peak_1879	ENSBGRG00000015538(NFATC2IP)	26	18645275	18646767
C_vs_A_peak_1880	NA	20	47763550	47764325
C_vs_A_peak_1881	NA	14	66236358	66238419
C_vs_A_peak_1882	NA	14	60503379	60504450
C_vs_A_peak_1883	ENSBGRG00000010694(AMD1)	10	51928081	51928644
C_vs_A_peak_1884	NA	2	101110324	101110759
C_vs_A_peak_1885	NA	28	25428164	25429883
C_vs_A_peak_1886	NA	13	57511386	57513066
C_vs_A_peak_1887	NA	4	78835595	78837434
C_vs_A_peak_1888	ENSBGRG00000005073(MAFA)	18	20591341	20593027
C_vs_A_peak_1889	ENSBGRG00000000080(BACH1)	1	31778774	31779354
C_vs_A_peak_1890	NA	18	4386113	4386948
C_vs_A_peak_1891	ENSBGRG00000005981(SYNM)	17	6545765	6546404
C_vs_A_peak_1892	ENSBGRG00000016487(MYLK2)	12	55313801	55314380
C_vs_A_peak_1893	NA	19	31193272	31193893
C_vs_A_peak_1894	NA	16	56047224	56047961
C_vs_A_peak_1895	NA	29	13633767	13634682
C_vs_A_peak_1896	NA	23	45720656	45722054
C_vs_A_peak_1897	NA	3	85554098	85555345
C_vs_A_peak_1898	ENSBGRG00000016882(ENSBGRG00000016882)	22	2694566	2694920
C_vs_A_peak_1899	NA	2	11918034	11918821
C_vs_A_peak_1900	ENSBGRG00000006363(WDR41)	11	16258290	16259163
C_vs_A_peak_1901	ENSBGRG00000004245(ENSBGRG00000004245)	5	82055666	82056538
C_vs_A_peak_1902	ENSBGRG00000001130(CNOT9)	2	33132532	33134045
C_vs_A_peak_1903	ENSBGRG00000016219(RNF5)	24	7993850	7995482
C_vs_A_peak_1904	ENSBGRG00000011403(CWC15)	13	73652778	73653769
C_vs_A_peak_1905	ENSBGRG00000020966(PTMA)	2	18837397	18838036
C_vs_A_peak_1906	ENSBGRG00000019328(KCNC3)	20	58488358	58489029
C_vs_A_peak_1907	NA	13	9488084	9488890
C_vs_A_peak_1908	ENSBGRG00000007410(NAMPT)	4	79855942	79857439
C_vs_A_peak_1909	ENSBGRG00000023333(CAND2)	22	5090393	5090932
C_vs_A_peak_1910	NA	10	29668648	29669881
C_vs_A_peak_1911	ENSBGRG00000018281(ADRB2)	8	65744945	65747133
NA		negative regulation of platelet aggregation;GO:0090722,molecular_function receptor-receptor interaction;GO:0097159,molecular_function organic cyclic compound binding;GO:0097327,biological_process response to antineoplastic agent;GO:0097421,biological_process liver regeneration;GO:0097447,cellular_component dendritic tree;GO:0097458,cellular_component neuron part;GO:0097708,cellular_component intr…	ADRB1; adrenergic receptor beta-1; K04141; ADRB2; adrenergic receptor beta-2; K04142	map04020,map04022,map04024,map04080,map04261,map04540,map04923,map04924,map04970,map05414
C_vs_A_peak_1912	NA	19	43223141	43224062
C_vs_A_peak_1913	ENSBGRG00000003827(LBR)	14	23744931	23745799
C_vs_A_peak_1914	NA	10	52673191	52673575
C_vs_A_peak_1915	NA	29	5906706	5908297
C_vs_A_peak_1916	NA	9	90495476	90496159
C_vs_A_peak_1917	NA	14	38683126	38683915
C_vs_A_peak_1918	ENSBGRG00000017661(FAM174A)	8	108861863	108863126
C_vs_A_peak_1919	NA	1	156165525	156167268
C_vs_A_peak_1920	ENSBGRG00000009890(ENSBGRG00000009890)	24	25171410	25172402
C_vs_A_peak_1921	NA	25	33624333	33625317
C_vs_A_peak_1923	ENSBGRG00000016220(ENSBGRG00000016220)	12	55131199	55133039
C_vs_A_peak_1924	NA	4	15597451	15598312
C_vs_A_peak_1925	NA	16	20478614	20480471
C_vs_A_peak_1926	ENSBGRG00000003839(C4orf46)	16	44255828	44257568
C_vs_A_peak_1927	ENSBGRG00000018869(ENSBGRG00000018869)	4	47538051	47538848
C_vs_A_peak_1928	ENSBGRG00000009463(HSPB2)	13	66210522	66211747
C_vs_A_peak_1929	ENSBGRG00000015741(MIR133A1)	21	30623505	30623975
C_vs_A_peak_1930	ENSBGRG00000026861(ENSBGRG00000026861)	20	11719908	11721268
C_vs_A_peak_1931	NA	8	7750256	7751416
C_vs_A_peak_1933	NA	14	42211992	42213326
C_vs_A_peak_1934	ENSBGRG00000015332(VEZF1)	19	61746669	61748408
C_vs_A_peak_1935	ENSBGRG00000019562(DRAP1)	29	8169610	8170120
C_vs_A_peak_1936	ENSBGRG00000026819(COA5)	9	21408946	21409842
C_vs_A_peak_1937	ENSBGRG00000013921(DCP2)	11	24582280	24583408
C_vs_A_peak_1938	NA	27	28381218	28381911
C_vs_A_peak_1939	ENSBGRG00000011224(H6PD)	14	41383957	41384375
C_vs_A_peak_1940	NA	21	54648582	54650106
C_vs_A_peak_1941	NA	2	130388244	130389766
C_vs_A_peak_1942	NA	27	28399828	28400646
C_vs_A_peak_1943	NA	17	23250341	23251006
C_vs_A_peak_1944	NA	26	3319780	3321087
C_vs_A_peak_1945	ENSBGRG00000005382(ENSBGRG00000005382)	2	8301810	8302929
C_vs_A_peak_1946	ENSBGRG00000001410(ENSBGRG00000001410)	1	63167262	63169434
C_vs_A_peak_1947	ENSBGRG00000014769(ENSBGRG00000014769)	17	72507144	72508738
NA		NA localization involved in pattern specification process;GO:0060811,biological_process intracellular mRNA localization involved in anterior/posterior axis specification;GO:0061024,biological_process membrane organization;GO:0061564,biological_process axon development;GO:0061635,biological_process regulation of protein complex stability;GO:0061684,biological_process chaperone-mediated autophagy;G…	HSP90A, htpG; molecular chaperone HtpG; K04079	map04141,map04151,map04217,map04612,map04621,map04657,map04659,map04914,map04915,map05132,map05200,map05215,map05418
C_vs_A_peak_1948	ENSBGRG00000013548(SREBF1)	19	32515652	32516364
C_vs_A_peak_1949	ENSBGRG00000024707(ADNP2)	21	13370874	13372067
C_vs_A_peak_1950	NA	21	38173447	38173990
C_vs_A_peak_1951	ENSBGRG00000007640(ENSBGRG00000007640)	17	75752170	75752637
C_vs_A_peak_1952	NA	21	15424797	15425794
C_vs_A_peak_1953	ENSBGRG00000015283(EPM2AIP1)	22	56256049	56257060
C_vs_A_peak_1954	NA	9	50974097	50975759
C_vs_A_peak_1955	ENSBGRG00000026025(MSRB1)	26	46227872	46228840
C_vs_A_peak_1956	NA	13	33081654	33082683
C_vs_A_peak_1957	ENSBGRG00000002401(SPRYD3)	5	80739305	80740231
C_vs_A_peak_1958	ENSBGRG00000003969(ENSBGRG00000003969)	15	11907365	11908228
C_vs_A_peak_1959	NA	23	41755802	41757303
C_vs_A_peak_1960	ENSBGRG00000023992(HEXIM1)	19	20957126	20958391
C_vs_A_peak_1961	ENSBGRG00000026662(C16orf72)	26	38941152	38942872
C_vs_A_peak_1962	NA	16	75725923	75726782
C_vs_A_peak_1963	ENSBGRG00000007644(RPP40)	24	54355351	54356677
C_vs_A_peak_1964	ENSBGRG00000000351(EEPD1)	4	64766007	64767429
C_vs_A_peak_1965	ENSBGRG00000020713(NUDT3)	24	28124190	28125033
C_vs_A_peak_1966	ENSBGRG00000006304(ENSBGRG00000006304)	5	120504816	120505771
C_vs_A_peak_1967	NA	13	66408307	66409108
C_vs_A_peak_1968	ENSBGRG00000003997(PEDS1)	12	74317019	74318314
C_vs_A_peak_1969	ENSBGRG00000014651(PHF13)	14	44293780	44296080
C_vs_A_peak_1970	NA	1	129782674	129783355
C_vs_A_peak_1971	NA	7	11027396	11028730
C_vs_A_peak_1972	NA	8	58888183	58889229
C_vs_A_peak_1973	NA	28	40896019	40897746
C_vs_A_peak_1974	NA	Y	16070219	16071192
C_vs_A_peak_1975	NA	14	83034989	83035218
C_vs_A_peak_1976	ENSBGRG00000019543(PLEKHA4)	20	59716837	59717485
C_vs_A_peak_1977	NA	3	44380116	44380926
C_vs_A_peak_1978	NA	6	115787202	115787630
C_vs_A_peak_1979	NA	9	112113850	112114580
C_vs_A_peak_1980	NA	7	38159604	38160018
C_vs_A_peak_1981	NA	5	110469513	110470504
C_vs_A_peak_1982	ENSBGRG00000018274(LAMTOR4)	26	599263	600139
C_vs_A_peak_1983	ENSBGRG00000024670(LMOD2)	4	35042746	35043453
C_vs_A_peak_1984	NA	19	31835307	31836449
C_vs_A_peak_1985	NA	X	130530235	130531671
C_vs_A_peak_1987	ENSBGRG00000022560(ENSBGRG00000022560)	29	651875	652672
C_vs_A_peak_1988	ENSBGRG00000008062(ZFAND3)	24	24430265	24432055
C_vs_A_peak_1989	ENSBGRG00000025518(BUB3)	25	46812339	46813350
C_vs_A_peak_1990	ENSBGRG00000008846(RNF34)	16	59380480	59381588
C_vs_A_peak_1991	ENSBGRG00000022526(ZNF524)	20	51361212	51362058
C_vs_A_peak_1992	NA	2	106275814	106277264
C_vs_A_peak_1993	ENSBGRG00000016073(TFAP4)	26	44015567	44016712
C_vs_A_peak_1994	NA	11	56115078	56116074
C_vs_A_peak_1995	NA	24	33608267	33608652
C_vs_A_peak_1996	NA	18	3366144	3366631
C_vs_A_peak_1997	ENSBGRG00000025666(YIF1A)	29	7814963	7815902
C_vs_A_peak_1998	ENSBGRG00000020753(NUDT15)	15	65723809	65725155
C_vs_A_peak_1999	NA	4	62505504	62506152
C_vs_A_peak_2000	ENSBGRG00000017310(MMS19)	25	20147315	20148934
C_vs_A_peak_2001	NA	5	79705943	79706521
C_vs_A_peak_2002	ENSBGRG00000001699(SEMA6C)	3	21565673	21566389
C_vs_A_peak_2003	ENSBGRG00000012081(RAB1A)	9	86948006	86949485
C_vs_A_peak_2004	ENSBGRG00000008179(AP5S1)	12	43945524	43946533
C_vs_A_peak_2006	ENSBGRG00000023699(SLC35B1)	19	29934779	29935147
C_vs_A_peak_2007	ENSBGRG00000005066(TBC1D4)	15	29517232	29519072
C_vs_A_peak_2008	NA	14	81238251	81239022
C_vs_A_peak_2009	NA	21	56587989	56589485
C_vs_A_peak_2010	ENSBGRG00000009634(RBFOX2)	5	30028701	30030061
[truncated: 2,695 more rows]

## Sheet: down
Name	Gene	chr	start	end
C_vs_A_peak_201	NA	VBZB01000111.1	6690	7507
C_vs_A_peak_374	NA	VBZB01000126.1	19412	20016
C_vs_A_peak_489	NA	18	675766	676564
C_vs_A_peak_492	NA	VBZB01000126.1	29932	30214
C_vs_A_peak_567	NA	VBZB01000160.1	7022	7681
C_vs_A_peak_715	NA	VBZB01000126.1	18270	19131
C_vs_A_peak_832	NA	VBZB01000111.1	11045	11358
C_vs_A_peak_843	NA	VBZB01000111.1	3284	3665
C_vs_A_peak_869	NA	VBZB01000126.1	33788	34107
C_vs_A_peak_925	NA	VBZB01000126.1	13902	14574
C_vs_A_peak_943	NA	VBZB01000126.1	28700	29107
C_vs_A_peak_980	NA	VBZB01000160.1	5219	5783
C_vs_A_peak_1010	NA	VBZB01000126.1	15260	15489
C_vs_A_peak_1033	NA	VBZB01000210.1	18574	19069
C_vs_A_peak_1116	NA	VBZB01000210.1	2623	3644
C_vs_A_peak_1251	NA	VBZB01000210.1	5703	5942
C_vs_A_peak_1300	NA	VBZB01000094.1	15607	15947
C_vs_A_peak_1317	NA	VBZB01000269.1	12262	12599
C_vs_A_peak_1326	NA	27	112013	112650
C_vs_A_peak_1367	NA	21	49043554	49044362
C_vs_A_peak_1390	NA	23	7869672	7870911
C_vs_A_peak_1527	NA	VBZB01000111.1	891	1376
C_vs_A_peak_1563	NA	VBZB01000126.1	15778	16037
C_vs_A_peak_1580	NA	27	58428	59001
C_vs_A_peak_1635	NA	VBZB01000084.1	46295	47351
C_vs_A_peak_1685	NA	VBZB01000094.1	55172	55681
C_vs_A_peak_1774	NA	VBZB01000210.1	4094	4396
C_vs_A_peak_1813	NA	26	7879785	7880485
C_vs_A_peak_1922	NA	VBZB01000170.1	11228	11878
C_vs_A_peak_1932	NA	VBZB01000126.1	4305	4519
C_vs_A_peak_1986	NA	VBZB01000126.1	21688	22042
C_vs_A_peak_2005	NA	2	150096895	150097581
C_vs_A_peak_2044	NA	VBZB01000126.1	2770	3355
C_vs_A_peak_2052	NA	VBZB01000126.1	8640	9036
C_vs_A_peak_2075	NA	VBZB01000210.1	10049	10445
C_vs_A_peak_2078	NA	3	106265034	106266037
C_vs_A_peak_2080	NA	21	13620994	13621313
C_vs_A_peak_2084	NA	VBZB01000160.1	128	599
C_vs_A_peak_2144	NA	23	7446731	7447955
C_vs_A_peak_2164	NA	22	6971478	6972194
C_vs_A_peak_2184	NA	VBZB01000111.1	17	605
C_vs_A_peak_2185	NA	VBZB01000210.1	705	1594
C_vs_A_peak_2194	NA	25	55397680	55398363
C_vs_A_peak_2231	ENSBGRG00000014644(TMPRSS2)	1	154544247	154544730
C_vs_A_peak_2233	NA	VBZB01000094.1	27280	27560
C_vs_A_peak_2262	NA	17	36616885	36617620
C_vs_A_peak_2273	NA	18	17093252	17094532
C_vs_A_peak_2276	NA	14	88812844	88813799
C_vs_A_peak_2282	NA	VBZB01000126.1	42074	42404
C_vs_A_peak_2317	NA	Y	8487474	8488144
C_vs_A_peak_2321	NA	VBZB01000210.1	8958	9319
C_vs_A_peak_2336	NA	VBZB01000340.1	8967	10019
C_vs_A_peak_2357	NA	VBZB01000126.1	26992	27219
C_vs_A_peak_2362	NA	25	40676716	40677980
C_vs_A_peak_2367	NA	16	67160575	67161810
C_vs_A_peak_2392	NA	Y	7653809	7654847
C_vs_A_peak_2394	NA	26	42491624	42493375
C_vs_A_peak_2398	NA	Y	22028641	22029783
C_vs_A_peak_2400	NA	15	53703552	53704401
C_vs_A_peak_2428	NA	VBZB01000126.1	32059	32711
C_vs_A_peak_2492	NA	VBZB01000102.1	3428	4279
C_vs_A_peak_2572	ENSBGRG00000017143(ENSBGRG00000017143)	17	65150238	65151330
C_vs_A_peak_2604	NA	VBZB01000269.1	13008	13701
C_vs_A_peak_2614	ENSBGRG00000015138(SERPINA12)	17	63752033	63753094
C_vs_A_peak_2674	NA	24	37954931	37955221
C_vs_A_peak_2677	NA	26	42312362	42313467
C_vs_A_peak_2693	NA	20	52364377	52365728
C_vs_A_peak_2698	NA	VBZB01000126.1	20270	20481
C_vs_A_peak_2725	NA	23	7435583	7437488
C_vs_A_peak_2777	NA	VBZB01000210.1	5025	5374
C_vs_A_peak_2845	NA	18	662150	662689
C_vs_A_peak_2853	NA	VBZB01000094.1	8622	9310
C_vs_A_peak_2889	NA	VBZB01000042.1	2148	3059
C_vs_A_peak_2896	NA	2	150074244	150074562
C_vs_A_peak_2918	NA	VBZB01000210.1	19497	20083
C_vs_A_peak_2921	NA	VBZB01000094.1	2428	3295
C_vs_A_peak_2962	NA	VBZB01000113.1	45506	46061
C_vs_A_peak_2971	NA	15	2996975	2997549
C_vs_A_peak_2976	NA	VBZB01000126.1	6821	7042
C_vs_A_peak_2977	NA	5	127499292	127499921
C_vs_A_peak_2990	NA	VBZB01000126.1	42536	43323
C_vs_A_peak_3002	NA	23	9165219	9165947
C_vs_A_peak_3003	NA	VBZB01000269.1	7001	7808
C_vs_A_peak_3011	NA	14	88814564	88814944
C_vs_A_peak_3062	NA	VBZB01000106.1	18050	18591
C_vs_A_peak_3073	NA	12	50678780	50680298
C_vs_A_peak_3088	NA	VBZB01000126.1	23781	24016
C_vs_A_peak_3095	NA	16	50254162	50255140
C_vs_A_peak_3104	NA	5	111416705	111417387
C_vs_A_peak_3116	NA	X	38957896	38958367
C_vs_A_peak_3164	NA	2	150083992	150084484
C_vs_A_peak_3169	NA	17	76256189	76257133
C_vs_A_peak_3179	NA	26	5201719	5202369
C_vs_A_peak_3190	NA	14	88810107	88810364
C_vs_A_peak_3224	NA	VBZB01000269.1	8965	9208
C_vs_A_peak_3232	NA	VBZB01000160.1	6067	6307
C_vs_A_peak_3272	ENSBGRG00000005804(ADD2)	9	32420124	32421011
C_vs_A_peak_3284	NA	14	88811777	88812033
C_vs_A_peak_3292	NA	VBZB01000053.1	5007	5419
C_vs_A_peak_3322	NA	25	55675891	55676599
C_vs_A_peak_3343	NA	2	150097843	150098630
C_vs_A_peak_3355	NA	VBZB01000126.1	5453	6175
C_vs_A_peak_3416	NA	6	2164700	2166312
C_vs_A_peak_3425	NA	VBZB01000276.1	13510	14077
C_vs_A_peak_3455	NA	12	70653242	70653953
C_vs_A_peak_3468	NA	18	54798606	54799377
C_vs_A_peak_3485	ENSBGRG00000006790(NKX2-2)	12	32330145	32330675
C_vs_A_peak_3488	NA	27	117089	119035
C_vs_A_peak_3495	NA	VBZB01000113.1	47165	47650
C_vs_A_peak_3506	ENSBGRG00000026656(GRIN2A)	26	37757885	37758974
C_vs_A_peak_3523	NA	18	19188047	19188603
C_vs_A_peak_3570	ENSBGRG00000007040(GPRIN2)	27	43449971	43450932
C_vs_A_peak_3607	NA	18	16794292	16795375
C_vs_A_peak_3618	NA	VBZB01000102.1	51084	51380
C_vs_A_peak_3647	NA	26	1858456	1859305
C_vs_A_peak_3653	ENSBGRG00000000158(ENSBGRG00000000158)	1	38518611	38520659
C_vs_A_peak_3675	ENSBGRG00000005764(FIGLA)	9	32392193	32392972
C_vs_A_peak_3704	NA	12	34196766	34197613
C_vs_A_peak_3706	NA	VBZB01000192.1	2226	2506
C_vs_A_peak_3717	NA	9	17095281	17095614
C_vs_A_peak_3726	NA	2	70009777	70010377
C_vs_A_peak_3765	ENSBGRG00000007850(TERT)	23	8327034	8327691
C_vs_A_peak_3776	NA	26	7490615	7491352
C_vs_A_peak_3787	NA	6	858609	859716
C_vs_A_peak_3788	NA	15	44583300	44584087
C_vs_A_peak_3790	NA	VBZB01000126.1	7	229
C_vs_A_peak_3796	NA	2	150026739	150027133
C_vs_A_peak_3817	NA	2	150236511	150236829
C_vs_A_peak_3825	NA	8	9856385	9857384
C_vs_A_peak_3829	NA	16	67420207	67421342
C_vs_A_peak_3833	NA	14	88759876	88760946
C_vs_A_peak_3849	NA	VBZB01000126.1	38969	39701
C_vs_A_peak_3851	NA	1	73937907	73939061
C_vs_A_peak_3871	NA	VBZB01000170.1	1	868
C_vs_A_peak_3873	ENSBGRG00000005318(ENSBGRG00000005318)	17	36964647	36965807
C_vs_A_peak_3877	NA	13	56495439	56495832
C_vs_A_peak_3879	NA	13	27463764	27464719
C_vs_A_peak_3891	ENSBGRG00000001395(KRT76)	5	80423728	80424547
C_vs_A_peak_3909	NA	VBZB01000042.1	3938	4294
C_vs_A_peak_3913	NA	19	2177500	2178306
C_vs_A_peak_3915	NA	VBZB01000094.1	6390	7025
C_vs_A_peak_3916	NA	7	55901796	55903044
C_vs_A_peak_3917	NA	12	50463784	50464573
C_vs_A_peak_3928	NA	26	39430581	39431380
C_vs_A_peak_3939	NA	22	7076401	7078011
C_vs_A_peak_3945	NA	8	58437074	58438214
C_vs_A_peak_3965	NA	18	19328316	19329196
C_vs_A_peak_3973	NA	2	150098946	150099364
C_vs_A_peak_3976	ENSBGRG00000000503(GCLM)	3	53957444	53957718
C_vs_A_peak_4001	NA	18	672715	673241
C_vs_A_peak_4008	NA	VBZB01000094.1	16926	17225
C_vs_A_peak_4019	NA	5	126564121	126565544
C_vs_A_peak_4026	NA	VBZB01000126.1	374	1008
C_vs_A_peak_4030	NA	5	122909289	122909750
C_vs_A_peak_4037	ENSBGRG00000017356(ENSBGRG00000017356)	25	57288526	57289919
C_vs_A_peak_4049	NA	13	5556016	5556867
C_vs_A_peak_4056	NA	25	47465403	47466407
C_vs_A_peak_4094	NA	26	3768328	3769171
C_vs_A_peak_4095	NA	VBZB01000148.1	5695	6274
C_vs_A_peak_4105	NA	9	17091936	17092321
C_vs_A_peak_4108	NA	16	71733316	71734328
C_vs_A_peak_4113	NA	8	88536989	88537422
C_vs_A_peak_4120	NA	3	122489356	122490172
C_vs_A_peak_4121	NA	9	16993875	16994342
C_vs_A_peak_4137	ENSBGRG00000016031(KLK7)	20	57953419	57954805
C_vs_A_peak_4140	NA	VBZB01000192.1	1631	1970
C_vs_A_peak_4161	NA	21	36756081	36757246
C_vs_A_peak_4162	NA	3	19627388	19628723
C_vs_A_peak_4192	NA	27	47928	48329
C_vs_A_peak_4205	NA	9	103421691	103422547
C_vs_A_peak_4264	NA	18	659029	659510
C_vs_A_peak_4273	ENSBGRG00000004095(ARSJ)	6	116262604	116263578
C_vs_A_peak_4300	NA	VBZB01000160.1	16374	16745
C_vs_A_peak_4311	NA	3	121059682	121060386
C_vs_A_peak_4319	NA	VBZB01000078.1	227716	227992
C_vs_A_peak_4330	NA	20	66914485	66915449
C_vs_A_peak_4331	NA	21	14279845	14280882
C_vs_A_peak_4340	NA	8	9476297	9477121
C_vs_A_peak_4344	NA	8	10369710	10370570
C_vs_A_peak_4347	NA	24	21329124	21330102
C_vs_A_peak_4360	NA	12	71421416	71422478
C_vs_A_peak_4370	NA	18	665488	665883
C_vs_A_peak_4383	NA	Y	8634077	8635160
C_vs_A_peak_4388	NA	VBZB01000148.1	3889	4744
C_vs_A_peak_4389	NA	7	1919098	1920359
C_vs_A_peak_4400	NA	3	118064301	118065350
C_vs_A_peak_4407	NA	27	74509	75351
C_vs_A_peak_4439	NA	16	50477440	50478947
C_vs_A_peak_4453	NA	15	2660286	2661001
C_vs_A_peak_4458	NA	12	33473489	33474422
C_vs_A_peak_4465	NA	19	52978532	52979742
C_vs_A_peak_4473	ENSBGRG00000024273(ENSBGRG00000024273)	8	2348376	2349703
C_vs_A_peak_4479	NA	20	25444418	25445805
C_vs_A_peak_4481	ENSBGRG00000024428(ENSBGRG00000024428)	X	37079511	37079979
C_vs_A_peak_4497	NA	VBZB01000192.1	23207	23760
C_vs_A_peak_4508	NA	14	88772440	88772709
C_vs_A_peak_4525	NA	VBZB01000248.1	2747	3132
C_vs_A_peak_4553	ENSBGRG00000009310(ENSBGRG00000009310)	17	76299115	76299771
C_vs_A_peak_4566	ENSBGRG00000001738(ENSBGRG00000001738)	8	87484647	87485735
C_vs_A_peak_4568	NA	17	74723524	74724580
C_vs_A_peak_4574	NA	VBZB01000148.1	12667	14081
C_vs_A_peak_4608	NA	23	7445652	7446602
C_vs_A_peak_4609	NA	VBZB01000143.1	1476	2139
C_vs_A_peak_4610	NA	2	1849916	1851161
C_vs_A_peak_4617	NA	2	150090223	150090855
C_vs_A_peak_4654	NA	20	37249784	37250613
C_vs_A_peak_4658	NA	5	127894241	127894825
C_vs_A_peak_4659	ENSBGRG00000007258(ENSBGRG00000007258)	28	536418	537387
C_vs_A_peak_4675	NA	13	61056109	61057255
C_vs_A_peak_4678	NA	20	51998155	51999554
C_vs_A_peak_4711	NA	1	65846598	65846987
C_vs_A_peak_4724	NA	15	17667359	17668567
C_vs_A_peak_4729	NA	19	52867354	52868242
C_vs_A_peak_4732	NA	29	17222766	17223895
C_vs_A_peak_4737	NA	18	19725851	19726608
C_vs_A_peak_4741	NA	VBZB01000321.1	8789	11062
C_vs_A_peak_4754	NA	15	62688566	62689553
C_vs_A_peak_4772	NA	VBZB01000078.1	38470	39751
C_vs_A_peak_4777	ENSBGRG00000003547(RAB6B)	1	147642691	147644557
C_vs_A_peak_4780	ENSBGRG00000017653(ENSBGRG00000017653)	20	52336515	52337236
C_vs_A_peak_4786	NA	12	64447621	64448381
C_vs_A_peak_4788	NA	14	47631443	47632700
C_vs_A_peak_4804	ENSBGRG00000013961(FGD3)	7	20847251	20848418
C_vs_A_peak_4819	NA	26	35607648	35608366
C_vs_A_peak_4839	NA	9	30042650	30043110
C_vs_A_peak_4846	NA	VBZB01000182.1	21984	22628
C_vs_A_peak_4847	NA	17	74903410	74904311
C_vs_A_peak_4849	NA	VBZB01000042.1	658	1506
C_vs_A_peak_4855	ENSBGRG00000017338(BDKRB2)	17	65782956	65783765
C_vs_A_peak_4858	NA	3	122448696	122449497
C_vs_A_peak_4859	NA	VBZB01000126.1	36359	36669
