# Supplementary material for: Integration of ATAC-Seq and RNA-Seq Analysis to Identify Key Genes in the Longissimus Dorsi Muscle Development of the Tianzhu White Yak
Source: Int J Mol Sci. 2023 Dec 21;25(1):158. doi: 10.3390/ijms25010158 (PMC10779322; doi:10.3390/ijms25010158)
Supplement: Supplementary file 1 [file ijms-25-00158-s001.zip › Table S4 Details of GO analysis for peak and flanking genes.xlsx]

## Sheet: A.peakAndflankingGene.go
Gene	GO
ENSBGRG00000000003(CHMP2B)	149;GO:0000070,biological_process mitotic sister chromatid segregation;GO:0000278,biological_process mitotic cell cycle;GO:0000280,biological_process nuclear division;GO:0000815,cellular_component ESCRT III complex;GO:0000819,biological_process sister chromatid segregation;GO:0000920,biological_process septum digestion after cytokinesis;GO:0003008,biological_process system process;GO:0003674,mole…
ENSBGRG00000000004(VGLL3)	14;GO:0003674,molecular_function molecular_function;GO:0005488,molecular_function binding;GO:0005515,molecular_function protein binding;GO:0005575,cellular_component cellular_component;GO:0005622,cellular_component intracellular;GO:0005623,cellular_component cell;GO:0005634,cellular_component nucleus;GO:0008022,molecular_function protein C-terminus binding;GO:0043226,cellular_component organelle;…
ENSBGRG00000000008(CADM2)	62;GO:0003674,molecular_function molecular_function;GO:0005102,molecular_function signaling receptor binding;GO:0005488,molecular_function binding;GO:0005515,molecular_function protein binding;GO:0005575,cellular_component cellular_component;GO:0005622,cellular_component intracellular;GO:0005623,cellular_component cell;GO:0005737,cellular_component cytoplasm;GO:0005886,cellular_component plasma m…
ENSBGRG00000000009(ENSBGRG00000000009)	254;GO:0001726,cellular_component ruffle;GO:0001772,cellular_component immunological synapse;GO:0001817,biological_process regulation of cytokine production;GO:0001819,biological_process positive regulation of cytokine production;GO:0002009,biological_process morphogenesis of an epithelium;GO:0002011,biological_process morphogenesis of an epithelial sheet;GO:0002253,biological_process activation …
ENSBGRG00000000013(ENSBGRG00000000013)	45;GO:0000413,biological_process protein peptidyl-prolyl isomerization;GO:0003674,molecular_function molecular_function;GO:0003755,molecular_function peptidyl-prolyl cis-trans isomerase activity;GO:0003824,molecular_function catalytic activity;GO:0005488,molecular_function binding;GO:0005527,molecular_function macrolide binding;GO:0005528,molecular_function FK506 binding;GO:0005575,cellular_compo…
ENSBGRG00000000017(ROBO2)	341;GO:0000003,biological_process reproduction;GO:0000902,biological_process cell morphogenesis;GO:0000904,biological_process cell morphogenesis involved in differentiation;GO:0001554,biological_process luteolysis;GO:0001568,biological_process blood vessel development;GO:0001655,biological_process urogenital system development;GO:0001656,biological_process metanephros development;GO:0001657,biolo…
ENSBGRG00000000021(LIPI)	49;GO:0003674,molecular_function molecular_function;GO:0003824,molecular_function catalytic activity;GO:0004620,molecular_function phospholipase activity;GO:0005488,molecular_function binding;GO:0005539,molecular_function glycosaminoglycan binding;GO:0005575,cellular_component cellular_component;GO:0005576,cellular_component extracellular region;GO:0005615,cellular_component extracellular space;G…
ENSBGRG00000000023(RBM11)	60;GO:0000381,biological_process regulation of alternative mRNA splicing, via spliceosome;GO:0003674,molecular_function molecular_function;GO:0003676,molecular_function nucleic acid binding;GO:0003723,molecular_function RNA binding;GO:0003727,molecular_function single-stranded RNA binding;GO:0005488,molecular_function binding;GO:0005515,molecular_function protein binding;GO:0005575,cellular_compo…
ENSBGRG00000000025(HSPA13)	19;GO:0005575,cellular_component cellular_component;GO:0005622,cellular_component intracellular;GO:0005623,cellular_component cell;GO:0005737,cellular_component cytoplasm;GO:0005783,cellular_component endoplasmic reticulum;GO:0006950,biological_process response to stress;GO:0008150,biological_process biological_process;GO:0010033,biological_process response to organic substance;GO:0012505,cellula…
ENSBGRG00000000027(NRIP1)	188;GO:0000003,biological_process reproduction;GO:0000118,cellular_component histone deacetylase complex;GO:0000122,biological_process negative regulation of transcription by RNA polymerase II;GO:0000228,cellular_component nuclear chromosome;GO:0000785,cellular_component chromatin;GO:0000790,cellular_component nuclear chromatin;GO:0000976,molecular_function transcription regulatory region sequenc…
ENSBGRG00000000031(USP25)	112;GO:0000502,cellular_component proteasome complex;GO:0003674,molecular_function molecular_function;GO:0003824,molecular_function catalytic activity;GO:0004843,molecular_function thiol-dependent ubiquitin-specific protease activity;GO:0005488,molecular_function binding;GO:0005515,molecular_function protein binding;GO:0005575,cellular_component cellular_component;GO:0005622,cellular_component in…
ENSBGRG00000000037(CXADR)	267;GO:0000003,biological_process reproduction;GO:0001618,molecular_function virus receptor activity;GO:0001655,biological_process urogenital system development;GO:0001669,cellular_component acrosomal vesicle;GO:0001775,biological_process cell activation;GO:0001822,biological_process kidney development;GO:0001894,biological_process tissue homeostasis;GO:0002252,biological_process immune effector …
ENSBGRG00000000038(BTG3)	21;GO:0005575,cellular_component cellular_component;GO:0005622,cellular_component intracellular;GO:0005623,cellular_component cell;GO:0005737,cellular_component cytoplasm;GO:0006950,biological_process response to stress;GO:0006979,biological_process response to oxidative stress;GO:0007346,biological_process regulation of mitotic cell cycle;GO:0008150,biological_process biological_process;GO:00082…
ENSBGRG00000000042(C21orf91)	51;GO:0007275,biological_process multicellular organism development;GO:0007399,biological_process nervous system development;GO:0007417,biological_process central nervous system development;GO:0007420,biological_process brain development;GO:0008150,biological_process biological_process;GO:0009987,biological_process cellular process;GO:0010720,biological_process positive regulation of cell develop…
ENSBGRG00000000043(CHODL)	85;GO:0000902,biological_process cell morphogenesis;GO:0000904,biological_process cell morphogenesis involved in differentiation;GO:0005575,cellular_component cellular_component;GO:0005622,cellular_component intracellular;GO:0005623,cellular_component cell;GO:0005737,cellular_component cytoplasm;GO:0006928,biological_process movement of cell or subcellular component;GO:0006935,biological_process …
ENSBGRG00000000047(NCAM2)	245;GO:0000003,biological_process reproduction;GO:0000902,biological_process cell morphogenesis;GO:0000904,biological_process cell morphogenesis involved in differentiation;GO:0001654,biological_process eye development;GO:0001746,biological_process Bolwig's organ morphogenesis;GO:0002009,biological_process morphogenesis of an epithelium;GO:0002165,biological_process instar larval or pupal develop…
ENSBGRG00000000058(MRPL39)	83;GO:0000002,biological_process mitochondrial genome maintenance;GO:0000313,cellular_component organellar ribosome;GO:0000315,cellular_component organellar large ribosomal subunit;GO:0003674,molecular_function molecular_function;GO:0003735,molecular_function structural constituent of ribosome;GO:0005198,molecular_function structural molecule activity;GO:0005575,cellular_component cellular_compon…
ENSBGRG00000000059(JAM2)	41;GO:0002376,biological_process immune system process;GO:0003674,molecular_function molecular_function;GO:0005488,molecular_function binding;GO:0005515,molecular_function protein binding;GO:0005575,cellular_component cellular_component;GO:0005623,cellular_component cell;GO:0005886,cellular_component plasma membrane;GO:0005887,cellular_component integral component of plasma membrane;GO:0006928,bi…
ENSBGRG00000000060(ENSBGRG00000000060)	137;GO:0000275,cellular_component mitochondrial proton-transporting ATP synthase complex, catalytic core F(1);GO:0000276,cellular_component mitochondrial proton-transporting ATP synthase complex, coupling factor F(o);GO:0003674,molecular_function molecular_function;GO:0005215,molecular_function transporter activity;GO:0005575,cellular_component cellular_component;GO:0005622,cellular_component int…
ENSBGRG00000000062(APP)	651;GO:0000003,biological_process reproduction;GO:0000187,biological_process activation of MAPK activity;GO:0000902,biological_process cell morphogenesis;GO:0000904,biological_process cell morphogenesis involved in differentiation;GO:0001775,biological_process cell activation;GO:0001816,biological_process cytokine production;GO:0001878,biological_process response to yeast;GO:0001932,biological_pr…
0,biological_process cellular response to cAMP;GO:0071363,biological_process cellular response to growth factor stimulus;GO:0071407,biological_process cellular response to organic cyclic compound;GO:0071417,biological_process cellular response to organonitrogen compound;GO:0071495,biological_process cellular response to endogenous stimulus;GO:0071695,biological_process anatomical structure matura…
ENSBGRG00000000068(ADAMTS1)	213;GO:0000003,biological_process reproduction;GO:0001101,biological_process response to acid chemical;GO:0001542,biological_process ovulation from ovarian follicle;GO:0001655,biological_process urogenital system development;GO:0001822,biological_process kidney development;GO:0003006,biological_process developmental process involved in reproduction;GO:0003007,biological_process heart morphogenesi…
ENSBGRG00000000069(ADAMTS5)	73;GO:0003674,molecular_function molecular_function;GO:0003824,molecular_function catalytic activity;GO:0004175,molecular_function endopeptidase activity;GO:0004222,molecular_function metalloendopeptidase activity;GO:0005102,molecular_function signaling receptor binding;GO:0005178,molecular_function integrin binding;GO:0005488,molecular_function binding;GO:0005515,molecular_function protein bindi…
ENSBGRG00000000074(N6AMT1)	46;GO:0001558,biological_process regulation of cell growth;GO:0003674,molecular_function molecular_function;GO:0003824,molecular_function catalytic activity;GO:0005575,cellular_component cellular_component;GO:0005622,cellular_component intracellular;GO:0005623,cellular_component cell;GO:0005737,cellular_component cytoplasm;GO:0005829,cellular_component cytosol;GO:0006464,biological_process cellul…
ENSBGRG00000000075(LTN1)	49;GO:0003674,molecular_function molecular_function;GO:0003824,molecular_function catalytic activity;GO:0004842,molecular_function ubiquitin-protein transferase activity;GO:0005488,molecular_function binding;GO:0006464,biological_process cellular protein modification process;GO:0006508,biological_process proteolysis;GO:0006511,biological_process ubiquitin-dependent protein catabolic process;GO:00…
ENSBGRG00000000078(ENSBGRG00000000078)	178;GO:0000003,biological_process reproduction;GO:0000323,cellular_component lytic vacuole;GO:0001775,biological_process cell activation;GO:0002199,cellular_component zona pellucida receptor complex;GO:0002252,biological_process immune effector process;GO:0002263,biological_process cell activation involved in immune response;GO:0002274,biological_process myeloid leukocyte activation;GO:0002275,bi…
ENSBGRG00000000079(MAP3K7CL)	97;GO:0000165,biological_process MAPK cascade;GO:0000186,biological_process activation of MAPKK activity;GO:0001932,biological_process regulation of protein phosphorylation;GO:0001934,biological_process positive regulation of protein phosphorylation;GO:0003674,molecular_function molecular_function;GO:0003824,molecular_function catalytic activity;GO:0004672,molecular_function protein kinase activi…
ENSBGRG00000000080(BACH1)	160;GO:0000082,biological_process G1/S transition of mitotic cell cycle;GO:0000083,biological_process regulation of transcription involved in G1/S transition of mitotic cell cycle;GO:0000086,biological_process G2/M transition of mitotic cell cycle;GO:0000117,biological_process regulation of transcription involved in G2/M transition of mitotic cell cycle;GO:0000122,biological_process negative regu…
ENSBGRG00000000082(GRIK1)	248;GO:0003008,biological_process system process;GO:0003674,molecular_function molecular_function;GO:0004888,molecular_function transmembrane signaling receptor activity;GO:0004970,molecular_function ionotropic glutamate receptor activity;GO:0005215,molecular_function transporter activity;GO:0005216,molecular_function ion channel activity;GO:0005230,molecular_function extracellular ligand-gated i…
ENSBGRG00000000083(CLDN17)	21;GO:0003674,molecular_function molecular_function;GO:0005488,molecular_function binding;GO:0005515,molecular_function protein binding;GO:0005575,cellular_component cellular_component;GO:0005623,cellular_component cell;GO:0005886,cellular_component plasma membrane;GO:0005911,cellular_component cell-cell junction;GO:0005923,cellular_component bicellular tight junction;GO:0007155,biological_proces…
ENSBGRG00000000084(CLDN8)	28;GO:0003674,molecular_function molecular_function;GO:0005488,molecular_function binding;GO:0005515,molecular_function protein binding;GO:0005575,cellular_component cellular_component;GO:0005623,cellular_component cell;GO:0005886,cellular_component plasma membrane;GO:0005911,cellular_component cell-cell junction;GO:0005923,cellular_component bicellular tight junction;GO:0007155,biological_proces…
ENSBGRG00000000085(KRTAP24-1)	26;GO:0005575,cellular_component cellular_component;GO:0005622,cellular_component intracellular;GO:0005623,cellular_component cell;GO:0005737,cellular_component cytoplasm;GO:0005829,cellular_component cytosol;GO:0007275,biological_process multicellular organism development;GO:0008150,biological_process biological_process;GO:0008544,biological_process epidermis development;GO:0009888,biological_pr…
ENSBGRG00000000086(ENSBGRG00000000086)	26;GO:0005575,cellular_component cellular_component;GO:0005622,cellular_component intracellular;GO:0005623,cellular_component cell;GO:0005737,cellular_component cytoplasm;GO:0005829,cellular_component cytosol;GO:0007275,biological_process multicellular organism development;GO:0008150,biological_process biological_process;GO:0008544,biological_process epidermis development;GO:0009888,biological_pr…
ENSBGRG00000000092(KRTAP15-1)	26;GO:0005575,cellular_component cellular_component;GO:0005622,cellular_component intracellular;GO:0005623,cellular_component cell;GO:0005737,cellular_component cytoplasm;GO:0005829,cellular_component cytosol;GO:0007275,biological_process multicellular organism development;GO:0008150,biological_process biological_process;GO:0008544,biological_process epidermis development;GO:0009888,biological_pr…
ENSBGRG00000000093(ENSBGRG00000000093)	131;GO:0000003,biological_process reproduction;GO:0000375,biological_process RNA splicing, via transesterification reactions;GO:0000377,biological_process RNA splicing, via transesterification reactions with bulged adenosine as nucleophile;GO:0000381,biological_process regulation of alternative mRNA splicing, via spliceosome;GO:0000398,biological_process mRNA splicing, via spliceosome;GO:0001654,…
ENSBGRG00000000101(ENSBGRG00000000101)	18;GO:0007275,biological_process multicellular organism development;GO:0008150,biological_process biological_process;GO:0008544,biological_process epidermis development;GO:0009888,biological_process tissue development;GO:0009913,biological_process epidermal cell differentiation;GO:0009987,biological_process cellular process;GO:0030154,biological_process cell differentiation;GO:0030216,biological_…
ENSBGRG00000000111(KAP11.1)	26;GO:0005575,cellular_component cellular_component;GO:0005622,cellular_component intracellular;GO:0005623,cellular_component cell;GO:0005737,cellular_component cytoplasm;GO:0005829,cellular_component cytosol;GO:0007275,biological_process multicellular organism development;GO:0008150,biological_process biological_process;GO:0008544,biological_process epidermis development;GO:0009888,biological_pr…
ENSBGRG00000000112(TIAM1)	356;GO:0000902,biological_process cell morphogenesis;GO:0001726,cellular_component ruffle;GO:0001932,biological_process regulation of protein phosphorylation;GO:0001934,biological_process positive regulation of protein phosphorylation;GO:0002791,biological_process regulation of peptide secretion;GO:0003008,biological_process system process;GO:0003012,biological_process muscle system process;GO:00…
ENSBGRG00000000117(SOD1)	560;GO:0000003,biological_process reproduction;GO:0000187,biological_process activation of MAPK activity;GO:0000209,biological_process protein polyubiquitination;GO:0000302,biological_process response to reactive oxygen species;GO:0000303,biological_process response to superoxide;GO:0000305,biological_process response to oxygen radical;GO:0000323,cellular_component lytic vacuole;GO:0000902,biolog…
e to oxygen-containing compound;GO:1901701,biological_process cellular response to oxygen-containing compound;GO:1902105,biological_process regulation of leukocyte differentiation;GO:1902175,biological_process regulation of oxidative stress-induced intrinsic apoptotic signaling pathway;GO:1902177,biological_process positive regulation of oxidative stress-induced intrinsic apoptotic signaling path…
ENSBGRG00000000118(SCAF4)	41;GO:0003674,molecular_function molecular_function;GO:0005488,molecular_function binding;GO:0005515,molecular_function protein binding;GO:0005575,cellular_component cellular_component;GO:0005622,cellular_component intracellular;GO:0005623,cellular_component cell;GO:0005634,cellular_component nucleus;GO:0005654,cellular_component nucleoplasm;GO:0006139,biological_process nucleobase-containing com…
ENSBGRG00000000119(HUNK)	52;GO:0003674,molecular_function molecular_function;GO:0003824,molecular_function catalytic activity;GO:0004672,molecular_function protein kinase activity;GO:0004674,molecular_function protein serine/threonine kinase activity;GO:0005575,cellular_component cellular_component;GO:0005622,cellular_component intracellular;GO:0005623,cellular_component cell;GO:0005634,cellular_component nucleus;GO:0005…
ENSBGRG00000000120(MIS18A)	63;GO:0000775,cellular_component chromosome, centromeric region;GO:0000785,cellular_component chromatin;GO:0005575,cellular_component cellular_component;GO:0005622,cellular_component intracellular;GO:0005623,cellular_component cell;GO:0005634,cellular_component nucleus;GO:0005694,cellular_component chromosome;GO:0005737,cellular_component cytoplasm;GO:0005829,cellular_component cytosol;GO:0006323…
ENSBGRG00000000121(ENSBGRG00000000121)	87;GO:0001664,molecular_function G protein-coupled receptor binding;GO:0003674,molecular_function molecular_function;GO:0005102,molecular_function signaling receptor binding;GO:0005488,molecular_function binding;GO:0005515,molecular_function protein binding;GO:0005575,cellular_component cellular_component;GO:0005622,cellular_component intracellular;GO:0005623,cellular_component cell;GO:0005737,ce…
ENSBGRG00000000122(URB1)	22;GO:0001650,cellular_component fibrillar center;GO:0005575,cellular_component cellular_component;GO:0005622,cellular_component intracellular;GO:0005623,cellular_component cell;GO:0005634,cellular_component nucleus;GO:0005730,cellular_component nucleolus;GO:0031974,cellular_component membrane-enclosed lumen;GO:0031981,cellular_component nuclear lumen;GO:0043226,cellular_component organelle;GO:00…
ENSBGRG00000000123(EVA1C)	8;GO:0003674,molecular_function molecular_function;GO:0005488,molecular_function binding;GO:0005539,molecular_function glycosaminoglycan binding;GO:0008201,molecular_function heparin binding;GO:0043167,molecular_function ion binding;GO:0043168,molecular_function anion binding;GO:0097367,molecular_function carbohydrate derivative binding;GO:1901681,molecular_function sulfur compound binding
ENSBGRG00000000124(CFAP298)	57;GO:0000902,biological_process cell morphogenesis;GO:0001655,biological_process urogenital system development;GO:0001822,biological_process kidney development;GO:0003008,biological_process system process;GO:0003352,biological_process regulation of cilium movement;GO:0005575,cellular_component cellular_component;GO:0005622,cellular_component intracellular;GO:0005623,cellular_component cell;GO:00…
ENSBGRG00000000125(SYNJ1)	367;GO:0000323,cellular_component lytic vacuole;GO:0001101,biological_process response to acid chemical;GO:0001505,biological_process regulation of neurotransmitter levels;GO:0001956,biological_process positive regulation of neurotransmitter secretion;GO:0003008,biological_process system process;GO:0003012,biological_process muscle system process;GO:0003674,molecular_function molecular_function;G…
ENSBGRG00000000127(PAXBP1)	133;GO:0000122,biological_process negative regulation of transcription by RNA polymerase II;GO:0000375,biological_process RNA splicing, via transesterification reactions;GO:0000377,biological_process RNA splicing, via transesterification reactions with bulged adenosine as nucleophile;GO:0000398,biological_process mRNA splicing, via spliceosome;GO:0000976,molecular_function transcription regulator…
ENSBGRG00000000129(OLIG1)	45;GO:0000981,molecular_function DNA-binding transcription factor activity, RNA polymerase II-specific;GO:0003674,molecular_function molecular_function;GO:0003700,molecular_function DNA-binding transcription factor activity;GO:0005575,cellular_component cellular_component;GO:0005622,cellular_component intracellular;GO:0005623,cellular_component cell;GO:0005667,cellular_component transcription fac…
ENSBGRG00000000130(ENSBGRG00000000130)	68;GO:0002181,biological_process cytoplasmic translation;GO:0003674,molecular_function molecular_function;GO:0003676,molecular_function nucleic acid binding;GO:0003723,molecular_function RNA binding;GO:0003735,molecular_function structural constituent of ribosome;GO:0005198,molecular_function structural molecule activity;GO:0005488,molecular_function binding;GO:0005575,cellular_component cellular…
ENSBGRG00000000131(IFNAR2)	99;GO:0001959,biological_process regulation of cytokine-mediated signaling pathway;GO:0002252,biological_process immune effector process;GO:0002376,biological_process immune system process;GO:0002682,biological_process regulation of immune system process;GO:0003674,molecular_function molecular_function;GO:0004888,molecular_function transmembrane signaling receptor activity;GO:0004896,molecular_fu…
ENSBGRG00000000132(IL10RB)	47;GO:0002376,biological_process immune system process;GO:0003674,molecular_function molecular_function;GO:0004888,molecular_function transmembrane signaling receptor activity;GO:0004896,molecular_function cytokine receptor activity;GO:0004920,molecular_function interleukin-10 receptor activity;GO:0005575,cellular_component cellular_component;GO:0005623,cellular_component cell;GO:0005886,cellular…
ENSBGRG00000000133(IFNAR1)	167;GO:0001775,biological_process cell activation;GO:0001816,biological_process cytokine production;GO:0001817,biological_process regulation of cytokine production;GO:0001819,biological_process positive regulation of cytokine production;GO:0001932,biological_process regulation of protein phosphorylation;GO:0002237,biological_process response to molecule of bacterial origin;GO:0002252,biological_p…
ENSBGRG00000000134(IFNGR2)	65;GO:0001959,biological_process regulation of cytokine-mediated signaling pathway;GO:0002376,biological_process immune system process;GO:0002682,biological_process regulation of immune system process;GO:0003674,molecular_function molecular_function;GO:0004888,molecular_function transmembrane signaling receptor activity;GO:0004896,molecular_function cytokine receptor activity;GO:0004904,molecular…
ENSBGRG00000000137(DNAJC28)	40;GO:0000301,biological_process retrograde transport, vesicle recycling within Golgi;GO:0005575,cellular_component cellular_component;GO:0005622,cellular_component intracellular;GO:0005623,cellular_component cell;GO:0005737,cellular_component cytoplasm;GO:0005794,cellular_component Golgi apparatus;GO:0006810,biological_process transport;GO:0006890,biological_process retrograde vesicle-mediated t…
ENSBGRG00000000138(GART)	113;GO:0001505,biological_process regulation of neurotransmitter levels;GO:0003674,molecular_function molecular_function;GO:0003824,molecular_function catalytic activity;GO:0004637,molecular_function phosphoribosylamine-glycine ligase activity;GO:0004641,molecular_function phosphoribosylformylglycinamidine cyclo-ligase activity;GO:0004644,molecular_function phosphoribosylglycinamide formyltransfe…
ENSBGRG00000000141(DONSON)	155;GO:0000003,biological_process reproduction;GO:0000075,biological_process cell cycle checkpoint;GO:0000077,biological_process DNA damage checkpoint;GO:0000278,biological_process mitotic cell cycle;GO:0002064,biological_process epithelial cell development;GO:0002065,biological_process columnar/cuboidal epithelial cell differentiation;GO:0002066,biological_process columnar/cuboidal epithelial ce…
ENSBGRG00000000142(CRYZL1)	25;GO:0000166,molecular_function nucleotide binding;GO:0003674,molecular_function molecular_function;GO:0003824,molecular_function catalytic activity;GO:0003960,molecular_function NADPH:quinone reductase activity;GO:0005488,molecular_function binding;GO:0008150,biological_process biological_process;GO:0008152,biological_process metabolic process;GO:0009987,biological_process cellular process;GO:0…
ENSBGRG00000000143(ITSN1)	273;GO:0001932,biological_process regulation of protein phosphorylation;GO:0001934,biological_process positive regulation of protein phosphorylation;GO:0002052,biological_process positive regulation of neuroblast proliferation;GO:0002791,biological_process regulation of peptide secretion;GO:0002793,biological_process positive regulation of peptide secretion;GO:0003674,molecular_function molecular…
ENSBGRG00000000144(ATP5PO)	160;GO:0000275,cellular_component mitochondrial proton-transporting ATP synthase complex, catalytic core F(1);GO:0000276,cellular_component mitochondrial proton-transporting ATP synthase complex, coupling factor F(o);GO:0003674,molecular_function molecular_function;GO:0003824,molecular_function catalytic activity;GO:0005215,molecular_function transporter activity;GO:0005488,molecular_function bin…
ENSBGRG00000000146(MRPS6)	87;GO:0000313,cellular_component organellar ribosome;GO:0000314,cellular_component organellar small ribosomal subunit;GO:0003674,molecular_function molecular_function;GO:0003676,molecular_function nucleic acid binding;GO:0003723,molecular_function RNA binding;GO:0003735,molecular_function structural constituent of ribosome;GO:0005198,molecular_function structural molecule activity;GO:0005488,mole…
ENSBGRG00000000147(ENSBGRG00000000147)	227;GO:0001508,biological_process action potential;GO:0002027,biological_process regulation of heart rate;GO:0003008,biological_process system process;GO:0003012,biological_process muscle system process;GO:0003013,biological_process circulatory system process;GO:0003015,biological_process heart process;GO:0003674,molecular_function molecular_function;GO:0005215,molecular_function transporter acti…
ENSBGRG00000000154(RCAN1)	144;GO:0002931,biological_process response to ischemia;GO:0003008,biological_process system process;GO:0003013,biological_process circulatory system process;GO:0003674,molecular_function molecular_function;GO:0003676,molecular_function nucleic acid binding;GO:0003677,molecular_function DNA binding;GO:0003700,molecular_function DNA-binding transcription factor activity;GO:0005488,molecular_functio…
ENSBGRG00000000158(ENSBGRG00000000158)	94;GO:0000139,cellular_component Golgi membrane;GO:0000323,cellular_component lytic vacuole;GO:0001664,molecular_function G protein-coupled receptor binding;GO:0003674,molecular_function molecular_function;GO:0005102,molecular_function signaling receptor binding;GO:0005215,molecular_function transporter activity;GO:0005216,molecular_function ion channel activity;GO:0005253,molecular_function anio…
ENSBGRG00000000166(ZNF654)	24;GO:0000981,molecular_function DNA-binding transcription factor activity, RNA polymerase II-specific;GO:0003674,molecular_function molecular_function;GO:0003700,molecular_function DNA-binding transcription factor activity;GO:0006355,biological_process regulation of transcription, DNA-templated;GO:0006357,biological_process regulation of transcription by RNA polymerase II;GO:0008150,biological_p…
ENSBGRG00000000168(NECTIN3)	69;GO:0000003,biological_process reproduction;GO:0001654,biological_process eye development;GO:0002088,biological_process lens development in camera-type eye;GO:0002089,biological_process lens morphogenesis in camera-type eye;GO:0003674,molecular_function molecular_function;GO:0005102,molecular_function signaling receptor binding;GO:0005488,molecular_function binding;GO:0005515,molecular_function…
ENSBGRG00000000172(ENSBGRG00000000172)	211;GO:0001558,biological_process regulation of cell growth;GO:0001775,biological_process cell activation;GO:0001882,molecular_function nucleoside binding;GO:0002252,biological_process immune effector process;GO:0002263,biological_process cell activation involved in immune response;GO:0002274,biological_process myeloid leukocyte activation;GO:0002275,biological_process myeloid cell activation inv…
ENSBGRG00000000173(PSMD2)	120;GO:0000003,biological_process reproduction;GO:0000502,cellular_component proteasome complex;GO:0001775,biological_process cell activation;GO:0002119,biological_process nematode larval development;GO:0002164,biological_process larval development;GO:0002252,biological_process immune effector process;GO:0002263,biological_process cell activation involved in immune response;GO:0002274,biological_…
ENSBGRG00000000174(ENSBGRG00000000174)	162;GO:0000003,biological_process reproduction;GO:0000280,biological_process nuclear division;GO:0001556,biological_process oocyte maturation;GO:0003006,biological_process developmental process involved in reproduction;GO:0003674,molecular_function molecular_function;GO:0003676,molecular_function nucleic acid binding;GO:0003677,molecular_function DNA binding;GO:0003723,molecular_function RNA bind…
ENSBGRG00000000177(RETREG2)	5;GO:0005575,cellular_component cellular_component;GO:0016020,cellular_component membrane;GO:0016021,cellular_component integral component of membrane;GO:0031224,cellular_component intrinsic component of membrane;GO:0044425,cellular_component membrane part
ENSBGRG00000000178(C3orf38)	22;GO:0005575,cellular_component cellular_component;GO:0005622,cellular_component intracellular;GO:0005623,cellular_component cell;GO:0005634,cellular_component nucleus;GO:0008150,biological_process biological_process;GO:0010941,biological_process regulation of cell death;GO:0010942,biological_process positive regulation of cell death;GO:0042981,biological_process regulation of apoptotic process;…
ENSBGRG00000000180(DIPK2A)	90;GO:0000139,cellular_component Golgi membrane;GO:0005575,cellular_component cellular_component;GO:0005576,cellular_component extracellular region;GO:0005615,cellular_component extracellular space;GO:0005622,cellular_component intracellular;GO:0005623,cellular_component cell;GO:0005737,cellular_component cytoplasm;GO:0005794,cellular_component Golgi apparatus;GO:0005798,cellular_component Golgi-…
ENSBGRG00000000181(UBE2G2)	159;GO:0000209,biological_process protein polyubiquitination;GO:0003674,molecular_function molecular_function;GO:0003824,molecular_function catalytic activity;GO:0004842,molecular_function ubiquitin-protein transferase activity;GO:0005488,molecular_function binding;GO:0005515,molecular_function protein binding;GO:0005575,cellular_component cellular_component;GO:0005622,cellular_component intracel…
ENSBGRG00000000183(ATP13A4)	93;GO:0003674,molecular_function molecular_function;GO:0003824,molecular_function catalytic activity;GO:0005215,molecular_function transporter activity;GO:0005388,molecular_function calcium-transporting ATPase activity;GO:0005575,cellular_component cellular_component;GO:0005622,cellular_component intracellular;GO:0005623,cellular_component cell;GO:0005737,cellular_component cytoplasm;GO:0005783,c…
ENSBGRG00000000185(PINK1)	644;GO:0000003,biological_process reproduction;GO:0000166,molecular_function nucleotide binding;GO:0000266,biological_process mitochondrial fission;GO:0000287,molecular_function magnesium ion binding;GO:0000422,biological_process autophagy of mitochondrion;GO:0000785,cellular_component chromatin;GO:0000902,biological_process cell morphogenesis;GO:0000904,biological_process cell morphogenesis invo…
58,cellular_component neuron part;GO:0097485,biological_process neuron projection guidance;GO:0098573,cellular_component intrinsic component of mitochondrial membrane;GO:0098588,cellular_component bounding membrane of organelle;GO:0098772,molecular_function molecular function regulator;GO:0098779,biological_process positive regulation of mitophagy in response to mitochondrial depolarization;GO:00…
ENSBGRG00000000186(ENSBGRG00000000186)	60;GO:0003674,molecular_function molecular_function;GO:0005488,molecular_function binding;GO:0005515,molecular_function protein binding;GO:0005575,cellular_component cellular_component;GO:0005622,cellular_component intracellular;GO:0005623,cellular_component cell;GO:0005634,cellular_component nucleus;GO:0006464,biological_process cellular protein modification process;GO:0006807,biological_process…
ENSBGRG00000000190(NHLH1)	101;GO:0000976,molecular_function transcription regulatory region sequence-specific DNA binding;GO:0000977,molecular_function RNA polymerase II regulatory region sequence-specific DNA binding;GO:0000981,molecular_function DNA-binding transcription factor activity, RNA polymerase II-specific;GO:0001012,molecular_function RNA polymerase II regulatory region DNA binding;GO:0001067,molecular_function…
ENSBGRG00000000193(PTTG1IP)	113;GO:0002039,molecular_function p53 binding;GO:0003674,molecular_function molecular_function;GO:0005488,molecular_function binding;GO:0005515,molecular_function protein binding;GO:0005575,cellular_component cellular_component;GO:0005622,cellular_component intracellular;GO:0005623,cellular_component cell;GO:0005634,cellular_component nucleus;GO:0005654,cellular_component nucleoplasm;GO:0005737,c…
ENSBGRG00000000195(SLC9A9)	93;GO:0003674,molecular_function molecular_function;GO:0005215,molecular_function transporter activity;GO:0005451,molecular_function monovalent cation:proton antiporter activity;GO:0005575,cellular_component cellular_component;GO:0005622,cellular_component intracellular;GO:0005623,cellular_component cell;GO:0005737,cellular_component cytoplasm;GO:0005768,cellular_component endosome;GO:0005770,cel…
ENSBGRG00000000197(EPHA3)	305;GO:0000003,biological_process reproduction;GO:0000902,biological_process cell morphogenesis;GO:0000904,biological_process cell morphogenesis involved in differentiation;GO:0001101,biological_process response to acid chemical;GO:0001556,biological_process oocyte maturation;GO:0001659,biological_process temperature homeostasis;GO:0001660,biological_process fever generation;GO:0001952,biological…
ENSBGRG00000000198(CD96)	79;GO:0001816,biological_process cytokine production;GO:0001817,biological_process regulation of cytokine production;GO:0001818,biological_process negative regulation of cytokine production;GO:0002237,biological_process response to molecule of bacterial origin;GO:0002376,biological_process immune system process;GO:0002532,biological_process production of molecular mediator involved in inflammator…
ENSBGRG00000000203(DDOST)	120;GO:0000323,cellular_component lytic vacuole;GO:0001775,biological_process cell activation;GO:0002252,biological_process immune effector process;GO:0002263,biological_process cell activation involved in immune response;GO:0002274,biological_process myeloid leukocyte activation;GO:0002275,biological_process myeloid cell activation involved in immune response;GO:0002283,biological_process neutro…
ENSBGRG00000000207(ZBED2)	24;GO:0000981,molecular_function DNA-binding transcription factor activity, RNA polymerase II-specific;GO:0003674,molecular_function molecular_function;GO:0003700,molecular_function DNA-binding transcription factor activity;GO:0006355,biological_process regulation of transcription, DNA-templated;GO:0006357,biological_process regulation of transcription by RNA polymerase II;GO:0008150,biological_p…
ENSBGRG00000000208(ITGB2)	687;GO:0000003,biological_process reproduction;GO:0000902,biological_process cell morphogenesis;GO:0000904,biological_process cell morphogenesis involved in differentiation;GO:0001505,biological_process regulation of neurotransmitter levels;GO:0001540,molecular_function amyloid-beta binding;GO:0001667,biological_process ameboidal-type cell migration;GO:0001700,biological_process embryonic develop…
component striated muscle dense body;GO:0055123,biological_process digestive system development;GO:0060039,biological_process pericardium development;GO:0060089,molecular_function molecular transducer activity;GO:0060249,biological_process anatomical structure homeostasis;GO:0060255,biological_process regulation of macromolecule metabolic process;GO:0060278,biological_process regulation of ovulat…
ENSBGRG00000000209(VANGL2)	520;GO:0000003,biological_process reproduction;GO:0000132,biological_process establishment of mitotic spindle orientation;GO:0000226,biological_process microtubule cytoskeleton organization;GO:0000278,biological_process mitotic cell cycle;GO:0000902,biological_process cell morphogenesis;GO:0000904,biological_process cell morphogenesis involved in differentiation;GO:0001525,biological_process angi…
ENSBGRG00000000210(PLCL1)	58;GO:0001932,biological_process regulation of protein phosphorylation;GO:0003674,molecular_function molecular_function;GO:0003824,molecular_function catalytic activity;GO:0004620,molecular_function phospholipase activity;GO:0004629,molecular_function phospholipase C activity;GO:0005102,molecular_function signaling receptor binding;GO:0005488,molecular_function binding;GO:0005515,molecular_functi…
ENSBGRG00000000211(ECE2)	110;GO:0000139,cellular_component Golgi membrane;GO:0003674,molecular_function molecular_function;GO:0003824,molecular_function catalytic activity;GO:0004175,molecular_function endopeptidase activity;GO:0004222,molecular_function metalloendopeptidase activity;GO:0005488,molecular_function binding;GO:0005515,molecular_function protein binding;GO:0005575,cellular_component cellular_component;GO:000…
ENSBGRG00000000213(NFE2L2)	279;GO:0000302,biological_process response to reactive oxygen species;GO:0000976,molecular_function transcription regulatory region sequence-specific DNA binding;GO:0000981,molecular_function DNA-binding transcription factor activity, RNA polymerase II-specific;GO:0001067,molecular_function regulatory region nucleic acid binding;GO:0001085,molecular_function RNA polymerase II transcription factor…
ENSBGRG00000000215(PLCL2)	98;GO:0001775,biological_process cell activation;GO:0001923,biological_process B-1 B cell differentiation;GO:0001932,biological_process regulation of protein phosphorylation;GO:0002252,biological_process immune effector process;GO:0002263,biological_process cell activation involved in immune response;GO:0002285,biological_process lymphocyte activation involved in immune response;GO:0002312,biolog…
ENSBGRG00000000218(CHST2)	72;GO:0000139,cellular_component Golgi membrane;GO:0001517,molecular_function N-acetylglucosamine 6-O-sulfotransferase activity;GO:0003674,molecular_function molecular_function;GO:0003824,molecular_function catalytic activity;GO:0005575,cellular_component cellular_component;GO:0005622,cellular_component intracellular;GO:0005623,cellular_component cell;GO:0005737,cellular_component cytoplasm;GO:00…
ENSBGRG00000000220(CA14)	51;GO:0003674,molecular_function molecular_function;GO:0003824,molecular_function catalytic activity;GO:0004089,molecular_function carbonate dehydratase activity;GO:0005575,cellular_component cellular_component;GO:0005623,cellular_component cell;GO:0005886,cellular_component plasma membrane;GO:0006730,biological_process one-carbon metabolic process;GO:0006810,biological_process transport;GO:00068…
ENSBGRG00000000221(F3)	222;GO:0000302,biological_process response to reactive oxygen species;GO:0001936,biological_process regulation of endothelial cell proliferation;GO:0001938,biological_process positive regulation of endothelial cell proliferation;GO:0002020,molecular_function protease binding;GO:0002237,biological_process response to molecule of bacterial origin;GO:0002526,biological_process acute inflammatory res…
ENSBGRG00000000223(U2SURP)	48;GO:0000375,biological_process RNA splicing, via transesterification reactions;GO:0000377,biological_process RNA splicing, via transesterification reactions with bulged adenosine as nucleophile;GO:0000398,biological_process mRNA splicing, via spliceosome;GO:0003674,molecular_function molecular_function;GO:0003676,molecular_function nucleic acid binding;GO:0003723,molecular_function RNA binding;…
ENSBGRG00000000225(SLC35F5)	12;GO:0006810,biological_process transport;GO:0008150,biological_process biological_process;GO:0010883,biological_process regulation of lipid storage;GO:0032879,biological_process regulation of localization;GO:0050789,biological_process regulation of biological process;GO:0051049,biological_process regulation of transport;GO:0051179,biological_process localization;GO:0051234,biological_process es…
ENSBGRG00000000226(SLAMF6)	105;GO:0001775,biological_process cell activation;GO:0001779,biological_process natural killer cell differentiation;GO:0001787,biological_process natural killer cell proliferation;GO:0001817,biological_process regulation of cytokine production;GO:0001819,biological_process positive regulation of cytokine production;GO:0001910,biological_process regulation of leukocyte mediated cytotoxicity;GO:000…
ENSBGRG00000000228(KIF17)	169;GO:0002119,biological_process nematode larval development;GO:0002164,biological_process larval development;GO:0003674,molecular_function molecular_function;GO:0003774,molecular_function motor activity;GO:0003777,molecular_function microtubule motor activity;GO:0003824,molecular_function catalytic activity;GO:0005575,cellular_component cellular_component;GO:0005622,cellular_component intracell…
ENSBGRG00000000229(PAQR9)	40;GO:0003674,molecular_function molecular_function;GO:0003707,molecular_function steroid hormone receptor activity;GO:0005488,molecular_function binding;GO:0005496,molecular_function steroid binding;GO:0005575,cellular_component cellular_component;GO:0005623,cellular_component cell;GO:0005886,cellular_component plasma membrane;GO:0007154,biological_process cell communication;GO:0007165,biologica…
ENSBGRG00000000231(ENSBGRG00000000231)	281;GO:0000062,molecular_function fatty-acyl-CoA binding;GO:0000166,molecular_function nucleotide binding;GO:0001662,biological_process behavioral fear response;GO:0001942,biological_process hair follicle development;GO:0002209,biological_process behavioral defense response;GO:0003008,biological_process system process;GO:0003674,molecular_function molecular_function;GO:0005102,molecular_function …
ENSBGRG00000000236(RLF)	80;GO:0000981,molecular_function DNA-binding transcription factor activity, RNA polymerase II-specific;GO:0003674,molecular_function molecular_function;GO:0003676,molecular_function nucleic acid binding;GO:0003677,molecular_function DNA binding;GO:0003700,molecular_function DNA-binding transcription factor activity;GO:0005488,molecular_function binding;GO:0005575,cellular_component cellular_compo…
ENSBGRG00000000237(AGPS)	101;GO:0000166,molecular_function nucleotide binding;GO:0003674,molecular_function molecular_function;GO:0003824,molecular_function catalytic activity;GO:0005488,molecular_function binding;GO:0005575,cellular_component cellular_component;GO:0005622,cellular_component intracellular;GO:0005623,cellular_component cell;GO:0005634,cellular_component nucleus;GO:0005730,cellular_component nucleolus;GO:0…
ENSBGRG00000000240(CAMK2N2)	82;GO:0001932,biological_process regulation of protein phosphorylation;GO:0001933,biological_process negative regulation of protein phosphorylation;GO:0003674,molecular_function molecular_function;GO:0004857,molecular_function enzyme inhibitor activity;GO:0004860,molecular_function protein kinase inhibitor activity;GO:0005488,molecular_function binding;GO:0005515,molecular_function protein bindin…
ENSBGRG00000000241(GPR39)	190;GO:0000187,biological_process activation of MAPK activity;GO:0001932,biological_process regulation of protein phosphorylation;GO:0001934,biological_process positive regulation of protein phosphorylation;GO:0002021,biological_process response to dietary excess;GO:0002024,biological_process diet induced thermogenesis;GO:0002791,biological_process regulation of peptide secretion;GO:0002793,biolo…
ENSBGRG00000000243(SH2D5)	12;GO:0005575,cellular_component cellular_component;GO:0005623,cellular_component cell;GO:0014069,cellular_component postsynaptic density;GO:0032279,cellular_component asymmetric synapse;GO:0043226,cellular_component organelle;GO:0044456,cellular_component synapse part;GO:0044464,cellular_component cell part;GO:0045202,cellular_component synapse;GO:0097458,cellular_component neuron part;GO:009879…
ENSBGRG00000000244(BEND5)	124;GO:0000003,biological_process reproduction;GO:0002252,biological_process immune effector process;GO:0002376,biological_process immune system process;GO:0003674,molecular_function molecular_function;GO:0003824,molecular_function catalytic activity;GO:0004180,molecular_function carboxypeptidase activity;GO:0004181,molecular_function metallocarboxypeptidase activity;GO:0005488,molecular_function…
ENSBGRG00000000245(ABCD3)	139;GO:0000038,biological_process very long-chain fatty acid metabolic process;GO:0000166,molecular_function nucleotide binding;GO:0003674,molecular_function molecular_function;GO:0003824,molecular_function catalytic activity;GO:0005215,molecular_function transporter activity;GO:0005319,molecular_function lipid transporter activity;GO:0005324,molecular_function long-chain fatty acid transporter a…
ENSBGRG00000000246(MRPS33)	70;GO:0000313,cellular_component organellar ribosome;GO:0000314,cellular_component organellar small ribosomal subunit;GO:0003674,molecular_function molecular_function;GO:0003735,molecular_function structural constituent of ribosome;GO:0005198,molecular_function structural molecule activity;GO:0005575,cellular_component cellular_component;GO:0005622,cellular_component intracellular;GO:0005623,cell…
ENSBGRG00000000249(APH1A)	133;GO:0000003,biological_process reproduction;GO:0001655,biological_process urogenital system development;GO:0001656,biological_process metanephros development;GO:0001822,biological_process kidney development;GO:0003006,biological_process developmental process involved in reproduction;GO:0003674,molecular_function molecular_function;GO:0003824,molecular_function catalytic activity;GO:0004175,mol…
ENSBGRG00000000250(ATP13A5)	82;GO:0003674,molecular_function molecular_function;GO:0003824,molecular_function catalytic activity;GO:0005215,molecular_function transporter activity;GO:0005388,molecular_function calcium-transporting ATPase activity;GO:0005575,cellular_component cellular_component;GO:0005622,cellular_component intracellular;GO:0005623,cellular_component cell;GO:0005886,cellular_component plasma membrane;GO:000…
ENSBGRG00000000252(CD84)	187;GO:0001817,biological_process regulation of cytokine production;GO:0001818,biological_process negative regulation of cytokine production;GO:0001819,biological_process positive regulation of cytokine production;GO:0001932,biological_process regulation of protein phosphorylation;GO:0001934,biological_process positive regulation of protein phosphorylation;GO:0002376,biological_process immune sys…
ENSBGRG00000000254(PCOLCE2)	55;GO:0003674,molecular_function molecular_function;GO:0005488,molecular_function binding;GO:0005518,molecular_function collagen binding;GO:0005539,molecular_function glycosaminoglycan binding;GO:0008047,molecular_function enzyme activator activity;GO:0008150,biological_process biological_process;GO:0008201,molecular_function heparin binding;GO:0009893,biological_process positive regulation of me…
ENSBGRG00000000255(PHLDB2)	117;GO:0000226,biological_process microtubule cytoskeleton organization;GO:0001952,biological_process regulation of cell-matrix adhesion;GO:0001953,biological_process negative regulation of cell-matrix adhesion;GO:0005575,cellular_component cellular_component;GO:0005622,cellular_component intracellular;GO:0005623,cellular_component cell;GO:0005737,cellular_component cytoplasm;GO:0005829,cellular_…
ENSBGRG00000000256(ENSBGRG00000000256)	122;GO:0001736,biological_process establishment of planar polarity;GO:0001738,biological_process morphogenesis of a polarized epithelium;GO:0002009,biological_process morphogenesis of an epithelium;GO:0003674,molecular_function molecular_function;GO:0003824,molecular_function catalytic activity;GO:0005215,molecular_function transporter activity;GO:0005575,cellular_component cellular_component;GO:…
ENSBGRG00000000258(ALG3)	63;GO:0000030,molecular_function mannosyltransferase activity;GO:0000033,molecular_function alpha-1,3-mannosyltransferase activity;GO:0003674,molecular_function molecular_function;GO:0003824,molecular_function catalytic activity;GO:0005575,cellular_component cellular_component;GO:0005622,cellular_component intracellular;GO:0005623,cellular_component cell;GO:0005737,cellular_component cytoplasm;GO…
ENSBGRG00000000259(DUSP28)	26;GO:0003674,molecular_function molecular_function;GO:0003824,molecular_function catalytic activity;GO:0006464,biological_process cellular protein modification process;GO:0006470,biological_process protein dephosphorylation;GO:0006793,biological_process phosphorus metabolic process;GO:0006796,biological_process phosphate-containing compound metabolic process;GO:0006807,biological_process nitroge…
ENSBGRG00000000260(LYPD1)	91;GO:0001662,biological_process behavioral fear response;GO:0001775,biological_process cell activation;GO:0002209,biological_process behavioral defense response;GO:0003674,molecular_function molecular_function;GO:0005102,molecular_function signaling receptor binding;GO:0005488,molecular_function binding;GO:0005515,molecular_function protein binding;GO:0005575,cellular_component cellular_componen…
ENSBGRG00000000262(BOLL)	117;GO:0000003,biological_process reproduction;GO:0003674,molecular_function molecular_function;GO:0003676,molecular_function nucleic acid binding;GO:0003723,molecular_function RNA binding;GO:0003729,molecular_function mRNA binding;GO:0003730,molecular_function mRNA 3'-UTR binding;GO:0005488,molecular_function binding;GO:0005575,cellular_component cellular_component;GO:0005622,cellular_component …
ENSBGRG00000000263(ZNHIT6)	58;GO:0000491,biological_process small nucleolar ribonucleoprotein complex assembly;GO:0000492,biological_process box C/D snoRNP assembly;GO:0000902,biological_process cell morphogenesis;GO:0001085,molecular_function RNA polymerase II transcription factor binding;GO:0001091,molecular_function RNA polymerase II basal transcription factor binding;GO:0001094,molecular_function TFIID-class transcript…
ENSBGRG00000000265(CCDC126)	52;GO:0003674,molecular_function molecular_function;GO:0003824,molecular_function catalytic activity;GO:0005575,cellular_component cellular_component;GO:0005622,cellular_component intracellular;GO:0005623,cellular_component cell;GO:0005737,cellular_component cytoplasm;GO:0005794,cellular_component Golgi apparatus;GO:0006464,biological_process cellular protein modification process;GO:0006486,biolo…
ENSBGRG00000000266(PROS1)	173;GO:0000139,cellular_component Golgi membrane;GO:0001889,biological_process liver development;GO:0002237,biological_process response to molecule of bacterial origin;GO:0002376,biological_process immune system process;GO:0002576,biological_process platelet degranulation;GO:0002673,biological_process regulation of acute inflammatory response;GO:0002682,biological_process regulation of immune sys…
ENSBGRG00000000267(ENSBGRG00000000267)	342;GO:0000003,biological_process reproduction;GO:0000323,cellular_component lytic vacuole;GO:0001505,biological_process regulation of neurotransmitter levels;GO:0001558,biological_process regulation of cell growth;GO:0001708,biological_process cell fate specification;GO:0002084,biological_process protein depalmitoylation;GO:0003008,biological_process system process;GO:0003674,molecular_function …
ENSBGRG00000000269(ENSBGRG00000000269)	190;GO:0000187,biological_process activation of MAPK activity;GO:0001932,biological_process regulation of protein phosphorylation;GO:0001934,biological_process positive regulation of protein phosphorylation;GO:0002021,biological_process response to dietary excess;GO:0002024,biological_process diet induced thermogenesis;GO:0002791,biological_process regulation of peptide secretion;GO:0002793,biolo…
ENSBGRG00000000270(ENSBGRG00000000270)	122;GO:0001736,biological_process establishment of planar polarity;GO:0001738,biological_process morphogenesis of a polarized epithelium;GO:0002009,biological_process morphogenesis of an epithelium;GO:0003674,molecular_function molecular_function;GO:0003824,molecular_function catalytic activity;GO:0005215,molecular_function transporter activity;GO:0005575,cellular_component cellular_component;GO:…
ENSBGRG00000000271(HIBCH)	49;GO:0003674,molecular_function molecular_function;GO:0003824,molecular_function catalytic activity;GO:0003860,molecular_function 3-hydroxyisobutyryl-CoA hydrolase activity;GO:0005575,cellular_component cellular_component;GO:0005622,cellular_component intracellular;GO:0005623,cellular_component cell;GO:0005737,cellular_component cytoplasm;GO:0005739,cellular_component mitochondrion;GO:0005759,ce…
ENSBGRG00000000274(SLAMF1)	285;GO:0001773,biological_process myeloid dendritic cell activation;GO:0001775,biological_process cell activation;GO:0001779,biological_process natural killer cell differentiation;GO:0001787,biological_process natural killer cell proliferation;GO:0001816,biological_process cytokine production;GO:0001817,biological_process regulation of cytokine production;GO:0001818,biological_process negative re…
ENSBGRG00000000275(ENSBGRG00000000275)	6;GO:0005575,cellular_component cellular_component;GO:0005622,cellular_component intracellular;GO:0005623,cellular_component cell;GO:0005737,cellular_component cytoplasm;GO:0044424,cellular_component intracellular part;GO:0044464,cellular_component cell part
ENSBGRG00000000276(HERPUD2)	33;GO:0000003,biological_process reproduction;GO:0006950,biological_process response to stress;GO:0006986,biological_process response to unfolded protein;GO:0007154,biological_process cell communication;GO:0007165,biological_process signal transduction;GO:0007276,biological_process gamete generation;GO:0007283,biological_process spermatogenesis;GO:0008150,biological_process biological_process;GO:…
ENSBGRG00000000277(RNPEPL1)	44;GO:0003674,molecular_function molecular_function;GO:0003824,molecular_function catalytic activity;GO:0004177,molecular_function aminopeptidase activity;GO:0005488,molecular_function binding;GO:0005575,cellular_component cellular_component;GO:0005622,cellular_component intracellular;GO:0005623,cellular_component cell;GO:0005737,cellular_component cytoplasm;GO:0006508,biological_process proteoly…
ENSBGRG00000000280(ADARB1)	280;GO:0000003,biological_process reproduction;GO:0000902,biological_process cell morphogenesis;GO:0000904,biological_process cell morphogenesis involved in differentiation;GO:0001666,biological_process response to hypoxia;GO:0001932,biological_process regulation of protein phosphorylation;GO:0001933,biological_process negative regulation of protein phosphorylation;GO:0003008,biological_process s…
ENSBGRG00000000281(ENSBGRG00000000281)	245;GO:0001525,biological_process angiogenesis;GO:0001568,biological_process blood vessel development;GO:0001654,biological_process eye development;GO:0001655,biological_process urogenital system development;GO:0001775,biological_process cell activation;GO:0001786,molecular_function phosphatidylserine binding;GO:0001822,biological_process kidney development;GO:0001932,biological_process regulatio…
ENSBGRG00000000282(ADAM22)	80;GO:0003674,molecular_function molecular_function;GO:0003824,molecular_function catalytic activity;GO:0005102,molecular_function signaling receptor binding;GO:0005178,molecular_function integrin binding;GO:0005488,molecular_function binding;GO:0005515,molecular_function protein binding;GO:0005575,cellular_component cellular_component;GO:0005623,cellular_component cell;GO:0005886,cellular_compon…
ENSBGRG00000000284(ETV6)	335;GO:0000003,biological_process reproduction;GO:0000122,biological_process negative regulation of transcription by RNA polymerase II;GO:0000165,biological_process MAPK cascade;GO:0000976,molecular_function transcription regulatory region sequence-specific DNA binding;GO:0000977,molecular_function RNA polymerase II regulatory region sequence-specific DNA binding;GO:0000978,molecular_function RNA…
ENSBGRG00000000285(CIART)	87;GO:0000976,molecular_function transcription regulatory region sequence-specific DNA binding;GO:0000977,molecular_function RNA polymerase II regulatory region sequence-specific DNA binding;GO:0000978,molecular_function RNA polymerase II proximal promoter sequence-specific DNA binding;GO:0000980,molecular_function RNA polymerase II distal enhancer sequence-specific DNA binding;GO:0000987,molecul…
ENSBGRG00000000286(TRPC1)	247;GO:0000041,biological_process transition metal ion transport;GO:0001666,biological_process response to hypoxia;GO:0003008,biological_process system process;GO:0003674,molecular_function molecular_function;GO:0005215,molecular_function transporter activity;GO:0005216,molecular_function ion channel activity;GO:0005261,molecular_function cation channel activity;GO:0005262,molecular_function calc…
ENSBGRG00000000288(PDE11A)	204;GO:0000166,molecular_function nucleotide binding;GO:0003674,molecular_function molecular_function;GO:0003824,molecular_function catalytic activity;GO:0004112,molecular_function cyclic-nucleotide phosphodiesterase activity;GO:0004114,molecular_function 3',5'-cyclic-nucleotide phosphodiesterase activity;GO:0004115,molecular_function 3',5'-cyclic-AMP phosphodiesterase activity;GO:0004118,molecul…
ENSBGRG00000000289(GTSF1)	68;GO:0000003,biological_process reproduction;GO:0003006,biological_process developmental process involved in reproduction;GO:0005575,cellular_component cellular_component;GO:0005622,cellular_component intracellular;GO:0005623,cellular_component cell;GO:0005634,cellular_component nucleus;GO:0005737,cellular_component cytoplasm;GO:0006355,biological_process regulation of transcription, DNA-templat…
ENSBGRG00000000290(IGF1)	944;GO:0000003,biological_process reproduction;GO:0000165,biological_process MAPK cascade;GO:0000187,biological_process activation of MAPK activity;GO:0001501,biological_process skeletal system development;GO:0001503,biological_process ossification;GO:0001505,biological_process regulation of neurotransmitter levels;GO:0001558,biological_process regulation of cell growth;GO:0001649,biological_proc…
otic cell cycle;GO:0045935,biological_process positive regulation of nucleobase-containing compound metabolic process;GO:0045936,biological_process negative regulation of phosphate metabolic process;GO:0045937,biological_process positive regulation of phosphate metabolic process;GO:0045940,biological_process positive regulation of steroid metabolic process;GO:0045944,biological_process positive r…
ENSBGRG00000000291(UPK3A)	69;GO:0000902,biological_process cell morphogenesis;GO:0001655,biological_process urogenital system development;GO:0001822,biological_process kidney development;GO:0005575,cellular_component cellular_component;GO:0005622,cellular_component intracellular;GO:0005623,cellular_component cell;GO:0005737,cellular_component cytoplasm;GO:0005783,cellular_component endoplasmic reticulum;GO:0005886,cellula…
ENSBGRG00000000294(DAB1)	241;GO:0000902,biological_process cell morphogenesis;GO:0000904,biological_process cell morphogenesis involved in differentiation;GO:0001764,biological_process neuron migration;GO:0001932,biological_process regulation of protein phosphorylation;GO:0001934,biological_process positive regulation of protein phosphorylation;GO:0003674,molecular_function molecular_function;GO:0005488,molecular_functio…
ENSBGRG00000000297(DCP1B)	159;GO:0000003,biological_process reproduction;GO:0000288,biological_process nuclear-transcribed mRNA catabolic process, deadenylation-dependent decay;GO:0000290,biological_process deadenylation-dependent decapping of nuclear-transcribed mRNA;GO:0000291,biological_process nuclear-transcribed mRNA catabolic process, exonucleolytic;GO:0000578,biological_process embryonic axis specification;GO:00009…
ENSBGRG00000000298(CD4)	373;GO:0001775,biological_process cell activation;GO:0001816,biological_process cytokine production;GO:0001817,biological_process regulation of cytokine production;GO:0001819,biological_process positive regulation of cytokine production;GO:0001932,biological_process regulation of protein phosphorylation;GO:0001934,biological_process positive regulation of protein phosphorylation;GO:0002253,biolog…
ENSBGRG00000000299(TRA2A)	79;GO:0000375,biological_process RNA splicing, via transesterification reactions;GO:0000377,biological_process RNA splicing, via transesterification reactions with bulged adenosine as nucleophile;GO:0000398,biological_process mRNA splicing, via spliceosome;GO:0003674,molecular_function molecular_function;GO:0003676,molecular_function nucleic acid binding;GO:0003723,molecular_function RNA binding;…
ENSBGRG00000000300(ZNF641)	45;GO:0000981,molecular_function DNA-binding transcription factor activity, RNA polymerase II-specific;GO:0003674,molecular_function molecular_function;GO:0003700,molecular_function DNA-binding transcription factor activity;GO:0005575,cellular_component cellular_component;GO:0005622,cellular_component intracellular;GO:0005623,cellular_component cell;GO:0005634,cellular_component nucleus;GO:000565…
ENSBGRG00000000301(BRAF)	561;GO:0000003,biological_process reproduction;GO:0000165,biological_process MAPK cascade;GO:0000186,biological_process activation of MAPKK activity;GO:0000578,biological_process embryonic axis specification;GO:0001505,biological_process regulation of neurotransmitter levels;GO:0001667,biological_process ameboidal-type cell migration;GO:0001708,biological_process cell fate specification;GO:000176…
c ion homeostasis;GO:0099177,biological_process regulation of trans-synaptic signaling;GO:0110020,biological_process regulation of actomyosin structure organization;GO:0110053,biological_process regulation of actin filament organization;GO:0120025,cellular_component plasma membrane bounded cell projection;GO:0120035,biological_process regulation of plasma membrane bounded cell projection organiza…
ENSBGRG00000000303(HPGDS)	100;GO:0000287,molecular_function magnesium ion binding;GO:0001516,biological_process prostaglandin biosynthetic process;GO:0003674,molecular_function molecular_function;GO:0003824,molecular_function catalytic activity;GO:0004364,molecular_function glutathione transferase activity;GO:0004601,molecular_function peroxidase activity;GO:0004602,molecular_function glutathione peroxidase activity;GO:00…
ENSBGRG00000000304(ENSBGRG00000000304)	175;GO:0000122,biological_process negative regulation of transcription by RNA polymerase II;GO:0000346,cellular_component transcription export complex;GO:0000976,molecular_function transcription regulatory region sequence-specific DNA binding;GO:0000977,molecular_function RNA polymerase II regulatory region sequence-specific DNA binding;GO:0000978,molecular_function RNA polymerase II proximal pro…
ENSBGRG00000000306(C2CD5)	199;GO:0000149,molecular_function SNARE binding;GO:0001505,biological_process regulation of neurotransmitter levels;GO:0001726,cellular_component ruffle;GO:0003674,molecular_function molecular_function;GO:0005488,molecular_function binding;GO:0005509,molecular_function calcium ion binding;GO:0005515,molecular_function protein binding;GO:0005543,molecular_function phospholipid binding;GO:0005544,m…
ENSBGRG00000000307(KLF9)	175;GO:0000003,biological_process reproduction;GO:0000976,molecular_function transcription regulatory region sequence-specific DNA binding;GO:0000977,molecular_function RNA polymerase II regulatory region sequence-specific DNA binding;GO:0000981,molecular_function DNA-binding transcription factor activity, RNA polymerase II-specific;GO:0001012,molecular_function RNA polymerase II regulatory regio…
ENSBGRG00000000313(CCN1)	305;GO:0000003,biological_process reproduction;GO:0001501,biological_process skeletal system development;GO:0001503,biological_process ossification;GO:0001525,biological_process angiogenesis;GO:0001568,biological_process blood vessel development;GO:0001649,biological_process osteoblast differentiation;GO:0001701,biological_process in utero embryonic development;GO:0001890,biological_process place…
ENSBGRG00000000314(NCKAP1L)	373;GO:0001775,biological_process cell activation;GO:0001776,biological_process leukocyte homeostasis;GO:0001782,biological_process B cell homeostasis;GO:0001817,biological_process regulation of cytokine production;GO:0001818,biological_process negative regulation of cytokine production;GO:0001932,biological_process regulation of protein phosphorylation;GO:0001934,biological_process positive regu…
ENSBGRG00000000316(ENSBGRG00000000316)	75;GO:0000122,biological_process negative regulation of transcription by RNA polymerase II;GO:0005575,cellular_component cellular_component;GO:0005622,cellular_component intracellular;GO:0005623,cellular_component cell;GO:0005634,cellular_component nucleus;GO:0005737,cellular_component cytoplasm;GO:0005829,cellular_component cytosol;GO:0006355,biological_process regulation of transcription, DNA-t…
ENSBGRG00000000318(ENSBGRG00000000318)	337;GO:0001508,biological_process action potential;GO:0001654,biological_process eye development;GO:0002027,biological_process regulation of heart rate;GO:0002095,cellular_component caveolar macromolecular signaling complex;GO:0002376,biological_process immune system process;GO:0002520,biological_process immune system development;GO:0002790,biological_process peptide secretion;GO:0002791,biologic…
ENSBGRG00000000320(ENSBGRG00000000320)	243;GO:0000003,biological_process reproduction;GO:0000166,molecular_function nucleotide binding;GO:0000278,biological_process mitotic cell cycle;GO:0000281,biological_process mitotic cytokinesis;GO:0000902,biological_process cell morphogenesis;GO:0000904,biological_process cell morphogenesis involved in differentiation;GO:0000910,biological_process cytokinesis;GO:0000912,biological_process assemb…
ENSBGRG00000000321(ARHGAP29)	47;GO:0003674,molecular_function molecular_function;GO:0005096,molecular_function GTPase activator activity;GO:0005488,molecular_function binding;GO:0005515,molecular_function protein binding;GO:0005575,cellular_component cellular_component;GO:0005622,cellular_component intracellular;GO:0005623,cellular_component cell;GO:0005737,cellular_component cytoplasm;GO:0005829,cellular_component cytosol;G…
ENSBGRG00000000322(MRPS21)	80;GO:0000313,cellular_component organellar ribosome;GO:0000314,cellular_component organellar small ribosomal subunit;GO:0003674,molecular_function molecular_function;GO:0003735,molecular_function structural constituent of ribosome;GO:0005198,molecular_function structural molecule activity;GO:0005575,cellular_component cellular_component;GO:0005622,cellular_component intracellular;GO:0005623,cell…
ENSBGRG00000000326(POFUT2)	104;GO:0001704,biological_process formation of primary germ layer;GO:0001707,biological_process mesoderm formation;GO:0003674,molecular_function molecular_function;GO:0003824,molecular_function catalytic activity;GO:0005575,cellular_component cellular_component;GO:0005622,cellular_component intracellular;GO:0005623,cellular_component cell;GO:0005737,cellular_component cytoplasm;GO:0005783,cellula…
ENSBGRG00000000330(LAG 3)	110;GO:0001817,biological_process regulation of cytokine production;GO:0001818,biological_process negative regulation of cytokine production;GO:0001910,biological_process regulation of leukocyte mediated cytotoxicity;GO:0001912,biological_process positive regulation of leukocyte mediated cytotoxicity;GO:0002376,biological_process immune system process;GO:0002478,biological_process antigen process…
ENSBGRG00000000335(BCL2L14)	45;GO:0003674,molecular_function molecular_function;GO:0005488,molecular_function binding;GO:0005515,molecular_function protein binding;GO:0005575,cellular_component cellular_component;GO:0005622,cellular_component intracellular;GO:0005623,cellular_component cell;GO:0005737,cellular_component cytoplasm;GO:0005829,cellular_component cytosol;GO:0006915,biological_process apoptotic process;GO:000815…
ENSBGRG00000000336(ACVRL1)	352;GO:0000166,molecular_function nucleotide binding;GO:0001525,biological_process angiogenesis;GO:0001558,biological_process regulation of cell growth;GO:0001568,biological_process blood vessel development;GO:0001654,biological_process eye development;GO:0001666,biological_process response to hypoxia;GO:0001701,biological_process in utero embryonic development;GO:0001775,biological_process cell …
ENSBGRG00000000339(ENSBGRG00000000339)	213;GO:0000003,biological_process reproduction;GO:0000226,biological_process microtubule cytoskeleton organization;GO:0000323,cellular_component lytic vacuole;GO:0000902,biological_process cell morphogenesis;GO:0000904,biological_process cell morphogenesis involved in differentiation;GO:0001654,biological_process eye development;GO:0001667,biological_process ameboidal-type cell migration;GO:00017…
ENSBGRG00000000341(RBM45)	25;GO:0003674,molecular_function molecular_function;GO:0003676,molecular_function nucleic acid binding;GO:0003723,molecular_function RNA binding;GO:0003729,molecular_function mRNA binding;GO:0005488,molecular_function binding;GO:0005575,cellular_component cellular_component;GO:0005622,cellular_component intracellular;GO:0005623,cellular_component cell;GO:0005634,cellular_component nucleus;GO:0005…
ENSBGRG00000000342(DNAJC14)	6;GO:0001664,molecular_function G protein-coupled receptor binding;GO:0003674,molecular_function molecular_function;GO:0005102,molecular_function signaling receptor binding;GO:0005488,molecular_function binding;GO:0005515,molecular_function protein binding;GO:0050780,molecular_function dopamine receptor binding
ENSBGRG00000000346(ENSBGRG00000000346)	29;GO:0003674,molecular_function molecular_function;GO:0005488,molecular_function binding;GO:0005515,molecular_function protein binding;GO:0005575,cellular_component cellular_component;GO:0005622,cellular_component intracellular;GO:0005623,cellular_component cell;GO:0005737,cellular_component cytoplasm;GO:0005829,cellular_component cytosol;GO:0005832,cellular_component chaperonin-containing T-com…
ENSBGRG00000000347(DDAH1)	124;GO:0000052,biological_process citrulline metabolic process;GO:0001505,biological_process regulation of neurotransmitter levels;GO:0003008,biological_process system process;GO:0003013,biological_process circulatory system process;GO:0003018,biological_process vascular process in circulatory system;GO:0003073,biological_process regulation of systemic arterial blood pressure;GO:0003674,molecular…
ENSBGRG00000000352(IGF2BP3)	210;GO:0000003,biological_process reproduction;GO:0000375,biological_process RNA splicing, via transesterification reactions;GO:0000377,biological_process RNA splicing, via transesterification reactions with bulged adenosine as nucleophile;GO:0000398,biological_process mRNA splicing, via spliceosome;GO:0001817,biological_process regulation of cytokine production;GO:0003674,molecular_function mole…
ENSBGRG00000000356(SPATA18)	81;GO:0000003,biological_process reproduction;GO:0000422,biological_process autophagy of mitochondrion;GO:0005575,cellular_component cellular_component;GO:0005622,cellular_component intracellular;GO:0005623,cellular_component cell;GO:0005737,cellular_component cytoplasm;GO:0005739,cellular_component mitochondrion;GO:0005740,cellular_component mitochondrial envelope;GO:0005741,cellular_component m…
ENSBGRG00000000358(PTMS)	50;GO:0003674,molecular_function molecular_function;GO:0004857,molecular_function enzyme inhibitor activity;GO:0005488,molecular_function binding;GO:0005575,cellular_component cellular_component;GO:0005622,cellular_component intracellular;GO:0005623,cellular_component cell;GO:0005634,cellular_component nucleus;GO:0005737,cellular_component cytoplasm;GO:0005829,cellular_component cytosol;GO:000613…
ENSBGRG00000000360(PRPF3)	103;GO:0000244,biological_process spliceosomal tri-snRNP complex assembly;GO:0000375,biological_process RNA splicing, via transesterification reactions;GO:0000377,biological_process RNA splicing, via transesterification reactions with bulged adenosine as nucleophile;GO:0000387,biological_process spliceosomal snRNP assembly;GO:0000398,biological_process mRNA splicing, via spliceosome;GO:0003674,mo…
ENSBGRG00000000361(SPATA6)	48;GO:0000003,biological_process reproduction;GO:0003674,molecular_function molecular_function;GO:0005488,molecular_function binding;GO:0005515,molecular_function protein binding;GO:0005575,cellular_component cellular_component;GO:0005623,cellular_component cell;GO:0005929,cellular_component cilium;GO:0006996,biological_process organelle organization;GO:0007276,biological_process gamete generatio…
ENSBGRG00000000362(ENSBGRG00000000362)	12;GO:0005575,cellular_component cellular_component;GO:0005623,cellular_component cell;GO:0005886,cellular_component plasma membrane;GO:0012506,cellular_component vesicle membrane;GO:0016020,cellular_component membrane;GO:0031090,cellular_component organelle membrane;GO:0031982,cellular_component vesicle;GO:0043226,cellular_component organelle;GO:0043227,cellular_component membrane-bounded organe…
ENSBGRG00000000364(ENSBGRG00000000364)	103;GO:0000785,cellular_component chromatin;GO:0000786,cellular_component nucleosome;GO:0001906,biological_process cell killing;GO:0002227,biological_process innate immune response in mucosa;GO:0002251,biological_process organ or tissue specific immune response;GO:0002376,biological_process immune system process;GO:0002385,biological_process mucosal immune response;GO:0003674,molecular_function m…
ENSBGRG00000000366(FAM118A)	4;GO:0003674,molecular_function molecular_function;GO:0005488,molecular_function binding;GO:0005515,molecular_function protein binding;GO:0042802,molecular_function identical protein binding
ENSBGRG00000000369(ABCA4)	140;GO:0000166,molecular_function nucleotide binding;GO:0001523,biological_process retinoid metabolic process;GO:0001750,cellular_component photoreceptor outer segment;GO:0001894,biological_process tissue homeostasis;GO:0001895,biological_process retina homeostasis;GO:0003008,biological_process system process;GO:0003674,molecular_function molecular_function;GO:0003824,molecular_function catalytic…
ENSBGRG00000000372(ALG2)	82;GO:0000030,molecular_function mannosyltransferase activity;GO:0000033,molecular_function alpha-1,3-mannosyltransferase activity;GO:0003674,molecular_function molecular_function;GO:0003824,molecular_function catalytic activity;GO:0005488,molecular_function binding;GO:0005515,molecular_function protein binding;GO:0005575,cellular_component cellular_component;GO:0005622,cellular_component intrace…
ENSBGRG00000000373(ENSBGRG00000000373)	123;GO:0000184,biological_process nuclear-transcribed mRNA catabolic process, nonsense-mediated decay;GO:0000956,biological_process nuclear-transcribed mRNA catabolic process;GO:0002181,biological_process cytoplasmic translation;GO:0003674,molecular_function molecular_function;GO:0003676,molecular_function nucleic acid binding;GO:0003723,molecular_function RNA binding;GO:0003735,molecular_functio…
ENSBGRG00000000375(MARS2)	70;GO:0003674,molecular_function molecular_function;GO:0003824,molecular_function catalytic activity;GO:0004812,molecular_function aminoacyl-tRNA ligase activity;GO:0004825,molecular_function methionine-tRNA ligase activity;GO:0005575,cellular_component cellular_component;GO:0005622,cellular_component intracellular;GO:0005623,cellular_component cell;GO:0005737,cellular_component cytoplasm;GO:0005…
ENSBGRG00000000379(TMEFF1)	4;GO:0003674,molecular_function molecular_function;GO:0005488,molecular_function binding;GO:0005515,molecular_function protein binding;GO:0042802,molecular_function identical protein binding
ENSBGRG00000000380(ENSBGRG00000000380)	337;GO:0001508,biological_process action potential;GO:0001654,biological_process eye development;GO:0002027,biological_process regulation of heart rate;GO:0002095,cellular_component caveolar macromolecular signaling complex;GO:0002376,biological_process immune system process;GO:0002520,biological_process immune system development;GO:0002790,biological_process peptide secretion;GO:0002791,biologic…
ENSBGRG00000000384(BCL10)	356;GO:0000323,cellular_component lytic vacuole;GO:0001772,cellular_component immunological synapse;GO:0001775,biological_process cell activation;GO:0001783,biological_process B cell apoptotic process;GO:0001816,biological_process cytokine production;GO:0001817,biological_process regulation of cytokine production;GO:0001819,biological_process positive regulation of cytokine production;GO:0001838,…
ENSBGRG00000000386(MLF2)	74;GO:0002244,biological_process hematopoietic progenitor cell differentiation;GO:0002318,biological_process myeloid progenitor cell differentiation;GO:0002376,biological_process immune system process;GO:0002520,biological_process immune system development;GO:0003674,molecular_function molecular_function;GO:0003676,molecular_function nucleic acid binding;GO:0003677,molecular_function DNA binding;…
ENSBGRG00000000387(MMP19)	32;GO:0003674,molecular_function molecular_function;GO:0003824,molecular_function catalytic activity;GO:0004175,molecular_function endopeptidase activity;GO:0004222,molecular_function metalloendopeptidase activity;GO:0004252,molecular_function serine-type endopeptidase activity;GO:0005575,cellular_component cellular_component;GO:0005576,cellular_component extracellular region;GO:0006508,biologica…
ENSBGRG00000000389(ENSBGRG00000000389)	156;GO:0000003,biological_process reproduction;GO:0000228,cellular_component nuclear chromosome;GO:0000280,biological_process nuclear division;GO:0000706,biological_process meiotic DNA double-strand break processing;GO:0000722,biological_process telomere maintenance via recombination;GO:0000723,biological_process telomere maintenance;GO:0000724,biological_process double-strand break repair via ho…
ENSBGRG00000000391(ABHD10)	58;GO:0003674,molecular_function molecular_function;GO:0003824,molecular_function catalytic activity;GO:0004553,molecular_function hydrolase activity, hydrolyzing O-glycosyl compounds;GO:0005575,cellular_component cellular_component;GO:0005622,cellular_component intracellular;GO:0005623,cellular_component cell;GO:0005737,cellular_component cytoplasm;GO:0005739,cellular_component mitochondrion;GO:…
ENSBGRG00000000393(DENND1C)	56;GO:0003674,molecular_function molecular_function;GO:0005085,molecular_function guanyl-nucleotide exchange factor activity;GO:0005088,molecular_function Ras guanyl-nucleotide exchange factor activity;GO:0005488,molecular_function binding;GO:0005515,molecular_function protein binding;GO:0005575,cellular_component cellular_component;GO:0005622,cellular_component intracellular;GO:0005623,cellular_…
ENSBGRG00000000394(ACVR1B)	408;GO:0000003,biological_process reproduction;GO:0000082,biological_process G1/S transition of mitotic cell cycle;GO:0000166,molecular_function nucleotide binding;GO:0000278,biological_process mitotic cell cycle;GO:0000902,biological_process cell morphogenesis;GO:0000904,biological_process cell morphogenesis involved in differentiation;GO:0001558,biological_process regulation of cell growth;GO:0…
ENSBGRG00000000395(PPP2R2A)	247;GO:0000086,biological_process G2/M transition of mitotic cell cycle;GO:0000159,cellular_component protein phosphatase type 2A complex;GO:0000184,biological_process nuclear-transcribed mRNA catabolic process, nonsense-mediated decay;GO:0000226,biological_process microtubule cytoskeleton organization;GO:0000278,biological_process mitotic cell cycle;GO:0000956,biological_process nuclear-transcri…
ENSBGRG00000000396(SHROOM1)	27;GO:0000902,biological_process cell morphogenesis;GO:0003674,molecular_function molecular_function;GO:0003779,molecular_function actin binding;GO:0005488,molecular_function binding;GO:0005515,molecular_function protein binding;GO:0006996,biological_process organelle organization;GO:0007010,biological_process cytoskeleton organization;GO:0007015,biological_process actin filament organization;GO:…
ENSBGRG00000000398(ASF1B)	161;GO:0000003,biological_process reproduction;GO:0000122,biological_process negative regulation of transcription by RNA polymerase II;GO:0000228,cellular_component nuclear chromosome;GO:0000785,cellular_component chromatin;GO:0000790,cellular_component nuclear chromatin;GO:0001085,molecular_function RNA polymerase II transcription factor binding;GO:0001103,molecular_function RNA polymerase II re…
ENSBGRG00000000399(CRLF1)	114;GO:0001655,biological_process urogenital system development;GO:0001657,biological_process ureteric bud development;GO:0001822,biological_process kidney development;GO:0001823,biological_process mesonephros development;GO:0001932,biological_process regulation of protein phosphorylation;GO:0001934,biological_process positive regulation of protein phosphorylation;GO:0003674,molecular_function mo…
ENSBGRG00000000405(MFSD2A)	105;GO:0003674,molecular_function molecular_function;GO:0005215,molecular_function transporter activity;GO:0005319,molecular_function lipid transporter activity;GO:0005342,molecular_function organic acid transmembrane transporter activity;GO:0005548,molecular_function phospholipid transporter activity;GO:0005575,cellular_component cellular_component;GO:0005623,cellular_component cell;GO:0005886,c…
ENSBGRG00000000408(LRP6)	615;GO:0000003,biological_process reproduction;GO:0000902,biological_process cell morphogenesis;GO:0000904,biological_process cell morphogenesis involved in differentiation;GO:0001101,biological_process response to acid chemical;GO:0001501,biological_process skeletal system development;GO:0001654,biological_process eye development;GO:0001664,molecular_function G protein-coupled receptor binding;G…
oliferation;GO:0072175,biological_process epithelial tube formation;GO:0072359,biological_process circulatory system development;GO:0072503,biological_process cellular divalent inorganic cation homeostasis;GO:0072507,biological_process divalent inorganic cation homeostasis;GO:0072657,biological_process protein localization to membrane;GO:0072659,biological_process protein localization to plasma m…
ENSBGRG00000000409(CRB3)	42;GO:0003674,molecular_function molecular_function;GO:0005488,molecular_function binding;GO:0005515,molecular_function protein binding;GO:0005575,cellular_component cellular_component;GO:0005623,cellular_component cell;GO:0005886,cellular_component plasma membrane;GO:0005911,cellular_component cell-cell junction;GO:0005923,cellular_component bicellular tight junction;GO:0007043,biological_proces…
ENSBGRG00000000410(TAGLN3)	114;GO:0000122,biological_process negative regulation of transcription by RNA polymerase II;GO:0000976,molecular_function transcription regulatory region sequence-specific DNA binding;GO:0000977,molecular_function RNA polymerase II regulatory region sequence-specific DNA binding;GO:0000978,molecular_function RNA polymerase II proximal promoter sequence-specific DNA binding;GO:0000987,molecular_fu…
ENSBGRG00000000411(C1orf52)	10;GO:0005575,cellular_component cellular_component;GO:0005622,cellular_component intracellular;GO:0005623,cellular_component cell;GO:0005634,cellular_component nucleus;GO:0043226,cellular_component organelle;GO:0043227,cellular_component membrane-bounded organelle;GO:0043229,cellular_component intracellular organelle;GO:0043231,cellular_component intracellular membrane-bounded organelle;GO:00444…
ENSBGRG00000000412(ENSBGRG00000000412)	229;GO:0000041,biological_process transition metal ion transport;GO:0000220,cellular_component vacuolar proton-transporting V-type ATPase, V0 domain;GO:0000323,cellular_component lytic vacuole;GO:0001775,biological_process cell activation;GO:0002252,biological_process immune effector process;GO:0002263,biological_process cell activation involved in immune response;GO:0002274,biological_process my…
ENSBGRG00000000413(ENSBGRG00000000413)	59;GO:0005575,cellular_component cellular_component;GO:0005622,cellular_component intracellular;GO:0005623,cellular_component cell;GO:0005737,cellular_component cytoplasm;GO:0005783,cellular_component endoplasmic reticulum;GO:0005789,cellular_component endoplasmic reticulum membrane;GO:0006464,biological_process cellular protein modification process;GO:0006486,biological_process protein glycosyla…
ENSBGRG00000000415(NUP37)	80;GO:0000775,cellular_component chromosome, centromeric region;GO:0000776,cellular_component kinetochore;GO:0000777,cellular_component condensed chromosome kinetochore;GO:0000779,cellular_component condensed chromosome, centromeric region;GO:0000793,cellular_component condensed chromosome;GO:0005575,cellular_component cellular_component;GO:0005622,cellular_component intracellular;GO:0005623,cell…
ENSBGRG00000000417(ETNK1)	112;GO:0001666,biological_process response to hypoxia;GO:0003008,biological_process system process;GO:0003674,molecular_function molecular_function;GO:0003824,molecular_function catalytic activity;GO:0004103,molecular_function choline kinase activity;GO:0004305,molecular_function ethanolamine kinase activity;GO:0005575,cellular_component cellular_component;GO:0005622,cellular_component intracellu…
ENSBGRG00000000418(FGF12)	149;GO:0000165,biological_process MAPK cascade;GO:0001508,biological_process action potential;GO:0002028,biological_process regulation of sodium ion transport;GO:0003008,biological_process system process;GO:0003012,biological_process muscle system process;GO:0003013,biological_process circulatory system process;GO:0003015,biological_process heart process;GO:0003254,biological_process regulation o…
ENSBGRG00000000420(EIF4G3)	147;GO:0000003,biological_process reproduction;GO:0000280,biological_process nuclear division;GO:0000339,molecular_function RNA cap binding;GO:0000340,molecular_function RNA 7-methylguanosine cap binding;GO:0001932,biological_process regulation of protein phosphorylation;GO:0001934,biological_process positive regulation of protein phosphorylation;GO:0003006,biological_process developmental proces…
ENSBGRG00000000421(ENSBGRG00000000421)	237;GO:0000122,biological_process negative regulation of transcription by RNA polymerase II;GO:0000902,biological_process cell morphogenesis;GO:0000904,biological_process cell morphogenesis involved in differentiation;GO:0000976,molecular_function transcription regulatory region sequence-specific DNA binding;GO:0000977,molecular_function RNA polymerase II regulatory region sequence-specific DNA b…
ENSBGRG00000000422(RPRD2)	76;GO:0000228,cellular_component nuclear chromosome;GO:0000428,cellular_component DNA-directed RNA polymerase complex;GO:0000785,cellular_component chromatin;GO:0000790,cellular_component nuclear chromatin;GO:0005575,cellular_component cellular_component;GO:0005622,cellular_component intracellular;GO:0005623,cellular_component cell;GO:0005634,cellular_component nucleus;GO:0005654,cellular_compone…
ENSBGRG00000000424(C8B)	68;GO:0002252,biological_process immune effector process;GO:0002253,biological_process activation of immune response;GO:0002376,biological_process immune system process;GO:0002673,biological_process regulation of acute inflammatory response;GO:0002682,biological_process regulation of immune system process;GO:0002684,biological_process positive regulation of immune system process;GO:0002697,biolog…
ENSBGRG00000000425(COPS7A)	114;GO:0000003,biological_process reproduction;GO:0000338,biological_process protein deneddylation;GO:0000715,biological_process nucleotide-excision repair, DNA damage recognition;GO:0002009,biological_process morphogenesis of an epithelium;GO:0003006,biological_process developmental process involved in reproduction;GO:0003674,molecular_function molecular_function;GO:0005488,molecular_function bi…
ENSBGRG00000000427(TMEM59L)	5;GO:0005575,cellular_component cellular_component;GO:0016020,cellular_component membrane;GO:0016021,cellular_component integral component of membrane;GO:0031224,cellular_component intrinsic component of membrane;GO:0044425,cellular_component membrane part
ENSBGRG00000000428(ATR)	210;GO:0000003,biological_process reproduction;GO:0000075,biological_process cell cycle checkpoint;GO:0000076,biological_process DNA replication checkpoint;GO:0000077,biological_process DNA damage checkpoint;GO:0000228,cellular_component nuclear chromosome;GO:0000278,biological_process mitotic cell cycle;GO:0000280,biological_process nuclear division;GO:0000706,biological_process meiotic DNA doub…
ENSBGRG00000000429(CAAP1)	6;GO:0003008,biological_process system process;GO:0007600,biological_process sensory perception;GO:0008150,biological_process biological_process;GO:0019233,biological_process sensory perception of pain;GO:0032501,biological_process multicellular organismal process;GO:0050877,biological_process nervous system process
ENSBGRG00000000430(SLC25A23)	117;GO:0000295,molecular_function adenine nucleotide transmembrane transporter activity;GO:0002082,biological_process regulation of oxidative phosphorylation;GO:0003674,molecular_function molecular_function;GO:0005215,molecular_function transporter activity;GO:0005346,molecular_function purine ribonucleotide transmembrane transporter activity;GO:0005347,molecular_function ATP transmembrane transp…
ENSBGRG00000000431(GDF9)	158;GO:0000003,biological_process reproduction;GO:0001555,biological_process oocyte growth;GO:0001558,biological_process regulation of cell growth;GO:0001932,biological_process regulation of protein phosphorylation;GO:0001934,biological_process positive regulation of protein phosphorylation;GO:0003006,biological_process developmental process involved in reproduction;GO:0003674,molecular_function …
ENSBGRG00000000433(TBC1D5)	119;GO:0002090,biological_process regulation of receptor internalization;GO:0002092,biological_process positive regulation of receptor internalization;GO:0003674,molecular_function molecular_function;GO:0005096,molecular_function GTPase activator activity;GO:0005488,molecular_function binding;GO:0005515,molecular_function protein binding;GO:0005575,cellular_component cellular_component;GO:0005622…
ENSBGRG00000000435(SLU7)	127;GO:0000245,biological_process spliceosomal complex assembly;GO:0000375,biological_process RNA splicing, via transesterification reactions;GO:0000377,biological_process RNA splicing, via transesterification reactions with bulged adenosine as nucleophile;GO:0000380,biological_process alternative mRNA splicing, via spliceosome;GO:0000386,molecular_function second spliceosomal transesterification…
ENSBGRG00000000437(OSBPL6)	70;GO:0003674,molecular_function molecular_function;GO:0005215,molecular_function transporter activity;GO:0005319,molecular_function lipid transporter activity;GO:0005575,cellular_component cellular_component;GO:0005622,cellular_component intracellular;GO:0005623,cellular_component cell;GO:0005634,cellular_component nucleus;GO:0005635,cellular_component nuclear envelope;GO:0005737,cellular_compon…
ENSBGRG00000000438(ENSBGRG00000000438)	146;GO:0001637,molecular_function G protein-coupled chemoattractant receptor activity;GO:0001653,molecular_function peptide receptor activity;GO:0002376,biological_process immune system process;GO:0003674,molecular_function molecular_function;GO:0004888,molecular_function transmembrane signaling receptor activity;GO:0004896,molecular_function cytokine receptor activity;GO:0004930,molecular_functi…
ENSBGRG00000000440(PYM1)	110;GO:0000184,biological_process nuclear-transcribed mRNA catabolic process, nonsense-mediated decay;GO:0000956,biological_process nuclear-transcribed mRNA catabolic process;GO:0003674,molecular_function molecular_function;GO:0003676,molecular_function nucleic acid binding;GO:0003723,molecular_function RNA binding;GO:0005488,molecular_function binding;GO:0005515,molecular_function protein bindin…
ENSBGRG00000000444(ENSBGRG00000000444)	171;GO:0001666,biological_process response to hypoxia;GO:0002252,biological_process immune effector process;GO:0002376,biological_process immune system process;GO:0003674,molecular_function molecular_function;GO:0005488,molecular_function binding;GO:0005515,molecular_function protein binding;GO:0005521,molecular_function lamin binding;GO:0005575,cellular_component cellular_component;GO:0005622,ce…
ENSBGRG00000000446(PDE1B)	225;GO:0000003,biological_process reproduction;GO:0000302,biological_process response to reactive oxygen species;GO:0001505,biological_process regulation of neurotransmitter levels;GO:0001975,biological_process response to amphetamine;GO:0002376,biological_process immune system process;GO:0002520,biological_process immune system development;GO:0002521,biological_process leukocyte differentiation;…
ENSBGRG00000000449(PIANP)	19;GO:0002682,biological_process regulation of immune system process;GO:0005575,cellular_component cellular_component;GO:0005623,cellular_component cell;GO:0005886,cellular_component plasma membrane;GO:0005912,cellular_component adherens junction;GO:0008150,biological_process biological_process;GO:0016020,cellular_component membrane;GO:0016323,cellular_component basolateral plasma membrane;GO:003…
ENSBGRG00000000450(TMPRSS7)	23;GO:0003674,molecular_function molecular_function;GO:0003824,molecular_function catalytic activity;GO:0005575,cellular_component cellular_component;GO:0005623,cellular_component cell;GO:0005886,cellular_component plasma membrane;GO:0006508,biological_process proteolysis;GO:0006807,biological_process nitrogen compound metabolic process;GO:0008150,biological_process biological_process;GO:0008152,…
ENSBGRG00000000453(ADGRL1)	93;GO:0003674,molecular_function molecular_function;GO:0004888,molecular_function transmembrane signaling receptor activity;GO:0004930,molecular_function G protein-coupled receptor activity;GO:0005488,molecular_function binding;GO:0005515,molecular_function protein binding;GO:0005575,cellular_component cellular_component;GO:0005623,cellular_component cell;GO:0005886,cellular_component plasma memb…
ENSBGRG00000000455(PLAA)	210;GO:0001558,biological_process regulation of cell growth;GO:0002237,biological_process response to molecule of bacterial origin;GO:0003674,molecular_function molecular_function;GO:0005488,molecular_function binding;GO:0005515,molecular_function protein binding;GO:0005575,cellular_component cellular_component;GO:0005576,cellular_component extracellular region;GO:0005615,cellular_component extra…
ENSBGRG00000000456(SYDE2)	34;GO:0003674,molecular_function molecular_function;GO:0005096,molecular_function GTPase activator activity;GO:0005575,cellular_component cellular_component;GO:0005622,cellular_component intracellular;GO:0005623,cellular_component cell;GO:0005737,cellular_component cytoplasm;GO:0005829,cellular_component cytosol;GO:0008047,molecular_function enzyme activator activity;GO:0008150,biological_process…
ENSBGRG00000000458(ENSBGRG00000000458)	6;GO:0005575,cellular_component cellular_component;GO:0005622,cellular_component intracellular;GO:0005623,cellular_component cell;GO:0005737,cellular_component cytoplasm;GO:0044424,cellular_component intracellular part;GO:0044464,cellular_component cell part
ENSBGRG00000000459(ENSBGRG00000000459)	84;GO:0000151,cellular_component ubiquitin ligase complex;GO:0003674,molecular_function molecular_function;GO:0005488,molecular_function binding;GO:0005515,molecular_function protein binding;GO:0005575,cellular_component cellular_component;GO:0005622,cellular_component intracellular;GO:0005623,cellular_component cell;GO:0005634,cellular_component nucleus;GO:0006464,biological_process cellular pro…
ENSBGRG00000000460(IL17RA)	115;GO:0001775,biological_process cell activation;GO:0001817,biological_process regulation of cytokine production;GO:0001819,biological_process positive regulation of cytokine production;GO:0002376,biological_process immune system process;GO:0002791,biological_process regulation of peptide secretion;GO:0002793,biological_process positive regulation of peptide secretion;GO:0003674,molecular_functi…
ENSBGRG00000000461(NR4A3)	462;GO:0000122,biological_process negative regulation of transcription by RNA polymerase II;GO:0000302,biological_process response to reactive oxygen species;GO:0000902,biological_process cell morphogenesis;GO:0000904,biological_process cell morphogenesis involved in differentiation;GO:0000976,molecular_function transcription regulatory region sequence-specific DNA binding;GO:0000977,molecular_fu…
ENSBGRG00000000463(WASHC3)	36;GO:0003674,molecular_function molecular_function;GO:0005488,molecular_function binding;GO:0005515,molecular_function protein binding;GO:0005575,cellular_component cellular_component;GO:0005622,cellular_component intracellular;GO:0005623,cellular_component cell;GO:0005737,cellular_component cytoplasm;GO:0007275,biological_process multicellular organism development;GO:0007568,biological_process …
ENSBGRG00000000464(DGKA)	73;GO:0001775,biological_process cell activation;GO:0003674,molecular_function molecular_function;GO:0003824,molecular_function catalytic activity;GO:0004143,molecular_function diacylglycerol kinase activity;GO:0005488,molecular_function binding;GO:0005543,molecular_function phospholipid binding;GO:0005575,cellular_component cellular_component;GO:0005622,cellular_component intracellular;GO:000562…
ENSBGRG00000000466(KLHL26)	47;GO:0000003,biological_process reproduction;GO:0000151,cellular_component ubiquitin ligase complex;GO:0003006,biological_process developmental process involved in reproduction;GO:0005575,cellular_component cellular_component;GO:0005622,cellular_component intracellular;GO:0005623,cellular_component cell;GO:0005737,cellular_component cytoplasm;GO:0007275,biological_process multicellular organism …
ENSBGRG00000000467(ZNF384)	132;GO:0000976,molecular_function transcription regulatory region sequence-specific DNA binding;GO:0000977,molecular_function RNA polymerase II regulatory region sequence-specific DNA binding;GO:0000978,molecular_function RNA polymerase II proximal promoter sequence-specific DNA binding;GO:0000981,molecular_function DNA-binding transcription factor activity, RNA polymerase II-specific;GO:0000982,…
ENSBGRG00000000468(ENSBGRG00000000468)	135;GO:0003674,molecular_function molecular_function;GO:0003824,molecular_function catalytic activity;GO:0005488,molecular_function binding;GO:0005575,cellular_component cellular_component;GO:0005622,cellular_component intracellular;GO:0005623,cellular_component cell;GO:0005737,cellular_component cytoplasm;GO:0005739,cellular_component mitochondrion;GO:0005740,cellular_component mitochondrial env…
ENSBGRG00000000469(NFIB)	267;GO:0000122,biological_process negative regulation of transcription by RNA polymerase II;GO:0000902,biological_process cell morphogenesis;GO:0000904,biological_process cell morphogenesis involved in differentiation;GO:0000976,molecular_function transcription regulatory region sequence-specific DNA binding;GO:0000977,molecular_function RNA polymerase II regulatory region sequence-specific DNA b…
ENSBGRG00000000471(SLC5A9)	56;GO:0003674,molecular_function molecular_function;GO:0005215,molecular_function transporter activity;GO:0005355,molecular_function glucose transmembrane transporter activity;GO:0005362,molecular_function low-affinity glucose:sodium symporter activity;GO:0005402,molecular_function carbohydrate:cation symporter activity;GO:0005412,molecular_function glucose:sodium symporter activity;GO:0005575,ce…
ENSBGRG00000000475(LY9)	66;GO:0001775,biological_process cell activation;GO:0001817,biological_process regulation of cytokine production;GO:0001819,biological_process positive regulation of cytokine production;GO:0002250,biological_process adaptive immune response;GO:0002252,biological_process immune effector process;GO:0002263,biological_process cell activation involved in immune response;GO:0002285,biological_process …
ENSBGRG00000000478(IHH)	614;GO:0000003,biological_process reproduction;GO:0000578,biological_process embryonic axis specification;GO:0000902,biological_process cell morphogenesis;GO:0000904,biological_process cell morphogenesis involved in differentiation;GO:0001501,biological_process skeletal system development;GO:0001503,biological_process ossification;GO:0001525,biological_process angiogenesis;GO:0001558,biological_p…
biological_process limb development;GO:0060219,biological_process camera-type eye photoreceptor cell differentiation;GO:0060220,biological_process camera-type eye photoreceptor cell fate commitment;GO:0060249,biological_process anatomical structure homeostasis;GO:0060255,biological_process regulation of macromolecule metabolic process;GO:0060284,biological_process regulation of cell development;G…
ENSBGRG00000000479(ENSBGRG00000000479)	106;GO:0000139,cellular_component Golgi membrane;GO:0003674,molecular_function molecular_function;GO:0003796,molecular_function lysozyme activity;GO:0003824,molecular_function catalytic activity;GO:0004553,molecular_function hydrolase activity, hydrolyzing O-glycosyl compounds;GO:0005488,molecular_function binding;GO:0005515,molecular_function protein binding;GO:0005575,cellular_component cellula…
ENSBGRG00000000480(SLC25A41)	70;GO:0000295,molecular_function adenine nucleotide transmembrane transporter activity;GO:0003674,molecular_function molecular_function;GO:0005215,molecular_function transporter activity;GO:0005346,molecular_function purine ribonucleotide transmembrane transporter activity;GO:0005347,molecular_function ATP transmembrane transporter activity;GO:0005575,cellular_component cellular_component;GO:0005…
ENSBGRG00000000487(ENSBGRG00000000487)	161;GO:0000139,cellular_component Golgi membrane;GO:0000226,biological_process microtubule cytoskeleton organization;GO:0000278,biological_process mitotic cell cycle;GO:0000280,biological_process nuclear division;GO:0000902,biological_process cell morphogenesis;GO:0003674,molecular_function molecular_function;GO:0005488,molecular_function binding;GO:0005515,molecular_function protein binding;GO:0…
ENSBGRG00000000490(PNMA2)	12;GO:0008150,biological_process biological_process;GO:0010941,biological_process regulation of cell death;GO:0010942,biological_process positive regulation of cell death;GO:0042981,biological_process regulation of apoptotic process;GO:0043065,biological_process positive regulation of apoptotic process;GO:0043067,biological_process regulation of programmed cell death;GO:0043068,biological_process…
ENSBGRG00000000492(ENSBGRG00000000492)	187;GO:0000003,biological_process reproduction;GO:0000070,biological_process mitotic sister chromatid segregation;GO:0000278,biological_process mitotic cell cycle;GO:0000280,biological_process nuclear division;GO:0000819,biological_process sister chromatid segregation;GO:0000981,molecular_function DNA-binding transcription factor activity, RNA polymerase II-specific;GO:0001558,biological_process …
ENSBGRG00000000493(ETNPPL)	85;GO:0002376,biological_process immune system process;GO:0002520,biological_process immune system development;GO:0003674,molecular_function molecular_function;GO:0003824,molecular_function catalytic activity;GO:0005488,molecular_function binding;GO:0005515,molecular_function protein binding;GO:0005575,cellular_component cellular_component;GO:0005622,cellular_component intracellular;GO:0005623,ce…
ENSBGRG00000000494(DNAI3)	28;GO:0003674,molecular_function molecular_function;GO:0005488,molecular_function binding;GO:0005515,molecular_function protein binding;GO:0005575,cellular_component cellular_component;GO:0005622,cellular_component intracellular;GO:0005623,cellular_component cell;GO:0005856,cellular_component cytoskeleton;GO:0005875,cellular_component microtubule associated complex;GO:0006928,biological_process m…
ENSBGRG00000000499(CCDC50)	21;GO:0003008,biological_process system process;GO:0003674,molecular_function molecular_function;GO:0005488,molecular_function binding;GO:0005515,molecular_function protein binding;GO:0005575,cellular_component cellular_component;GO:0005622,cellular_component intracellular;GO:0005623,cellular_component cell;GO:0005737,cellular_component cytoplasm;GO:0005829,cellular_component cytosol;GO:0007600,b…
ENSBGRG00000000500(PLPPR1)	64;GO:0003674,molecular_function molecular_function;GO:0003824,molecular_function catalytic activity;GO:0005575,cellular_component cellular_component;GO:0005622,cellular_component intracellular;GO:0005623,cellular_component cell;GO:0005634,cellular_component nucleus;GO:0005654,cellular_component nucleoplasm;GO:0005886,cellular_component plasma membrane;GO:0005887,cellular_component integral compo…
ENSBGRG00000000501(TAMALIN)	84;GO:0000226,biological_process microtubule cytoskeleton organization;GO:0000278,biological_process mitotic cell cycle;GO:0000280,biological_process nuclear division;GO:0003674,molecular_function molecular_function;GO:0005488,molecular_function binding;GO:0005515,molecular_function protein binding;GO:0005575,cellular_component cellular_component;GO:0005622,cellular_component intracellular;GO:000…
ENSBGRG00000000502(CD244)	150;GO:0001773,biological_process myeloid dendritic cell activation;GO:0001775,biological_process cell activation;GO:0001817,biological_process regulation of cytokine production;GO:0001819,biological_process positive regulation of cytokine production;GO:0002252,biological_process immune effector process;GO:0002263,biological_process cell activation involved in immune response;GO:0002274,biologica…
ENSBGRG00000000503(GCLM)	209;GO:0000096,biological_process sulfur amino acid metabolic process;GO:0001101,biological_process response to acid chemical;GO:0001678,biological_process cellular glucose homeostasis;GO:0001775,biological_process cell activation;GO:0003008,biological_process system process;GO:0003013,biological_process circulatory system process;GO:0003018,biological_process vascular process in circulatory syst…
ENSBGRG00000000504(AFF4)	212;GO:0000003,biological_process reproduction;GO:0000785,cellular_component chromatin;GO:0000910,biological_process cytokinesis;GO:0000912,biological_process assembly of actomyosin apparatus involved in cytokinesis;GO:0000915,biological_process actomyosin contractile ring assembly;GO:0001085,molecular_function RNA polymerase II transcription factor binding;GO:0001650,cellular_component fibrillar…
ENSBGRG00000000507(STX17)	173;GO:0000045,biological_process autophagosome assembly;GO:0000149,molecular_function SNARE binding;GO:0000421,cellular_component autophagosome membrane;GO:0001505,biological_process regulation of neurotransmitter levels;GO:0003674,molecular_function molecular_function;GO:0005484,molecular_function SNAP receptor activity;GO:0005488,molecular_function binding;GO:0005515,molecular_function protein…
ENSBGRG00000000508(KIF1A)	130;GO:0003674,molecular_function molecular_function;GO:0003774,molecular_function motor activity;GO:0003777,molecular_function microtubule motor activity;GO:0003824,molecular_function catalytic activity;GO:0005488,molecular_function binding;GO:0005515,molecular_function protein binding;GO:0005575,cellular_component cellular_component;GO:0005622,cellular_component intracellular;GO:0005623,cellula…
ENSBGRG00000000513(MYCL)	64;GO:0000981,molecular_function DNA-binding transcription factor activity, RNA polymerase II-specific;GO:0003674,molecular_function molecular_function;GO:0003676,molecular_function nucleic acid binding;GO:0003677,molecular_function DNA binding;GO:0003700,molecular_function DNA-binding transcription factor activity;GO:0005488,molecular_function binding;GO:0005575,cellular_component cellular_compo…
ENSBGRG00000000516(ANLN)	232;GO:0000003,biological_process reproduction;GO:0000278,biological_process mitotic cell cycle;GO:0000280,biological_process nuclear division;GO:0000281,biological_process mitotic cytokinesis;GO:0000910,biological_process cytokinesis;GO:0000912,biological_process assembly of actomyosin apparatus involved in cytokinesis;GO:0000915,biological_process actomyosin contractile ring assembly;GO:0000921…
ENSBGRG00000000517(KHSRP)	187;GO:0000003,biological_process reproduction;GO:0000375,biological_process RNA splicing, via transesterification reactions;GO:0000381,biological_process regulation of alternative mRNA splicing, via spliceosome;GO:0001505,biological_process regulation of neurotransmitter levels;GO:0003674,molecular_function molecular_function;GO:0003676,molecular_function nucleic acid binding;GO:0003723,molecula…
ENSBGRG00000000520(DPYSL2)	201;GO:0001558,biological_process regulation of cell growth;GO:0001975,biological_process response to amphetamine;GO:0003008,biological_process system process;GO:0003674,molecular_function molecular_function;GO:0003824,molecular_function catalytic activity;GO:0004157,molecular_function dihydropyrimidinase activity;GO:0005488,molecular_function binding;GO:0005515,molecular_function protein binding…
ENSBGRG00000000523(NR4A1)	249;GO:0000981,molecular_function DNA-binding transcription factor activity, RNA polymerase II-specific;GO:0000982,molecular_function DNA-binding transcription factor activity, RNA polymerase II-specific;GO:0001077,molecular_function DNA-binding transcription activator activity, RNA polymerase II-specific;GO:0001228,molecular_function DNA-binding transcription activator activity, RNA polymerase I…
ENSBGRG00000000525(ENSBGRG00000000525)	104;GO:0003674,molecular_function molecular_function;GO:0003824,molecular_function catalytic activity;GO:0003954,molecular_function NADH dehydrogenase activity;GO:0005575,cellular_component cellular_component;GO:0005622,cellular_component intracellular;GO:0005623,cellular_component cell;GO:0005737,cellular_component cytoplasm;GO:0005739,cellular_component mitochondrion;GO:0005740,cellular_compone…
ENSBGRG00000000526(ADGRE5)	103;GO:0001775,biological_process cell activation;GO:0002252,biological_process immune effector process;GO:0002263,biological_process cell activation involved in immune response;GO:0002274,biological_process myeloid leukocyte activation;GO:0002275,biological_process myeloid cell activation involved in immune response;GO:0002283,biological_process neutrophil activation involved in immune response;…
ENSBGRG00000000528(MGAT5)	66;GO:0000139,cellular_component Golgi membrane;GO:0003674,molecular_function molecular_function;GO:0003824,molecular_function catalytic activity;GO:0005488,molecular_function binding;GO:0005515,molecular_function protein binding;GO:0005516,molecular_function calmodulin binding;GO:0005575,cellular_component cellular_component;GO:0005622,cellular_component intracellular;GO:0005623,cellular_compone…
ENSBGRG00000000529(ERP44)	107;GO:0001775,biological_process cell activation;GO:0002252,biological_process immune effector process;GO:0002263,biological_process cell activation involved in immune response;GO:0002274,biological_process myeloid leukocyte activation;GO:0002275,biological_process myeloid cell activation involved in immune response;GO:0002283,biological_process neutrophil activation involved in immune response;…
ENSBGRG00000000530(SOX5)	204;GO:0000981,molecular_function DNA-binding transcription factor activity, RNA polymerase II-specific;GO:0001067,molecular_function regulatory region nucleic acid binding;GO:0001501,biological_process skeletal system development;GO:0001701,biological_process in utero embryonic development;GO:0001708,biological_process cell fate specification;GO:0001709,biological_process cell fate determination…
ENSBGRG00000000533(GCSAM)	47;GO:0002682,biological_process regulation of immune system process;GO:0002683,biological_process negative regulation of immune system process;GO:0002685,biological_process regulation of leukocyte migration;GO:0002686,biological_process negative regulation of leukocyte migration;GO:0003674,molecular_function molecular_function;GO:0003779,molecular_function actin binding;GO:0005488,molecular_func…
ENSBGRG00000000534(DNTTIP2)	26;GO:0003674,molecular_function molecular_function;GO:0003676,molecular_function nucleic acid binding;GO:0003723,molecular_function RNA binding;GO:0005488,molecular_function binding;GO:0005575,cellular_component cellular_component;GO:0005622,cellular_component intracellular;GO:0005623,cellular_component cell;GO:0005634,cellular_component nucleus;GO:0005730,cellular_component nucleolus;GO:0031974…
ENSBGRG00000000535(ENSBGRG00000000535)	148;GO:0000122,biological_process negative regulation of transcription by RNA polymerase II;GO:0000976,molecular_function transcription regulatory region sequence-specific DNA binding;GO:0000977,molecular_function RNA polymerase II regulatory region sequence-specific DNA binding;GO:0000978,molecular_function RNA polymerase II proximal promoter sequence-specific DNA binding;GO:0000981,molecular_fu…
ENSBGRG00000000537(ENSBGRG00000000537)	109;GO:0002118,biological_process aggressive behavior;GO:0002121,biological_process inter-male aggressive behavior;GO:0003674,molecular_function molecular_function;GO:0003676,molecular_function nucleic acid binding;GO:0003723,molecular_function RNA binding;GO:0005488,molecular_function binding;GO:0005575,cellular_component cellular_component;GO:0005622,cellular_component intracellular;GO:0005623,…
ENSBGRG00000000539(ENSBGRG00000000539)	481;GO:0000302,biological_process response to reactive oxygen species;GO:0001530,molecular_function lipopolysaccharide binding;GO:0001666,biological_process response to hypoxia;GO:0001775,biological_process cell activation;GO:0001816,biological_process cytokine production;GO:0001817,biological_process regulation of cytokine production;GO:0001819,biological_process positive regulation of cytokine …
ENSBGRG00000000541(ENSBGRG00000000541)	85;GO:0001932,biological_process regulation of protein phosphorylation;GO:0001933,biological_process negative regulation of protein phosphorylation;GO:0003674,molecular_function molecular_function;GO:0004857,molecular_function enzyme inhibitor activity;GO:0004864,molecular_function protein phosphatase inhibitor activity;GO:0004865,molecular_function protein serine/threonine phosphatase inhibitor …
ENSBGRG00000000542(CRTC1)	168;GO:0003008,biological_process system process;GO:0003674,molecular_function molecular_function;GO:0005488,molecular_function binding;GO:0005515,molecular_function protein binding;GO:0005575,cellular_component cellular_component;GO:0005622,cellular_component intracellular;GO:0005623,cellular_component cell;GO:0005634,cellular_component nucleus;GO:0005654,cellular_component nucleoplasm;GO:000573…
ENSBGRG00000000543(GPNMB)	230;GO:0001503,biological_process ossification;GO:0001649,biological_process osteoblast differentiation;GO:0001817,biological_process regulation of cytokine production;GO:0001818,biological_process negative regulation of cytokine production;GO:0001932,biological_process regulation of protein phosphorylation;GO:0001934,biological_process positive regulation of protein phosphorylation;GO:0002682,bi…
ENSBGRG00000000546(TRIT1)	72;GO:0000959,biological_process mitochondrial RNA metabolic process;GO:0000963,biological_process mitochondrial RNA processing;GO:0003674,molecular_function molecular_function;GO:0003824,molecular_function catalytic activity;GO:0005575,cellular_component cellular_component;GO:0005622,cellular_component intracellular;GO:0005623,cellular_component cell;GO:0005634,cellular_component nucleus;GO:0005…
ENSBGRG00000000548(ENSBGRG00000000548)	171;GO:0000123,cellular_component histone acetyltransferase complex;GO:0003674,molecular_function molecular_function;GO:0003712,molecular_function transcription coregulator activity;GO:0003713,molecular_function transcription coactivator activity;GO:0005488,molecular_function binding;GO:0005515,molecular_function protein binding;GO:0005575,cellular_component cellular_component;GO:0005622,cellular…
ENSBGRG00000000549(ATG101)	97;GO:0000045,biological_process autophagosome assembly;GO:0000407,cellular_component phagophore assembly site;GO:0002165,biological_process instar larval or pupal development;GO:0003674,molecular_function molecular_function;GO:0005488,molecular_function binding;GO:0005515,molecular_function protein binding;GO:0005575,cellular_component cellular_component;GO:0005622,cellular_component intracellul…
ENSBGRG00000000550(NEMP2)	17;GO:0005575,cellular_component cellular_component;GO:0005622,cellular_component intracellular;GO:0005623,cellular_component cell;GO:0005634,cellular_component nucleus;GO:0005635,cellular_component nuclear envelope;GO:0012505,cellular_component endomembrane system;GO:0031967,cellular_component organelle envelope;GO:0031975,cellular_component envelope;GO:0043226,cellular_component organelle;GO:00…
ENSBGRG00000000552(ATP10B)	97;GO:0003674,molecular_function molecular_function;GO:0003824,molecular_function catalytic activity;GO:0004012,molecular_function phospholipid-translocating ATPase activity;GO:0005215,molecular_function transporter activity;GO:0005319,molecular_function lipid transporter activity;GO:0005548,molecular_function phospholipid transporter activity;GO:0005575,cellular_component cellular_component;GO:0…
ENSBGRG00000000553(C8A)	70;GO:0001848,molecular_function complement binding;GO:0002252,biological_process immune effector process;GO:0002253,biological_process activation of immune response;GO:0002376,biological_process immune system process;GO:0002673,biological_process regulation of acute inflammatory response;GO:0002682,biological_process regulation of immune system process;GO:0002684,biological_process positive regu…
ENSBGRG00000000555(SLC9C1)	93;GO:0003674,molecular_function molecular_function;GO:0005215,molecular_function transporter activity;GO:0005451,molecular_function monovalent cation:proton antiporter activity;GO:0005575,cellular_component cellular_component;GO:0005623,cellular_component cell;GO:0005886,cellular_component plasma membrane;GO:0005929,cellular_component cilium;GO:0006810,biological_process transport;GO:0006811,bio…
ENSBGRG00000000557(TARS2)	81;GO:0000959,biological_process mitochondrial RNA metabolic process;GO:0002161,molecular_function aminoacyl-tRNA editing activity;GO:0003674,molecular_function molecular_function;GO:0003824,molecular_function catalytic activity;GO:0004812,molecular_function aminoacyl-tRNA ligase activity;GO:0004829,molecular_function threonine-tRNA ligase activity;GO:0005488,molecular_function binding;GO:0005515…
ENSBGRG00000000559(HDHD5)	34;GO:0005575,cellular_component cellular_component;GO:0005622,cellular_component intracellular;GO:0005623,cellular_component cell;GO:0005737,cellular_component cytoplasm;GO:0005739,cellular_component mitochondrion;GO:0006629,biological_process lipid metabolic process;GO:0006644,biological_process phospholipid metabolic process;GO:0006650,biological_process glycerophospholipid metabolic process;G…
ENSBGRG00000000561(MAMDC2)	53;GO:0003674,molecular_function molecular_function;GO:0005488,molecular_function binding;GO:0005539,molecular_function glycosaminoglycan binding;GO:0005575,cellular_component cellular_component;GO:0005576,cellular_component extracellular region;GO:0005614,cellular_component interstitial matrix;GO:0005622,cellular_component intracellular;GO:0005623,cellular_component cell;GO:0005737,cellular_comp…
ENSBGRG00000000565(CELF5)	130;GO:0000381,biological_process regulation of alternative mRNA splicing, via spliceosome;GO:0003674,molecular_function molecular_function;GO:0003676,molecular_function nucleic acid binding;GO:0003723,molecular_function RNA binding;GO:0003727,molecular_function single-stranded RNA binding;GO:0003729,molecular_function mRNA binding;GO:0005488,molecular_function binding;GO:0005515,molecular_functi…
ENSBGRG00000000566(COQ10B)	53;GO:0003674,molecular_function molecular_function;GO:0005488,molecular_function binding;GO:0005575,cellular_component cellular_component;GO:0005622,cellular_component intracellular;GO:0005623,cellular_component cell;GO:0005737,cellular_component cytoplasm;GO:0005739,cellular_component mitochondrion;GO:0005740,cellular_component mitochondrial envelope;GO:0005743,cellular_component mitochondrial …
ENSBGRG00000000571(DRAM1)	23;GO:0000323,cellular_component lytic vacuole;GO:0005575,cellular_component cellular_component;GO:0005622,cellular_component intracellular;GO:0005623,cellular_component cell;GO:0005737,cellular_component cytoplasm;GO:0005764,cellular_component lysosome;GO:0005773,cellular_component vacuole;GO:0008150,biological_process biological_process;GO:0009894,biological_process regulation of catabolic proc…
ENSBGRG00000000573(MRPL50)	77;GO:0000313,cellular_component organellar ribosome;GO:0000315,cellular_component organellar large ribosomal subunit;GO:0005575,cellular_component cellular_component;GO:0005622,cellular_component intracellular;GO:0005623,cellular_component cell;GO:0005737,cellular_component cytoplasm;GO:0005739,cellular_component mitochondrion;GO:0005740,cellular_component mitochondrial envelope;GO:0005743,cellu…
ENSBGRG00000000574(KRT80)	43;GO:0005575,cellular_component cellular_component;GO:0005622,cellular_component intracellular;GO:0005623,cellular_component cell;GO:0005737,cellular_component cytoplasm;GO:0005829,cellular_component cytosol;GO:0005856,cellular_component cytoskeleton;GO:0005882,cellular_component intermediate filament;GO:0007275,biological_process multicellular organism development;GO:0008150,biological_process …
ENSBGRG00000000576(ENSBGRG00000000576)	42;GO:0001772,cellular_component immunological synapse;GO:0002253,biological_process activation of immune response;GO:0002376,biological_process immune system process;GO:0002429,biological_process immune response-activating cell surface receptor signaling pathway;GO:0002682,biological_process regulation of immune system process;GO:0002684,biological_process positive regulation of immune system pr…
ENSBGRG00000000580(ZCCHC10)	6;GO:0003008,biological_process system process;GO:0007600,biological_process sensory perception;GO:0008150,biological_process biological_process;GO:0019233,biological_process sensory perception of pain;GO:0032501,biological_process multicellular organismal process;GO:0050877,biological_process nervous system process
ENSBGRG00000000581(ABCF3)	62;GO:0001932,biological_process regulation of protein phosphorylation;GO:0001934,biological_process positive regulation of protein phosphorylation;GO:0003674,molecular_function molecular_function;GO:0005488,molecular_function binding;GO:0005515,molecular_function protein binding;GO:0005575,cellular_component cellular_component;GO:0005622,cellular_component intracellular;GO:0005623,cellular_compo…
ENSBGRG00000000587(GPSM2)	176;GO:0000132,biological_process establishment of mitotic spindle orientation;GO:0000226,biological_process microtubule cytoskeleton organization;GO:0000278,biological_process mitotic cell cycle;GO:0000922,cellular_component spindle pole;GO:0001709,biological_process cell fate determination;GO:0001965,molecular_function G-protein alpha-subunit binding;GO:0003674,molecular_function molecular_func…
ENSBGRG00000000589(ENSBGRG00000000589)	19;GO:0003674,molecular_function molecular_function;GO:0005488,molecular_function binding;GO:0005515,molecular_function protein binding;GO:0005575,cellular_component cellular_component;GO:0005576,cellular_component extracellular region;GO:0005623,cellular_component cell;GO:0005886,cellular_component plasma membrane;GO:0007155,biological_process cell adhesion;GO:0008150,biological_process biologic…
ENSBGRG00000000591(BCAR3)	84;GO:0001654,biological_process eye development;GO:0001932,biological_process regulation of protein phosphorylation;GO:0001934,biological_process positive regulation of protein phosphorylation;GO:0002088,biological_process lens development in camera-type eye;GO:0002089,biological_process lens morphogenesis in camera-type eye;GO:0003674,molecular_function molecular_function;GO:0005070,molecular_f…
ENSBGRG00000000593(PRKAA2)	485;GO:0000003,biological_process reproduction;GO:0000166,molecular_function nucleotide binding;GO:0000278,biological_process mitotic cell cycle;GO:0000902,biological_process cell morphogenesis;GO:0000904,biological_process cell morphogenesis involved in differentiation;GO:0001101,biological_process response to acid chemical;GO:0001558,biological_process regulation of cell growth;GO:0001678,biolo…
ENSBGRG00000000594(ARL13B)	135;GO:0000902,biological_process cell morphogenesis;GO:0000904,biological_process cell morphogenesis involved in differentiation;GO:0001947,biological_process heart looping;GO:0002009,biological_process morphogenesis of an epithelium;GO:0003002,biological_process regionalization;GO:0003007,biological_process heart morphogenesis;GO:0003143,biological_process embryonic heart tube morphogenesis;GO:…
ENSBGRG00000000595(DENND2A)	39;GO:0003674,molecular_function molecular_function;GO:0005085,molecular_function guanyl-nucleotide exchange factor activity;GO:0005088,molecular_function Ras guanyl-nucleotide exchange factor activity;GO:0005488,molecular_function binding;GO:0005515,molecular_function protein binding;GO:0005575,cellular_component cellular_component;GO:0005622,cellular_component intracellular;GO:0005623,cellular_…
ENSBGRG00000000596(ACRBP)	92;GO:0000003,biological_process reproduction;GO:0001669,cellular_component acrosomal vesicle;GO:0002080,cellular_component acrosomal membrane;GO:0003006,biological_process developmental process involved in reproduction;GO:0003674,molecular_function molecular_function;GO:0005575,cellular_component cellular_component;GO:0005576,cellular_component extracellular region;GO:0005622,cellular_component …
ENSBGRG00000000597(KANSL2)	71;GO:0000123,cellular_component histone acetyltransferase complex;GO:0005575,cellular_component cellular_component;GO:0005622,cellular_component intracellular;GO:0005623,cellular_component cell;GO:0005634,cellular_component nucleus;GO:0005654,cellular_component nucleoplasm;GO:0005737,cellular_component cytoplasm;GO:0005829,cellular_component cytosol;GO:0005856,cellular_component cytoskeleton;GO:…
ENSBGRG00000000603(NAB1)	79;GO:0001501,biological_process skeletal system development;GO:0001503,biological_process ossification;GO:0001958,biological_process endochondral ossification;GO:0003674,molecular_function molecular_function;GO:0005488,molecular_function binding;GO:0005515,molecular_function protein binding;GO:0005575,cellular_component cellular_component;GO:0005622,cellular_component intracellular;GO:0005623,ce…
ENSBGRG00000000604(SF3B1)	116;GO:0000245,biological_process spliceosomal complex assembly;GO:0000375,biological_process RNA splicing, via transesterification reactions;GO:0000377,biological_process RNA splicing, via transesterification reactions with bulged adenosine as nucleophile;GO:0000398,biological_process mRNA splicing, via spliceosome;GO:0000785,cellular_component chromatin;GO:0001701,biological_process in utero em…
ENSBGRG00000000608(KRT7)	43;GO:0005575,cellular_component cellular_component;GO:0005622,cellular_component intracellular;GO:0005623,cellular_component cell;GO:0005737,cellular_component cytoplasm;GO:0005829,cellular_component cytosol;GO:0005856,cellular_component cytoskeleton;GO:0005882,cellular_component intermediate filament;GO:0007275,biological_process multicellular organism development;GO:0008150,biological_process …
ENSBGRG00000000610(TMEM163)	55;GO:0003674,molecular_function molecular_function;GO:0005488,molecular_function binding;GO:0005575,cellular_component cellular_component;GO:0005622,cellular_component intracellular;GO:0005623,cellular_component cell;GO:0005737,cellular_component cytoplasm;GO:0005768,cellular_component endosome;GO:0005769,cellular_component early endosome;GO:0005886,cellular_component plasma membrane;GO:0008021,…
ENSBGRG00000000611(ENSBGRG00000000611)	13;GO:0005575,cellular_component cellular_component;GO:0005622,cellular_component intracellular;GO:0005623,cellular_component cell;GO:0005737,cellular_component cytoplasm;GO:0005829,cellular_component cytosol;GO:0005886,cellular_component plasma membrane;GO:0008150,biological_process biological_process;GO:0008283,biological_process cell proliferation;GO:0016020,cellular_component membrane;GO:0044…
ENSBGRG00000000613(GABRB2)	139;GO:0003008,biological_process system process;GO:0003674,molecular_function molecular_function;GO:0004888,molecular_function transmembrane signaling receptor activity;GO:0004890,molecular_function GABA-A receptor activity;GO:0005215,molecular_function transporter activity;GO:0005216,molecular_function ion channel activity;GO:0005230,molecular_function extracellular ligand-gated ion channel act…
ENSBGRG00000000616(ADA2)	237;GO:0000003,biological_process reproduction;GO:0000323,cellular_component lytic vacuole;GO:0001664,molecular_function G protein-coupled receptor binding;GO:0001775,biological_process cell activation;GO:0002164,biological_process larval development;GO:0002252,biological_process immune effector process;GO:0002263,biological_process cell activation involved in immune response;GO:0002274,biologica…
ENSBGRG00000000619(ENSBGRG00000000619)	49;GO:0002682,biological_process regulation of immune system process;GO:0002683,biological_process negative regulation of immune system process;GO:0002694,biological_process regulation of leukocyte activation;GO:0002695,biological_process negative regulation of leukocyte activation;GO:0003674,molecular_function molecular_function;GO:0005102,molecular_function signaling receptor binding;GO:0005488…
ENSBGRG00000000622(COL25A1)	77;GO:0000902,biological_process cell morphogenesis;GO:0000904,biological_process cell morphogenesis involved in differentiation;GO:0001540,molecular_function amyloid-beta binding;GO:0003674,molecular_function molecular_function;GO:0005488,molecular_function binding;GO:0005539,molecular_function glycosaminoglycan binding;GO:0005575,cellular_component cellular_component;GO:0005576,cellular_compone…
ENSBGRG00000000624(ENSBGRG00000000624)	226;GO:0000079,biological_process regulation of cyclin-dependent protein serine/threonine kinase activity;GO:0000307,cellular_component cyclin-dependent protein kinase holoenzyme complex;GO:0001067,molecular_function regulatory region nucleic acid binding;GO:0001932,biological_process regulation of protein phosphorylation;GO:0001934,biological_process positive regulation of protein phosphorylatio…
ENSBGRG00000000628(ENSBGRG00000000628)	32;GO:0000003,biological_process reproduction;GO:0003006,biological_process developmental process involved in reproduction;GO:0005575,cellular_component cellular_component;GO:0005622,cellular_component intracellular;GO:0005623,cellular_component cell;GO:0005737,cellular_component cytoplasm;GO:0007275,biological_process multicellular organism development;GO:0007276,biological_process gamete genera…
ENSBGRG00000000629(GNPTAB)	117;GO:0000139,cellular_component Golgi membrane;GO:0001501,biological_process skeletal system development;GO:0002062,biological_process chondrocyte differentiation;GO:0002063,biological_process chondrocyte development;GO:0002790,biological_process peptide secretion;GO:0003674,molecular_function molecular_function;GO:0003824,molecular_function catalytic activity;GO:0003976,molecular_function UDP-…
ENSBGRG00000000631(SLC19A1)	121;GO:0000003,biological_process reproduction;GO:0003674,molecular_function molecular_function;GO:0005215,molecular_function transporter activity;GO:0005310,molecular_function dicarboxylic acid transmembrane transporter activity;GO:0005342,molecular_function organic acid transmembrane transporter activity;GO:0005488,molecular_function binding;GO:0005542,molecular_function folic acid binding;GO:0…
ENSBGRG00000000636(CRYBA2)	19;GO:0001654,biological_process eye development;GO:0002088,biological_process lens development in camera-type eye;GO:0003674,molecular_function molecular_function;GO:0005198,molecular_function structural molecule activity;GO:0005212,molecular_function structural constituent of eye lens;GO:0005488,molecular_function binding;GO:0005515,molecular_function protein binding;GO:0007275,biological_proce…
ENSBGRG00000000641(NCLN)	85;GO:0005575,cellular_component cellular_component;GO:0005622,cellular_component intracellular;GO:0005623,cellular_component cell;GO:0005737,cellular_component cytoplasm;GO:0005783,cellular_component endoplasmic reticulum;GO:0005789,cellular_component endoplasmic reticulum membrane;GO:0006355,biological_process regulation of transcription, DNA-templated;GO:0006357,biological_process regulation o…
ENSBGRG00000000642(MKRN1)	52;GO:0000209,biological_process protein polyubiquitination;GO:0003674,molecular_function molecular_function;GO:0003682,molecular_function chromatin binding;GO:0003824,molecular_function catalytic activity;GO:0004842,molecular_function ubiquitin-protein transferase activity;GO:0005488,molecular_function binding;GO:0005575,cellular_component cellular_component;GO:0005622,cellular_component intrace…
ENSBGRG00000000646(ENSBGRG00000000646)	52;GO:0005575,cellular_component cellular_component;GO:0005622,cellular_component intracellular;GO:0005623,cellular_component cell;GO:0005634,cellular_component nucleus;GO:0005654,cellular_component nucleoplasm;GO:0006139,biological_process nucleobase-containing compound metabolic process;GO:0006364,biological_process rRNA processing;GO:0006396,biological_process RNA processing;GO:0006725,biologi…
ENSBGRG00000000647(LPAR5)	44;GO:0005575,cellular_component cellular_component;GO:0005623,cellular_component cell;GO:0005886,cellular_component plasma membrane;GO:0006355,biological_process regulation of transcription, DNA-templated;GO:0006950,biological_process response to stress;GO:0007154,biological_process cell communication;GO:0007165,biological_process signal transduction;GO:0007186,biological_process G protein-coupl…
ENSBGRG00000000648(HSPA4)	170;GO:0000166,molecular_function nucleotide binding;GO:0001085,molecular_function RNA polymerase II transcription factor binding;GO:0001655,biological_process urogenital system development;GO:0001822,biological_process kidney development;GO:0001932,biological_process regulation of protein phosphorylation;GO:0001933,biological_process negative regulation of protein phosphorylation;GO:0003674,mole…
ENSBGRG00000000650(FEV)	167;GO:0000976,molecular_function transcription regulatory region sequence-specific DNA binding;GO:0000977,molecular_function RNA polymerase II regulatory region sequence-specific DNA binding;GO:0000978,molecular_function RNA polymerase II proximal promoter sequence-specific DNA binding;GO:0000981,molecular_function DNA-binding transcription factor activity, RNA polymerase II-specific;GO:0000982,…
ENSBGRG00000000651(BTLA)	31;GO:0002376,biological_process immune system process;GO:0002682,biological_process regulation of immune system process;GO:0002684,biological_process positive regulation of immune system process;GO:0002694,biological_process regulation of leukocyte activation;GO:0002696,biological_process positive regulation of leukocyte activation;GO:0005575,cellular_component cellular_component;GO:0005623,cell…
ENSBGRG00000000652(PLPP3)	248;GO:0000003,biological_process reproduction;GO:0000139,cellular_component Golgi membrane;GO:0001568,biological_process blood vessel development;GO:0001702,biological_process gastrulation with mouth forming second;GO:0001932,biological_process regulation of protein phosphorylation;GO:0001933,biological_process negative regulation of protein phosphorylation;GO:0001934,biological_process positive…
ENSBGRG00000000653(ACMSD)	130;GO:0001760,molecular_function aminocarboxymuconate-semialdehyde decarboxylase activity;GO:0003674,molecular_function molecular_function;GO:0003824,molecular_function catalytic activity;GO:0005488,molecular_function binding;GO:0005575,cellular_component cellular_component;GO:0005622,cellular_component intracellular;GO:0005623,cellular_component cell;GO:0005737,cellular_component cytoplasm;GO:0…
ENSBGRG00000000654(ENSBGRG00000000654)	38;GO:0002181,biological_process cytoplasmic translation;GO:0005575,cellular_component cellular_component;GO:0005622,cellular_component intracellular;GO:0005623,cellular_component cell;GO:0005634,cellular_component nucleus;GO:0005737,cellular_component cytoplasm;GO:0006412,biological_process translation;GO:0006518,biological_process peptide metabolic process;GO:0006807,biological_process nitrogen…
ENSBGRG00000000655(ENSBGRG00000000655)	61;GO:0005575,cellular_component cellular_component;GO:0005622,cellular_component intracellular;GO:0005623,cellular_component cell;GO:0005737,cellular_component cytoplasm;GO:0005783,cellular_component endoplasmic reticulum;GO:0006914,biological_process autophagy;GO:0006915,biological_process apoptotic process;GO:0008150,biological_process biological_process;GO:0008152,biological_process metabolic…
ENSBGRG00000000656(CFAP95)	9;GO:0005575,cellular_component cellular_component;GO:0005622,cellular_component intracellular;GO:0005623,cellular_component cell;GO:0005737,cellular_component cytoplasm;GO:0005886,cellular_component plasma membrane;GO:0016020,cellular_component membrane;GO:0044424,cellular_component intracellular part;GO:0044464,cellular_component cell part;GO:0071944,cellular_component cell periphery
ENSBGRG00000000657(FNBP1L)	254;GO:0000003,biological_process reproduction;GO:0002009,biological_process morphogenesis of an epithelium;GO:0002064,biological_process epithelial cell development;GO:0002065,biological_process columnar/cuboidal epithelial cell differentiation;GO:0002066,biological_process columnar/cuboidal epithelial cell development;GO:0002165,biological_process instar larval or pupal development;GO:0003006,b…
ENSBGRG00000000661(GTF2F1)	175;GO:0000375,biological_process RNA splicing, via transesterification reactions;GO:0000377,biological_process RNA splicing, via transesterification reactions with bulged adenosine as nucleophile;GO:0000398,biological_process mRNA splicing, via spliceosome;GO:0000428,cellular_component DNA-directed RNA polymerase complex;GO:0001085,molecular_function RNA polymerase II transcription factor bindin…
ENSBGRG00000000662(CDK5R2)	142;GO:0000079,biological_process regulation of cyclin-dependent protein serine/threonine kinase activity;GO:0001764,biological_process neuron migration;GO:0001932,biological_process regulation of protein phosphorylation;GO:0001934,biological_process positive regulation of protein phosphorylation;GO:0003674,molecular_function molecular_function;GO:0003779,molecular_function actin binding;GO:00054…
ENSBGRG00000000664(ENSBGRG00000000664)	166;GO:0000003,biological_process reproduction;GO:0001501,biological_process skeletal system development;GO:0001503,biological_process ossification;GO:0001649,biological_process osteoblast differentiation;GO:0001932,biological_process regulation of protein phosphorylation;GO:0001934,biological_process positive regulation of protein phosphorylation;GO:0002021,biological_process response to dietary…
ENSBGRG00000000666(TEK)	395;GO:0000165,biological_process MAPK cascade;GO:0000902,biological_process cell morphogenesis;GO:0000904,biological_process cell morphogenesis involved in differentiation;GO:0001101,biological_process response to acid chemical;GO:0001525,biological_process angiogenesis;GO:0001568,biological_process blood vessel development;GO:0001569,biological_process branching involved in blood vessel morphog…
ENSBGRG00000000669(PCBP3)	85;GO:0000122,biological_process negative regulation of transcription by RNA polymerase II;GO:0000381,biological_process regulation of alternative mRNA splicing, via spliceosome;GO:0000981,molecular_function DNA-binding transcription factor activity, RNA polymerase II-specific;GO:0001227,molecular_function DNA-binding transcription repressor activity, RNA polymerase II-specific;GO:0003674,molecul…
ENSBGRG00000000670(BORCS5)	116;GO:0000003,biological_process reproduction;GO:0000323,cellular_component lytic vacuole;GO:0005575,cellular_component cellular_component;GO:0005622,cellular_component intracellular;GO:0005623,cellular_component cell;GO:0005737,cellular_component cytoplasm;GO:0005764,cellular_component lysosome;GO:0005765,cellular_component lysosomal membrane;GO:0005773,cellular_component vacuole;GO:0005774,cel…
ENSBGRG00000000672(WNT10A)	97;GO:0001664,molecular_function G protein-coupled receptor binding;GO:0001942,biological_process hair follicle development;GO:0002009,biological_process morphogenesis of an epithelium;GO:0003674,molecular_function molecular_function;GO:0005102,molecular_function signaling receptor binding;GO:0005109,molecular_function frizzled binding;GO:0005488,molecular_function binding;GO:0005515,molecular_fu…
ENSBGRG00000000673(ADCY6)	272;GO:0000149,molecular_function SNARE binding;GO:0001101,biological_process response to acid chemical;GO:0003008,biological_process system process;GO:0003013,biological_process circulatory system process;GO:0003014,biological_process renal system process;GO:0003018,biological_process vascular process in circulatory system;GO:0003091,biological_process renal water homeostasis;GO:0003674,molecula…
ENSBGRG00000000674(ATG3)	150;GO:0000045,biological_process autophagosome assembly;GO:0000151,cellular_component ubiquitin ligase complex;GO:0000153,cellular_component cytoplasmic ubiquitin ligase complex;GO:0000272,biological_process polysaccharide catabolic process;GO:0000422,biological_process autophagy of mitochondrion;GO:0003674,molecular_function molecular_function;GO:0003824,molecular_function catalytic activity;GO…
ENSBGRG00000000676(OCIAD1)	22;GO:0005575,cellular_component cellular_component;GO:0005622,cellular_component intracellular;GO:0005623,cellular_component cell;GO:0005737,cellular_component cytoplasm;GO:0005768,cellular_component endosome;GO:0008150,biological_process biological_process;GO:0012505,cellular_component endomembrane system;GO:0031410,cellular_component cytoplasmic vesicle;GO:0031982,cellular_component vesicle;GO…
ENSBGRG00000000679(CLCC1)	43;GO:0003674,molecular_function molecular_function;GO:0005215,molecular_function transporter activity;GO:0005216,molecular_function ion channel activity;GO:0005253,molecular_function anion channel activity;GO:0005254,molecular_function chloride channel activity;GO:0005575,cellular_component cellular_component;GO:0005622,cellular_component intracellular;GO:0005623,cellular_component cell;GO:00056…
ENSBGRG00000000682(CECR2)	150;GO:0000003,biological_process reproduction;GO:0000228,cellular_component nuclear chromosome;GO:0000737,biological_process DNA catabolic process, endonucleolytic;GO:0000785,cellular_component chromatin;GO:0000790,cellular_component nuclear chromatin;GO:0000791,cellular_component euchromatin;GO:0000910,biological_process cytokinesis;GO:0001838,biological_process embryonic epithelial tube format…
ENSBGRG00000000684(CHD4)	252;GO:0000003,biological_process reproduction;GO:0000118,cellular_component histone deacetylase complex;GO:0000122,biological_process negative regulation of transcription by RNA polymerase II;GO:0000228,cellular_component nuclear chromosome;GO:0000785,cellular_component chromatin;GO:0000790,cellular_component nuclear chromatin;GO:0001085,molecular_function RNA polymerase II transcription factor …
ENSBGRG00000000685(GABBR2)	149;GO:0001505,biological_process regulation of neurotransmitter levels;GO:0002791,biological_process regulation of peptide secretion;GO:0002792,biological_process negative regulation of peptide secretion;GO:0003674,molecular_function molecular_function;GO:0004888,molecular_function transmembrane signaling receptor activity;GO:0004930,molecular_function G protein-coupled receptor activity;GO:0004…
ENSBGRG00000000686(ENSBGRG00000000686)	73;GO:0000027,biological_process ribosomal large subunit assembly;GO:0002181,biological_process cytoplasmic translation;GO:0003674,molecular_function molecular_function;GO:0003676,molecular_function nucleic acid binding;GO:0003723,molecular_function RNA binding;GO:0003735,molecular_function structural constituent of ribosome;GO:0005198,molecular_function structural molecule activity;GO:0005488,mo…
ENSBGRG00000000687(ENSBGRG00000000687)	177;GO:0000276,cellular_component mitochondrial proton-transporting ATP synthase complex, coupling factor F(o);GO:0003674,molecular_function molecular_function;GO:0003824,molecular_function catalytic activity;GO:0005215,molecular_function transporter activity;GO:0005575,cellular_component cellular_component;GO:0005622,cellular_component intracellular;GO:0005623,cellular_component cell;GO:0005737,…
ENSBGRG00000000689(NUP42)	79;GO:0001750,cellular_component photoreceptor outer segment;GO:0003674,molecular_function molecular_function;GO:0005049,molecular_function nuclear export signal receptor activity;GO:0005575,cellular_component cellular_component;GO:0005622,cellular_component intracellular;GO:0005623,cellular_component cell;GO:0005634,cellular_component nucleus;GO:0005654,cellular_component nucleoplasm;GO:0005737,…
ENSBGRG00000000690(ENSBGRG00000000690)	164;GO:0000275,cellular_component mitochondrial proton-transporting ATP synthase complex, catalytic core F(1);GO:0003674,molecular_function molecular_function;GO:0003824,molecular_function catalytic activity;GO:0005215,molecular_function transporter activity;GO:0005575,cellular_component cellular_component;GO:0005622,cellular_component intracellular;GO:0005623,cellular_component cell;GO:0005737,c…
ENSBGRG00000000692(WNT6)	203;GO:0001101,biological_process response to acid chemical;GO:0001654,biological_process eye development;GO:0001655,biological_process urogenital system development;GO:0001657,biological_process ureteric bud development;GO:0001658,biological_process branching involved in ureteric bud morphogenesis;GO:0001664,molecular_function G protein-coupled receptor binding;GO:0001763,biological_process morp…
ENSBGRG00000000693(RNF20)	195;GO:0000151,cellular_component ubiquitin ligase complex;GO:0000209,biological_process protein polyubiquitination;GO:0000785,cellular_component chromatin;GO:0000792,cellular_component heterochromatin;GO:0002039,molecular_function p53 binding;GO:0003674,molecular_function molecular_function;GO:0003676,molecular_function nucleic acid binding;GO:0003682,molecular_function chromatin binding;GO:0003…
ENSBGRG00000000694(PSPN)	116;GO:0000165,biological_process MAPK cascade;GO:0000902,biological_process cell morphogenesis;GO:0000904,biological_process cell morphogenesis involved in differentiation;GO:0001655,biological_process urogenital system development;GO:0001657,biological_process ureteric bud development;GO:0001658,biological_process branching involved in ureteric bud morphogenesis;GO:0001763,biological_process mo…
ENSBGRG00000000695(OXCT2)	47;GO:0003674,molecular_function molecular_function;GO:0003824,molecular_function catalytic activity;GO:0005575,cellular_component cellular_component;GO:0005622,cellular_component intracellular;GO:0005623,cellular_component cell;GO:0005737,cellular_component cytoplasm;GO:0005739,cellular_component mitochondrion;GO:0005759,cellular_component mitochondrial matrix;GO:0005929,cellular_component ciliu…
ENSBGRG00000000696(CDK2)	284;GO:0000082,biological_process G1/S transition of mitotic cell cycle;GO:0000086,biological_process G2/M transition of mitotic cell cycle;GO:0000122,biological_process negative regulation of transcription by RNA polymerase II;GO:0000226,biological_process microtubule cytoskeleton organization;GO:0000278,biological_process mitotic cell cycle;GO:0000307,cellular_component cyclin-dependent protein…
ENSBGRG00000000703(ADRA1A)	323;GO:0001932,biological_process regulation of protein phosphorylation;GO:0001934,biological_process positive regulation of protein phosphorylation;GO:0001976,biological_process neurological system process involved in regulation of systemic arterial blood pressure;GO:0001978,biological_process regulation of systemic arterial blood pressure by carotid sinus baroreceptor feedback;GO:0001983,biolog…
ENSBGRG00000000705(XRN1)	264;GO:0000003,biological_process reproduction;GO:0000184,biological_process nuclear-transcribed mRNA catabolic process, nonsense-mediated decay;GO:0000291,biological_process nuclear-transcribed mRNA catabolic process, exonucleolytic;GO:0000723,biological_process telomere maintenance;GO:0000932,cellular_component P-body;GO:0000956,biological_process nuclear-transcribed mRNA catabolic process;GO:0…
ENSBGRG00000000706(AGXT)	184;GO:0000096,biological_process sulfur amino acid metabolic process;GO:0000098,biological_process sulfur amino acid catabolic process;GO:0001505,biological_process regulation of neurotransmitter levels;GO:0003674,molecular_function molecular_function;GO:0003824,molecular_function catalytic activity;GO:0004760,molecular_function serine-pyruvate transaminase activity;GO:0005102,molecular_function…
ENSBGRG00000000711(METAP2)	62;GO:0000003,biological_process reproduction;GO:0003674,molecular_function molecular_function;GO:0003824,molecular_function catalytic activity;GO:0004177,molecular_function aminopeptidase activity;GO:0005575,cellular_component cellular_component;GO:0005622,cellular_component intracellular;GO:0005623,cellular_component cell;GO:0005737,cellular_component cytoplasm;GO:0005829,cellular_component cyt…
ENSBGRG00000000712(CCNT2)	221;GO:0000079,biological_process regulation of cyclin-dependent protein serine/threonine kinase activity;GO:0000307,cellular_component cyclin-dependent protein kinase holoenzyme complex;GO:0001221,molecular_function transcription cofactor binding;GO:0001223,molecular_function transcription coactivator binding;GO:0001932,biological_process regulation of protein phosphorylation;GO:0001934,biologic…
ENSBGRG00000000713(PTAR1)	26;GO:0005575,cellular_component cellular_component;GO:0005622,cellular_component intracellular;GO:0005623,cellular_component cell;GO:0005737,cellular_component cytoplasm;GO:0006464,biological_process cellular protein modification process;GO:0006807,biological_process nitrogen compound metabolic process;GO:0008150,biological_process biological_process;GO:0008152,biological_process metabolic proce…
ENSBGRG00000000714(AP2M1)	287;GO:0000323,cellular_component lytic vacuole;GO:0002090,biological_process regulation of receptor internalization;GO:0002092,biological_process positive regulation of receptor internalization;GO:0002376,biological_process immune system process;GO:0002478,biological_process antigen processing and presentation of exogenous peptide antigen;GO:0002495,biological_process antigen processing and pres…
ENSBGRG00000000715(TRABD2B)	81;GO:0003674,molecular_function molecular_function;GO:0003824,molecular_function catalytic activity;GO:0004175,molecular_function endopeptidase activity;GO:0004222,molecular_function metalloendopeptidase activity;GO:0005488,molecular_function binding;GO:0005515,molecular_function protein binding;GO:0005575,cellular_component cellular_component;GO:0005623,cellular_component cell;GO:0005886,cellul…
ENSBGRG00000000719(ALKBH7)	61;GO:0005575,cellular_component cellular_component;GO:0005622,cellular_component intracellular;GO:0005623,cellular_component cell;GO:0005737,cellular_component cytoplasm;GO:0005739,cellular_component mitochondrion;GO:0005759,cellular_component mitochondrial matrix;GO:0006082,biological_process organic acid metabolic process;GO:0006629,biological_process lipid metabolic process;GO:0006631,biologi…
ENSBGRG00000000721(AOAH)	58;GO:0000272,biological_process polysaccharide catabolic process;GO:0003674,molecular_function molecular_function;GO:0003824,molecular_function catalytic activity;GO:0005488,molecular_function binding;GO:0005509,molecular_function calcium ion binding;GO:0005975,biological_process carbohydrate metabolic process;GO:0005976,biological_process polysaccharide metabolic process;GO:0006082,biological_p…
ENSBGRG00000000724(PRKAG3)	204;GO:0000271,biological_process polysaccharide biosynthetic process;GO:0003674,molecular_function molecular_function;GO:0003824,molecular_function catalytic activity;GO:0004672,molecular_function protein kinase activity;GO:0004674,molecular_function protein serine/threonine kinase activity;GO:0004679,molecular_function AMP-activated protein kinase activity;GO:0005488,molecular_function binding;…
ENSBGRG00000000725(ENSBGRG00000000725)	97;GO:0000151,cellular_component ubiquitin ligase complex;GO:0000375,biological_process RNA splicing, via transesterification reactions;GO:0000377,biological_process RNA splicing, via transesterification reactions with bulged adenosine as nucleophile;GO:0000398,biological_process mRNA splicing, via spliceosome;GO:0003674,molecular_function molecular_function;GO:0003676,molecular_function nucleic …
ENSBGRG00000000726(PPIE)	186;GO:0000375,biological_process RNA splicing, via transesterification reactions;GO:0000377,biological_process RNA splicing, via transesterification reactions with bulged adenosine as nucleophile;GO:0000398,biological_process mRNA splicing, via spliceosome;GO:0000413,biological_process protein peptidyl-prolyl isomerization;GO:0000737,biological_process DNA catabolic process, endonucleolytic;GO:0…
ENSBGRG00000000727(USP24)	47;GO:0003674,molecular_function molecular_function;GO:0003824,molecular_function catalytic activity;GO:0005575,cellular_component cellular_component;GO:0005622,cellular_component intracellular;GO:0005623,cellular_component cell;GO:0005634,cellular_component nucleus;GO:0005654,cellular_component nucleoplasm;GO:0006464,biological_process cellular protein modification process;GO:0006508,biological_…
ENSBGRG00000000728(NSUN3)	103;GO:0000154,biological_process rRNA modification;GO:0000313,cellular_component organellar ribosome;GO:0000315,cellular_component organellar large ribosomal subunit;GO:0001510,biological_process RNA methylation;GO:0002097,biological_process tRNA wobble base modification;GO:0002101,biological_process tRNA wobble cytosine modification;GO:0002127,biological_process tRNA wobble base cytosine methyl…
ENSBGRG00000000730(ATP6V1E1)	140;GO:0000041,biological_process transition metal ion transport;GO:0000221,cellular_component vacuolar proton-transporting V-type ATPase, V1 domain;GO:0001763,biological_process morphogenesis of a branching structure;GO:0002009,biological_process morphogenesis of an epithelium;GO:0003674,molecular_function molecular_function;GO:0005488,molecular_function binding;GO:0005515,molecular_function pro…
ENSBGRG00000000734(FOXD2)	92;GO:0000981,molecular_function DNA-binding transcription factor activity, RNA polymerase II-specific;GO:0001228,molecular_function DNA-binding transcription activator activity, RNA polymerase II-specific;GO:0003674,molecular_function molecular_function;GO:0003676,molecular_function nucleic acid binding;GO:0003677,molecular_function DNA binding;GO:0003700,molecular_function DNA-binding transcrip…
ENSBGRG00000000735(S1PR4)	79;GO:0002376,biological_process immune system process;GO:0003674,molecular_function molecular_function;GO:0004888,molecular_function transmembrane signaling receptor activity;GO:0004930,molecular_function G protein-coupled receptor activity;GO:0005488,molecular_function binding;GO:0005575,cellular_component cellular_component;GO:0005622,cellular_component intracellular;GO:0005623,cellular_compon…
ENSBGRG00000000736(STMN4)	118;GO:0000003,biological_process reproduction;GO:0000226,biological_process microtubule cytoskeleton organization;GO:0001667,biological_process ameboidal-type cell migration;GO:0002064,biological_process epithelial cell development;GO:0002065,biological_process columnar/cuboidal epithelial cell differentiation;GO:0002066,biological_process columnar/cuboidal epithelial cell development;GO:0003006…
ENSBGRG00000000741(CREBL2)	146;GO:0000981,molecular_function DNA-binding transcription factor activity, RNA polymerase II-specific;GO:0001932,biological_process regulation of protein phosphorylation;GO:0001934,biological_process positive regulation of protein phosphorylation;GO:0003674,molecular_function molecular_function;GO:0003682,molecular_function chromatin binding;GO:0003700,molecular_function DNA-binding transcripti…
ENSBGRG00000000744(RAB19)	17;GO:0005575,cellular_component cellular_component;GO:0005622,cellular_component intracellular;GO:0005623,cellular_component cell;GO:0005737,cellular_component cytoplasm;GO:0005768,cellular_component endosome;GO:0005794,cellular_component Golgi apparatus;GO:0012505,cellular_component endomembrane system;GO:0031410,cellular_component cytoplasmic vesicle;GO:0031982,cellular_component vesicle;GO:00…
ENSBGRG00000000748(GNA15)	116;GO:0001664,molecular_function G protein-coupled receptor binding;GO:0001775,biological_process cell activation;GO:0003674,molecular_function molecular_function;GO:0003824,molecular_function catalytic activity;GO:0003924,molecular_function GTPase activity;GO:0005102,molecular_function signaling receptor binding;GO:0005488,molecular_function binding;GO:0005515,molecular_function protein binding…
ENSBGRG00000000751(ENSBGRG00000000751)	101;GO:0000086,biological_process G2/M transition of mitotic cell cycle;GO:0000278,biological_process mitotic cell cycle;GO:0003674,molecular_function molecular_function;GO:0005198,molecular_function structural molecule activity;GO:0005488,molecular_function binding;GO:0005515,molecular_function protein binding;GO:0005575,cellular_component cellular_component;GO:0005622,cellular_component intrace…
ENSBGRG00000000753(CLPP)	78;GO:0003674,molecular_function molecular_function;GO:0003824,molecular_function catalytic activity;GO:0004175,molecular_function endopeptidase activity;GO:0004252,molecular_function serine-type endopeptidase activity;GO:0005488,molecular_function binding;GO:0005515,molecular_function protein binding;GO:0005575,cellular_component cellular_component;GO:0005622,cellular_component intracellular;GO:…
ENSBGRG00000000754(GPR19)	36;GO:0003674,molecular_function molecular_function;GO:0004888,molecular_function transmembrane signaling receptor activity;GO:0004930,molecular_function G protein-coupled receptor activity;GO:0005575,cellular_component cellular_component;GO:0005623,cellular_component cell;GO:0005886,cellular_component plasma membrane;GO:0005887,cellular_component integral component of plasma membrane;GO:0007154,…
ENSBGRG00000000755(MCOLN2)	251;GO:0000323,cellular_component lytic vacuole;GO:0001816,biological_process cytokine production;GO:0001817,biological_process regulation of cytokine production;GO:0001819,biological_process positive regulation of cytokine production;GO:0002376,biological_process immune system process;GO:0002790,biological_process peptide secretion;GO:0003674,molecular_function molecular_function;GO:0005215,mole…
ENSBGRG00000000756(ENSBGRG00000000756)	140;GO:0001817,biological_process regulation of cytokine production;GO:0001885,biological_process endothelial cell development;GO:0002064,biological_process epithelial cell development;GO:0002376,biological_process immune system process;GO:0003008,biological_process system process;GO:0003013,biological_process circulatory system process;GO:0003158,biological_process endothelium development;GO:000…
ENSBGRG00000000758(FAM126A)	52;GO:0005575,cellular_component cellular_component;GO:0005622,cellular_component intracellular;GO:0005623,cellular_component cell;GO:0005737,cellular_component cytoplasm;GO:0005829,cellular_component cytosol;GO:0005886,cellular_component plasma membrane;GO:0006629,biological_process lipid metabolic process;GO:0006644,biological_process phospholipid metabolic process;GO:0006650,biological_process…
ENSBGRG00000000760(EPHA6)	19;GO:0005575,cellular_component cellular_component;GO:0005622,cellular_component intracellular;GO:0005623,cellular_component cell;GO:0005634,cellular_component nucleus;GO:0005654,cellular_component nucleoplasm;GO:0016020,cellular_component membrane;GO:0031974,cellular_component membrane-enclosed lumen;GO:0031981,cellular_component nuclear lumen;GO:0043226,cellular_component organelle;GO:0043227,…
ENSBGRG00000000761(CER1)	199;GO:0001501,biological_process skeletal system development;GO:0001503,biological_process ossification;GO:0001655,biological_process urogenital system development;GO:0001657,biological_process ureteric bud development;GO:0001667,biological_process ameboidal-type cell migration;GO:0001822,biological_process kidney development;GO:0001823,biological_process mesonephros development;GO:0001947,biolo…
ENSBGRG00000000763(UNC5C)	168;GO:0000003,biological_process reproduction;GO:0000902,biological_process cell morphogenesis;GO:0000904,biological_process cell morphogenesis involved in differentiation;GO:0001558,biological_process regulation of cell growth;GO:0001667,biological_process ameboidal-type cell migration;GO:0003002,biological_process regionalization;GO:0003006,biological_process developmental process involved in …
ENSBGRG00000000764(CDKN1B)	334;GO:0000003,biological_process reproduction;GO:0000075,biological_process cell cycle checkpoint;GO:0000077,biological_process DNA damage checkpoint;GO:0000079,biological_process regulation of cyclin-dependent protein serine/threonine kinase activity;GO:0000082,biological_process G1/S transition of mitotic cell cycle;GO:0000151,cellular_component ubiquitin ligase complex;GO:0000278,biological_p…
ENSBGRG00000000765(ACER1)	111;GO:0003674,molecular_function molecular_function;GO:0003824,molecular_function catalytic activity;GO:0004553,molecular_function hydrolase activity, hydrolyzing O-glycosyl compounds;GO:0005575,cellular_component cellular_component;GO:0005622,cellular_component intracellular;GO:0005623,cellular_component cell;GO:0005737,cellular_component cytoplasm;GO:0005783,cellular_component endoplasmic reti…
ENSBGRG00000000766(TRIM35)	126;GO:0000209,biological_process protein polyubiquitination;GO:0002376,biological_process immune system process;GO:0003674,molecular_function molecular_function;GO:0003824,molecular_function catalytic activity;GO:0004842,molecular_function ubiquitin-protein transferase activity;GO:0005575,cellular_component cellular_component;GO:0005622,cellular_component intracellular;GO:0005623,cellular_compon…
ENSBGRG00000000768(CMPK1)	158;GO:0000003,biological_process reproduction;GO:0003674,molecular_function molecular_function;GO:0003824,molecular_function catalytic activity;GO:0004127,molecular_function cytidylate kinase activity;GO:0004550,molecular_function nucleoside diphosphate kinase activity;GO:0004849,molecular_function uridine kinase activity;GO:0005575,cellular_component cellular_component;GO:0005622,cellular_compo…
ENSBGRG00000000769(GNA11)	394;GO:0000166,molecular_function nucleotide binding;GO:0000902,biological_process cell morphogenesis;GO:0000904,biological_process cell morphogenesis involved in differentiation;GO:0001501,biological_process skeletal system development;GO:0001505,biological_process regulation of neurotransmitter levels;GO:0001508,biological_process action potential;GO:0001664,molecular_function G protein-coupled…
ENSBGRG00000000770(ECE1)	206;GO:0001666,biological_process response to hypoxia;GO:0001919,biological_process regulation of receptor recycling;GO:0001921,biological_process positive regulation of receptor recycling;GO:0001932,biological_process regulation of protein phosphorylation;GO:0001990,biological_process regulation of systemic arterial blood pressure by hormone;GO:0003008,biological_process system process;GO:000301…
ENSBGRG00000000772(COMP)	88;GO:0001501,biological_process skeletal system development;GO:0001968,molecular_function fibronectin binding;GO:0002020,molecular_function protease binding;GO:0003416,biological_process endochondral bone growth;GO:0003417,biological_process growth plate cartilage development;GO:0003674,molecular_function molecular_function;GO:0005198,molecular_function structural molecule activity;GO:0005201,mo…
ENSBGRG00000000774(ENSBGRG00000000774)	29;GO:0005575,cellular_component cellular_component;GO:0005622,cellular_component intracellular;GO:0005623,cellular_component cell;GO:0005737,cellular_component cytoplasm;GO:0005829,cellular_component cytosol;GO:0007275,biological_process multicellular organism development;GO:0008150,biological_process biological_process;GO:0008219,biological_process cell death;GO:0008544,biological_process epide…
ENSBGRG00000000775(PRKRA)	216;GO:0000003,biological_process reproduction;GO:0001501,biological_process skeletal system development;GO:0002376,biological_process immune system process;GO:0003006,biological_process developmental process involved in reproduction;GO:0003674,molecular_function molecular_function;GO:0003676,molecular_function nucleic acid binding;GO:0003723,molecular_function RNA binding;GO:0003725,molecular_fu…
ENSBGRG00000000777(HPCAL4)	27;GO:0003674,molecular_function molecular_function;GO:0005246,molecular_function calcium channel regulator activity;GO:0005488,molecular_function binding;GO:0005509,molecular_function calcium ion binding;GO:0005515,molecular_function protein binding;GO:0005575,cellular_component cellular_component;GO:0005622,cellular_component intracellular;GO:0005623,cellular_component cell;GO:0007275,biologica…
ENSBGRG00000000778(ENSBGRG00000000778)	71;GO:0003674,molecular_function molecular_function;GO:0005575,cellular_component cellular_component;GO:0005622,cellular_component intracellular;GO:0005623,cellular_component cell;GO:0005737,cellular_component cytoplasm;GO:0005739,cellular_component mitochondrion;GO:0006915,biological_process apoptotic process;GO:0006919,biological_process activation of cysteine-type endopeptidase activity involv…
ENSBGRG00000000779(SLC37A3)	27;GO:0005575,cellular_component cellular_component;GO:0005622,cellular_component intracellular;GO:0005623,cellular_component cell;GO:0005737,cellular_component cytoplasm;GO:0005783,cellular_component endoplasmic reticulum;GO:0005789,cellular_component endoplasmic reticulum membrane;GO:0005829,cellular_component cytosol;GO:0012505,cellular_component endomembrane system;GO:0016020,cellular_compone…
ENSBGRG00000000781(APOLD1)	55;GO:0001525,biological_process angiogenesis;GO:0001568,biological_process blood vessel development;GO:0001666,biological_process response to hypoxia;GO:0001775,biological_process cell activation;GO:0001944,biological_process vasculature development;GO:0005575,cellular_component cellular_component;GO:0005622,cellular_component intracellular;GO:0005623,cellular_component cell;GO:0005634,cellular_…
ENSBGRG00000000782(CACNB3)	260;GO:0002253,biological_process activation of immune response;GO:0002376,biological_process immune system process;GO:0002429,biological_process immune response-activating cell surface receptor signaling pathway;GO:0002682,biological_process regulation of immune system process;GO:0002684,biological_process positive regulation of immune system process;GO:0002757,biological_process immune response…
ENSBGRG00000000783(TBC1D2)	82;GO:0003674,molecular_function molecular_function;GO:0005096,molecular_function GTPase activator activity;GO:0005488,molecular_function binding;GO:0005515,molecular_function protein binding;GO:0005575,cellular_component cellular_component;GO:0005622,cellular_component intracellular;GO:0005623,cellular_component cell;GO:0005634,cellular_component nucleus;GO:0005737,cellular_component cytoplasm;G…
ENSBGRG00000000784(CYP27A1)	90;GO:0003674,molecular_function molecular_function;GO:0003824,molecular_function catalytic activity;GO:0004497,molecular_function monooxygenase activity;GO:0005575,cellular_component cellular_component;GO:0005622,cellular_component intracellular;GO:0005623,cellular_component cell;GO:0005737,cellular_component cytoplasm;GO:0005739,cellular_component mitochondrion;GO:0005740,cellular_component mit…
ENSBGRG00000000785(DDX39A)	147;GO:0000346,cellular_component transcription export complex;GO:0000375,biological_process RNA splicing, via transesterification reactions;GO:0000377,biological_process RNA splicing, via transesterification reactions with bulged adenosine as nucleophile;GO:0000381,biological_process regulation of alternative mRNA splicing, via spliceosome;GO:0000398,biological_process mRNA splicing, via spliceo…
ENSBGRG00000000786(APBA1)	221;GO:0000138,cellular_component Golgi trans cisterna;GO:0001505,biological_process regulation of neurotransmitter levels;GO:0001540,molecular_function amyloid-beta binding;GO:0001654,biological_process eye development;GO:0001701,biological_process in utero embryonic development;GO:0003008,biological_process system process;GO:0003674,molecular_function molecular_function;GO:0005488,molecular_fun…
ENSBGRG00000000789(MLLT1)	108;GO:0000428,cellular_component DNA-directed RNA polymerase complex;GO:0000981,molecular_function DNA-binding transcription factor activity, RNA polymerase II-specific;GO:0000988,molecular_function obsolete transcription factor activity, protein binding;GO:0000990,molecular_function obsolete transcription factor activity, core RNA polymerase binding;GO:0000991,molecular_function obsolete transc…
ENSBGRG00000000790(NT5C1A)	84;GO:0003674,molecular_function molecular_function;GO:0003824,molecular_function catalytic activity;GO:0005575,cellular_component cellular_component;GO:0005622,cellular_component intracellular;GO:0005623,cellular_component cell;GO:0005737,cellular_component cytoplasm;GO:0005829,cellular_component cytosol;GO:0006139,biological_process nucleobase-containing compound metabolic process;GO:0006163,bi…
ENSBGRG00000000793(TLE5)	114;GO:0000122,biological_process negative regulation of transcription by RNA polymerase II;GO:0001501,biological_process skeletal system development;GO:0003674,molecular_function molecular_function;GO:0003712,molecular_function transcription coregulator activity;GO:0003714,molecular_function transcription corepressor activity;GO:0005488,molecular_function binding;GO:0005515,molecular_function pr…
ENSBGRG00000000794(CLDN16)	72;GO:0003008,biological_process system process;GO:0003674,molecular_function molecular_function;GO:0005215,molecular_function transporter activity;GO:0005488,molecular_function binding;GO:0005515,molecular_function protein binding;GO:0005575,cellular_component cellular_component;GO:0005623,cellular_component cell;GO:0005886,cellular_component plasma membrane;GO:0005911,cellular_component cell-ce…
ENSBGRG00000000795(CHPT1)	70;GO:0000139,cellular_component Golgi membrane;GO:0001558,biological_process regulation of cell growth;GO:0003674,molecular_function molecular_function;GO:0003824,molecular_function catalytic activity;GO:0004142,molecular_function diacylglycerol cholinephosphotransferase activity;GO:0005488,molecular_function binding;GO:0005575,cellular_component cellular_component;GO:0005622,cellular_component …
ENSBGRG00000000797(ENSBGRG00000000797)	52;GO:0002181,biological_process cytoplasmic translation;GO:0003674,molecular_function molecular_function;GO:0003735,molecular_function structural constituent of ribosome;GO:0005198,molecular_function structural molecule activity;GO:0005575,cellular_component cellular_component;GO:0005622,cellular_component intracellular;GO:0005623,cellular_component cell;GO:0005737,cellular_component cytoplasm;G…
ENSBGRG00000000800(CLDN1)	186;GO:0001101,biological_process response to acid chemical;GO:0001618,molecular_function virus receptor activity;GO:0001885,biological_process endothelial cell development;GO:0001889,biological_process liver development;GO:0002064,biological_process epithelial cell development;GO:0002237,biological_process response to molecule of bacterial origin;GO:0002376,biological_process immune system proce…
ENSBGRG00000000802(HEYL)	259;GO:0000976,molecular_function transcription regulatory region sequence-specific DNA binding;GO:0000977,molecular_function RNA polymerase II regulatory region sequence-specific DNA binding;GO:0000978,molecular_function RNA polymerase II proximal promoter sequence-specific DNA binding;GO:0000981,molecular_function DNA-binding transcription factor activity, RNA polymerase II-specific;GO:0000982,…
ENSBGRG00000000804(PTK2B)	718;GO:0000003,biological_process reproduction;GO:0000165,biological_process MAPK cascade;GO:0000302,biological_process response to reactive oxygen species;GO:0001101,biological_process response to acid chemical;GO:0001505,biological_process regulation of neurotransmitter levels;GO:0001525,biological_process angiogenesis;GO:0001556,biological_process oocyte maturation;GO:0001558,biological_proces…
rocess positive regulation of nitric-oxide synthase activity;GO:0051017,biological_process actin filament bundle assembly;GO:0051049,biological_process regulation of transport;GO:0051051,biological_process negative regulation of transport;GO:0051052,biological_process regulation of DNA metabolic process;GO:0051054,biological_process positive regulation of DNA metabolic process;GO:0051093,biologic…
ENSBGRG00000000807(DDX47)	80;GO:0003674,molecular_function molecular_function;GO:0003724,molecular_function RNA helicase activity;GO:0003824,molecular_function catalytic activity;GO:0004004,molecular_function ATP-dependent RNA helicase activity;GO:0004386,molecular_function helicase activity;GO:0005575,cellular_component cellular_component;GO:0005622,cellular_component intracellular;GO:0005623,cellular_component cell;GO:0…
ENSBGRG00000000809(ENSBGRG00000000809)	30;GO:0003674,molecular_function molecular_function;GO:0003824,molecular_function catalytic activity;GO:0005575,cellular_component cellular_component;GO:0005622,cellular_component intracellular;GO:0005623,cellular_component cell;GO:0005737,cellular_component cytoplasm;GO:0005829,cellular_component cytosol;GO:0006790,biological_process sulfur compound metabolic process;GO:0008150,biological_proces…
ENSBGRG00000000813(COL6A1)	87;GO:0001101,biological_process response to acid chemical;GO:0001704,biological_process formation of primary germ layer;GO:0001706,biological_process endoderm formation;GO:0003674,molecular_function molecular_function;GO:0005488,molecular_function binding;GO:0005515,molecular_function protein binding;GO:0005575,cellular_component cellular_component;GO:0005576,cellular_component extracellular reg…
ENSBGRG00000000816(RAB3GAP1)	258;GO:0001505,biological_process regulation of neurotransmitter levels;GO:0001654,biological_process eye development;GO:0001956,biological_process positive regulation of neurotransmitter secretion;GO:0003008,biological_process system process;GO:0003674,molecular_function molecular_function;GO:0005085,molecular_function guanyl-nucleotide exchange factor activity;GO:0005096,molecular_function GTPa…
ENSBGRG00000000817(P3H2)	65;GO:0003674,molecular_function molecular_function;GO:0003824,molecular_function catalytic activity;GO:0005575,cellular_component cellular_component;GO:0005576,cellular_component extracellular region;GO:0005604,cellular_component basement membrane;GO:0005622,cellular_component intracellular;GO:0005623,cellular_component cell;GO:0005737,cellular_component cytoplasm;GO:0005783,cellular_component e…
ENSBGRG00000000822(RAB5B)	331;GO:0000003,biological_process reproduction;GO:0000166,molecular_function nucleotide binding;GO:0000902,biological_process cell morphogenesis;GO:0000904,biological_process cell morphogenesis involved in differentiation;GO:0001667,biological_process ameboidal-type cell migration;GO:0001700,biological_process embryonic development via the syncytial blastoderm;GO:0001775,biological_process cell a…
ENSBGRG00000000826(ZAR1)	69;GO:0000003,biological_process reproduction;GO:0003674,molecular_function molecular_function;GO:0003676,molecular_function nucleic acid binding;GO:0003723,molecular_function RNA binding;GO:0003729,molecular_function mRNA binding;GO:0005488,molecular_function binding;GO:0005575,cellular_component cellular_component;GO:0005622,cellular_component intracellular;GO:0005623,cellular_component cell;GO…
ENSBGRG00000000828(ENSBGRG00000000828)	304;GO:0001836,biological_process release of cytochrome c from mitochondria;GO:0003674,molecular_function molecular_function;GO:0005102,molecular_function signaling receptor binding;GO:0005123,molecular_function death receptor binding;GO:0005126,molecular_function cytokine receptor binding;GO:0005488,molecular_function binding;GO:0005515,molecular_function protein binding;GO:0005575,cellular_comp…
ENSBGRG00000000831(TTLL4)	44;GO:0003674,molecular_function molecular_function;GO:0003824,molecular_function catalytic activity;GO:0005488,molecular_function binding;GO:0005515,molecular_function protein binding;GO:0005575,cellular_component cellular_component;GO:0005622,cellular_component intracellular;GO:0005623,cellular_component cell;GO:0005737,cellular_component cytoplasm;GO:0005829,cellular_component cytosol;GO:00064…
ENSBGRG00000000833(SSX2IP)	92;GO:0000226,biological_process microtubule cytoskeleton organization;GO:0003674,molecular_function molecular_function;GO:0005488,molecular_function binding;GO:0005515,molecular_function protein binding;GO:0005575,cellular_component cellular_component;GO:0005622,cellular_component intracellular;GO:0005623,cellular_component cell;GO:0005737,cellular_component cytoplasm;GO:0005813,cellular_compone…
ENSBGRG00000000834(STK31)	69;GO:0001669,cellular_component acrosomal vesicle;GO:0003674,molecular_function molecular_function;GO:0003824,molecular_function catalytic activity;GO:0004518,molecular_function nuclease activity;GO:0004672,molecular_function protein kinase activity;GO:0005575,cellular_component cellular_component;GO:0005622,cellular_component intracellular;GO:0005623,cellular_component cell;GO:0005634,cellular_…
ENSBGRG00000000837(GRIN3A)	123;GO:0003674,molecular_function molecular_function;GO:0004888,molecular_function transmembrane signaling receptor activity;GO:0004970,molecular_function ionotropic glutamate receptor activity;GO:0004972,molecular_function NMDA glutamate receptor activity;GO:0005215,molecular_function transporter activity;GO:0005216,molecular_function ion channel activity;GO:0005230,molecular_function extracellu…
ENSBGRG00000000838(ARL6)	224;GO:0000166,molecular_function nucleotide binding;GO:0001654,biological_process eye development;GO:0001882,molecular_function nucleoside binding;GO:0001883,molecular_function purine nucleoside binding;GO:0003008,biological_process system process;GO:0003407,biological_process neural retina development;GO:0003674,molecular_function molecular_function;GO:0003824,molecular_function catalytic activ…
ENSBGRG00000000839(KRT85)	31;GO:0003674,molecular_function molecular_function;GO:0005198,molecular_function structural molecule activity;GO:0005575,cellular_component cellular_component;GO:0005622,cellular_component intracellular;GO:0005623,cellular_component cell;GO:0005737,cellular_component cytoplasm;GO:0005829,cellular_component cytosol;GO:0007275,biological_process multicellular organism development;GO:0008150,biolog…
ENSBGRG00000000842(ENSBGRG00000000842)	49;GO:0000413,biological_process protein peptidyl-prolyl isomerization;GO:0003674,molecular_function molecular_function;GO:0003755,molecular_function peptidyl-prolyl cis-trans isomerase activity;GO:0003824,molecular_function catalytic activity;GO:0005488,molecular_function binding;GO:0005575,cellular_component cellular_component;GO:0005622,cellular_component intracellular;GO:0005623,cellular_comp…
ENSBGRG00000000843(DR1)	151;GO:0000122,biological_process negative regulation of transcription by RNA polymerase II;GO:0000123,cellular_component histone acetyltransferase complex;GO:0000981,molecular_function DNA-binding transcription factor activity, RNA polymerase II-specific;GO:0003674,molecular_function molecular_function;GO:0003676,molecular_function nucleic acid binding;GO:0003677,molecular_function DNA binding;G…
ENSBGRG00000000844(ACSBG2)	155;GO:0001676,biological_process long-chain fatty acid metabolic process;GO:0003674,molecular_function molecular_function;GO:0003824,molecular_function catalytic activity;GO:0004467,molecular_function long-chain fatty acid-CoA ligase activity;GO:0005575,cellular_component cellular_component;GO:0005622,cellular_component intracellular;GO:0005623,cellular_component cell;GO:0005737,cellular_compone…
ENSBGRG00000000845(ENSBGRG00000000845)	265;GO:0000003,biological_process reproduction;GO:0000226,biological_process microtubule cytoskeleton organization;GO:0000278,biological_process mitotic cell cycle;GO:0000280,biological_process nuclear division;GO:0000375,biological_process RNA splicing, via transesterification reactions;GO:0000377,biological_process RNA splicing, via transesterification reactions with bulged adenosine as nucleop…
ENSBGRG00000000846(NOP2)	110;GO:0000027,biological_process ribosomal large subunit assembly;GO:0000154,biological_process rRNA modification;GO:0000470,biological_process maturation of LSU-rRNA;GO:0001510,biological_process RNA methylation;GO:0003674,molecular_function molecular_function;GO:0003824,molecular_function catalytic activity;GO:0005575,cellular_component cellular_component;GO:0005622,cellular_component intracel…
ENSBGRG00000000847(STIL)	195;GO:0000079,biological_process regulation of cyclin-dependent protein serine/threonine kinase activity;GO:0000226,biological_process microtubule cytoskeleton organization;GO:0000278,biological_process mitotic cell cycle;GO:0000578,biological_process embryonic axis specification;GO:0001701,biological_process in utero embryonic development;GO:0001838,biological_process embryonic epithelial tube …
ENSBGRG00000000848(PLEKHA3)	55;GO:0000139,cellular_component Golgi membrane;GO:0003674,molecular_function molecular_function;GO:0005488,molecular_function binding;GO:0005543,molecular_function phospholipid binding;GO:0005575,cellular_component cellular_component;GO:0005622,cellular_component intracellular;GO:0005623,cellular_component cell;GO:0005737,cellular_component cytoplasm;GO:0005794,cellular_component Golgi apparatus…
ENSBGRG00000000849(BIN1)	297;GO:0002020,molecular_function protease binding;GO:0002027,biological_process regulation of heart rate;GO:0003674,molecular_function molecular_function;GO:0003779,molecular_function actin binding;GO:0005488,molecular_function binding;GO:0005515,molecular_function protein binding;GO:0005575,cellular_component cellular_component;GO:0005622,cellular_component intracellular;GO:0005623,cellular_com…
ENSBGRG00000000850(SUOX)	53;GO:0003674,molecular_function molecular_function;GO:0003824,molecular_function catalytic activity;GO:0005488,molecular_function binding;GO:0005575,cellular_component cellular_component;GO:0005622,cellular_component intracellular;GO:0005623,cellular_component cell;GO:0005737,cellular_component cytoplasm;GO:0005739,cellular_component mitochondrion;GO:0005740,cellular_component mitochondrial enve…
ENSBGRG00000000853(USF1)	203;GO:0000228,cellular_component nuclear chromosome;GO:0000429,biological_process carbon catabolite regulation of transcription from RNA polymerase II promoter;GO:0000430,biological_process regulation of transcription from RNA polymerase II promoter by glucose;GO:0000432,biological_process positive regulation of transcription from RNA polymerase II promoter by glucose;GO:0000436,biological_proce…
ENSBGRG00000000857(TLE2)	98;GO:0003674,molecular_function molecular_function;GO:0003712,molecular_function transcription coregulator activity;GO:0003714,molecular_function transcription corepressor activity;GO:0005575,cellular_component cellular_component;GO:0005622,cellular_component intracellular;GO:0005623,cellular_component cell;GO:0005634,cellular_component nucleus;GO:0005654,cellular_component nucleoplasm;GO:000591…
ENSBGRG00000000858(TOMM7)	150;GO:0003674,molecular_function molecular_function;GO:0005215,molecular_function transporter activity;GO:0005575,cellular_component cellular_component;GO:0005622,cellular_component intracellular;GO:0005623,cellular_component cell;GO:0005737,cellular_component cytoplasm;GO:0005739,cellular_component mitochondrion;GO:0005740,cellular_component mitochondrial envelope;GO:0005741,cellular_component …
ENSBGRG00000000859(ENSBGRG00000000859)	80;GO:0000151,cellular_component ubiquitin ligase complex;GO:0000152,cellular_component nuclear ubiquitin ligase complex;GO:0005575,cellular_component cellular_component;GO:0005622,cellular_component intracellular;GO:0005623,cellular_component cell;GO:0005634,cellular_component nucleus;GO:0005654,cellular_component nucleoplasm;GO:0005680,cellular_component anaphase-promoting complex;GO:0005737,ce…
ENSBGRG00000000860(ENSBGRG00000000860)	67;GO:0000166,molecular_function nucleotide binding;GO:0003674,molecular_function molecular_function;GO:0003779,molecular_function actin binding;GO:0003824,molecular_function catalytic activity;GO:0004497,molecular_function monooxygenase activity;GO:0005488,molecular_function binding;GO:0005515,molecular_function protein binding;GO:0005575,cellular_component cellular_component;GO:0005622,cellular…
ENSBGRG00000000862(DVL3)	540;GO:0000003,biological_process reproduction;GO:0000132,biological_process establishment of mitotic spindle orientation;GO:0000226,biological_process microtubule cytoskeleton organization;GO:0000228,cellular_component nuclear chromosome;GO:0000278,biological_process mitotic cell cycle;GO:0000785,cellular_component chromatin;GO:0000790,cellular_component nuclear chromatin;GO:0000902,biological_p…
gical_process regulation of nucleic acid-templated transcription;GO:1903508,biological_process positive regulation of nucleic acid-templated transcription;GO:1903827,biological_process regulation of cellular protein localization;GO:1904886,biological_process beta-catenin destruction complex disassembly;GO:1904948,biological_process midbrain dopaminergic neuron differentiation;GO:1904953,biologica…
ENSBGRG00000000863(COL6A2)	42;GO:0005575,cellular_component cellular_component;GO:0005576,cellular_component extracellular region;GO:0005622,cellular_component intracellular;GO:0005623,cellular_component cell;GO:0005737,cellular_component cytoplasm;GO:0005783,cellular_component endoplasmic reticulum;GO:0005788,cellular_component endoplasmic reticulum lumen;GO:0005886,cellular_component plasma membrane;GO:0008150,biological…
ENSBGRG00000000864(BSND)	83;GO:0003008,biological_process system process;GO:0003674,molecular_function molecular_function;GO:0005215,molecular_function transporter activity;GO:0005216,molecular_function ion channel activity;GO:0005244,molecular_function voltage-gated ion channel activity;GO:0005247,molecular_function voltage-gated chloride channel activity;GO:0005253,molecular_function anion channel activity;GO:0005254,m…
ENSBGRG00000000865(KRT84)	72;GO:0001942,biological_process hair follicle development;GO:0003674,molecular_function molecular_function;GO:0005198,molecular_function structural molecule activity;GO:0005200,molecular_function structural constituent of cytoskeleton;GO:0005575,cellular_component cellular_component;GO:0005622,cellular_component intracellular;GO:0005623,cellular_component cell;GO:0005737,cellular_component cytop…
ENSBGRG00000000866(GTPBP8)	12;GO:0005575,cellular_component cellular_component;GO:0005622,cellular_component intracellular;GO:0005623,cellular_component cell;GO:0005737,cellular_component cytoplasm;GO:0005739,cellular_component mitochondrion;GO:0043226,cellular_component organelle;GO:0043227,cellular_component membrane-bounded organelle;GO:0043229,cellular_component intracellular organelle;GO:0043231,cellular_component int…
ENSBGRG00000000867(IKZF4)	108;GO:0000981,molecular_function DNA-binding transcription factor activity, RNA polymerase II-specific;GO:0001067,molecular_function regulatory region nucleic acid binding;GO:0003674,molecular_function molecular_function;GO:0003676,molecular_function nucleic acid binding;GO:0003677,molecular_function DNA binding;GO:0003700,molecular_function DNA-binding transcription factor activity;GO:0005488,m…
ENSBGRG00000000868(IL6)	739;GO:0000302,biological_process response to reactive oxygen species;GO:0001101,biological_process response to acid chemical;GO:0001505,biological_process regulation of neurotransmitter levels;GO:0001562,biological_process response to protozoan;GO:0001763,biological_process morphogenesis of a branching structure;GO:0001775,biological_process cell activation;GO:0001776,biological_process leukocyt…
O:0050671,biological_process positive regulation of lymphocyte proliferation;GO:0050673,biological_process epithelial cell proliferation;GO:0050678,biological_process regulation of epithelial cell proliferation;GO:0050679,biological_process positive regulation of epithelial cell proliferation;GO:0050707,biological_process regulation of cytokine secretion;GO:0050708,biological_process regulation o…
ENSBGRG00000000873(TAL1)	342;GO:0000122,biological_process negative regulation of transcription by RNA polymerase II;GO:0000228,cellular_component nuclear chromosome;GO:0000785,cellular_component chromatin;GO:0000790,cellular_component nuclear chromatin;GO:0000902,biological_process cell morphogenesis;GO:0000904,biological_process cell morphogenesis involved in differentiation;GO:0000976,molecular_function transcription …
ENSBGRG00000000874(CRYBG3)	6;GO:0003674,molecular_function molecular_function;GO:0005488,molecular_function binding;GO:0005515,molecular_function protein binding;GO:0005575,cellular_component cellular_component;GO:0032991,cellular_component protein-containing complex;GO:0051018,molecular_function protein kinase A binding
ENSBGRG00000000875(ALPL)	90;GO:0000003,biological_process reproduction;GO:0001501,biological_process skeletal system development;GO:0001503,biological_process ossification;GO:0001958,biological_process endochondral ossification;GO:0002237,biological_process response to molecule of bacterial origin;GO:0003006,biological_process developmental process involved in reproduction;GO:0003674,molecular_function molecular_function…
ENSBGRG00000000877(ENSBGRG00000000877)	101;GO:0001932,biological_process regulation of protein phosphorylation;GO:0001933,biological_process negative regulation of protein phosphorylation;GO:0003674,molecular_function molecular_function;GO:0004888,molecular_function transmembrane signaling receptor activity;GO:0004930,molecular_function G protein-coupled receptor activity;GO:0005575,cellular_component cellular_component;GO:0005622,cel…
ENSBGRG00000000879(ENSBGRG00000000879)	52;GO:0000209,biological_process protein polyubiquitination;GO:0003674,molecular_function molecular_function;GO:0003682,molecular_function chromatin binding;GO:0003824,molecular_function catalytic activity;GO:0004842,molecular_function ubiquitin-protein transferase activity;GO:0005488,molecular_function binding;GO:0005575,cellular_component cellular_component;GO:0005622,cellular_component intrace…
ENSBGRG00000000880(ENSBGRG00000000880)	67;GO:0000166,molecular_function nucleotide binding;GO:0003674,molecular_function molecular_function;GO:0003779,molecular_function actin binding;GO:0003824,molecular_function catalytic activity;GO:0004497,molecular_function monooxygenase activity;GO:0005488,molecular_function binding;GO:0005515,molecular_function protein binding;GO:0005575,cellular_component cellular_component;GO:0005622,cellular…
ENSBGRG00000000881(ARHGAP30)	45;GO:0003674,molecular_function molecular_function;GO:0005096,molecular_function GTPase activator activity;GO:0005575,cellular_component cellular_component;GO:0005622,cellular_component intracellular;GO:0005623,cellular_component cell;GO:0005737,cellular_component cytoplasm;GO:0005829,cellular_component cytosol;GO:0007154,biological_process cell communication;GO:0007165,biological_process signal…
ENSBGRG00000000882(PGAP1)	115;GO:0003002,biological_process regionalization;GO:0003008,biological_process system process;GO:0003674,molecular_function molecular_function;GO:0003824,molecular_function catalytic activity;GO:0004518,molecular_function nuclease activity;GO:0005575,cellular_component cellular_component;GO:0005622,cellular_component intracellular;GO:0005623,cellular_component cell;GO:0005737,cellular_component …
ENSBGRG00000000885(UPF1)	295;GO:0000003,biological_process reproduction;GO:0000184,biological_process nuclear-transcribed mRNA catabolic process, nonsense-mediated decay;GO:0000228,cellular_component nuclear chromosome;GO:0000294,biological_process nuclear-transcribed mRNA catabolic process, endonucleolytic cleavage-dependent decay;GO:0000723,biological_process telomere maintenance;GO:0000781,cellular_component chromosom…
ENSBGRG00000000886(DHCR24)	175;GO:0000003,biological_process reproduction;GO:0000139,cellular_component Golgi membrane;GO:0000246,molecular_function delta24(24-1) sterol reductase activity;GO:0003006,biological_process developmental process involved in reproduction;GO:0003674,molecular_function molecular_function;GO:0003823,molecular_function antigen binding;GO:0003824,molecular_function catalytic activity;GO:0005488,molec…
ENSBGRG00000000887(CTBS)	55;GO:0000323,cellular_component lytic vacuole;GO:0003674,molecular_function molecular_function;GO:0003824,molecular_function catalytic activity;GO:0004553,molecular_function hydrolase activity, hydrolyzing O-glycosyl compounds;GO:0004568,molecular_function chitinase activity;GO:0005488,molecular_function binding;GO:0005575,cellular_component cellular_component;GO:0005576,cellular_component extra…
ENSBGRG00000000891(ENSBGRG00000000891)	69;GO:0000151,cellular_component ubiquitin ligase complex;GO:0000209,biological_process protein polyubiquitination;GO:0003674,molecular_function molecular_function;GO:0003824,molecular_function catalytic activity;GO:0004842,molecular_function ubiquitin-protein transferase activity;GO:0005488,molecular_function binding;GO:0005515,molecular_function protein binding;GO:0005575,cellular_component cel…
ENSBGRG00000000893(GPRC5D)	35;GO:0005575,cellular_component cellular_component;GO:0005623,cellular_component cell;GO:0005886,cellular_component plasma membrane;GO:0007154,biological_process cell communication;GO:0007165,biological_process signal transduction;GO:0007186,biological_process G protein-coupled receptor signaling pathway;GO:0007275,biological_process multicellular organism development;GO:0008150,biological_proce…
ENSBGRG00000000894(SNAPC3)	117;GO:0000976,molecular_function transcription regulatory region sequence-specific DNA binding;GO:0000977,molecular_function RNA polymerase II regulatory region sequence-specific DNA binding;GO:0000978,molecular_function RNA polymerase II proximal promoter sequence-specific DNA binding;GO:0000987,molecular_function proximal promoter sequence-specific DNA binding;GO:0000992,molecular_function pol…
ENSBGRG00000000895(RAPGEF5)	51;GO:0003674,molecular_function molecular_function;GO:0005085,molecular_function guanyl-nucleotide exchange factor activity;GO:0005088,molecular_function Ras guanyl-nucleotide exchange factor activity;GO:0005488,molecular_function binding;GO:0005515,molecular_function protein binding;GO:0005575,cellular_component cellular_component;GO:0005622,cellular_component intracellular;GO:0005623,cellular_…
ENSBGRG00000000896(ENSBGRG00000000896)	301;GO:0000070,biological_process mitotic sister chromatid segregation;GO:0000228,cellular_component nuclear chromosome;GO:0000278,biological_process mitotic cell cycle;GO:0000280,biological_process nuclear division;GO:0000793,cellular_component condensed chromosome;GO:0000794,cellular_component condensed nuclear chromosome;GO:0000819,biological_process sister chromatid segregation;GO:0001701,bio…
ENSBGRG00000000897(ECM1)	146;GO:0001936,biological_process regulation of endothelial cell proliferation;GO:0001938,biological_process positive regulation of endothelial cell proliferation;GO:0001959,biological_process regulation of cytokine-mediated signaling pathway;GO:0001960,biological_process negative regulation of cytokine-mediated signaling pathway;GO:0002020,molecular_function protease binding;GO:0002576,biologica…
ENSBGRG00000000898(TMED5)	29;GO:0005575,cellular_component cellular_component;GO:0005622,cellular_component intracellular;GO:0005623,cellular_component cell;GO:0005737,cellular_component cytoplasm;GO:0005783,cellular_component endoplasmic reticulum;GO:0005793,cellular_component endoplasmic reticulum-Golgi intermediate compartment;GO:0005794,cellular_component Golgi apparatus;GO:0005801,cellular_component cis-Golgi network…
ENSBGRG00000000899(PTGER1)	59;GO:0001664,molecular_function G protein-coupled receptor binding;GO:0002237,biological_process response to molecule of bacterial origin;GO:0003674,molecular_function molecular_function;GO:0004888,molecular_function transmembrane signaling receptor activity;GO:0004930,molecular_function G protein-coupled receptor activity;GO:0004953,molecular_function icosanoid receptor activity;GO:0004954,mole…
ENSBGRG00000000900(CCNG1)	114;GO:0000075,biological_process cell cycle checkpoint;GO:0000077,biological_process DNA damage checkpoint;GO:0000079,biological_process regulation of cyclin-dependent protein serine/threonine kinase activity;GO:0000278,biological_process mitotic cell cycle;GO:0001932,biological_process regulation of protein phosphorylation;GO:0005575,cellular_component cellular_component;GO:0005622,cellular_com…
ENSBGRG00000000902(FBLN1)	220;GO:0001667,biological_process ameboidal-type cell migration;GO:0001817,biological_process regulation of cytokine production;GO:0001818,biological_process negative regulation of cytokine production;GO:0001932,biological_process regulation of protein phosphorylation;GO:0001933,biological_process negative regulation of protein phosphorylation;GO:0001968,molecular_function fibronectin binding;GO:…
ENSBGRG00000000903(PEX26)	67;GO:0003674,molecular_function molecular_function;GO:0005488,molecular_function binding;GO:0005515,molecular_function protein binding;GO:0005575,cellular_component cellular_component;GO:0005622,cellular_component intracellular;GO:0005623,cellular_component cell;GO:0005737,cellular_component cytoplasm;GO:0005777,cellular_component peroxisome;GO:0005778,cellular_component peroxisomal membrane;GO:…
ENSBGRG00000000904(NECTIN4)	39;GO:0003674,molecular_function molecular_function;GO:0005102,molecular_function signaling receptor binding;GO:0005488,molecular_function binding;GO:0005515,molecular_function protein binding;GO:0005575,cellular_component cellular_component;GO:0005623,cellular_component cell;GO:0005886,cellular_component plasma membrane;GO:0005887,cellular_component integral component of plasma membrane;GO:00059…
ENSBGRG00000000910(KDM7A)	123;GO:0003674,molecular_function molecular_function;GO:0003824,molecular_function catalytic activity;GO:0005488,molecular_function binding;GO:0005506,molecular_function iron ion binding;GO:0005515,molecular_function protein binding;GO:0005575,cellular_component cellular_component;GO:0005622,cellular_component intracellular;GO:0005623,cellular_component cell;GO:0005634,cellular_component nucleus;…
ENSBGRG00000000911(KRT82)	47;GO:0003674,molecular_function molecular_function;GO:0005198,molecular_function structural molecule activity;GO:0005575,cellular_component cellular_component;GO:0005622,cellular_component intracellular;GO:0005623,cellular_component cell;GO:0005737,cellular_component cytoplasm;GO:0005829,cellular_component cytosol;GO:0005856,cellular_component cytoskeleton;GO:0005882,cellular_component intermedi…
ENSBGRG00000000914(RPS26)	165;GO:0000184,biological_process nuclear-transcribed mRNA catabolic process, nonsense-mediated decay;GO:0000956,biological_process nuclear-transcribed mRNA catabolic process;GO:0002181,biological_process cytoplasmic translation;GO:0003674,molecular_function molecular_function;GO:0003676,molecular_function nucleic acid binding;GO:0003723,molecular_function RNA binding;GO:0003729,molecular_functio…
ENSBGRG00000000915(GIPC1)	234;GO:0000902,biological_process cell morphogenesis;GO:0000904,biological_process cell morphogenesis involved in differentiation;GO:0001667,biological_process ameboidal-type cell migration;GO:0001736,biological_process establishment of planar polarity;GO:0001738,biological_process morphogenesis of a polarized epithelium;GO:0001965,molecular_function G-protein alpha-subunit binding;GO:0002009,bio…
ENSBGRG00000000916(ENSBGRG00000000916)	42;GO:0003674,molecular_function molecular_function;GO:0005488,molecular_function binding;GO:0005575,cellular_component cellular_component;GO:0005576,cellular_component extracellular region;GO:0005622,cellular_component intracellular;GO:0005623,cellular_component cell;GO:0005737,cellular_component cytoplasm;GO:0005829,cellular_component cytosol;GO:0006725,biological_process cellular aromatic comp…
ENSBGRG00000000919(NEPRO)	64;GO:0005575,cellular_component cellular_component;GO:0005622,cellular_component intracellular;GO:0005623,cellular_component cell;GO:0005634,cellular_component nucleus;GO:0005730,cellular_component nucleolus;GO:0007275,biological_process multicellular organism development;GO:0007399,biological_process nervous system development;GO:0008150,biological_process biological_process;GO:0008593,biologic…
ENSBGRG00000000920(ZRANB3)	125;GO:0000018,biological_process regulation of DNA recombination;GO:0000228,cellular_component nuclear chromosome;GO:0000733,biological_process DNA strand renaturation;GO:0003674,molecular_function molecular_function;GO:0003676,molecular_function nucleic acid binding;GO:0003824,molecular_function catalytic activity;GO:0004518,molecular_function nuclease activity;GO:0004519,molecular_function end…
ENSBGRG00000000921(EIF2B5)	181;GO:0000003,biological_process reproduction;GO:0001541,biological_process ovarian follicle development;GO:0002253,biological_process activation of immune response;GO:0002376,biological_process immune system process;GO:0002429,biological_process immune response-activating cell surface receptor signaling pathway;GO:0002682,biological_process regulation of immune system process;GO:0002684,biologi…
ENSBGRG00000000922(CDCA7L)	33;GO:0001650,cellular_component fibrillar center;GO:0005575,cellular_component cellular_component;GO:0005622,cellular_component intracellular;GO:0005623,cellular_component cell;GO:0005634,cellular_component nucleus;GO:0005730,cellular_component nucleolus;GO:0005737,cellular_component cytoplasm;GO:0005829,cellular_component cytosol;GO:0008150,biological_process biological_process;GO:0008284,biolo…
ENSBGRG00000000923(RFX2)	205;GO:0000003,biological_process reproduction;GO:0000902,biological_process cell morphogenesis;GO:0000904,biological_process cell morphogenesis involved in differentiation;GO:0000976,molecular_function transcription regulatory region sequence-specific DNA binding;GO:0000977,molecular_function RNA polymerase II regulatory region sequence-specific DNA binding;GO:0000978,molecular_function RNA poly…
ENSBGRG00000000925(PSIP1)	145;GO:0000228,cellular_component nuclear chromosome;GO:0000245,biological_process spliceosomal complex assembly;GO:0000375,biological_process RNA splicing, via transesterification reactions;GO:0000377,biological_process RNA splicing, via transesterification reactions with bulged adenosine as nucleophile;GO:0000395,biological_process mRNA 5'-splice site recognition;GO:0000398,biological_process m…
ENSBGRG00000000928(KLHDC9)	4;GO:0003674,molecular_function molecular_function;GO:0005488,molecular_function binding;GO:0005515,molecular_function protein binding;GO:0030332,molecular_function cyclin binding
ENSBGRG00000000932(TUBA8)	30;GO:0000226,biological_process microtubule cytoskeleton organization;GO:0003674,molecular_function molecular_function;GO:0005198,molecular_function structural molecule activity;GO:0005200,molecular_function structural constituent of cytoskeleton;GO:0005575,cellular_component cellular_component;GO:0005622,cellular_component intracellular;GO:0005623,cellular_component cell;GO:0005856,cellular_com…
ENSBGRG00000000933(RND1)	68;GO:0003674,molecular_function molecular_function;GO:0003824,molecular_function catalytic activity;GO:0003924,molecular_function GTPase activity;GO:0005102,molecular_function signaling receptor binding;GO:0005488,molecular_function binding;GO:0005515,molecular_function protein binding;GO:0005575,cellular_component cellular_component;GO:0005622,cellular_component intracellular;GO:0005623,cellula…
ENSBGRG00000000934(ADAMTSL4)	56;GO:0002020,molecular_function protease binding;GO:0002064,biological_process epithelial cell development;GO:0003674,molecular_function molecular_function;GO:0005488,molecular_function binding;GO:0005515,molecular_function protein binding;GO:0005575,cellular_component cellular_component;GO:0005576,cellular_component extracellular region;GO:0005614,cellular_component interstitial matrix;GO:00056…
ENSBGRG00000000935(SLC10A4)	62;GO:0003674,molecular_function molecular_function;GO:0005215,molecular_function transporter activity;GO:0005319,molecular_function lipid transporter activity;GO:0005342,molecular_function organic acid transmembrane transporter activity;GO:0005343,molecular_function organic acid:sodium symporter activity;GO:0006810,biological_process transport;GO:0006811,biological_process ion transport;GO:00068…
ENSBGRG00000000936(ENSBGRG00000000936)	301;GO:0000070,biological_process mitotic sister chromatid segregation;GO:0000228,cellular_component nuclear chromosome;GO:0000278,biological_process mitotic cell cycle;GO:0000280,biological_process nuclear division;GO:0000793,cellular_component condensed chromosome;GO:0000794,cellular_component condensed nuclear chromosome;GO:0000819,biological_process sister chromatid segregation;GO:0001701,bio…
ENSBGRG00000000941(ENSBGRG00000000941)	35;GO:0003674,molecular_function molecular_function;GO:0005488,molecular_function binding;GO:0005515,molecular_function protein binding;GO:0005575,cellular_component cellular_component;GO:0005622,cellular_component intracellular;GO:0005623,cellular_component cell;GO:0005634,cellular_component nucleus;GO:0005737,cellular_component cytoplasm;GO:0005739,cellular_component mitochondrion;GO:0005829,ce…
ENSBGRG00000000943(NUDCD2)	14;GO:0003674,molecular_function molecular_function;GO:0005488,molecular_function binding;GO:0005515,molecular_function protein binding;GO:0005575,cellular_component cellular_component;GO:0005622,cellular_component intracellular;GO:0005623,cellular_component cell;GO:0005737,cellular_component cytoplasm;GO:0006457,biological_process protein folding;GO:0008150,biological_process biological_process;…
ENSBGRG00000000944(ENSBGRG00000000944)	164;GO:0000122,biological_process negative regulation of transcription by RNA polymerase II;GO:0001671,molecular_function ATPase activator activity;GO:0002682,biological_process regulation of immune system process;GO:0002684,biological_process positive regulation of immune system process;GO:0003674,molecular_function molecular_function;GO:0003712,molecular_function transcription coregulator activ…
ENSBGRG00000000945(VEZT)	53;GO:0001669,cellular_component acrosomal vesicle;GO:0002139,cellular_component stereocilia coupling link;GO:0002141,cellular_component stereocilia ankle link;GO:0002142,cellular_component stereocilia ankle link complex;GO:0005575,cellular_component cellular_component;GO:0005622,cellular_component intracellular;GO:0005623,cellular_component cell;GO:0005634,cellular_component nucleus;GO:0005654,c…
ENSBGRG00000000946(ENSBGRG00000000946)	142;GO:0000003,biological_process reproduction;GO:0000166,molecular_function nucleotide binding;GO:0000302,biological_process response to reactive oxygen species;GO:0000303,biological_process response to superoxide;GO:0000305,biological_process response to oxygen radical;GO:0002931,biological_process response to ischemia;GO:0003674,molecular_function molecular_function;GO:0003824,molecular_functi…
ENSBGRG00000000947(ERBB3)	623;GO:0000003,biological_process reproduction;GO:0000086,biological_process G2/M transition of mitotic cell cycle;GO:0000165,biological_process MAPK cascade;GO:0000278,biological_process mitotic cell cycle;GO:0000578,biological_process embryonic axis specification;GO:0000902,biological_process cell morphogenesis;GO:0000904,biological_process cell morphogenesis involved in differentiation;GO:0001…
49,biological_process anatomical structure homeostasis;GO:0060255,biological_process regulation of macromolecule metabolic process;GO:0060284,biological_process regulation of cell development;GO:0060322,biological_process head development;GO:0060429,biological_process epithelium development;GO:0060443,biological_process mammary gland morphogenesis;GO:0060485,biological_process mesenchyme developm…
ENSBGRG00000000949(FTCD)	98;GO:0000139,cellular_component Golgi membrane;GO:0003674,molecular_function molecular_function;GO:0003824,molecular_function catalytic activity;GO:0005488,molecular_function binding;GO:0005515,molecular_function protein binding;GO:0005575,cellular_component cellular_component;GO:0005622,cellular_component intracellular;GO:0005623,cellular_component cell;GO:0005737,cellular_component cytoplasm;G…
ENSBGRG00000000950(SMC2)	124;GO:0000003,biological_process reproduction;GO:0000012,biological_process single strand break repair;GO:0000070,biological_process mitotic sister chromatid segregation;GO:0000228,cellular_component nuclear chromosome;GO:0000278,biological_process mitotic cell cycle;GO:0000280,biological_process nuclear division;GO:0000775,cellular_component chromosome, centromeric region;GO:0000785,cellular_co…
ENSBGRG00000000952(SLAIN2)	63;GO:0000226,biological_process microtubule cytoskeleton organization;GO:0005575,cellular_component cellular_component;GO:0005622,cellular_component intracellular;GO:0005623,cellular_component cell;GO:0005737,cellular_component cytoplasm;GO:0005813,cellular_component centrosome;GO:0005815,cellular_component microtubule organizing center;GO:0005829,cellular_component cytosol;GO:0005856,cellular_c…
ENSBGRG00000000955(RIOX2)	117;GO:0000122,biological_process negative regulation of transcription by RNA polymerase II;GO:0000988,molecular_function obsolete transcription factor activity, protein binding;GO:0000989,molecular_function obsolete transcription factor activity, transcription factor binding;GO:0001076,molecular_function obsolete transcription factor activity, RNA polymerase II transcription factor binding;GO:00…
ENSBGRG00000000957(MTF2)	173;GO:0000122,biological_process negative regulation of transcription by RNA polymerase II;GO:0000976,molecular_function transcription regulatory region sequence-specific DNA binding;GO:0000977,molecular_function RNA polymerase II regulatory region sequence-specific DNA binding;GO:0000981,molecular_function DNA-binding transcription factor activity, RNA polymerase II-specific;GO:0001012,molecula…
ENSBGRG00000000959(ENSBGRG00000000959)	117;GO:0000502,cellular_component proteasome complex;GO:0000932,cellular_component P-body;GO:0001775,biological_process cell activation;GO:0002252,biological_process immune effector process;GO:0002263,biological_process cell activation involved in immune response;GO:0002274,biological_process myeloid leukocyte activation;GO:0002275,biological_process myeloid cell activation involved in immune res…
ENSBGRG00000000960(MTERF4)	136;GO:0000154,biological_process rRNA modification;GO:0000313,cellular_component organellar ribosome;GO:0000315,cellular_component organellar large ribosomal subunit;GO:0000959,biological_process mitochondrial RNA metabolic process;GO:0001510,biological_process RNA methylation;GO:0001654,biological_process eye development;GO:0003674,molecular_function molecular_function;GO:0003676,molecular_func…
ENSBGRG00000000961(KRT75)	50;GO:0002244,biological_process hematopoietic progenitor cell differentiation;GO:0002376,biological_process immune system process;GO:0002520,biological_process immune system development;GO:0003674,molecular_function molecular_function;GO:0005198,molecular_function structural molecule activity;GO:0005575,cellular_component cellular_component;GO:0005622,cellular_component intracellular;GO:0005623,…
ENSBGRG00000000962(MCL1)	182;GO:0001709,biological_process cell fate determination;GO:0003674,molecular_function molecular_function;GO:0005215,molecular_function transporter activity;GO:0005488,molecular_function binding;GO:0005515,molecular_function protein binding;GO:0005575,cellular_component cellular_component;GO:0005622,cellular_component intracellular;GO:0005623,cellular_component cell;GO:0005634,cellular_component…
ENSBGRG00000000963(ENSBGRG00000000963)	65;GO:0003156,biological_process regulation of animal organ formation;GO:0003264,biological_process regulation of cardioblast proliferation;GO:0003266,biological_process regulation of secondary heart field cardioblast proliferation;GO:0003674,molecular_function molecular_function;GO:0003824,molecular_function catalytic activity;GO:0003924,molecular_function GTPase activity;GO:0005488,molecular_fu…
ENSBGRG00000000964(RAP1GAP)	196;GO:0000139,cellular_component Golgi membrane;GO:0000902,biological_process cell morphogenesis;GO:0000904,biological_process cell morphogenesis involved in differentiation;GO:0003674,molecular_function molecular_function;GO:0003824,molecular_function catalytic activity;GO:0003924,molecular_function GTPase activity;GO:0005096,molecular_function GTPase activator activity;GO:0005488,molecular_fun…
ENSBGRG00000000968(CHRNA2)	112;GO:0003008,biological_process system process;GO:0003674,molecular_function molecular_function;GO:0004888,molecular_function transmembrane signaling receptor activity;GO:0005215,molecular_function transporter activity;GO:0005216,molecular_function ion channel activity;GO:0005230,molecular_function extracellular ligand-gated ion channel activity;GO:0005231,molecular_function excitatory extracel…
ENSBGRG00000000970(GK5)	51;GO:0003674,molecular_function molecular_function;GO:0003824,molecular_function catalytic activity;GO:0004370,molecular_function glycerol kinase activity;GO:0005575,cellular_component cellular_component;GO:0005622,cellular_component intracellular;GO:0005623,cellular_component cell;GO:0005737,cellular_component cytoplasm;GO:0005739,cellular_component mitochondrion;GO:0005975,biological_process c…
ENSBGRG00000000971(CDC42EP1)	86;GO:0003674,molecular_function molecular_function;GO:0005096,molecular_function GTPase activator activity;GO:0005488,molecular_function binding;GO:0005515,molecular_function protein binding;GO:0005575,cellular_component cellular_component;GO:0005622,cellular_component intracellular;GO:0005623,cellular_component cell;GO:0005737,cellular_component cytoplasm;GO:0005886,cellular_component plasma me…
ENSBGRG00000000972(BOC)	110;GO:0000902,biological_process cell morphogenesis;GO:0000904,biological_process cell morphogenesis involved in differentiation;GO:0005575,cellular_component cellular_component;GO:0005622,cellular_component intracellular;GO:0005623,cellular_component cell;GO:0005634,cellular_component nucleus;GO:0005654,cellular_component nucleoplasm;GO:0005886,cellular_component plasma membrane;GO:0005887,cell…
ENSBGRG00000000977(CERS1)	198;GO:0001701,biological_process in utero embryonic development;GO:0001932,biological_process regulation of protein phosphorylation;GO:0001934,biological_process positive regulation of protein phosphorylation;GO:0003674,molecular_function molecular_function;GO:0003824,molecular_function catalytic activity;GO:0005102,molecular_function signaling receptor binding;GO:0005125,molecular_function cyto…
ENSBGRG00000000978(RANBP3)	150;GO:0000082,biological_process G1/S transition of mitotic cell cycle;GO:0000226,biological_process microtubule cytoskeleton organization;GO:0000278,biological_process mitotic cell cycle;GO:0003674,molecular_function molecular_function;GO:0005488,molecular_function binding;GO:0005515,molecular_function protein binding;GO:0005575,cellular_component cellular_component;GO:0005622,cellular_componen…
ENSBGRG00000000979(ENSBGRG00000000979)	109;GO:0000139,cellular_component Golgi membrane;GO:0000166,molecular_function nucleotide binding;GO:0000413,biological_process protein peptidyl-prolyl isomerization;GO:0001882,molecular_function nucleoside binding;GO:0001883,molecular_function purine nucleoside binding;GO:0003674,molecular_function molecular_function;GO:0003755,molecular_function peptidyl-prolyl cis-trans isomerase activity;GO:0…
ENSBGRG00000000984(TEC)	307;GO:0000003,biological_process reproduction;GO:0000165,biological_process MAPK cascade;GO:0001700,biological_process embryonic development via the syncytial blastoderm;GO:0001932,biological_process regulation of protein phosphorylation;GO:0001934,biological_process positive regulation of protein phosphorylation;GO:0002009,biological_process morphogenesis of an epithelium;GO:0002165,biological_…
ENSBGRG00000000985(LGALS2)	4;GO:0003674,molecular_function molecular_function;GO:0005488,molecular_function binding;GO:0016936,molecular_function galactoside binding;GO:0097367,molecular_function carbohydrate derivative binding
ENSBGRG00000000988(ENSBGRG00000000988)	137;GO:0000228,cellular_component nuclear chromosome;GO:0000737,biological_process DNA catabolic process, endonucleolytic;GO:0000785,cellular_component chromatin;GO:0000790,cellular_component nuclear chromatin;GO:0003674,molecular_function molecular_function;GO:0004857,molecular_function enzyme inhibitor activity;GO:0005488,molecular_function binding;GO:0005515,molecular_function protein binding;…
ENSBGRG00000000991(ENSBGRG00000000991)	134;GO:0001898,biological_process regulation of cytolysis by symbiont of host cells;GO:0001899,biological_process negative regulation of cytolysis by symbiont of host cells;GO:0001906,biological_process cell killing;GO:0002009,biological_process morphogenesis of an epithelium;GO:0002376,biological_process immune system process;GO:0003674,molecular_function molecular_function;GO:0005198,molecular_…
ENSBGRG00000000995(ENSBGRG00000000995)	192;GO:0000003,biological_process reproduction;GO:0001655,biological_process urogenital system development;GO:0001676,biological_process long-chain fatty acid metabolic process;GO:0001822,biological_process kidney development;GO:0001890,biological_process placenta development;GO:0001977,biological_process renal system process involved in regulation of blood volume;GO:0002933,biological_process li…
ENSBGRG00000000997(TAF13)	108;GO:0000428,cellular_component DNA-directed RNA polymerase complex;GO:0003674,molecular_function molecular_function;GO:0003676,molecular_function nucleic acid binding;GO:0003677,molecular_function DNA binding;GO:0003700,molecular_function DNA-binding transcription factor activity;GO:0003712,molecular_function transcription coregulator activity;GO:0005488,molecular_function binding;GO:0005515,m…
ENSBGRG00000000999(EPHX2)	186;GO:0000287,molecular_function magnesium ion binding;GO:0001676,biological_process long-chain fatty acid metabolic process;GO:0002532,biological_process production of molecular mediator involved in inflammatory response;GO:0002538,biological_process arachidonic acid metabolite production involved in inflammatory response;GO:0002539,biological_process prostaglandin production involved in inflam…
ENSBGRG00000001001(ELMO1)	230;GO:0000003,biological_process reproduction;GO:0000132,biological_process establishment of mitotic spindle orientation;GO:0000226,biological_process microtubule cytoskeleton organization;GO:0000278,biological_process mitotic cell cycle;GO:0000768,biological_process syncytium formation by plasma membrane fusion;GO:0001667,biological_process ameboidal-type cell migration;GO:0002064,biological_pr…
ENSBGRG00000001002(RNF25)	72;GO:0003674,molecular_function molecular_function;GO:0003824,molecular_function catalytic activity;GO:0004842,molecular_function ubiquitin-protein transferase activity;GO:0005488,molecular_function binding;GO:0005515,molecular_function protein binding;GO:0005575,cellular_component cellular_component;GO:0005622,cellular_component intracellular;GO:0005623,cellular_component cell;GO:0005634,cellul…
ENSBGRG00000001004(VDAC1)	108;GO:0003674,molecular_function molecular_function;GO:0005215,molecular_function transporter activity;GO:0005216,molecular_function ion channel activity;GO:0005244,molecular_function voltage-gated ion channel activity;GO:0005253,molecular_function anion channel activity;GO:0005488,molecular_function binding;GO:0005515,molecular_function protein binding;GO:0005575,cellular_component cellular_com…
ENSBGRG00000001005(TECR)	118;GO:0000038,biological_process very long-chain fatty acid metabolic process;GO:0003674,molecular_function molecular_function;GO:0003824,molecular_function catalytic activity;GO:0003995,molecular_function acyl-CoA dehydrogenase activity;GO:0004466,molecular_function long-chain-acyl-CoA dehydrogenase activity;GO:0005575,cellular_component cellular_component;GO:0005622,cellular_component intracel…
ENSBGRG00000001008(ENSBGRG00000001008)	148;GO:0000003,biological_process reproduction;GO:0000086,biological_process G2/M transition of mitotic cell cycle;GO:0000278,biological_process mitotic cell cycle;GO:0002791,biological_process regulation of peptide secretion;GO:0003006,biological_process developmental process involved in reproduction;GO:0003674,molecular_function molecular_function;GO:0004857,molecular_function enzyme inhibitor …
ENSBGRG00000001009(GGA1)	113;GO:0000139,cellular_component Golgi membrane;GO:0002790,biological_process peptide secretion;GO:0003674,molecular_function molecular_function;GO:0005215,molecular_function transporter activity;GO:0005488,molecular_function binding;GO:0005515,molecular_function protein binding;GO:0005575,cellular_component cellular_component;GO:0005622,cellular_component intracellular;GO:0005623,cellular_compo…
ENSBGRG00000001011(ENSBGRG00000001011)	24;GO:0002790,biological_process peptide secretion;GO:0005575,cellular_component cellular_component;GO:0005623,cellular_component cell;GO:0006810,biological_process transport;GO:0008104,biological_process protein localization;GO:0008150,biological_process biological_process;GO:0009306,biological_process protein secretion;GO:0009987,biological_process cellular process;GO:0012505,cellular_component…
ENSBGRG00000001012(PARS2)	63;GO:0003674,molecular_function molecular_function;GO:0003824,molecular_function catalytic activity;GO:0004812,molecular_function aminoacyl-tRNA ligase activity;GO:0004827,molecular_function proline-tRNA ligase activity;GO:0005575,cellular_component cellular_component;GO:0005622,cellular_component intracellular;GO:0005623,cellular_component cell;GO:0005737,cellular_component cytoplasm;GO:0005739…
ENSBGRG00000001018(ENSBGRG00000001018)	134;GO:0001898,biological_process regulation of cytolysis by symbiont of host cells;GO:0001899,biological_process negative regulation of cytolysis by symbiont of host cells;GO:0001906,biological_process cell killing;GO:0002009,biological_process morphogenesis of an epithelium;GO:0002376,biological_process immune system process;GO:0003674,molecular_function molecular_function;GO:0005198,molecular_…
ENSBGRG00000001019(USP21)	132;GO:0003674,molecular_function molecular_function;GO:0003712,molecular_function transcription coregulator activity;GO:0003713,molecular_function transcription coactivator activity;GO:0003824,molecular_function catalytic activity;GO:0004843,molecular_function thiol-dependent ubiquitin-specific protease activity;GO:0005488,molecular_function binding;GO:0005515,molecular_function protein binding;…
ENSBGRG00000001020(ENSBGRG00000001020)	20;GO:0005575,cellular_component cellular_component;GO:0005622,cellular_component intracellular;GO:0005623,cellular_component cell;GO:0005634,cellular_component nucleus;GO:0008150,biological_process biological_process;GO:0009892,biological_process negative regulation of metabolic process;GO:0010468,biological_process regulation of gene expression;GO:0010605,biological_process negative regulation …
ENSBGRG00000001022(TTC4)	10;GO:0005575,cellular_component cellular_component;GO:0005622,cellular_component intracellular;GO:0005623,cellular_component cell;GO:0005634,cellular_component nucleus;GO:0043226,cellular_component organelle;GO:0043227,cellular_component membrane-bounded organelle;GO:0043229,cellular_component intracellular organelle;GO:0043231,cellular_component intracellular membrane-bounded organelle;GO:00444…
ENSBGRG00000001023(TBXAS1)	114;GO:0001101,biological_process response to acid chemical;GO:0001516,biological_process prostaglandin biosynthetic process;GO:0001676,biological_process long-chain fatty acid metabolic process;GO:0003008,biological_process system process;GO:0003013,biological_process circulatory system process;GO:0003018,biological_process vascular process in circulatory system;GO:0003674,molecular_function mol…
ENSBGRG00000001024(GSG1)	18;GO:0003674,molecular_function molecular_function;GO:0005488,molecular_function binding;GO:0005515,molecular_function protein binding;GO:0005575,cellular_component cellular_component;GO:0005622,cellular_component intracellular;GO:0005623,cellular_component cell;GO:0005737,cellular_component cytoplasm;GO:0005783,cellular_component endoplasmic reticulum;GO:0012505,cellular_component endomembrane …
ENSBGRG00000001030(ENSBGRG00000001030)	49;GO:0003674,molecular_function molecular_function;GO:0005215,molecular_function transporter activity;GO:0005216,molecular_function ion channel activity;GO:0005230,molecular_function extracellular ligand-gated ion channel activity;GO:0005261,molecular_function cation channel activity;GO:0005575,cellular_component cellular_component;GO:0005623,cellular_component cell;GO:0005886,cellular_component…
ENSBGRG00000001031(CORO2A)	39;GO:0003674,molecular_function molecular_function;GO:0003779,molecular_function actin binding;GO:0005488,molecular_function binding;GO:0005515,molecular_function protein binding;GO:0005575,cellular_component cellular_component;GO:0005622,cellular_component intracellular;GO:0005623,cellular_component cell;GO:0005856,cellular_component cytoskeleton;GO:0005903,cellular_component brush border;GO:00…
ENSBGRG00000001033(ENSBGRG00000001033)	177;GO:0001591,molecular_function dopamine neurotransmitter receptor activity, coupled via Gi/Go;GO:0001963,biological_process synaptic transmission, dopaminergic;GO:0003674,molecular_function molecular_function;GO:0004888,molecular_function transmembrane signaling receptor activity;GO:0004930,molecular_function G protein-coupled receptor activity;GO:0004952,molecular_function dopamine neurotrans…
ENSBGRG00000001034(TLE6)	60;GO:0000003,biological_process reproduction;GO:0005575,cellular_component cellular_component;GO:0005622,cellular_component intracellular;GO:0005623,cellular_component cell;GO:0005634,cellular_component nucleus;GO:0005737,cellular_component cytoplasm;GO:0005829,cellular_component cytosol;GO:0005938,cellular_component cell cortex;GO:0007275,biological_process multicellular organism development;GO…
ENSBGRG00000001036(MYBPC1)	93;GO:0003008,biological_process system process;GO:0003012,biological_process muscle system process;GO:0003674,molecular_function molecular_function;GO:0003779,molecular_function actin binding;GO:0005198,molecular_function structural molecule activity;GO:0005488,molecular_function binding;GO:0005515,molecular_function protein binding;GO:0005575,cellular_component cellular_component;GO:0005622,cel…
ENSBGRG00000001038(SPATC1L)	16;GO:0005575,cellular_component cellular_component;GO:0005622,cellular_component intracellular;GO:0005623,cellular_component cell;GO:0005813,cellular_component centrosome;GO:0005815,cellular_component microtubule organizing center;GO:0005856,cellular_component cytoskeleton;GO:0015630,cellular_component microtubule cytoskeleton;GO:0043226,cellular_component organelle;GO:0043228,cellular_component…
ENSBGRG00000001040(BCS1L)	56;GO:0005575,cellular_component cellular_component;GO:0005622,cellular_component intracellular;GO:0005623,cellular_component cell;GO:0005737,cellular_component cytoplasm;GO:0005739,cellular_component mitochondrion;GO:0005740,cellular_component mitochondrial envelope;GO:0005743,cellular_component mitochondrial inner membrane;GO:0005746,cellular_component mitochondrial respirasome;GO:0005750,cellu…
ENSBGRG00000001042(ENSBGRG00000001042)	382;GO:0000226,biological_process microtubule cytoskeleton organization;GO:0000740,biological_process nuclear membrane fusion;GO:0000768,biological_process syncytium formation by plasma membrane fusion;GO:0001817,biological_process regulation of cytokine production;GO:0001819,biological_process positive regulation of cytokine production;GO:0001906,biological_process cell killing;GO:0001907,biolog…
ENSBGRG00000001045(COPE)	68;GO:0000139,cellular_component Golgi membrane;GO:0005575,cellular_component cellular_component;GO:0005622,cellular_component intracellular;GO:0005623,cellular_component cell;GO:0005634,cellular_component nucleus;GO:0005654,cellular_component nucleoplasm;GO:0005737,cellular_component cytoplasm;GO:0005783,cellular_component endoplasmic reticulum;GO:0005789,cellular_component endoplasmic reticulum…
ENSBGRG00000001048(ENSBGRG00000001048)	403;GO:0000003,biological_process reproduction;GO:0000086,biological_process G2/M transition of mitotic cell cycle;GO:0000132,biological_process establishment of mitotic spindle orientation;GO:0000151,cellular_component ubiquitin ligase complex;GO:0000165,biological_process MAPK cascade;GO:0000209,biological_process protein polyubiquitination;GO:0000226,biological_process microtubule cytoskeleton…
ENSBGRG00000001050(PASK)	123;GO:0002791,biological_process regulation of peptide secretion;GO:0003674,molecular_function molecular_function;GO:0003824,molecular_function catalytic activity;GO:0004672,molecular_function protein kinase activity;GO:0004674,molecular_function protein serine/threonine kinase activity;GO:0005488,molecular_function binding;GO:0005543,molecular_function phospholipid binding;GO:0005575,cellular_c…
ENSBGRG00000001054(DNAH11)	78;GO:0003352,biological_process regulation of cilium movement;GO:0003356,biological_process regulation of cilium beat frequency;GO:0003674,molecular_function molecular_function;GO:0003774,molecular_function motor activity;GO:0003777,molecular_function microtubule motor activity;GO:0003824,molecular_function catalytic activity;GO:0005488,molecular_function binding;GO:0005515,molecular_function pr…
ENSBGRG00000001057(ENSBGRG00000001057)	25;GO:0003674,molecular_function molecular_function;GO:0003735,molecular_function structural constituent of ribosome;GO:0005198,molecular_function structural molecule activity;GO:0005575,cellular_component cellular_component;GO:0005622,cellular_component intracellular;GO:0005623,cellular_component cell;GO:0005737,cellular_component cytoplasm;GO:0005829,cellular_component cytosol;GO:0005840,cellul…
ENSBGRG00000001061(ENSBGRG00000001061)	23;GO:0003674,molecular_function molecular_function;GO:0005488,molecular_function binding;GO:0005515,molecular_function protein binding;GO:0005575,cellular_component cellular_component;GO:0005622,cellular_component intracellular;GO:0005623,cellular_component cell;GO:0005634,cellular_component nucleus;GO:0005737,cellular_component cytoplasm;GO:0005739,cellular_component mitochondrion;GO:0005829,ce…
ENSBGRG00000001062(TPRG1)	6;GO:0005575,cellular_component cellular_component;GO:0005622,cellular_component intracellular;GO:0005623,cellular_component cell;GO:0005737,cellular_component cytoplasm;GO:0044424,cellular_component intracellular part;GO:0044464,cellular_component cell part
ENSBGRG00000001063(DNASE2B)	58;GO:0000737,biological_process DNA catabolic process, endonucleolytic;GO:0003674,molecular_function molecular_function;GO:0003824,molecular_function catalytic activity;GO:0004518,molecular_function nuclease activity;GO:0004519,molecular_function endonuclease activity;GO:0004520,molecular_function endodeoxyribonuclease activity;GO:0004531,molecular_function deoxyribonuclease II activity;GO:00045…
ENSBGRG00000001064(ATP1B3)	179;GO:0001671,molecular_function ATPase activator activity;GO:0002028,biological_process regulation of sodium ion transport;GO:0002376,biological_process immune system process;GO:0003674,molecular_function molecular_function;GO:0003824,molecular_function catalytic activity;GO:0005215,molecular_function transporter activity;GO:0005391,molecular_function sodium:potassium-exchanging ATPase activity…
ENSBGRG00000001065(ENSBGRG00000001065)	24;GO:0000981,molecular_function DNA-binding transcription factor activity, RNA polymerase II-specific;GO:0003674,molecular_function molecular_function;GO:0003700,molecular_function DNA-binding transcription factor activity;GO:0006355,biological_process regulation of transcription, DNA-templated;GO:0006357,biological_process regulation of transcription by RNA polymerase II;GO:0008150,biological_p…
ENSBGRG00000001067(MOB3B)	6;GO:0003674,molecular_function molecular_function;GO:0005488,molecular_function binding;GO:0005515,molecular_function protein binding;GO:0019899,molecular_function enzyme binding;GO:0019900,molecular_function kinase binding;GO:0019901,molecular_function protein kinase binding
ENSBGRG00000001069(ENSBGRG00000001069)	71;GO:0000166,molecular_function nucleotide binding;GO:0003674,molecular_function molecular_function;GO:0003824,molecular_function catalytic activity;GO:0005488,molecular_function binding;GO:0005575,cellular_component cellular_component;GO:0005622,cellular_component intracellular;GO:0005623,cellular_component cell;GO:0005737,cellular_component cytoplasm;GO:0005783,cellular_component endoplasmic r…
ENSBGRG00000001070(ATXN10)	62;GO:0003674,molecular_function molecular_function;GO:0005488,molecular_function binding;GO:0005515,molecular_function protein binding;GO:0005575,cellular_component cellular_component;GO:0005622,cellular_component intracellular;GO:0005623,cellular_component cell;GO:0005737,cellular_component cytoplasm;GO:0005829,cellular_component cytosol;GO:0005886,cellular_component plasma membrane;GO:0006996,…
ENSBGRG00000001074(ENSBGRG00000001074)	131;GO:0001898,biological_process regulation of cytolysis by symbiont of host cells;GO:0001899,biological_process negative regulation of cytolysis by symbiont of host cells;GO:0001906,biological_process cell killing;GO:0002009,biological_process morphogenesis of an epithelium;GO:0002376,biological_process immune system process;GO:0003674,molecular_function molecular_function;GO:0005198,molecular_…
ENSBGRG00000001075(RAP1GDS1)	120;GO:0001654,biological_process eye development;GO:0001745,biological_process compound eye morphogenesis;GO:0001751,biological_process compound eye photoreceptor cell differentiation;GO:0001754,biological_process eye photoreceptor cell differentiation;GO:0003674,molecular_function molecular_function;GO:0005096,molecular_function GTPase activator activity;GO:0005575,cellular_component cellular_c…
ENSBGRG00000001078(WNT10B)	305;GO:0000086,biological_process G2/M transition of mitotic cell cycle;GO:0000122,biological_process negative regulation of transcription by RNA polymerase II;GO:0000278,biological_process mitotic cell cycle;GO:0001101,biological_process response to acid chemical;GO:0001501,biological_process skeletal system development;GO:0001664,molecular_function G protein-coupled receptor binding;GO:0002062,…
ENSBGRG00000001079(TRIM14)	45;GO:0002376,biological_process immune system process;GO:0005575,cellular_component cellular_component;GO:0005622,cellular_component intracellular;GO:0005623,cellular_component cell;GO:0005737,cellular_component cytoplasm;GO:0006355,biological_process regulation of transcription, DNA-templated;GO:0006950,biological_process response to stress;GO:0006952,biological_process defense response;GO:0006…
ENSBGRG00000001080(ELAPOR1)	72;GO:0000045,biological_process autophagosome assembly;GO:0005575,cellular_component cellular_component;GO:0005623,cellular_component cell;GO:0005886,cellular_component plasma membrane;GO:0005887,cellular_component integral component of plasma membrane;GO:0006914,biological_process autophagy;GO:0006950,biological_process response to stress;GO:0006996,biological_process organelle organization;GO:…
ENSBGRG00000001081(ABCC5)	117;GO:0000166,molecular_function nucleotide binding;GO:0002237,biological_process response to molecule of bacterial origin;GO:0003674,molecular_function molecular_function;GO:0003824,molecular_function catalytic activity;GO:0005215,molecular_function transporter activity;GO:0005488,molecular_function binding;GO:0005524,molecular_function ATP binding;GO:0005575,cellular_component cellular_compone…
ENSBGRG00000001082(NIPAL1)	144;GO:0001558,biological_process regulation of cell growth;GO:0005575,cellular_component cellular_component;GO:0005623,cellular_component cell;GO:0006355,biological_process regulation of transcription, DNA-templated;GO:0006357,biological_process regulation of transcription by RNA polymerase II;GO:0006810,biological_process transport;GO:0006811,biological_process ion transport;GO:0006812,biologic…
ENSBGRG00000001084(ZNF555)	24;GO:0000981,molecular_function DNA-binding transcription factor activity, RNA polymerase II-specific;GO:0003674,molecular_function molecular_function;GO:0003700,molecular_function DNA-binding transcription factor activity;GO:0006355,biological_process regulation of transcription, DNA-templated;GO:0006357,biological_process regulation of transcription by RNA polymerase II;GO:0008150,biological_p…
ENSBGRG00000001085(NPY)	286;GO:0001505,biological_process regulation of neurotransmitter levels;GO:0001664,molecular_function G protein-coupled receptor binding;GO:0001775,biological_process cell activation;GO:0001878,biological_process response to yeast;GO:0001932,biological_process regulation of protein phosphorylation;GO:0001934,biological_process positive regulation of protein phosphorylation;GO:0002274,biological_p…
ENSBGRG00000001086(ENSBGRG00000001086)	78;GO:0000082,biological_process G1/S transition of mitotic cell cycle;GO:0000278,biological_process mitotic cell cycle;GO:0002119,biological_process nematode larval development;GO:0002164,biological_process larval development;GO:0003674,molecular_function molecular_function;GO:0003824,molecular_function catalytic activity;GO:0004084,molecular_function branched-chain-amino-acid transaminase activ…
ENSBGRG00000001088(NANS)	47;GO:0003674,molecular_function molecular_function;GO:0003824,molecular_function catalytic activity;GO:0005575,cellular_component cellular_component;GO:0005622,cellular_component intracellular;GO:0005623,cellular_component cell;GO:0005737,cellular_component cytoplasm;GO:0005829,cellular_component cytosol;GO:0006055,biological_process CMP-N-acetylneuraminate biosynthetic process;GO:0006139,biolog…
ENSBGRG00000001089(THAP5)	42;GO:0000981,molecular_function DNA-binding transcription factor activity, RNA polymerase II-specific;GO:0002020,molecular_function protease binding;GO:0003674,molecular_function molecular_function;GO:0003700,molecular_function DNA-binding transcription factor activity;GO:0005488,molecular_function binding;GO:0005515,molecular_function protein binding;GO:0005575,cellular_component cellular_compo…
ENSBGRG00000001092(NIPSNAP3B)	13;GO:0005575,cellular_component cellular_component;GO:0005622,cellular_component intracellular;GO:0005623,cellular_component cell;GO:0005737,cellular_component cytoplasm;GO:0005739,cellular_component mitochondrion;GO:0005829,cellular_component cytosol;GO:0043226,cellular_component organelle;GO:0043227,cellular_component membrane-bounded organelle;GO:0043229,cellular_component intracellular organ…
ENSBGRG00000001093(ZNF554)	44;GO:0000981,molecular_function DNA-binding transcription factor activity, RNA polymerase II-specific;GO:0003674,molecular_function molecular_function;GO:0003700,molecular_function DNA-binding transcription factor activity;GO:0005575,cellular_component cellular_component;GO:0005622,cellular_component intracellular;GO:0005623,cellular_component cell;GO:0005634,cellular_component nucleus;GO:000573…
ENSBGRG00000001095(SH3BP1)	276;GO:0000287,molecular_function magnesium ion binding;GO:0001738,biological_process morphogenesis of a polarized epithelium;GO:0001891,cellular_component phagocytic cup;GO:0002009,biological_process morphogenesis of an epithelium;GO:0003674,molecular_function molecular_function;GO:0003824,molecular_function catalytic activity;GO:0004721,molecular_function phosphoprotein phosphatase activity;GO:…
ENSBGRG00000001097(PA2G4)	135;GO:0000323,cellular_component lytic vacuole;GO:0001775,biological_process cell activation;GO:0002252,biological_process immune effector process;GO:0002263,biological_process cell activation involved in immune response;GO:0002274,biological_process myeloid leukocyte activation;GO:0002275,biological_process myeloid cell activation involved in immune response;GO:0002283,biological_process neutro…
ENSBGRG00000001098(PLCD4)	79;GO:0000003,biological_process reproduction;GO:0003674,molecular_function molecular_function;GO:0003824,molecular_function catalytic activity;GO:0004435,molecular_function phosphatidylinositol phospholipase C activity;GO:0004620,molecular_function phospholipase activity;GO:0004629,molecular_function phospholipase C activity;GO:0005575,cellular_component cellular_component;GO:0005622,cellular_co…
ENSBGRG00000001100(LSS)	71;GO:0000250,molecular_function lanosterol synthase activity;GO:0003674,molecular_function molecular_function;GO:0003824,molecular_function catalytic activity;GO:0005575,cellular_component cellular_component;GO:0005622,cellular_component intracellular;GO:0005623,cellular_component cell;GO:0005737,cellular_component cytoplasm;GO:0005783,cellular_component endoplasmic reticulum;GO:0005789,cellular…
ENSBGRG00000001101(WNT1)	669;GO:0000003,biological_process reproduction;GO:0000578,biological_process embryonic axis specification;GO:0000768,biological_process syncytium formation by plasma membrane fusion;GO:0000902,biological_process cell morphogenesis;GO:0001067,molecular_function regulatory region nucleic acid binding;GO:0001501,biological_process skeletal system development;GO:0001654,biological_process eye develop…
:0060429,biological_process epithelium development;GO:0060446,biological_process branching involved in open tracheal system development;GO:0060491,biological_process regulation of cell projection assembly;GO:0060541,biological_process respiratory system development;GO:0060548,biological_process negative regulation of cell death;GO:0060560,biological_process developmental growth involved in morpho…
ENSBGRG00000001102(THOP1)	68;GO:0000209,biological_process protein polyubiquitination;GO:0003674,molecular_function molecular_function;GO:0003824,molecular_function catalytic activity;GO:0004175,molecular_function endopeptidase activity;GO:0004222,molecular_function metalloendopeptidase activity;GO:0005488,molecular_function binding;GO:0005575,cellular_component cellular_component;GO:0005622,cellular_component intracellul…
ENSBGRG00000001103(ENSBGRG00000001103)	72;GO:0003674,molecular_function molecular_function;GO:0005198,molecular_function structural molecule activity;GO:0005200,molecular_function structural constituent of cytoskeleton;GO:0005488,molecular_function binding;GO:0005515,molecular_function protein binding;GO:0005575,cellular_component cellular_component;GO:0005622,cellular_component intracellular;GO:0005623,cellular_component cell;GO:0005…
ENSBGRG00000001107(GRK7)	93;GO:0001750,cellular_component photoreceptor outer segment;GO:0003008,biological_process system process;GO:0003674,molecular_function molecular_function;GO:0003824,molecular_function catalytic activity;GO:0004672,molecular_function protein kinase activity;GO:0005575,cellular_component cellular_component;GO:0005623,cellular_component cell;GO:0005886,cellular_component plasma membrane;GO:0005929,…
ENSBGRG00000001108(SPICE1)	70;GO:0000226,biological_process microtubule cytoskeleton organization;GO:0000278,biological_process mitotic cell cycle;GO:0000280,biological_process nuclear division;GO:0005575,cellular_component cellular_component;GO:0005622,cellular_component intracellular;GO:0005623,cellular_component cell;GO:0005737,cellular_component cytoplasm;GO:0005813,cellular_component centrosome;GO:0005814,cellular_com…
ENSBGRG00000001110(ANP32B)	177;GO:0000082,biological_process G1/S transition of mitotic cell cycle;GO:0000278,biological_process mitotic cell cycle;GO:0001944,biological_process vasculature development;GO:0003674,molecular_function molecular_function;GO:0005488,molecular_function binding;GO:0005515,molecular_function protein binding;GO:0005575,cellular_component cellular_component;GO:0005622,cellular_component intracellula…
ENSBGRG00000001111(C9orf72)	197;GO:0000323,cellular_component lytic vacuole;GO:0000902,biological_process cell morphogenesis;GO:0000904,biological_process cell morphogenesis involved in differentiation;GO:0000932,cellular_component P-body;GO:0001932,biological_process regulation of protein phosphorylation;GO:0001933,biological_process negative regulation of protein phosphorylation;GO:0003674,molecular_function molecular_fun…
ENSBGRG00000001116(USP48)	37;GO:0005575,cellular_component cellular_component;GO:0005622,cellular_component intracellular;GO:0005623,cellular_component cell;GO:0005634,cellular_component nucleus;GO:0005654,cellular_component nucleoplasm;GO:0005737,cellular_component cytoplasm;GO:0005739,cellular_component mitochondrion;GO:0005829,cellular_component cytosol;GO:0005886,cellular_component plasma membrane;GO:0016020,cellular_…
ENSBGRG00000001119(CNGA1)	310;GO:0000003,biological_process reproduction;GO:0000166,molecular_function nucleotide binding;GO:0000902,biological_process cell morphogenesis;GO:0001558,biological_process regulation of cell growth;GO:0001666,biological_process response to hypoxia;GO:0001750,cellular_component photoreceptor outer segment;GO:0003008,biological_process system process;GO:0003031,biological_process detection of ca…
ENSBGRG00000001121(LPP)	154;GO:0000003,biological_process reproduction;GO:0001725,cellular_component stress fiber;GO:0001763,biological_process morphogenesis of a branching structure;GO:0002009,biological_process morphogenesis of an epithelium;GO:0002165,biological_process instar larval or pupal development;GO:0003674,molecular_function molecular_function;GO:0005488,molecular_function binding;GO:0005515,molecular_functi…
ENSBGRG00000001124(PPOX)	87;GO:0000166,molecular_function nucleotide binding;GO:0003674,molecular_function molecular_function;GO:0003824,molecular_function catalytic activity;GO:0004729,molecular_function oxygen-dependent protoporphyrinogen oxidase activity;GO:0005488,molecular_function binding;GO:0005575,cellular_component cellular_component;GO:0005622,cellular_component intracellular;GO:0005623,cellular_component cell;…
ENSBGRG00000001125(NDUFB7)	109;GO:0003674,molecular_function molecular_function;GO:0003824,molecular_function catalytic activity;GO:0003954,molecular_function NADH dehydrogenase activity;GO:0005575,cellular_component cellular_component;GO:0005622,cellular_component intracellular;GO:0005623,cellular_component cell;GO:0005737,cellular_component cytoplasm;GO:0005739,cellular_component mitochondrion;GO:0005740,cellular_compone…
ENSBGRG00000001126(TCF7)	201;GO:0000003,biological_process reproduction;GO:0000122,biological_process negative regulation of transcription by RNA polymerase II;GO:0000228,cellular_component nuclear chromosome;GO:0000785,cellular_component chromatin;GO:0000790,cellular_component nuclear chromatin;GO:0000791,cellular_component euchromatin;GO:0000976,molecular_function transcription regulatory region sequence-specific DNA b…
ENSBGRG00000001128(DDN)	90;GO:0000976,molecular_function transcription regulatory region sequence-specific DNA binding;GO:0000977,molecular_function RNA polymerase II regulatory region sequence-specific DNA binding;GO:0000978,molecular_function RNA polymerase II proximal promoter sequence-specific DNA binding;GO:0000981,molecular_function DNA-binding transcription factor activity, RNA polymerase II-specific;GO:0000982,m…
ENSBGRG00000001130(CNOT9)	236;GO:0000003,biological_process reproduction;GO:0000075,biological_process cell cycle checkpoint;GO:0000077,biological_process DNA damage checkpoint;GO:0000278,biological_process mitotic cell cycle;GO:0000288,biological_process nuclear-transcribed mRNA catabolic process, deadenylation-dependent decay;GO:0000289,biological_process nuclear-transcribed mRNA poly(A) tail shortening;GO:0000932,cellu…
ENSBGRG00000001132(BNC2)	157;GO:0000976,molecular_function transcription regulatory region sequence-specific DNA binding;GO:0000981,molecular_function DNA-binding transcription factor activity, RNA polymerase II-specific;GO:0001067,molecular_function regulatory region nucleic acid binding;GO:0001158,molecular_function enhancer sequence-specific DNA binding;GO:0001837,biological_process epithelial to mesenchymal transitio…
ENSBGRG00000001133(ENSBGRG00000001133)	56;GO:0000966,biological_process RNA 5'-end processing;GO:0001682,biological_process tRNA 5'-leader removal;GO:0003674,molecular_function molecular_function;GO:0003676,molecular_function nucleic acid binding;GO:0003723,molecular_function RNA binding;GO:0005488,molecular_function binding;GO:0005575,cellular_component cellular_component;GO:0005622,cellular_component intracellular;GO:0005623,cellula…
ENSBGRG00000001134(RNF7)	187;GO:0000151,cellular_component ubiquitin ligase complex;GO:0000152,cellular_component nuclear ubiquitin ligase complex;GO:0003674,molecular_function molecular_function;GO:0003824,molecular_function catalytic activity;GO:0004842,molecular_function ubiquitin-protein transferase activity;GO:0005488,molecular_function binding;GO:0005507,molecular_function copper ion binding;GO:0005515,molecular_fu…
ENSBGRG00000001136(SARS1)	184;GO:0000122,biological_process negative regulation of transcription by RNA polymerase II;GO:0000166,molecular_function nucleotide binding;GO:0000976,molecular_function transcription regulatory region sequence-specific DNA binding;GO:0000977,molecular_function RNA polymerase II regulatory region sequence-specific DNA binding;GO:0000978,molecular_function RNA polymerase II proximal promoter sequ…
ENSBGRG00000001137(ENSBGRG00000001137)	265;GO:0000027,biological_process ribosomal large subunit assembly;GO:0000184,biological_process nuclear-transcribed mRNA catabolic process, nonsense-mediated decay;GO:0000956,biological_process nuclear-transcribed mRNA catabolic process;GO:0003674,molecular_function molecular_function;GO:0003676,molecular_function nucleic acid binding;GO:0003723,molecular_function RNA binding;GO:0003729,molecula…
ENSBGRG00000001138(ENSBGRG00000001138)	28;GO:0005575,cellular_component cellular_component;GO:0005623,cellular_component cell;GO:0005886,cellular_component plasma membrane;GO:0007275,biological_process multicellular organism development;GO:0008150,biological_process biological_process;GO:0008219,biological_process cell death;GO:0008283,biological_process cell proliferation;GO:0008544,biological_process epidermis development;GO:0009888…
ENSBGRG00000001139(WNT7B)	388;GO:0000003,biological_process reproduction;GO:0000165,biological_process MAPK cascade;GO:0000187,biological_process activation of MAPK activity;GO:0000902,biological_process cell morphogenesis;GO:0000904,biological_process cell morphogenesis involved in differentiation;GO:0001101,biological_process response to acid chemical;GO:0001501,biological_process skeletal system development;GO:0001525,…
ENSBGRG00000001141(ABCA1)	322;GO:0000149,molecular_function SNARE binding;GO:0000166,molecular_function nucleotide binding;GO:0001101,biological_process response to acid chemical;GO:0001816,biological_process cytokine production;GO:0002237,biological_process response to molecule of bacterial origin;GO:0002790,biological_process peptide secretion;GO:0003674,molecular_function molecular_function;GO:0003824,molecular_functio…
ENSBGRG00000001143(NFXL1)	102;GO:0000122,biological_process negative regulation of transcription by RNA polymerase II;GO:0000976,molecular_function transcription regulatory region sequence-specific DNA binding;GO:0000977,molecular_function RNA polymerase II regulatory region sequence-specific DNA binding;GO:0000981,molecular_function DNA-binding transcription factor activity, RNA polymerase II-specific;GO:0000982,molecula…
ENSBGRG00000001144(TRMO)	42;GO:0001510,biological_process RNA methylation;GO:0003674,molecular_function molecular_function;GO:0003824,molecular_function catalytic activity;GO:0006139,biological_process nucleobase-containing compound metabolic process;GO:0006396,biological_process RNA processing;GO:0006399,biological_process tRNA metabolic process;GO:0006400,biological_process tRNA modification;GO:0006725,biological_proce…
ENSBGRG00000001145(MRPL51)	80;GO:0000313,cellular_component organellar ribosome;GO:0000315,cellular_component organellar large ribosomal subunit;GO:0003674,molecular_function molecular_function;GO:0003735,molecular_function structural constituent of ribosome;GO:0005198,molecular_function structural molecule activity;GO:0005575,cellular_component cellular_component;GO:0005622,cellular_component intracellular;GO:0005623,cell…
ENSBGRG00000001146(SP4)	70;GO:0000981,molecular_function DNA-binding transcription factor activity, RNA polymerase II-specific;GO:0003674,molecular_function molecular_function;GO:0003676,molecular_function nucleic acid binding;GO:0003677,molecular_function DNA binding;GO:0003700,molecular_function DNA-binding transcription factor activity;GO:0003712,molecular_function transcription coregulator activity;GO:0003713,molecu…
ENSBGRG00000001147(PALS2)	115;GO:0003674,molecular_function molecular_function;GO:0003824,molecular_function catalytic activity;GO:0004385,molecular_function guanylate kinase activity;GO:0005488,molecular_function binding;GO:0005515,molecular_function protein binding;GO:0005575,cellular_component cellular_component;GO:0005623,cellular_component cell;GO:0005886,cellular_component plasma membrane;GO:0005911,cellular_compone…
ENSBGRG00000001148(ZNF385B)	48;GO:0001650,cellular_component fibrillar center;GO:0002039,molecular_function p53 binding;GO:0003674,molecular_function molecular_function;GO:0003676,molecular_function nucleic acid binding;GO:0003723,molecular_function RNA binding;GO:0005488,molecular_function binding;GO:0005515,molecular_function protein binding;GO:0005575,cellular_component cellular_component;GO:0005622,cellular_component in…
ENSBGRG00000001150(PRKAG1)	215;GO:0000003,biological_process reproduction;GO:0000166,molecular_function nucleotide binding;GO:0001932,biological_process regulation of protein phosphorylation;GO:0001934,biological_process positive regulation of protein phosphorylation;GO:0003674,molecular_function molecular_function;GO:0003824,molecular_function catalytic activity;GO:0004672,molecular_function protein kinase activity;GO:000…
ENSBGRG00000001152(ENSBGRG00000001152)	171;GO:0001666,biological_process response to hypoxia;GO:0002252,biological_process immune effector process;GO:0002376,biological_process immune system process;GO:0003674,molecular_function molecular_function;GO:0005488,molecular_function binding;GO:0005515,molecular_function protein binding;GO:0005521,molecular_function lamin binding;GO:0005575,cellular_component cellular_component;GO:0005622,ce…
ENSBGRG00000001153(IMMP2L)	143;GO:0000003,biological_process reproduction;GO:0001541,biological_process ovarian follicle development;GO:0001944,biological_process vasculature development;GO:0003006,biological_process developmental process involved in reproduction;GO:0003008,biological_process system process;GO:0003013,biological_process circulatory system process;GO:0003674,molecular_function molecular_function;GO:0003824,…
ENSBGRG00000001155(ENSBGRG00000001155)	68;GO:0000209,biological_process protein polyubiquitination;GO:0003674,molecular_function molecular_function;GO:0003824,molecular_function catalytic activity;GO:0004175,molecular_function endopeptidase activity;GO:0004222,molecular_function metalloendopeptidase activity;GO:0005488,molecular_function binding;GO:0005575,cellular_component cellular_component;GO:0005622,cellular_component intracellul…
ENSBGRG00000001158(ENSBGRG00000001158)	40;GO:0003674,molecular_function molecular_function;GO:0005488,molecular_function binding;GO:0005575,cellular_component cellular_component;GO:0005622,cellular_component intracellular;GO:0005623,cellular_component cell;GO:0005737,cellular_component cytoplasm;GO:0005829,cellular_component cytosol;GO:0006996,biological_process organelle organization;GO:0007010,biological_process cytoskeleton organiz…
ENSBGRG00000001159(LINGO2)	26;GO:0005575,cellular_component cellular_component;GO:0005576,cellular_component extracellular region;GO:0005615,cellular_component extracellular space;GO:0008150,biological_process biological_process;GO:0044087,biological_process regulation of cellular component biogenesis;GO:0044089,biological_process positive regulation of cellular component biogenesis;GO:0044421,cellular_component extracellu…
ENSBGRG00000001160(CLEC17A)	11;GO:0003674,molecular_function molecular_function;GO:0005488,molecular_function binding;GO:0005537,molecular_function mannose binding;GO:0005575,cellular_component cellular_component;GO:0005623,cellular_component cell;GO:0009986,cellular_component cell surface;GO:0030246,molecular_function carbohydrate binding;GO:0036094,molecular_function small molecule binding;GO:0042806,molecular_function fu…
ENSBGRG00000001162(PDXP)	159;GO:0000287,molecular_function magnesium ion binding;GO:0003674,molecular_function molecular_function;GO:0003824,molecular_function catalytic activity;GO:0004721,molecular_function phosphoprotein phosphatase activity;GO:0005488,molecular_function binding;GO:0005515,molecular_function protein binding;GO:0005575,cellular_component cellular_component;GO:0005622,cellular_component intracellular;GO…
ENSBGRG00000001163(ENSBGRG00000001163)	84;GO:0001664,molecular_function G protein-coupled receptor binding;GO:0001817,biological_process regulation of cytokine production;GO:0001818,biological_process negative regulation of cytokine production;GO:0003674,molecular_function molecular_function;GO:0005102,molecular_function signaling receptor binding;GO:0005488,molecular_function binding;GO:0005515,molecular_function protein binding;GO:0…
ENSBGRG00000001166(RASA2)	190;GO:0000165,biological_process MAPK cascade;GO:0000578,biological_process embryonic axis specification;GO:0002009,biological_process morphogenesis of an epithelium;GO:0002165,biological_process instar larval or pupal development;GO:0003002,biological_process regionalization;GO:0003008,biological_process system process;GO:0003674,molecular_function molecular_function;GO:0005096,molecular_functi…
ENSBGRG00000001167(PRKACB)	448;GO:0000003,biological_process reproduction;GO:0000166,molecular_function nucleotide binding;GO:0000226,biological_process microtubule cytoskeleton organization;GO:0000287,molecular_function magnesium ion binding;GO:0000578,biological_process embryonic axis specification;GO:0001654,biological_process eye development;GO:0001838,biological_process embryonic epithelial tube formation;GO:0001841,b…
ENSBGRG00000001168(ENSBGRG00000001168)	140;GO:0000976,molecular_function transcription regulatory region sequence-specific DNA binding;GO:0001067,molecular_function regulatory region nucleic acid binding;GO:0001158,molecular_function enhancer sequence-specific DNA binding;GO:0001837,biological_process epithelial to mesenchymal transition;GO:0001894,biological_process tissue homeostasis;GO:0001895,biological_process retina homeostasis;…
ENSBGRG00000001169(VAMP1)	206;GO:0000149,molecular_function SNARE binding;GO:0000323,cellular_component lytic vacuole;GO:0001505,biological_process regulation of neurotransmitter levels;GO:0003008,biological_process system process;GO:0003013,biological_process circulatory system process;GO:0003018,biological_process vascular process in circulatory system;GO:0003674,molecular_function molecular_function;GO:0005484,molecula…
ENSBGRG00000001172(LGALS1)	195;GO:0001678,biological_process cellular glucose homeostasis;GO:0001775,biological_process cell activation;GO:0002252,biological_process immune effector process;GO:0002263,biological_process cell activation involved in immune response;GO:0002285,biological_process lymphocyte activation involved in immune response;GO:0002312,biological_process B cell activation involved in immune response;GO:000…
ENSBGRG00000001175(FOXE1)	138;GO:0000122,biological_process negative regulation of transcription by RNA polymerase II;GO:0000981,molecular_function DNA-binding transcription factor activity, RNA polymerase II-specific;GO:0001942,biological_process hair follicle development;GO:0002009,biological_process morphogenesis of an epithelium;GO:0002376,biological_process immune system process;GO:0002520,biological_process immune s…
ENSBGRG00000001177(LRRN3)	69;GO:0001932,biological_process regulation of protein phosphorylation;GO:0001934,biological_process positive regulation of protein phosphorylation;GO:0003674,molecular_function molecular_function;GO:0005488,molecular_function binding;GO:0005575,cellular_component cellular_component;GO:0005576,cellular_component extracellular region;GO:0005615,cellular_component extracellular space;GO:0005622,cel…
ENSBGRG00000001178(SGTA)	160;GO:0003674,molecular_function molecular_function;GO:0005488,molecular_function binding;GO:0005515,molecular_function protein binding;GO:0005575,cellular_component cellular_component;GO:0005622,cellular_component intracellular;GO:0005623,cellular_component cell;GO:0005634,cellular_component nucleus;GO:0005737,cellular_component cytoplasm;GO:0005829,cellular_component cytosol;GO:0006508,biologi…
ENSBGRG00000001180(ENSBGRG00000001180)	98;GO:0005575,cellular_component cellular_component;GO:0005622,cellular_component intracellular;GO:0005623,cellular_component cell;GO:0005737,cellular_component cytoplasm;GO:0005739,cellular_component mitochondrion;GO:0005740,cellular_component mitochondrial envelope;GO:0005743,cellular_component mitochondrial inner membrane;GO:0005746,cellular_component mitochondrial respirasome;GO:0005750,cellu…
ENSBGRG00000001185(ENSBGRG00000001185)	482;GO:0000003,biological_process reproduction;GO:0000902,biological_process cell morphogenesis;GO:0001505,biological_process regulation of neurotransmitter levels;GO:0001540,molecular_function amyloid-beta binding;GO:0001774,biological_process microglial cell activation;GO:0001775,biological_process cell activation;GO:0001817,biological_process regulation of cytokine production;GO:0001819,biolog…
ENSBGRG00000001191(NDUFA12)	121;GO:0003674,molecular_function molecular_function;GO:0003824,molecular_function catalytic activity;GO:0003954,molecular_function NADH dehydrogenase activity;GO:0005488,molecular_function binding;GO:0005575,cellular_component cellular_component;GO:0005622,cellular_component intracellular;GO:0005623,cellular_component cell;GO:0005737,cellular_component cytoplasm;GO:0005739,cellular_component mit…
ENSBGRG00000001192(B4GALT3)	119;GO:0000139,cellular_component Golgi membrane;GO:0003674,molecular_function molecular_function;GO:0003824,molecular_function catalytic activity;GO:0003831,molecular_function beta-N-acetylglucosaminylglycopeptide beta-1,4-galactosyltransferase activity;GO:0005575,cellular_component cellular_component;GO:0005622,cellular_component intracellular;GO:0005623,cellular_component cell;GO:0005737,cellu…
ENSBGRG00000001193(CAPS)	23;GO:0003674,molecular_function molecular_function;GO:0005488,molecular_function binding;GO:0005509,molecular_function calcium ion binding;GO:0005575,cellular_component cellular_component;GO:0005622,cellular_component intracellular;GO:0005623,cellular_component cell;GO:0005737,cellular_component cytoplasm;GO:0007154,biological_process cell communication;GO:0007165,biological_process signal trans…
ENSBGRG00000001194(KRT72)	29;GO:0005575,cellular_component cellular_component;GO:0005622,cellular_component intracellular;GO:0005623,cellular_component cell;GO:0005737,cellular_component cytoplasm;GO:0005829,cellular_component cytosol;GO:0007275,biological_process multicellular organism development;GO:0008150,biological_process biological_process;GO:0008219,biological_process cell death;GO:0008544,biological_process epide…
ENSBGRG00000001195(SP8)	75;GO:0000981,molecular_function DNA-binding transcription factor activity, RNA polymerase II-specific;GO:0003002,biological_process regionalization;GO:0003674,molecular_function molecular_function;GO:0003676,molecular_function nucleic acid binding;GO:0003677,molecular_function DNA binding;GO:0003690,molecular_function double-stranded DNA binding;GO:0003700,molecular_function DNA-binding transcri…
ENSBGRG00000001196(UBXN4)	52;GO:0005575,cellular_component cellular_component;GO:0005622,cellular_component intracellular;GO:0005623,cellular_component cell;GO:0005737,cellular_component cytoplasm;GO:0005783,cellular_component endoplasmic reticulum;GO:0005829,cellular_component cytosol;GO:0006508,biological_process proteolysis;GO:0006511,biological_process ubiquitin-dependent protein catabolic process;GO:0006807,biologica…
ENSBGRG00000001197(NOL12)	29;GO:0003674,molecular_function molecular_function;GO:0003676,molecular_function nucleic acid binding;GO:0003677,molecular_function DNA binding;GO:0003697,molecular_function single-stranded DNA binding;GO:0003723,molecular_function RNA binding;GO:0005488,molecular_function binding;GO:0005575,cellular_component cellular_component;GO:0005622,cellular_component intracellular;GO:0005623,cellular_com…
ENSBGRG00000001198(PPARA)	382;GO:0000122,biological_process negative regulation of transcription by RNA polymerase II;GO:0000976,molecular_function transcription regulatory region sequence-specific DNA binding;GO:0000977,molecular_function RNA polymerase II regulatory region sequence-specific DNA binding;GO:0000978,molecular_function RNA polymerase II proximal promoter sequence-specific DNA binding;GO:0000981,molecular_fu…
ENSBGRG00000001199(XPA)	145;GO:0000003,biological_process reproduction;GO:0000109,cellular_component nucleotide-excision repair complex;GO:0000110,cellular_component nucleotide-excision repair factor 1 complex;GO:0000715,biological_process nucleotide-excision repair, DNA damage recognition;GO:0002119,biological_process nematode larval development;GO:0002164,biological_process larval development;GO:0003674,molecular_func…
ENSBGRG00000001201(BCL6)	489;GO:0000003,biological_process reproduction;GO:0000018,biological_process regulation of DNA recombination;GO:0000060,biological_process protein import into nucleus, translocation;GO:0000122,biological_process negative regulation of transcription by RNA polymerase II;GO:0000578,biological_process embryonic axis specification;GO:0000902,biological_process cell morphogenesis;GO:0000904,biological…
ENSBGRG00000001202(ENSBGRG00000001202)	2;GO:0005575,cellular_component cellular_component;GO:0016020,cellular_component membrane
ENSBGRG00000001203(CELSR2)	271;GO:0000003,biological_process reproduction;GO:0000902,biological_process cell morphogenesis;GO:0000904,biological_process cell morphogenesis involved in differentiation;GO:0001558,biological_process regulation of cell growth;GO:0001654,biological_process eye development;GO:0001736,biological_process establishment of planar polarity;GO:0001738,biological_process morphogenesis of a polarized ep…
ENSBGRG00000001204(ENSBGRG00000001204)	88;GO:0000243,cellular_component commitment complex;GO:0000245,biological_process spliceosomal complex assembly;GO:0000375,biological_process RNA splicing, via transesterification reactions;GO:0000377,biological_process RNA splicing, via transesterification reactions with bulged adenosine as nucleophile;GO:0000381,biological_process regulation of alternative mRNA splicing, via spliceosome;GO:0000…
ENSBGRG00000001205(SLC39A3)	71;GO:0000041,biological_process transition metal ion transport;GO:0000902,biological_process cell morphogenesis;GO:0001501,biological_process skeletal system development;GO:0001701,biological_process in utero embryonic development;GO:0001776,biological_process leukocyte homeostasis;GO:0002260,biological_process lymphocyte homeostasis;GO:0002376,biological_process immune system process;GO:0003674…
ENSBGRG00000001206(ZC3H10)	47;GO:0003674,molecular_function molecular_function;GO:0003676,molecular_function nucleic acid binding;GO:0003723,molecular_function RNA binding;GO:0005488,molecular_function binding;GO:0008150,biological_process biological_process;GO:0009892,biological_process negative regulation of metabolic process;GO:0009893,biological_process positive regulation of metabolic process;GO:0010468,biological_pro…
ENSBGRG00000001209(CNTLN)	59;GO:0000226,biological_process microtubule cytoskeleton organization;GO:0003674,molecular_function molecular_function;GO:0005488,molecular_function binding;GO:0005515,molecular_function protein binding;GO:0005575,cellular_component cellular_component;GO:0005622,cellular_component intracellular;GO:0005623,cellular_component cell;GO:0005634,cellular_component nucleus;GO:0005654,cellular_component…
ENSBGRG00000001210(ADAMTS4)	75;GO:0001501,biological_process skeletal system development;GO:0002020,molecular_function protease binding;GO:0003674,molecular_function molecular_function;GO:0003824,molecular_function catalytic activity;GO:0004175,molecular_function endopeptidase activity;GO:0004222,molecular_function metalloendopeptidase activity;GO:0005488,molecular_function binding;GO:0005515,molecular_function protein bind…
ENSBGRG00000001213(ENSBGRG00000001213)	84;GO:0001664,molecular_function G protein-coupled receptor binding;GO:0001817,biological_process regulation of cytokine production;GO:0001818,biological_process negative regulation of cytokine production;GO:0003674,molecular_function molecular_function;GO:0005102,molecular_function signaling receptor binding;GO:0005488,molecular_function binding;GO:0005515,molecular_function protein binding;GO:0…
ENSBGRG00000001216(TJP2)	310;GO:0000165,biological_process MAPK cascade;GO:0001654,biological_process eye development;GO:0001700,biological_process embryonic development via the syncytial blastoderm;GO:0001708,biological_process cell fate specification;GO:0001745,biological_process compound eye morphogenesis;GO:0001763,biological_process morphogenesis of a branching structure;GO:0001885,biological_process endothelial cel…
ENSBGRG00000001217(VMAC)	21;GO:0005575,cellular_component cellular_component;GO:0005622,cellular_component intracellular;GO:0005623,cellular_component cell;GO:0005737,cellular_component cytoplasm;GO:0005856,cellular_component cytoskeleton;GO:0005882,cellular_component intermediate filament;GO:0043226,cellular_component organelle;GO:0043228,cellular_component non-membrane-bounded organelle;GO:0043229,cellular_component in…
ENSBGRG00000001218(ENSBGRG00000001218)	111;GO:0000003,biological_process reproduction;GO:0001654,biological_process eye development;GO:0002682,biological_process regulation of immune system process;GO:0003674,molecular_function molecular_function;GO:0003824,molecular_function catalytic activity;GO:0005575,cellular_component cellular_component;GO:0005622,cellular_component intracellular;GO:0005623,cellular_component cell;GO:0005634,cel…
ENSBGRG00000001221(CWC22)	112;GO:0000003,biological_process reproduction;GO:0000228,cellular_component nuclear chromosome;GO:0000375,biological_process RNA splicing, via transesterification reactions;GO:0000377,biological_process RNA splicing, via transesterification reactions with bulged adenosine as nucleophile;GO:0000398,biological_process mRNA splicing, via spliceosome;GO:0000785,cellular_component chromatin;GO:000079…
ENSBGRG00000001224(PKDREJ)	59;GO:0000003,biological_process reproduction;GO:0003674,molecular_function molecular_function;GO:0005215,molecular_function transporter activity;GO:0005216,molecular_function ion channel activity;GO:0005261,molecular_function cation channel activity;GO:0005262,molecular_function calcium channel activity;GO:0005575,cellular_component cellular_component;GO:0005623,cellular_component cell;GO:000588…
ENSBGRG00000001226(NDUFA11)	51;GO:0005575,cellular_component cellular_component;GO:0005622,cellular_component intracellular;GO:0005623,cellular_component cell;GO:0005737,cellular_component cytoplasm;GO:0005739,cellular_component mitochondrion;GO:0005740,cellular_component mitochondrial envelope;GO:0005743,cellular_component mitochondrial inner membrane;GO:0005746,cellular_component mitochondrial respirasome;GO:0005747,cellu…
ENSBGRG00000001227(SUGP2)	20;GO:0005575,cellular_component cellular_component;GO:0005622,cellular_component intracellular;GO:0005623,cellular_component cell;GO:0005634,cellular_component nucleus;GO:0005654,cellular_component nucleoplasm;GO:0016604,cellular_component nuclear body;GO:0031974,cellular_component membrane-enclosed lumen;GO:0031981,cellular_component nuclear lumen;GO:0043226,cellular_component organelle;GO:0043…
ENSBGRG00000001229(ESYT1)	90;GO:0001505,biological_process regulation of neurotransmitter levels;GO:0003674,molecular_function molecular_function;GO:0005488,molecular_function binding;GO:0005515,molecular_function protein binding;GO:0005543,molecular_function phospholipid binding;GO:0005544,molecular_function calcium-dependent phospholipid binding;GO:0005575,cellular_component cellular_component;GO:0005622,cellular_compon…
ENSBGRG00000001231(LCT)	65;GO:0000016,molecular_function lactase activity;GO:0001666,biological_process response to hypoxia;GO:0003674,molecular_function molecular_function;GO:0003824,molecular_function catalytic activity;GO:0004553,molecular_function hydrolase activity, hydrolyzing O-glycosyl compounds;GO:0005575,cellular_component cellular_component;GO:0005623,cellular_component cell;GO:0005886,cellular_component plas…
ENSBGRG00000001232(ENSBGRG00000001232)	155;GO:0000139,cellular_component Golgi membrane;GO:0001664,molecular_function G protein-coupled receptor binding;GO:0003008,biological_process system process;GO:0003674,molecular_function molecular_function;GO:0004857,molecular_function enzyme inhibitor activity;GO:0005048,molecular_function signal sequence binding;GO:0005102,molecular_function signaling receptor binding;GO:0005488,molecular_fun…
ENSBGRG00000001236(ENSBGRG00000001236)	15;GO:0002577,biological_process regulation of antigen processing and presentation;GO:0002578,biological_process negative regulation of antigen processing and presentation;GO:0002583,biological_process regulation of antigen processing and presentation of peptide antigen;GO:0002584,biological_process negative regulation of antigen processing and presentation of peptide antigen;GO:0002589,biologica…
ENSBGRG00000001237(SIDT1)	49;GO:0000323,cellular_component lytic vacuole;GO:0003674,molecular_function molecular_function;GO:0003676,molecular_function nucleic acid binding;GO:0003723,molecular_function RNA binding;GO:0003725,molecular_function double-stranded RNA binding;GO:0005488,molecular_function binding;GO:0005496,molecular_function steroid binding;GO:0005575,cellular_component cellular_component;GO:0005622,cellular…
ENSBGRG00000001240(CTSK)	111;GO:0000323,cellular_component lytic vacuole;GO:0001503,biological_process ossification;GO:0001894,biological_process tissue homeostasis;GO:0001957,biological_process intramembranous ossification;GO:0001968,molecular_function fibronectin binding;GO:0003674,molecular_function molecular_function;GO:0003824,molecular_function catalytic activity;GO:0004175,molecular_function endopeptidase activity…
ENSBGRG00000001244(GNG7)	54;GO:0001662,biological_process behavioral fear response;GO:0002209,biological_process behavioral defense response;GO:0005575,cellular_component cellular_component;GO:0005622,cellular_component intracellular;GO:0005623,cellular_component cell;GO:0005834,cellular_component heterotrimeric G-protein complex;GO:0005886,cellular_component plasma membrane;GO:0006950,biological_process response to stre…
ENSBGRG00000001246(ZBTB38)	96;GO:0000166,molecular_function nucleotide binding;GO:0000981,molecular_function DNA-binding transcription factor activity, RNA polymerase II-specific;GO:0003674,molecular_function molecular_function;GO:0003676,molecular_function nucleic acid binding;GO:0003677,molecular_function DNA binding;GO:0003700,molecular_function DNA-binding transcription factor activity;GO:0005488,molecular_function bin…
ENSBGRG00000001247(ENSBGRG00000001247)	321;GO:0000003,biological_process reproduction;GO:0000981,molecular_function DNA-binding transcription factor activity, RNA polymerase II-specific;GO:0001067,molecular_function regulatory region nucleic acid binding;GO:0001555,biological_process oocyte growth;GO:0001654,biological_process eye development;GO:0001701,biological_process in utero embryonic development;GO:0001745,biological_process co…
ENSBGRG00000001249(APTX)	111;GO:0000012,biological_process single strand break repair;GO:0000302,biological_process response to reactive oxygen species;GO:0000375,biological_process RNA splicing, via transesterification reactions;GO:0000377,biological_process RNA splicing, via transesterification reactions with bulged adenosine as nucleophile;GO:0000398,biological_process mRNA splicing, via spliceosome;GO:0000785,cellula…
ENSBGRG00000001250(RTP2)	52;GO:0001580,biological_process detection of chemical stimulus involved in sensory perception of bitter taste;GO:0001664,molecular_function G protein-coupled receptor binding;GO:0003008,biological_process system process;GO:0003674,molecular_function molecular_function;GO:0005102,molecular_function signaling receptor binding;GO:0005488,molecular_function binding;GO:0005515,molecular_function prot…
ENSBGRG00000001251(NCBP1)	254;GO:0000184,biological_process nuclear-transcribed mRNA catabolic process, nonsense-mediated decay;GO:0000245,biological_process spliceosomal complex assembly;GO:0000339,molecular_function RNA cap binding;GO:0000340,molecular_function RNA 7-methylguanosine cap binding;GO:0000375,biological_process RNA splicing, via transesterification reactions;GO:0000377,biological_process RNA splicing, via t…
ENSBGRG00000001255(ENSBGRG00000001255)	91;GO:0000139,cellular_component Golgi membrane;GO:0003674,molecular_function molecular_function;GO:0003824,molecular_function catalytic activity;GO:0005575,cellular_component cellular_component;GO:0005622,cellular_component intracellular;GO:0005623,cellular_component cell;GO:0005737,cellular_component cytoplasm;GO:0005794,cellular_component Golgi apparatus;GO:0005795,cellular_component Golgi sta…
ENSBGRG00000001256(NDUFS2)	467;GO:0001775,biological_process cell activation;GO:0001796,biological_process regulation of type IIa hypersensitivity;GO:0001798,biological_process positive regulation of type IIa hypersensitivity;GO:0001803,biological_process regulation of type III hypersensitivity;GO:0001805,biological_process positive regulation of type III hypersensitivity;GO:0001810,biological_process regulation of type I …
ENSBGRG00000001258(SST)	87;GO:0001101,biological_process response to acid chemical;GO:0003674,molecular_function molecular_function;GO:0005102,molecular_function signaling receptor binding;GO:0005179,molecular_function hormone activity;GO:0005488,molecular_function binding;GO:0005515,molecular_function protein binding;GO:0005575,cellular_component cellular_component;GO:0005576,cellular_component extracellular region;GO:…
ENSBGRG00000001259(ACOT11)	70;GO:0003674,molecular_function molecular_function;GO:0003824,molecular_function catalytic activity;GO:0005575,cellular_component cellular_component;GO:0005622,cellular_component intracellular;GO:0005623,cellular_component cell;GO:0005737,cellular_component cytoplasm;GO:0005829,cellular_component cytosol;GO:0006082,biological_process organic acid metabolic process;GO:0006139,biological_process n…
ENSBGRG00000001260(ZNF333)	24;GO:0000981,molecular_function DNA-binding transcription factor activity, RNA polymerase II-specific;GO:0003674,molecular_function molecular_function;GO:0003700,molecular_function DNA-binding transcription factor activity;GO:0006355,biological_process regulation of transcription, DNA-templated;GO:0006357,biological_process regulation of transcription by RNA polymerase II;GO:0008150,biological_p…
ENSBGRG00000001261(NRTN)	115;GO:0000165,biological_process MAPK cascade;GO:0000902,biological_process cell morphogenesis;GO:0000904,biological_process cell morphogenesis involved in differentiation;GO:0001667,biological_process ameboidal-type cell migration;GO:0001755,biological_process neural crest cell migration;GO:0003674,molecular_function molecular_function;GO:0005085,molecular_function guanyl-nucleotide exchange fa…
ENSBGRG00000001262(CD27)	244;GO:0001775,biological_process cell activation;GO:0001817,biological_process regulation of cytokine production;GO:0001819,biological_process positive regulation of cytokine production;GO:0001932,biological_process regulation of protein phosphorylation;GO:0001934,biological_process positive regulation of protein phosphorylation;GO:0002237,biological_process response to molecule of bacterial ori…
ENSBGRG00000001263(PXYLP1)	82;GO:0003674,molecular_function molecular_function;GO:0003824,molecular_function catalytic activity;GO:0005575,cellular_component cellular_component;GO:0005622,cellular_component intracellular;GO:0005623,cellular_component cell;GO:0005737,cellular_component cytoplasm;GO:0005794,cellular_component Golgi apparatus;GO:0006022,biological_process aminoglycan metabolic process;GO:0006023,biological_pr…
ENSBGRG00000001264(ACO1)	119;GO:0001703,biological_process gastrulation with mouth forming first;GO:0001889,biological_process liver development;GO:0003008,biological_process system process;GO:0003674,molecular_function molecular_function;GO:0003676,molecular_function nucleic acid binding;GO:0003723,molecular_function RNA binding;GO:0003729,molecular_function mRNA binding;GO:0003824,molecular_function catalytic activity;…
ENSBGRG00000001265(GSDME)	122;GO:0001932,biological_process regulation of protein phosphorylation;GO:0001934,biological_process positive regulation of protein phosphorylation;GO:0003008,biological_process system process;GO:0003674,molecular_function molecular_function;GO:0005488,molecular_function binding;GO:0005543,molecular_function phospholipid binding;GO:0005546,molecular_function phosphatidylinositol-4,5-bisphosphate…
ENSBGRG00000001266(PSRC1)	161;GO:0000070,biological_process mitotic sister chromatid segregation;GO:0000079,biological_process regulation of cyclin-dependent protein serine/threonine kinase activity;GO:0000226,biological_process microtubule cytoskeleton organization;GO:0000278,biological_process mitotic cell cycle;GO:0000280,biological_process nuclear division;GO:0000819,biological_process sister chromatid segregation;GO:…
ENSBGRG00000001267(ENSBGRG00000001267)	493;GO:0000003,biological_process reproduction;GO:0000075,biological_process cell cycle checkpoint;GO:0000278,biological_process mitotic cell cycle;GO:0000302,biological_process response to reactive oxygen species;GO:0001101,biological_process response to acid chemical;GO:0001505,biological_process regulation of neurotransmitter levels;GO:0001541,biological_process ovarian follicle development;GO…
ENSBGRG00000001269(ENSBGRG00000001269)	104;GO:0000185,biological_process activation of MAPKKK activity;GO:0000186,biological_process activation of MAPKK activity;GO:0001932,biological_process regulation of protein phosphorylation;GO:0001933,biological_process negative regulation of protein phosphorylation;GO:0001934,biological_process positive regulation of protein phosphorylation;GO:0005575,cellular_component cellular_component;GO:00…
ENSBGRG00000001270(MCM6)	147;GO:0000003,biological_process reproduction;GO:0000082,biological_process G1/S transition of mitotic cell cycle;GO:0000166,molecular_function nucleotide binding;GO:0000278,biological_process mitotic cell cycle;GO:0000785,cellular_component chromatin;GO:0002064,biological_process epithelial cell development;GO:0002065,biological_process columnar/cuboidal epithelial cell differentiation;GO:00020…
ENSBGRG00000001271(ARMC6)	23;GO:0002244,biological_process hematopoietic progenitor cell differentiation;GO:0002376,biological_process immune system process;GO:0002520,biological_process immune system development;GO:0005575,cellular_component cellular_component;GO:0005622,cellular_component intracellular;GO:0005623,cellular_component cell;GO:0005737,cellular_component cytoplasm;GO:0005829,cellular_component cytosol;GO:000…
ENSBGRG00000001273(RHEBL1)	60;GO:0000166,molecular_function nucleotide binding;GO:0001882,molecular_function nucleoside binding;GO:0001883,molecular_function purine nucleoside binding;GO:0003674,molecular_function molecular_function;GO:0005488,molecular_function binding;GO:0005525,molecular_function GTP binding;GO:0005575,cellular_component cellular_component;GO:0005622,cellular_component intracellular;GO:0005623,cellular_…
ENSBGRG00000001274(ENSBGRG00000001274)	79;GO:0002376,biological_process immune system process;GO:0002682,biological_process regulation of immune system process;GO:0002684,biological_process positive regulation of immune system process;GO:0002694,biological_process regulation of leukocyte activation;GO:0002697,biological_process regulation of immune effector process;GO:0002699,biological_process positive regulation of immune effector p…
ENSBGRG00000001275(DOCK4)	223;GO:0000132,biological_process establishment of mitotic spindle orientation;GO:0000226,biological_process microtubule cytoskeleton organization;GO:0000278,biological_process mitotic cell cycle;GO:0001654,biological_process eye development;GO:0001745,biological_process compound eye morphogenesis;GO:0001751,biological_process compound eye photoreceptor cell differentiation;GO:0001754,biological_…
ENSBGRG00000001277(CEP83)	70;GO:0005575,cellular_component cellular_component;GO:0005622,cellular_component intracellular;GO:0005623,cellular_component cell;GO:0005737,cellular_component cytoplasm;GO:0005794,cellular_component Golgi apparatus;GO:0005814,cellular_component centriole;GO:0005815,cellular_component microtubule organizing center;GO:0005829,cellular_component cytosol;GO:0005856,cellular_component cytoskeleton;G…
ENSBGRG00000001278(DUS3L)	33;GO:0002943,biological_process tRNA dihydrouridine synthesis;GO:0003674,molecular_function molecular_function;GO:0003824,molecular_function catalytic activity;GO:0006139,biological_process nucleobase-containing compound metabolic process;GO:0006396,biological_process RNA processing;GO:0006399,biological_process tRNA metabolic process;GO:0006400,biological_process tRNA modification;GO:0006725,bi…
ENSBGRG00000001280(CORIN)	111;GO:0000003,biological_process reproduction;GO:0001990,biological_process regulation of systemic arterial blood pressure by hormone;GO:0003008,biological_process system process;GO:0003013,biological_process circulatory system process;GO:0003044,biological_process regulation of systemic arterial blood pressure mediated by a chemical signal;GO:0003050,biological_process regulation of systemic ar…
ENSBGRG00000001281(LTBR)	159;GO:0001773,biological_process myeloid dendritic cell activation;GO:0001775,biological_process cell activation;GO:0001932,biological_process regulation of protein phosphorylation;GO:0001934,biological_process positive regulation of protein phosphorylation;GO:0002237,biological_process response to molecule of bacterial origin;GO:0002274,biological_process myeloid leukocyte activation;GO:0002376…
ENSBGRG00000001283(ARNT)	394;GO:0000003,biological_process reproduction;GO:0000122,biological_process negative regulation of transcription by RNA polymerase II;GO:0000902,biological_process cell morphogenesis;GO:0000904,biological_process cell morphogenesis involved in differentiation;GO:0000981,molecular_function DNA-binding transcription factor activity, RNA polymerase II-specific;GO:0000982,molecular_function DNA-bind…
ENSBGRG00000001284(ENSBGRG00000001284)	57;GO:0002181,biological_process cytoplasmic translation;GO:0003674,molecular_function molecular_function;GO:0003676,molecular_function nucleic acid binding;GO:0003723,molecular_function RNA binding;GO:0003735,molecular_function structural constituent of ribosome;GO:0005198,molecular_function structural molecule activity;GO:0005488,molecular_function binding;GO:0005575,cellular_component cellular…
ENSBGRG00000001286(UBE2E3)	58;GO:0000209,biological_process protein polyubiquitination;GO:0003674,molecular_function molecular_function;GO:0003824,molecular_function catalytic activity;GO:0004842,molecular_function ubiquitin-protein transferase activity;GO:0005575,cellular_component cellular_component;GO:0005622,cellular_component intracellular;GO:0005623,cellular_component cell;GO:0005634,cellular_component nucleus;GO:000…
ENSBGRG00000001290(KRT73)	29;GO:0005575,cellular_component cellular_component;GO:0005622,cellular_component intracellular;GO:0005623,cellular_component cell;GO:0005737,cellular_component cytoplasm;GO:0005829,cellular_component cytosol;GO:0007275,biological_process multicellular organism development;GO:0008150,biological_process biological_process;GO:0008219,biological_process cell death;GO:0008544,biological_process epide…
ENSBGRG00000001293(SLC25A42)	110;GO:0000295,molecular_function adenine nucleotide transmembrane transporter activity;GO:0003674,molecular_function molecular_function;GO:0003824,molecular_function catalytic activity;GO:0005215,molecular_function transporter activity;GO:0005346,molecular_function purine ribonucleotide transmembrane transporter activity;GO:0005347,molecular_function ATP transmembrane transporter activity;GO:000…
ENSBGRG00000001295(ENSBGRG00000001295)	2;GO:0005575,cellular_component cellular_component;GO:0016020,cellular_component membrane
ENSBGRG00000001296(DARS1)	73;GO:0003674,molecular_function molecular_function;GO:0003824,molecular_function catalytic activity;GO:0004046,molecular_function aminoacylase activity;GO:0004812,molecular_function aminoacyl-tRNA ligase activity;GO:0004815,molecular_function aspartate-tRNA ligase activity;GO:0005575,cellular_component cellular_component;GO:0005622,cellular_component intracellular;GO:0005623,cellular_component c…
ENSBGRG00000001297(SPSB4)	162;GO:0000003,biological_process reproduction;GO:0000151,cellular_component ubiquitin ligase complex;GO:0000578,biological_process embryonic axis specification;GO:0002009,biological_process morphogenesis of an epithelium;GO:0002064,biological_process epithelial cell development;GO:0002065,biological_process columnar/cuboidal epithelial cell differentiation;GO:0002066,biological_process columnar/…
ENSBGRG00000001298(TRIOBP)	191;GO:0000902,biological_process cell morphogenesis;GO:0000904,biological_process cell morphogenesis involved in differentiation;GO:0002064,biological_process epithelial cell development;GO:0002065,biological_process columnar/cuboidal epithelial cell differentiation;GO:0002066,biological_process columnar/cuboidal epithelial cell development;GO:0002093,biological_process auditory receptor cell mo…
ENSBGRG00000001299(PP2Acalpha)	437;GO:0000122,biological_process negative regulation of transcription by RNA polymerase II;GO:0000159,cellular_component protein phosphatase type 2A complex;GO:0000184,biological_process nuclear-transcribed mRNA catabolic process, nonsense-mediated decay;GO:0000188,biological_process inactivation of MAPK activity;GO:0000775,cellular_component chromosome, centromeric region;GO:0000956,biological_…
ENSBGRG00000001300(MAT2B)	44;GO:0003674,molecular_function molecular_function;GO:0005488,molecular_function binding;GO:0005515,molecular_function protein binding;GO:0005575,cellular_component cellular_component;GO:0005622,cellular_component intracellular;GO:0005623,cellular_component cell;GO:0005634,cellular_component nucleus;GO:0005737,cellular_component cytoplasm;GO:0005829,cellular_component cytosol;GO:0006556,biologic…
ENSBGRG00000001302(MYBPHL)	85;GO:0003008,biological_process system process;GO:0003012,biological_process muscle system process;GO:0003674,molecular_function molecular_function;GO:0003779,molecular_function actin binding;GO:0005198,molecular_function structural molecule activity;GO:0005488,molecular_function binding;GO:0005515,molecular_function protein binding;GO:0005575,cellular_component cellular_component;GO:0005622,cel…
ENSBGRG00000001303(DDX58)	341;GO:0000003,biological_process reproduction;GO:0000228,cellular_component nuclear chromosome;GO:0000578,biological_process embryonic axis specification;GO:0000793,cellular_component condensed chromosome;GO:0000794,cellular_component condensed nuclear chromosome;GO:0001726,cellular_component ruffle;GO:0001817,biological_process regulation of cytokine production;GO:0001818,biological_process neg…
ENSBGRG00000001304(DHH)	374;GO:0000003,biological_process reproduction;GO:0000578,biological_process embryonic axis specification;GO:0000902,biological_process cell morphogenesis;GO:0000904,biological_process cell morphogenesis involved in differentiation;GO:0001503,biological_process ossification;GO:0001649,biological_process osteoblast differentiation;GO:0001654,biological_process eye development;GO:0001664,molecular_…
ENSBGRG00000001306(MASP1)	121;GO:0001867,biological_process complement activation, lectin pathway;GO:0002252,biological_process immune effector process;GO:0002253,biological_process activation of immune response;GO:0002376,biological_process immune system process;GO:0002673,biological_process regulation of acute inflammatory response;GO:0002682,biological_process regulation of immune system process;GO:0002683,biological_p…
ENSBGRG00000001308(KRT2)	103;GO:0001533,cellular_component cornified envelope;GO:0001667,biological_process ameboidal-type cell migration;GO:0001775,biological_process cell activation;GO:0002064,biological_process epithelial cell development;GO:0003334,biological_process keratinocyte development;GO:0003674,molecular_function molecular_function;GO:0005198,molecular_function structural molecule activity;GO:0005200,molecula…
ENSBGRG00000001309(LMNB2)	291;GO:0000003,biological_process reproduction;GO:0000278,biological_process mitotic cell cycle;GO:0000280,biological_process nuclear division;GO:0000910,biological_process cytokinesis;GO:0001654,biological_process eye development;GO:0001745,biological_process compound eye morphogenesis;GO:0001763,biological_process morphogenesis of a branching structure;GO:0002009,biological_process morphogenesi…
ENSBGRG00000001310(GTSE1)	128;GO:0000075,biological_process cell cycle checkpoint;GO:0000077,biological_process DNA damage checkpoint;GO:0000278,biological_process mitotic cell cycle;GO:0005575,cellular_component cellular_component;GO:0005622,cellular_component intracellular;GO:0005623,cellular_component cell;GO:0005634,cellular_component nucleus;GO:0005654,cellular_component nucleoplasm;GO:0005737,cellular_component cyto…
ENSBGRG00000001312(VIL1)	320;GO:0001726,cellular_component ruffle;GO:0001951,biological_process intestinal D-glucose absorption;GO:0002009,biological_process morphogenesis of an epithelium;GO:0002165,biological_process instar larval or pupal development;GO:0003008,biological_process system process;GO:0003674,molecular_function molecular_function;GO:0003779,molecular_function actin binding;GO:0004857,molecular_function en…
ENSBGRG00000001314(ITGA4)	356;GO:0000003,biological_process reproduction;GO:0000902,biological_process cell morphogenesis;GO:0000904,biological_process cell morphogenesis involved in differentiation;GO:0001555,biological_process oocyte growth;GO:0001667,biological_process ameboidal-type cell migration;GO:0001700,biological_process embryonic development via the syncytial blastoderm;GO:0001701,biological_process in utero em…
ENSBGRG00000001315(SCNN1A)	93;GO:0001669,cellular_component acrosomal vesicle;GO:0003674,molecular_function molecular_function;GO:0005488,molecular_function binding;GO:0005515,molecular_function protein binding;GO:0005575,cellular_component cellular_component;GO:0005576,cellular_component extracellular region;GO:0005615,cellular_component extracellular space;GO:0005622,cellular_component intracellular;GO:0005623,cellular_c…
ENSBGRG00000001317(SLC25A36)	101;GO:0000002,biological_process mitochondrial genome maintenance;GO:0000959,biological_process mitochondrial RNA metabolic process;GO:0003674,molecular_function molecular_function;GO:0005215,molecular_function transporter activity;GO:0005575,cellular_component cellular_component;GO:0005622,cellular_component intracellular;GO:0005623,cellular_component cell;GO:0005737,cellular_component cytoplas…
ENSBGRG00000001318(ENSBGRG00000001318)	218;GO:0000003,biological_process reproduction;GO:0001664,molecular_function G protein-coupled receptor binding;GO:0001671,molecular_function ATPase activator activity;GO:0001932,biological_process regulation of protein phosphorylation;GO:0001933,biological_process negative regulation of protein phosphorylation;GO:0003674,molecular_function molecular_function;GO:0005102,molecular_function signali…
ENSBGRG00000001321(PLBD1)	42;GO:0003674,molecular_function molecular_function;GO:0003824,molecular_function catalytic activity;GO:0004620,molecular_function phospholipase activity;GO:0004622,molecular_function lysophospholipase activity;GO:0004623,molecular_function phospholipase A2 activity;GO:0005575,cellular_component cellular_component;GO:0005576,cellular_component extracellular region;GO:0005615,cellular_component ex…
ENSBGRG00000001322(TMEM161A)	74;GO:0001101,biological_process response to acid chemical;GO:0006282,biological_process regulation of DNA repair;GO:0006950,biological_process response to stress;GO:0006979,biological_process response to oxidative stress;GO:0008150,biological_process biological_process;GO:0009314,biological_process response to radiation;GO:0009411,biological_process response to UV;GO:0009416,biological_process r…
ENSBGRG00000001323(DNAI7)	47;GO:0003674,molecular_function molecular_function;GO:0005488,molecular_function binding;GO:0005515,molecular_function protein binding;GO:0005575,cellular_component cellular_component;GO:0005622,cellular_component intracellular;GO:0005623,cellular_component cell;GO:0005737,cellular_component cytoplasm;GO:0005856,cellular_component cytoskeleton;GO:0005858,cellular_component axonemal dynein comple…
ENSBGRG00000001324(ENSBGRG00000001324)	74;GO:0001505,biological_process regulation of neurotransmitter levels;GO:0003674,molecular_function molecular_function;GO:0003824,molecular_function catalytic activity;GO:0004047,molecular_function aminomethyltransferase activity;GO:0005488,molecular_function binding;GO:0005515,molecular_function protein binding;GO:0005575,cellular_component cellular_component;GO:0005622,cellular_component intra…
ENSBGRG00000001325(ENSBGRG00000001325)	37;GO:0003008,biological_process system process;GO:0003674,molecular_function molecular_function;GO:0004888,molecular_function transmembrane signaling receptor activity;GO:0004984,molecular_function olfactory receptor activity;GO:0005575,cellular_component cellular_component;GO:0005623,cellular_component cell;GO:0005886,cellular_component plasma membrane;GO:0007154,biological_process cell communi…
ENSBGRG00000001333(SORT1)	190;GO:0001653,molecular_function peptide receptor activity;GO:0003674,molecular_function molecular_function;GO:0004888,molecular_function transmembrane signaling receptor activity;GO:0004930,molecular_function G protein-coupled receptor activity;GO:0005030,molecular_function neurotrophin receptor activity;GO:0005488,molecular_function binding;GO:0005515,molecular_function protein binding;GO:0005…
ENSBGRG00000001338(TMOD1)	147;GO:0001654,biological_process eye development;GO:0002064,biological_process epithelial cell development;GO:0002088,biological_process lens development in camera-type eye;GO:0002119,biological_process nematode larval development;GO:0002164,biological_process larval development;GO:0003008,biological_process system process;GO:0003012,biological_process muscle system process;GO:0003674,molecular_…
ENSBGRG00000001339(SSBP3)	165;GO:0000976,molecular_function transcription regulatory region sequence-specific DNA binding;GO:0000977,molecular_function RNA polymerase II regulatory region sequence-specific DNA binding;GO:0000978,molecular_function RNA polymerase II proximal promoter sequence-specific DNA binding;GO:0000981,molecular_function DNA-binding transcription factor activity, RNA polymerase II-specific;GO:0000982,…
ENSBGRG00000001340(SMU1)	118;GO:0000375,biological_process RNA splicing, via transesterification reactions;GO:0000377,biological_process RNA splicing, via transesterification reactions with bulged adenosine as nucleophile;GO:0000381,biological_process regulation of alternative mRNA splicing, via spliceosome;GO:0000398,biological_process mRNA splicing, via spliceosome;GO:0002119,biological_process nematode larval developm…
ENSBGRG00000001342(CERKL)	42;GO:0005575,cellular_component cellular_component;GO:0005622,cellular_component intracellular;GO:0005623,cellular_component cell;GO:0005634,cellular_component nucleus;GO:0005730,cellular_component nucleolus;GO:0005737,cellular_component cytoplasm;GO:0005783,cellular_component endoplasmic reticulum;GO:0005794,cellular_component Golgi apparatus;GO:0005802,cellular_component trans-Golgi network;GO…
ENSBGRG00000001344(KRT77)	34;GO:0005575,cellular_component cellular_component;GO:0005622,cellular_component intracellular;GO:0005623,cellular_component cell;GO:0005737,cellular_component cytoplasm;GO:0005829,cellular_component cytosol;GO:0005856,cellular_component cytoskeleton;GO:0007275,biological_process multicellular organism development;GO:0008150,biological_process biological_process;GO:0008219,biological_process cel…
ENSBGRG00000001345(CXCR4)	449;GO:0000003,biological_process reproduction;GO:0000187,biological_process activation of MAPK activity;GO:0000323,cellular_component lytic vacuole;GO:0000902,biological_process cell morphogenesis;GO:0000904,biological_process cell morphogenesis involved in differentiation;GO:0001525,biological_process angiogenesis;GO:0001558,biological_process regulation of cell growth;GO:0001568,biological_pro…
ENSBGRG00000001346(APOA2)	352;GO:0001523,biological_process retinoid metabolic process;GO:0001817,biological_process regulation of cytokine production;GO:0001818,biological_process negative regulation of cytokine production;GO:0001819,biological_process positive regulation of cytokine production;GO:0002526,biological_process acute inflammatory response;GO:0002682,biological_process regulation of immune system process;GO:0…
ENSBGRG00000001347(LMBR1L)	64;GO:0003674,molecular_function molecular_function;GO:0004888,molecular_function transmembrane signaling receptor activity;GO:0005575,cellular_component cellular_component;GO:0005623,cellular_component cell;GO:0005886,cellular_component plasma membrane;GO:0005887,cellular_component integral component of plasma membrane;GO:0006355,biological_process regulation of transcription, DNA-templated;GO:0…
ENSBGRG00000001351(TRMU)	57;GO:0000959,biological_process mitochondrial RNA metabolic process;GO:0000963,biological_process mitochondrial RNA processing;GO:0002097,biological_process tRNA wobble base modification;GO:0002098,biological_process tRNA wobble uridine modification;GO:0002143,biological_process tRNA wobble position uridine thiolation;GO:0005575,cellular_component cellular_component;GO:0005622,cellular_component…
ENSBGRG00000001354(OSBPL3)	78;GO:0003674,molecular_function molecular_function;GO:0005215,molecular_function transporter activity;GO:0005319,molecular_function lipid transporter activity;GO:0005488,molecular_function binding;GO:0005496,molecular_function steroid binding;GO:0005575,cellular_component cellular_component;GO:0005622,cellular_component intracellular;GO:0005623,cellular_component cell;GO:0005634,cellular_compone…
ENSBGRG00000001355(PLXNC1)	67;GO:0003674,molecular_function molecular_function;GO:0005102,molecular_function signaling receptor binding;GO:0005488,molecular_function binding;GO:0005515,molecular_function protein binding;GO:0005575,cellular_component cellular_component;GO:0005623,cellular_component cell;GO:0005886,cellular_component plasma membrane;GO:0007155,biological_process cell adhesion;GO:0007162,biological_process ne…
ENSBGRG00000001356(TIMM13)	113;GO:0001650,cellular_component fibrillar center;GO:0003008,biological_process system process;GO:0003674,molecular_function molecular_function;GO:0005215,molecular_function transporter activity;GO:0005488,molecular_function binding;GO:0005575,cellular_component cellular_component;GO:0005622,cellular_component intracellular;GO:0005623,cellular_component cell;GO:0005634,cellular_component nucleus…
ENSBGRG00000001359(SH3GL2)	244;GO:0000045,biological_process autophagosome assembly;GO:0000139,cellular_component Golgi membrane;GO:0000902,biological_process cell morphogenesis;GO:0002090,biological_process regulation of receptor internalization;GO:0002376,biological_process immune system process;GO:0002478,biological_process antigen processing and presentation of exogenous peptide antigen;GO:0002495,biological_process an…
ENSBGRG00000001363(TDRD7)	136;GO:0000003,biological_process reproduction;GO:0000578,biological_process embryonic axis specification;GO:0001654,biological_process eye development;GO:0002088,biological_process lens development in camera-type eye;GO:0002089,biological_process lens morphogenesis in camera-type eye;GO:0003002,biological_process regionalization;GO:0003006,biological_process developmental process involved in rep…
ENSBGRG00000001369(PSMA5)	104;GO:0000502,cellular_component proteasome complex;GO:0001775,biological_process cell activation;GO:0002252,biological_process immune effector process;GO:0002263,biological_process cell activation involved in immune response;GO:0002274,biological_process myeloid leukocyte activation;GO:0002275,biological_process myeloid cell activation involved in immune response;GO:0002283,biological_process n…
ENSBGRG00000001371(ENSBGRG00000001371)	37;GO:0003008,biological_process system process;GO:0003674,molecular_function molecular_function;GO:0004888,molecular_function transmembrane signaling receptor activity;GO:0004984,molecular_function olfactory receptor activity;GO:0005575,cellular_component cellular_component;GO:0005623,cellular_component cell;GO:0005886,cellular_component plasma membrane;GO:0007154,biological_process cell communi…
ENSBGRG00000001372(MYL6)	77;GO:0000146,molecular_function microfilament motor activity;GO:0000278,biological_process mitotic cell cycle;GO:0000281,biological_process mitotic cytokinesis;GO:0000910,biological_process cytokinesis;GO:0003008,biological_process system process;GO:0003012,biological_process muscle system process;GO:0003674,molecular_function molecular_function;GO:0003774,molecular_function motor activity;GO:00…
ENSBGRG00000001375(CLSTN2)	131;GO:0000139,cellular_component Golgi membrane;GO:0003008,biological_process system process;GO:0003674,molecular_function molecular_function;GO:0005102,molecular_function signaling receptor binding;GO:0005158,molecular_function insulin receptor binding;GO:0005488,molecular_function binding;GO:0005509,molecular_function calcium ion binding;GO:0005515,molecular_function protein binding;GO:0005575…
ENSBGRG00000001376(DNAH7)	91;GO:0000226,biological_process microtubule cytoskeleton organization;GO:0001539,biological_process cilium or flagellum-dependent cell motility;GO:0001578,biological_process microtubule bundle formation;GO:0003008,biological_process system process;GO:0003341,biological_process cilium movement;GO:0003674,molecular_function molecular_function;GO:0003774,molecular_function motor activity;GO:0003777…
ENSBGRG00000001377(SETDB1)	202;GO:0000122,biological_process negative regulation of transcription by RNA polymerase II;GO:0001501,biological_process skeletal system development;GO:0001701,biological_process in utero embryonic development;GO:0001824,biological_process blastocyst development;GO:0001832,biological_process blastocyst growth;GO:0001833,biological_process inner cell mass cell proliferation;GO:0002119,biological_…
ENSBGRG00000001379(CTDSP1)	125;GO:0001932,biological_process regulation of protein phosphorylation;GO:0001933,biological_process negative regulation of protein phosphorylation;GO:0003674,molecular_function molecular_function;GO:0003824,molecular_function catalytic activity;GO:0004721,molecular_function phosphoprotein phosphatase activity;GO:0004722,molecular_function protein serine/threonine phosphatase activity;GO:0005575…
ENSBGRG00000001380(PARL)	128;GO:0003674,molecular_function molecular_function;GO:0003824,molecular_function catalytic activity;GO:0004175,molecular_function endopeptidase activity;GO:0005488,molecular_function binding;GO:0005515,molecular_function protein binding;GO:0005575,cellular_component cellular_component;GO:0005622,cellular_component intracellular;GO:0005623,cellular_component cell;GO:0005634,cellular_component nu…
ENSBGRG00000001381(ENSBGRG00000001381)	196;GO:0000003,biological_process reproduction;GO:0000278,biological_process mitotic cell cycle;GO:0000280,biological_process nuclear division;GO:0000922,cellular_component spindle pole;GO:0000972,biological_process transcription-dependent tethering of RNA polymerase II gene DNA at nuclear periphery;GO:0001650,cellular_component fibrillar center;GO:0003674,molecular_function molecular_function;GO…
ENSBGRG00000001383(ENSBGRG00000001383)	118;GO:0001932,biological_process regulation of protein phosphorylation;GO:0001934,biological_process positive regulation of protein phosphorylation;GO:0003674,molecular_function molecular_function;GO:0003712,molecular_function transcription coregulator activity;GO:0003713,molecular_function transcription coactivator activity;GO:0005575,cellular_component cellular_component;GO:0005622,cellular_co…
ENSBGRG00000001385(GFI1)	349;GO:0000082,biological_process G1/S transition of mitotic cell cycle;GO:0000083,biological_process regulation of transcription involved in G1/S transition of mitotic cell cycle;GO:0000122,biological_process negative regulation of transcription by RNA polymerase II;GO:0000278,biological_process mitotic cell cycle;GO:0000902,biological_process cell morphogenesis;GO:0000904,biological_process cel…
ENSBGRG00000001386(ENSBGRG00000001386)	37;GO:0003008,biological_process system process;GO:0003674,molecular_function molecular_function;GO:0004888,molecular_function transmembrane signaling receptor activity;GO:0004984,molecular_function olfactory receptor activity;GO:0005575,cellular_component cellular_component;GO:0005623,cellular_component cell;GO:0005886,cellular_component plasma membrane;GO:0007154,biological_process cell communi…
ENSBGRG00000001387(TMPRSS9)	22;GO:0003674,molecular_function molecular_function;GO:0003824,molecular_function catalytic activity;GO:0006508,biological_process proteolysis;GO:0006807,biological_process nitrogen compound metabolic process;GO:0008150,biological_process biological_process;GO:0008152,biological_process metabolic process;GO:0008233,molecular_function peptidase activity;GO:0008236,molecular_function serine-type pe…
ENSBGRG00000001388(CATSPERD)	71;GO:0000003,biological_process reproduction;GO:0003006,biological_process developmental process involved in reproduction;GO:0005575,cellular_component cellular_component;GO:0005623,cellular_component cell;GO:0005886,cellular_component plasma membrane;GO:0005891,cellular_component voltage-gated calcium channel complex;GO:0005929,cellular_component cilium;GO:0006928,biological_process movement of…
ENSBGRG00000001391(B4GALT1)	307;GO:0000003,biological_process reproduction;GO:0000138,cellular_component Golgi trans cisterna;GO:0000139,cellular_component Golgi membrane;GO:0000323,cellular_component lytic vacuole;GO:0001525,biological_process angiogenesis;GO:0001568,biological_process blood vessel development;GO:0001763,biological_process morphogenesis of a branching structure;GO:0001775,biological_process cell activation…
ENSBGRG00000001392(UBE2B)	406;GO:0000003,biological_process reproduction;GO:0000018,biological_process regulation of DNA recombination;GO:0000151,cellular_component ubiquitin ligase complex;GO:0000209,biological_process protein polyubiquitination;GO:0000226,biological_process microtubule cytoskeleton organization;GO:0000228,cellular_component nuclear chromosome;GO:0000280,biological_process nuclear division;GO:0000422,bio…
ENSBGRG00000001400(ENSBGRG00000001400)	192;GO:0000003,biological_process reproduction;GO:0001655,biological_process urogenital system development;GO:0001676,biological_process long-chain fatty acid metabolic process;GO:0001822,biological_process kidney development;GO:0001890,biological_process placenta development;GO:0001977,biological_process renal system process involved in regulation of blood volume;GO:0002933,biological_process li…
ENSBGRG00000001401(CDKN2AIPNL)	31;GO:0005575,cellular_component cellular_component;GO:0005622,cellular_component intracellular;GO:0005623,cellular_component cell;GO:0005634,cellular_component nucleus;GO:0005654,cellular_component nucleoplasm;GO:0005730,cellular_component nucleolus;GO:0007154,biological_process cell communication;GO:0007165,biological_process signal transduction;GO:0008150,biological_process biological_process;…
ENSBGRG00000001402(ENSBGRG00000001402)	111;GO:0003674,molecular_function molecular_function;GO:0003824,molecular_function catalytic activity;GO:0003954,molecular_function NADH dehydrogenase activity;GO:0005575,cellular_component cellular_component;GO:0005622,cellular_component intracellular;GO:0005623,cellular_component cell;GO:0005634,cellular_component nucleus;GO:0005654,cellular_component nucleoplasm;GO:0005737,cellular_component c…
ENSBGRG00000001403(MAP6D1)	125;GO:0000902,biological_process cell morphogenesis;GO:0000904,biological_process cell morphogenesis involved in differentiation;GO:0003674,molecular_function molecular_function;GO:0005488,molecular_function binding;GO:0005515,molecular_function protein binding;GO:0005575,cellular_component cellular_component;GO:0005622,cellular_component intracellular;GO:0005623,cellular_component cell;GO:00057…
ENSBGRG00000001404(MACF1)	440;GO:0000003,biological_process reproduction;GO:0000226,biological_process microtubule cytoskeleton organization;GO:0000235,cellular_component astral microtubule;GO:0000902,biological_process cell morphogenesis;GO:0000904,biological_process cell morphogenesis involved in differentiation;GO:0001558,biological_process regulation of cell growth;GO:0001578,biological_process microtubule bundle form…
ENSBGRG00000001406(SYPL2)	60;GO:0005575,cellular_component cellular_component;GO:0005622,cellular_component intracellular;GO:0005623,cellular_component cell;GO:0005737,cellular_component cytoplasm;GO:0006873,biological_process cellular ion homeostasis;GO:0006874,biological_process cellular calcium ion homeostasis;GO:0006875,biological_process cellular metal ion homeostasis;GO:0008021,cellular_component synaptic vesicle;GO…
ENSBGRG00000001407(CELSR1)	319;GO:0000902,biological_process cell morphogenesis;GO:0000904,biological_process cell morphogenesis involved in differentiation;GO:0001505,biological_process regulation of neurotransmitter levels;GO:0001558,biological_process regulation of cell growth;GO:0001654,biological_process eye development;GO:0001702,biological_process gastrulation with mouth forming second;GO:0001736,biological_process …
ENSBGRG00000001410(ENSBGRG00000001410)	103;GO:0000070,biological_process mitotic sister chromatid segregation;GO:0000278,biological_process mitotic cell cycle;GO:0000280,biological_process nuclear division;GO:0000819,biological_process sister chromatid segregation;GO:0001756,biological_process somitogenesis;GO:0003002,biological_process regionalization;GO:0003674,molecular_function molecular_function;GO:0003824,molecular_function cata…
ENSBGRG00000001411(ITGB8)	77;GO:0000003,biological_process reproduction;GO:0001501,biological_process skeletal system development;GO:0001568,biological_process blood vessel development;GO:0001890,biological_process placenta development;GO:0001944,biological_process vasculature development;GO:0003006,biological_process developmental process involved in reproduction;GO:0003674,molecular_function molecular_function;GO:000548…
ENSBGRG00000001412(KRT3)	52;GO:0003674,molecular_function molecular_function;GO:0005198,molecular_function structural molecule activity;GO:0005575,cellular_component cellular_component;GO:0005622,cellular_component intracellular;GO:0005623,cellular_component cell;GO:0005737,cellular_component cytoplasm;GO:0005829,cellular_component cytosol;GO:0005856,cellular_component cytoskeleton;GO:0005882,cellular_component intermedi…
ENSBGRG00000001414(YEATS2)	114;GO:0000122,biological_process negative regulation of transcription by RNA polymerase II;GO:0000123,cellular_component histone acetyltransferase complex;GO:0000981,molecular_function DNA-binding transcription factor activity, RNA polymerase II-specific;GO:0003674,molecular_function molecular_function;GO:0003700,molecular_function DNA-binding transcription factor activity;GO:0005488,molecular_f…
ENSBGRG00000001417(SPPL2B)	107;GO:0000323,cellular_component lytic vacuole;GO:0001959,biological_process regulation of cytokine-mediated signaling pathway;GO:0002682,biological_process regulation of immune system process;GO:0003674,molecular_function molecular_function;GO:0003824,molecular_function catalytic activity;GO:0004175,molecular_function endopeptidase activity;GO:0004190,molecular_function aspartic-type endopeptid…
ENSBGRG00000001418(SPINK4)	2;GO:0005575,cellular_component cellular_component;GO:0005576,cellular_component extracellular region
ENSBGRG00000001420(NR1I3)	164;GO:0000976,molecular_function transcription regulatory region sequence-specific DNA binding;GO:0000977,molecular_function RNA polymerase II regulatory region sequence-specific DNA binding;GO:0000981,molecular_function DNA-binding transcription factor activity, RNA polymerase II-specific;GO:0001012,molecular_function RNA polymerase II regulatory region DNA binding;GO:0001067,molecular_function…
ENSBGRG00000001422(RPAP2)	109;GO:0000428,cellular_component DNA-directed RNA polymerase complex;GO:0003674,molecular_function molecular_function;GO:0003824,molecular_function catalytic activity;GO:0004721,molecular_function phosphoprotein phosphatase activity;GO:0004722,molecular_function protein serine/threonine phosphatase activity;GO:0005575,cellular_component cellular_component;GO:0005622,cellular_component intracellu…
ENSBGRG00000001424(LONP1)	160;GO:0000002,biological_process mitochondrial genome maintenance;GO:0000166,molecular_function nucleotide binding;GO:0001018,molecular_function mitochondrial promoter sequence-specific DNA binding;GO:0001067,molecular_function regulatory region nucleic acid binding;GO:0001666,biological_process response to hypoxia;GO:0003674,molecular_function molecular_function;GO:0003676,molecular_function nu…
ENSBGRG00000001427(HIPK2)	347;GO:0000045,biological_process autophagosome assembly;GO:0001085,molecular_function RNA polymerase II transcription factor binding;GO:0001102,molecular_function RNA polymerase II activating transcription factor binding;GO:0001654,biological_process eye development;GO:0001666,biological_process response to hypoxia;GO:0001932,biological_process regulation of protein phosphorylation;GO:0001934,bi…
ENSBGRG00000001429(ENSBGRG00000001429)	168;GO:0000003,biological_process reproduction;GO:0003006,biological_process developmental process involved in reproduction;GO:0003674,molecular_function molecular_function;GO:0003824,molecular_function catalytic activity;GO:0005488,molecular_function binding;GO:0005575,cellular_component cellular_component;GO:0005622,cellular_component intracellular;GO:0005623,cellular_component cell;GO:0005737,…
ENSBGRG00000001430(ENSBGRG00000001430)	311;GO:0000003,biological_process reproduction;GO:0000028,biological_process ribosomal small subunit assembly;GO:0000075,biological_process cell cycle checkpoint;GO:0000082,biological_process G1/S transition of mitotic cell cycle;GO:0000184,biological_process nuclear-transcribed mRNA catabolic process, nonsense-mediated decay;GO:0000278,biological_process mitotic cell cycle;GO:0000956,biological_…
ENSBGRG00000001431(ENSBGRG00000001431)	212;GO:0000003,biological_process reproduction;GO:0000375,biological_process RNA splicing, via transesterification reactions;GO:0000377,biological_process RNA splicing, via transesterification reactions with bulged adenosine as nucleophile;GO:0000380,biological_process alternative mRNA splicing, via spliceosome;GO:0000381,biological_process regulation of alternative mRNA splicing, via spliceosome…
ENSBGRG00000001432(ENSBGRG00000001432)	20;GO:0003674,molecular_function molecular_function;GO:0005488,molecular_function binding;GO:0005543,molecular_function phospholipid binding;GO:0005547,molecular_function phosphatidylinositol-3,4,5-trisphosphate binding;GO:0005575,cellular_component cellular_component;GO:0008150,biological_process biological_process;GO:0008289,molecular_function lipid binding;GO:0016020,cellular_component membran…
ENSBGRG00000001435(MEF2B)	116;GO:0000976,molecular_function transcription regulatory region sequence-specific DNA binding;GO:0000977,molecular_function RNA polymerase II regulatory region sequence-specific DNA binding;GO:0000978,molecular_function RNA polymerase II proximal promoter sequence-specific DNA binding;GO:0000980,molecular_function RNA polymerase II distal enhancer sequence-specific DNA binding;GO:0000981,molecu…
ENSBGRG00000001436(BAG1)	172;GO:0000166,molecular_function nucleotide binding;GO:0000774,molecular_function adenyl-nucleotide exchange factor activity;GO:0001932,biological_process regulation of protein phosphorylation;GO:0001933,biological_process negative regulation of protein phosphorylation;GO:0003674,molecular_function molecular_function;GO:0005488,molecular_function binding;GO:0005515,molecular_function protein bin…
ENSBGRG00000001437(ENSBGRG00000001437)	38;GO:0005575,cellular_component cellular_component;GO:0005623,cellular_component cell;GO:0005886,cellular_component plasma membrane;GO:0006810,biological_process transport;GO:0006811,biological_process ion transport;GO:0006820,biological_process anion transport;GO:0006855,biological_process drug transmembrane transport;GO:0006869,biological_process lipid transport;GO:0008150,biological_process b…
ENSBGRG00000001439(SLC11A1)	431;GO:0000041,biological_process transition metal ion transport;GO:0000165,biological_process MAPK cascade;GO:0000323,cellular_component lytic vacuole;GO:0001562,biological_process response to protozoan;GO:0001775,biological_process cell activation;GO:0001816,biological_process cytokine production;GO:0001817,biological_process regulation of cytokine production;GO:0001818,biological_process negat…
ENSBGRG00000001440(ANXA9)	39;GO:0001786,molecular_function phosphatidylserine binding;GO:0003674,molecular_function molecular_function;GO:0004888,molecular_function transmembrane signaling receptor activity;GO:0005488,molecular_function binding;GO:0005515,molecular_function protein binding;GO:0005543,molecular_function phospholipid binding;GO:0005575,cellular_component cellular_component;GO:0005622,cellular_component intr…
ENSBGRG00000001448(JADE2)	157;GO:0000123,cellular_component histone acetyltransferase complex;GO:0000209,biological_process protein polyubiquitination;GO:0000902,biological_process cell morphogenesis;GO:0001654,biological_process eye development;GO:0001745,biological_process compound eye morphogenesis;GO:0001751,biological_process compound eye photoreceptor cell differentiation;GO:0001754,biological_process eye photorecep…
ENSBGRG00000001449(TNFRSF1A)	375;GO:0000139,cellular_component Golgi membrane;GO:0001101,biological_process response to acid chemical;GO:0001666,biological_process response to hypoxia;GO:0001817,biological_process regulation of cytokine production;GO:0001818,biological_process negative regulation of cytokine production;GO:0001819,biological_process positive regulation of cytokine production;GO:0001932,biological_process regu…
ENSBGRG00000001450(NEUROD1)	357;GO:0000976,molecular_function transcription regulatory region sequence-specific DNA binding;GO:0000977,molecular_function RNA polymerase II regulatory region sequence-specific DNA binding;GO:0000978,molecular_function RNA polymerase II proximal promoter sequence-specific DNA binding;GO:0000981,molecular_function DNA-binding transcription factor activity, RNA polymerase II-specific;GO:0000982,…
ENSBGRG00000001451(CHMP5)	126;GO:0000070,biological_process mitotic sister chromatid segregation;GO:0000278,biological_process mitotic cell cycle;GO:0000280,biological_process nuclear division;GO:0000815,cellular_component ESCRT III complex;GO:0000819,biological_process sister chromatid segregation;GO:0000920,biological_process septum digestion after cytokinesis;GO:0001919,biological_process regulation of receptor recycli…
ENSBGRG00000001452(TUBA1B)	114;GO:0000086,biological_process G2/M transition of mitotic cell cycle;GO:0000226,biological_process microtubule cytoskeleton organization;GO:0000278,biological_process mitotic cell cycle;GO:0003674,molecular_function molecular_function;GO:0003676,molecular_function nucleic acid binding;GO:0003723,molecular_function RNA binding;GO:0003725,molecular_function double-stranded RNA binding;GO:0005198…
ENSBGRG00000001454(ENSBGRG00000001454)	24;GO:0000981,molecular_function DNA-binding transcription factor activity, RNA polymerase II-specific;GO:0003674,molecular_function molecular_function;GO:0003700,molecular_function DNA-binding transcription factor activity;GO:0006355,biological_process regulation of transcription, DNA-templated;GO:0006357,biological_process regulation of transcription by RNA polymerase II;GO:0008150,biological_p…
ENSBGRG00000001455(ENSBGRG00000001455)	482;GO:0000003,biological_process reproduction;GO:0000902,biological_process cell morphogenesis;GO:0001505,biological_process regulation of neurotransmitter levels;GO:0001540,molecular_function amyloid-beta binding;GO:0001774,biological_process microglial cell activation;GO:0001775,biological_process cell activation;GO:0001817,biological_process regulation of cytokine production;GO:0001819,biolog…
ENSBGRG00000001457(CYP4B1)	54;GO:0003674,molecular_function molecular_function;GO:0003824,molecular_function catalytic activity;GO:0004497,molecular_function monooxygenase activity;GO:0005488,molecular_function binding;GO:0005575,cellular_component cellular_component;GO:0005622,cellular_component intracellular;GO:0005623,cellular_component cell;GO:0005737,cellular_component cytoplasm;GO:0005783,cellular_component endoplasm…
ENSBGRG00000001459(KLHL6)	89;GO:0000976,molecular_function transcription regulatory region sequence-specific DNA binding;GO:0001067,molecular_function regulatory region nucleic acid binding;GO:0002250,biological_process adaptive immune response;GO:0002253,biological_process activation of immune response;GO:0002376,biological_process immune system process;GO:0002429,biological_process immune response-activating cell surfac…
ENSBGRG00000001461(KRT79)	33;GO:0003674,molecular_function molecular_function;GO:0005488,molecular_function binding;GO:0005515,molecular_function protein binding;GO:0005575,cellular_component cellular_component;GO:0005622,cellular_component intracellular;GO:0005623,cellular_component cell;GO:0005737,cellular_component cytoplasm;GO:0005829,cellular_component cytosol;GO:0007275,biological_process multicellular organism deve…
ENSBGRG00000001462(ENSBGRG00000001462)	235;GO:0000003,biological_process reproduction;GO:0000271,biological_process polysaccharide biosynthetic process;GO:0001501,biological_process skeletal system development;GO:0001568,biological_process blood vessel development;GO:0001570,biological_process vasculogenesis;GO:0001655,biological_process urogenital system development;GO:0001822,biological_process kidney development;GO:0001837,biologic…
ENSBGRG00000001463(ENSBGRG00000001463)	24;GO:0000981,molecular_function DNA-binding transcription factor activity, RNA polymerase II-specific;GO:0003674,molecular_function molecular_function;GO:0003700,molecular_function DNA-binding transcription factor activity;GO:0006355,biological_process regulation of transcription, DNA-templated;GO:0006357,biological_process regulation of transcription by RNA polymerase II;GO:0008150,biological_p…
ENSBGRG00000001465(ENSBGRG00000001465)	51;GO:0005575,cellular_component cellular_component;GO:0005622,cellular_component intracellular;GO:0005623,cellular_component cell;GO:0005737,cellular_component cytoplasm;GO:0005768,cellular_component endosome;GO:0005769,cellular_component early endosome;GO:0005770,cellular_component late endosome;GO:0005783,cellular_component endoplasmic reticulum;GO:0005794,cellular_component Golgi apparatus;GO…
ENSBGRG00000001466(MINDY1)	61;GO:0003674,molecular_function molecular_function;GO:0003824,molecular_function catalytic activity;GO:0004180,molecular_function carboxypeptidase activity;GO:0005488,molecular_function binding;GO:0005515,molecular_function protein binding;GO:0005575,cellular_component cellular_component;GO:0005622,cellular_component intracellular;GO:0005623,cellular_component cell;GO:0005634,cellular_component …
ENSBGRG00000001470(MPZ)	71;GO:0000323,cellular_component lytic vacuole;GO:0003674,molecular_function molecular_function;GO:0005198,molecular_function structural molecule activity;GO:0005575,cellular_component cellular_component;GO:0005622,cellular_component intracellular;GO:0005623,cellular_component cell;GO:0005737,cellular_component cytoplasm;GO:0005764,cellular_component lysosome;GO:0005773,cellular_component vacuole…
ENSBGRG00000001473(GUCY2C)	87;GO:0003674,molecular_function molecular_function;GO:0003824,molecular_function catalytic activity;GO:0004383,molecular_function guanylate cyclase activity;GO:0005488,molecular_function binding;GO:0005575,cellular_component cellular_component;GO:0005622,cellular_component intracellular;GO:0005623,cellular_component cell;GO:0005737,cellular_component cytoplasm;GO:0005829,cellular_component cytos…
ENSBGRG00000001474(NPVF)	46;GO:0003008,biological_process system process;GO:0003674,molecular_function molecular_function;GO:0005102,molecular_function signaling receptor binding;GO:0005488,molecular_function binding;GO:0005515,molecular_function protein binding;GO:0005575,cellular_component cellular_component;GO:0005576,cellular_component extracellular region;GO:0007154,biological_process cell communication;GO:0007165,b…
ENSBGRG00000001478(KRT78)	29;GO:0005575,cellular_component cellular_component;GO:0005622,cellular_component intracellular;GO:0005623,cellular_component cell;GO:0005737,cellular_component cytoplasm;GO:0005829,cellular_component cytosol;GO:0007275,biological_process multicellular organism development;GO:0008150,biological_process biological_process;GO:0008219,biological_process cell death;GO:0008544,biological_process epide…
ENSBGRG00000001479(ATP6V1A)	220;GO:0000041,biological_process transition metal ion transport;GO:0000221,cellular_component vacuolar proton-transporting V-type ATPase, V1 domain;GO:0000323,cellular_component lytic vacuole;GO:0001666,biological_process response to hypoxia;GO:0003674,molecular_function molecular_function;GO:0003824,molecular_function catalytic activity;GO:0005215,molecular_function transporter activity;GO:0005…
ENSBGRG00000001480(MRPL37)	80;GO:0000313,cellular_component organellar ribosome;GO:0000315,cellular_component organellar large ribosomal subunit;GO:0003674,molecular_function molecular_function;GO:0003735,molecular_function structural constituent of ribosome;GO:0005198,molecular_function structural molecule activity;GO:0005575,cellular_component cellular_component;GO:0005622,cellular_component intracellular;GO:0005623,cell…
ENSBGRG00000001483(TSPAN5)	173;GO:0000003,biological_process reproduction;GO:0001667,biological_process ameboidal-type cell migration;GO:0002020,molecular_function protease binding;GO:0002064,biological_process epithelial cell development;GO:0002065,biological_process columnar/cuboidal epithelial cell differentiation;GO:0002066,biological_process columnar/cuboidal epithelial cell development;GO:0003006,biological_process d…
ENSBGRG00000001484(SEC24B)	102;GO:0002376,biological_process immune system process;GO:0002474,biological_process antigen processing and presentation of peptide antigen via MHC class I;GO:0002478,biological_process antigen processing and presentation of exogenous peptide antigen;GO:0002495,biological_process antigen processing and presentation of peptide antigen via MHC class II;GO:0002504,biological_process antigen process…
ENSBGRG00000001485(NFX1)	124;GO:0000122,biological_process negative regulation of transcription by RNA polymerase II;GO:0000976,molecular_function transcription regulatory region sequence-specific DNA binding;GO:0000977,molecular_function RNA polymerase II regulatory region sequence-specific DNA binding;GO:0000981,molecular_function DNA-binding transcription factor activity, RNA polymerase II-specific;GO:0000982,molecula…
ENSBGRG00000001491(SMARCC2)	249;GO:0000003,biological_process reproduction;GO:0000122,biological_process negative regulation of transcription by RNA polymerase II;GO:0000228,cellular_component nuclear chromosome;GO:0000785,cellular_component chromatin;GO:0000790,cellular_component nuclear chromatin;GO:0000981,molecular_function DNA-binding transcription factor activity, RNA polymerase II-specific;GO:0002009,biological_proce…
ENSBGRG00000001492(SCARA3)	32;GO:0003674,molecular_function molecular_function;GO:0005044,molecular_function scavenger receptor activity;GO:0005575,cellular_component cellular_component;GO:0005622,cellular_component intracellular;GO:0005623,cellular_component cell;GO:0005737,cellular_component cytoplasm;GO:0005783,cellular_component endoplasmic reticulum;GO:0006810,biological_process transport;GO:0006897,biological_process…
ENSBGRG00000001494(PPP1R7)	88;GO:0002009,biological_process morphogenesis of an epithelium;GO:0002164,biological_process larval development;GO:0002165,biological_process instar larval or pupal development;GO:0002168,biological_process instar larval development;GO:0003674,molecular_function molecular_function;GO:0005575,cellular_component cellular_component;GO:0005622,cellular_component intracellular;GO:0005623,cellular_com…
ENSBGRG00000001495(TMEFF2)	71;GO:0002009,biological_process morphogenesis of an epithelium;GO:0002011,biological_process morphogenesis of an epithelial sheet;GO:0005575,cellular_component cellular_component;GO:0005576,cellular_component extracellular region;GO:0006928,biological_process movement of cell or subcellular component;GO:0006950,biological_process response to stress;GO:0008150,biological_process biological_proces…
ENSBGRG00000001496(MACC1)	96;GO:0000976,molecular_function transcription regulatory region sequence-specific DNA binding;GO:0000977,molecular_function RNA polymerase II regulatory region sequence-specific DNA binding;GO:0000981,molecular_function DNA-binding transcription factor activity, RNA polymerase II-specific;GO:0001012,molecular_function RNA polymerase II regulatory region DNA binding;GO:0001067,molecular_function …
ENSBGRG00000001497(SLC44A1)	107;GO:0001505,biological_process regulation of neurotransmitter levels;GO:0003674,molecular_function molecular_function;GO:0005215,molecular_function transporter activity;GO:0005326,molecular_function neurotransmitter transporter activity;GO:0005575,cellular_component cellular_component;GO:0005622,cellular_component intracellular;GO:0005623,cellular_component cell;GO:0005634,cellular_component n…
ENSBGRG00000001498(NFE2L3)	117;GO:0000122,biological_process negative regulation of transcription by RNA polymerase II;GO:0000976,molecular_function transcription regulatory region sequence-specific DNA binding;GO:0000977,molecular_function RNA polymerase II regulatory region sequence-specific DNA binding;GO:0000978,molecular_function RNA polymerase II proximal promoter sequence-specific DNA binding;GO:0000981,molecular_fu…
ENSBGRG00000001499(PRUNE1)	191;GO:0001654,biological_process eye development;GO:0001745,biological_process compound eye morphogenesis;GO:0003674,molecular_function molecular_function;GO:0003824,molecular_function catalytic activity;GO:0004112,molecular_function cyclic-nucleotide phosphodiesterase activity;GO:0005488,molecular_function binding;GO:0005515,molecular_function protein binding;GO:0005575,cellular_component cellu…
ENSBGRG00000001501(RBP2)	46;GO:0001523,biological_process retinoid metabolic process;GO:0003674,molecular_function molecular_function;GO:0005488,molecular_function binding;GO:0005501,molecular_function retinoid binding;GO:0005575,cellular_component cellular_component;GO:0005622,cellular_component intracellular;GO:0005623,cellular_component cell;GO:0005737,cellular_component cytoplasm;GO:0005829,cellular_component cytosol…
ENSBGRG00000001503(ENSBGRG00000001503)	20;GO:0005575,cellular_component cellular_component;GO:0005622,cellular_component intracellular;GO:0005623,cellular_component cell;GO:0005737,cellular_component cytoplasm;GO:0005829,cellular_component cytosol;GO:0007275,biological_process multicellular organism development;GO:0007507,biological_process heart development;GO:0008150,biological_process biological_process;GO:0032501,biological_proces…
ENSBGRG00000001504(HSD11B1L)	86;GO:0002181,biological_process cytoplasmic translation;GO:0003674,molecular_function molecular_function;GO:0003676,molecular_function nucleic acid binding;GO:0003723,molecular_function RNA binding;GO:0003735,molecular_function structural constituent of ribosome;GO:0003824,molecular_function catalytic activity;GO:0005198,molecular_function structural molecule activity;GO:0005488,molecular_functi…
ENSBGRG00000001506(FBXL12)	51;GO:0000151,cellular_component ubiquitin ligase complex;GO:0000209,biological_process protein polyubiquitination;GO:0003674,molecular_function molecular_function;GO:0003824,molecular_function catalytic activity;GO:0004842,molecular_function ubiquitin-protein transferase activity;GO:0005575,cellular_component cellular_component;GO:0005622,cellular_component intracellular;GO:0005623,cellular_comp…
ENSBGRG00000001508(ENSBGRG00000001508)	159;GO:0001662,biological_process behavioral fear response;GO:0002209,biological_process behavioral defense response;GO:0003008,biological_process system process;GO:0003674,molecular_function molecular_function;GO:0005102,molecular_function signaling receptor binding;GO:0005488,molecular_function binding;GO:0005515,molecular_function protein binding;GO:0005539,molecular_function glycosaminoglycan…
ENSBGRG00000001509(ENSBGRG00000001509)	145;GO:0000003,biological_process reproduction;GO:0000902,biological_process cell morphogenesis;GO:0000904,biological_process cell morphogenesis involved in differentiation;GO:0001101,biological_process response to acid chemical;GO:0001701,biological_process in utero embryonic development;GO:0001890,biological_process placenta development;GO:0001892,biological_process embryonic placenta developme…
ENSBGRG00000001510(TENM2)	318;GO:0000003,biological_process reproduction;GO:0000122,biological_process negative regulation of transcription by RNA polymerase II;GO:0000226,biological_process microtubule cytoskeleton organization;GO:0000902,biological_process cell morphogenesis;GO:0000904,biological_process cell morphogenesis involved in differentiation;GO:0001654,biological_process eye development;GO:0001745,biological_pr…
ENSBGRG00000001512(NXPH2)	16;GO:0003674,molecular_function molecular_function;GO:0005102,molecular_function signaling receptor binding;GO:0005488,molecular_function binding;GO:0005515,molecular_function protein binding;GO:0007154,biological_process cell communication;GO:0007165,biological_process signal transduction;GO:0007186,biological_process G protein-coupled receptor signaling pathway;GO:0007218,biological_process ne…
ENSBGRG00000001514(ENSBGRG00000001514)	159;GO:0001662,biological_process behavioral fear response;GO:0002209,biological_process behavioral defense response;GO:0003008,biological_process system process;GO:0003674,molecular_function molecular_function;GO:0005102,molecular_function signaling receptor binding;GO:0005488,molecular_function binding;GO:0005515,molecular_function protein binding;GO:0005539,molecular_function glycosaminoglycan…
ENSBGRG00000001515(ENSBGRG00000001515)	380;GO:0000003,biological_process reproduction;GO:0000122,biological_process negative regulation of transcription by RNA polymerase II;GO:0000375,biological_process RNA splicing, via transesterification reactions;GO:0000377,biological_process RNA splicing, via transesterification reactions with bulged adenosine as nucleophile;GO:0000381,biological_process regulation of alternative mRNA splicing, …
ENSBGRG00000001517(ENSBGRG00000001517)	251;GO:0000003,biological_process reproduction;GO:0000302,biological_process response to reactive oxygen species;GO:0000323,cellular_component lytic vacuole;GO:0001101,biological_process response to acid chemical;GO:0001655,biological_process urogenital system development;GO:0001822,biological_process kidney development;GO:0001894,biological_process tissue homeostasis;GO:0003008,biological_proces…
ENSBGRG00000001519(PLEKHG6)	17;GO:0005575,cellular_component cellular_component;GO:0005622,cellular_component intracellular;GO:0005623,cellular_component cell;GO:0005813,cellular_component centrosome;GO:0005815,cellular_component microtubule organizing center;GO:0005856,cellular_component cytoskeleton;GO:0015630,cellular_component microtubule cytoskeleton;GO:0030054,cellular_component cell junction;GO:0043226,cellular_compo…
ENSBGRG00000001520(COPB2)	112;GO:0000003,biological_process reproduction;GO:0000139,cellular_component Golgi membrane;GO:0003006,biological_process developmental process involved in reproduction;GO:0003674,molecular_function molecular_function;GO:0005080,molecular_function protein kinase C binding;GO:0005488,molecular_function binding;GO:0005515,molecular_function protein binding;GO:0005575,cellular_component cellular_com…
ENSBGRG00000001522(ALDH1B1)	90;GO:0000166,molecular_function nucleotide binding;GO:0001523,biological_process retinoid metabolic process;GO:0001758,molecular_function retinal dehydrogenase activity;GO:0003674,molecular_function molecular_function;GO:0003824,molecular_function catalytic activity;GO:0004029,molecular_function aldehyde dehydrogenase (NAD) activity;GO:0005488,molecular_function binding;GO:0005575,cellular_compo…
ENSBGRG00000001524(KRAS)	373;GO:0000003,biological_process reproduction;GO:0000165,biological_process MAPK cascade;GO:0000166,molecular_function nucleotide binding;GO:0001708,biological_process cell fate specification;GO:0001763,biological_process morphogenesis of a branching structure;GO:0001882,molecular_function nucleoside binding;GO:0001883,molecular_function purine nucleoside binding;GO:0001889,biological_process li…
ENSBGRG00000001525(SDHC)	119;GO:0000104,molecular_function succinate dehydrogenase activity;GO:0003674,molecular_function molecular_function;GO:0003824,molecular_function catalytic activity;GO:0005488,molecular_function binding;GO:0005575,cellular_component cellular_component;GO:0005622,cellular_component intracellular;GO:0005623,cellular_component cell;GO:0005737,cellular_component cytoplasm;GO:0005739,cellular_componen…
ENSBGRG00000001526(ENSBGRG00000001526)	96;GO:0000375,biological_process RNA splicing, via transesterification reactions;GO:0000377,biological_process RNA splicing, via transesterification reactions with bulged adenosine as nucleophile;GO:0000398,biological_process mRNA splicing, via spliceosome;GO:0002682,biological_process regulation of immune system process;GO:0002684,biological_process positive regulation of immune system process;G…
ENSBGRG00000001528(TUBA1C)	45;GO:0003674,molecular_function molecular_function;GO:0005198,molecular_function structural molecule activity;GO:0005575,cellular_component cellular_component;GO:0005622,cellular_component intracellular;GO:0005623,cellular_component cell;GO:0005634,cellular_component nucleus;GO:0005737,cellular_component cytoplasm;GO:0005829,cellular_component cytosol;GO:0005856,cellular_component cytoskeleton;G…
ENSBGRG00000001530(BNIPL)	31;GO:0003674,molecular_function molecular_function;GO:0005488,molecular_function binding;GO:0005515,molecular_function protein binding;GO:0005575,cellular_component cellular_component;GO:0005622,cellular_component intracellular;GO:0005623,cellular_component cell;GO:0005634,cellular_component nucleus;GO:0005737,cellular_component cytoplasm;GO:0005829,cellular_component cytosol;GO:0006915,biologic…
ENSBGRG00000001532(HDLBP)	111;GO:0000785,cellular_component chromatin;GO:0000792,cellular_component heterochromatin;GO:0003674,molecular_function molecular_function;GO:0003676,molecular_function nucleic acid binding;GO:0003677,molecular_function DNA binding;GO:0003690,molecular_function double-stranded DNA binding;GO:0003696,molecular_function satellite DNA binding;GO:0003697,molecular_function single-stranded DNA binding…
ENSBGRG00000001535(AMIGO1)	131;GO:0000902,biological_process cell morphogenesis;GO:0000904,biological_process cell morphogenesis involved in differentiation;GO:0003674,molecular_function molecular_function;GO:0005575,cellular_component cellular_component;GO:0005623,cellular_component cell;GO:0005886,cellular_component plasma membrane;GO:0005887,cellular_component integral component of plasma membrane;GO:0007155,biological_…
ENSBGRG00000001536(H1-0)	110;GO:0000228,cellular_component nuclear chromosome;GO:0000737,biological_process DNA catabolic process, endonucleolytic;GO:0000785,cellular_component chromatin;GO:0000786,cellular_component nucleosome;GO:0000790,cellular_component nuclear chromatin;GO:0000791,cellular_component euchromatin;GO:0003674,molecular_function molecular_function;GO:0003676,molecular_function nucleic acid binding;GO:000…
ENSBGRG00000001539(SHB)	201;GO:0001568,biological_process blood vessel development;GO:0001775,biological_process cell activation;GO:0001784,molecular_function phosphotyrosine residue binding;GO:0001932,biological_process regulation of protein phosphorylation;GO:0001933,biological_process negative regulation of protein phosphorylation;GO:0001944,biological_process vasculature development;GO:0002253,biological_process act…
ENSBGRG00000001540(CAVIN2)	93;GO:0001786,molecular_function phosphatidylserine binding;GO:0003674,molecular_function molecular_function;GO:0005080,molecular_function protein kinase C binding;GO:0005488,molecular_function binding;GO:0005515,molecular_function protein binding;GO:0005543,molecular_function phospholipid binding;GO:0005575,cellular_component cellular_component;GO:0005622,cellular_component intracellular;GO:0005…
ENSBGRG00000001541(MRPS22)	80;GO:0000313,cellular_component organellar ribosome;GO:0000314,cellular_component organellar small ribosomal subunit;GO:0003674,molecular_function molecular_function;GO:0003735,molecular_function structural constituent of ribosome;GO:0005198,molecular_function structural molecule activity;GO:0005575,cellular_component cellular_component;GO:0005622,cellular_component intracellular;GO:0005623,cell…
ENSBGRG00000001542(GPR61)	49;GO:0003674,molecular_function molecular_function;GO:0005488,molecular_function binding;GO:0005515,molecular_function protein binding;GO:0005575,cellular_component cellular_component;GO:0005622,cellular_component intracellular;GO:0005623,cellular_component cell;GO:0005737,cellular_component cytoplasm;GO:0005768,cellular_component endosome;GO:0005886,cellular_component plasma membrane;GO:0007154…
ENSBGRG00000001543(LINGO3)	4;GO:0005575,cellular_component cellular_component;GO:0005576,cellular_component extracellular region;GO:0005615,cellular_component extracellular space;GO:0044421,cellular_component extracellular region part
ENSBGRG00000001548(PIN1)	311;GO:0000413,biological_process protein peptidyl-prolyl isomerization;GO:0001558,biological_process regulation of cell growth;GO:0001817,biological_process regulation of cytokine production;GO:0001818,biological_process negative regulation of cytokine production;GO:0001932,biological_process regulation of protein phosphorylation;GO:0001933,biological_process negative regulation of protein phosp…
ENSBGRG00000001549(RFXANK)	81;GO:0003674,molecular_function molecular_function;GO:0003676,molecular_function nucleic acid binding;GO:0003677,molecular_function DNA binding;GO:0003700,molecular_function DNA-binding transcription factor activity;GO:0003712,molecular_function transcription coregulator activity;GO:0005488,molecular_function binding;GO:0005515,molecular_function protein binding;GO:0005575,cellular_component cel…
ENSBGRG00000001551(PEAK3)	44;GO:0003674,molecular_function molecular_function;GO:0003824,molecular_function catalytic activity;GO:0004672,molecular_function protein kinase activity;GO:0005575,cellular_component cellular_component;GO:0005622,cellular_component intracellular;GO:0005623,cellular_component cell;GO:0005856,cellular_component cytoskeleton;GO:0005912,cellular_component adherens junction;GO:0005924,cellular_compo…
ENSBGRG00000001553(H2AJ)	76;GO:0000228,cellular_component nuclear chromosome;GO:0000785,cellular_component chromatin;GO:0000790,cellular_component nuclear chromatin;GO:0003674,molecular_function molecular_function;GO:0003676,molecular_function nucleic acid binding;GO:0003677,molecular_function DNA binding;GO:0005488,molecular_function binding;GO:0005575,cellular_component cellular_component;GO:0005622,cellular_component …
ENSBGRG00000001555(GNAI3)	287;GO:0000139,cellular_component Golgi membrane;GO:0000166,molecular_function nucleotide binding;GO:0000287,molecular_function magnesium ion binding;GO:0001664,molecular_function G protein-coupled receptor binding;GO:0001882,molecular_function nucleoside binding;GO:0001883,molecular_function purine nucleoside binding;GO:0003674,molecular_function molecular_function;GO:0003824,molecular_function …
ENSBGRG00000001556(ENSBGRG00000001556)	5;GO:0008150,biological_process biological_process;GO:0042127,biological_process regulation of cell proliferation;GO:0050789,biological_process regulation of biological process;GO:0050794,biological_process regulation of cellular process;GO:0065007,biological_process biological regulation
ENSBGRG00000001557(ENSBGRG00000001557)	201;GO:0000902,biological_process cell morphogenesis;GO:0000904,biological_process cell morphogenesis involved in differentiation;GO:0001654,biological_process eye development;GO:0001700,biological_process embryonic development via the syncytial blastoderm;GO:0001745,biological_process compound eye morphogenesis;GO:0002252,biological_process immune effector process;GO:0002253,biological_process a…
ENSBGRG00000001558(MCUB)	93;GO:0003674,molecular_function molecular_function;GO:0005246,molecular_function calcium channel regulator activity;GO:0005575,cellular_component cellular_component;GO:0005622,cellular_component intracellular;GO:0005623,cellular_component cell;GO:0005737,cellular_component cytoplasm;GO:0005739,cellular_component mitochondrion;GO:0005740,cellular_component mitochondrial envelope;GO:0005743,cellul…
ENSBGRG00000001562(GCAT)	126;GO:0001653,molecular_function peptide receptor activity;GO:0003674,molecular_function molecular_function;GO:0003824,molecular_function catalytic activity;GO:0004888,molecular_function transmembrane signaling receptor activity;GO:0004930,molecular_function G protein-coupled receptor activity;GO:0004966,molecular_function galanin receptor activity;GO:0005488,molecular_function binding;GO:000557…
ENSBGRG00000001564(KRT18)	129;GO:0003674,molecular_function molecular_function;GO:0005488,molecular_function binding;GO:0005515,molecular_function protein binding;GO:0005575,cellular_component cellular_component;GO:0005622,cellular_component intracellular;GO:0005623,cellular_component cell;GO:0005634,cellular_component nucleus;GO:0005730,cellular_component nucleolus;GO:0005737,cellular_component cytoplasm;GO:0005813,cellu…
ENSBGRG00000001565(ENSBGRG00000001565)	96;GO:0000003,biological_process reproduction;GO:0003008,biological_process system process;GO:0003014,biological_process renal system process;GO:0003091,biological_process renal water homeostasis;GO:0003097,biological_process renal water transport;GO:0003674,molecular_function molecular_function;GO:0005215,molecular_function transporter activity;GO:0005372,molecular_function water transmembrane t…
ENSBGRG00000001566(GABRB1)	150;GO:0000003,biological_process reproduction;GO:0003674,molecular_function molecular_function;GO:0004888,molecular_function transmembrane signaling receptor activity;GO:0004890,molecular_function GABA-A receptor activity;GO:0005102,molecular_function signaling receptor binding;GO:0005215,molecular_function transporter activity;GO:0005216,molecular_function ion channel activity;GO:0005230,molecu…
ENSBGRG00000001569(SAR1B)	238;GO:0000166,molecular_function nucleotide binding;GO:0000902,biological_process cell morphogenesis;GO:0001882,molecular_function nucleoside binding;GO:0001883,molecular_function purine nucleoside binding;GO:0002164,biological_process larval development;GO:0002165,biological_process instar larval or pupal development;GO:0002168,biological_process instar larval development;GO:0002376,biological_…
ENSBGRG00000001570(ENSBGRG00000001570)	86;GO:0000375,biological_process RNA splicing, via transesterification reactions;GO:0000377,biological_process RNA splicing, via transesterification reactions with bulged adenosine as nucleophile;GO:0000398,biological_process mRNA splicing, via spliceosome;GO:0003674,molecular_function molecular_function;GO:0003676,molecular_function nucleic acid binding;GO:0003677,molecular_function DNA binding;…
ENSBGRG00000001572(PRPH)	74;GO:0001750,cellular_component photoreceptor outer segment;GO:0003674,molecular_function molecular_function;GO:0005198,molecular_function structural molecule activity;GO:0005488,molecular_function binding;GO:0005515,molecular_function protein binding;GO:0005575,cellular_component cellular_component;GO:0005622,cellular_component intracellular;GO:0005623,cellular_component cell;GO:0005737,cellula…
ENSBGRG00000001574(ENSBGRG00000001574)	92;GO:0003674,molecular_function molecular_function;GO:0004857,molecular_function enzyme inhibitor activity;GO:0005488,molecular_function binding;GO:0005515,molecular_function protein binding;GO:0005575,cellular_component cellular_component;GO:0005622,cellular_component intracellular;GO:0005623,cellular_component cell;GO:0005634,cellular_component nucleus;GO:0005737,cellular_component cytoplasm;G…
ENSBGRG00000001575(CDC42SE1)	122;GO:0001932,biological_process regulation of protein phosphorylation;GO:0001933,biological_process negative regulation of protein phosphorylation;GO:0003002,biological_process regionalization;GO:0003674,molecular_function molecular_function;GO:0004857,molecular_function enzyme inhibitor activity;GO:0005095,molecular_function GTPase inhibitor activity;GO:0005198,molecular_function structural mo…
ENSBGRG00000001577(LUC7L2)	83;GO:0000245,biological_process spliceosomal complex assembly;GO:0000375,biological_process RNA splicing, via transesterification reactions;GO:0000377,biological_process RNA splicing, via transesterification reactions with bulged adenosine as nucleophile;GO:0000398,biological_process mRNA splicing, via spliceosome;GO:0003674,molecular_function molecular_function;GO:0003676,molecular_function nuc…
ENSBGRG00000001578(ENSBGRG00000001578)	80;GO:0003674,molecular_function molecular_function;GO:0005488,molecular_function binding;GO:0005496,molecular_function steroid binding;GO:0005515,molecular_function protein binding;GO:0005575,cellular_component cellular_component;GO:0005622,cellular_component intracellular;GO:0005623,cellular_component cell;GO:0005737,cellular_component cytoplasm;GO:0005768,cellular_component endosome;GO:0005770…
ENSBGRG00000001579(CATIP)	60;GO:0003008,biological_process system process;GO:0005575,cellular_component cellular_component;GO:0005622,cellular_component intracellular;GO:0005623,cellular_component cell;GO:0005634,cellular_component nucleus;GO:0005737,cellular_component cytoplasm;GO:0005856,cellular_component cytoskeleton;GO:0005886,cellular_component plasma membrane;GO:0006996,biological_process organelle organization;GO:…
ENSBGRG00000001581(EIF4E)	302;GO:0000003,biological_process reproduction;GO:0000082,biological_process G1/S transition of mitotic cell cycle;GO:0000278,biological_process mitotic cell cycle;GO:0000280,biological_process nuclear division;GO:0000339,molecular_function RNA cap binding;GO:0000340,molecular_function RNA 7-methylguanosine cap binding;GO:0000910,biological_process cytokinesis;GO:0000932,cellular_component P-body…
ENSBGRG00000001584(MLLT11)	103;GO:0003254,biological_process regulation of membrane depolarization;GO:0005575,cellular_component cellular_component;GO:0005622,cellular_component intracellular;GO:0005623,cellular_component cell;GO:0005634,cellular_component nucleus;GO:0005654,cellular_component nucleoplasm;GO:0005737,cellular_component cytoplasm;GO:0005829,cellular_component cytosol;GO:0006355,biological_process regulation …
ENSBGRG00000001586(ENSBGRG00000001586)	10;GO:0005575,cellular_component cellular_component;GO:0005622,cellular_component intracellular;GO:0005623,cellular_component cell;GO:0005634,cellular_component nucleus;GO:0043226,cellular_component organelle;GO:0043227,cellular_component membrane-bounded organelle;GO:0043229,cellular_component intracellular organelle;GO:0043231,cellular_component intracellular membrane-bounded organelle;GO:00444…
ENSBGRG00000001590(ENSBGRG00000001590)	485;GO:0001655,biological_process urogenital system development;GO:0001656,biological_process metanephros development;GO:0001817,biological_process regulation of cytokine production;GO:0001818,biological_process negative regulation of cytokine production;GO:0001819,biological_process positive regulation of cytokine production;GO:0001822,biological_process kidney development;GO:0001932,biological_…
;GO:2000583,biological_process regulation of platelet-derived growth factor receptor-alpha signaling pathway;GO:2000584,biological_process negative regulation of platelet-derived growth factor receptor-alpha signaling pathway;GO:2000589,biological_process regulation of metanephric mesenchymal cell migration;GO:2000590,biological_process negative regulation of metanephric mesenchymal cell migratio…
ENSBGRG00000001592(ENSBGRG00000001592)	190;GO:0000070,biological_process mitotic sister chromatid segregation;GO:0000228,cellular_component nuclear chromosome;GO:0000278,biological_process mitotic cell cycle;GO:0000280,biological_process nuclear division;GO:0000775,cellular_component chromosome, centromeric region;GO:0000785,cellular_component chromatin;GO:0000790,cellular_component nuclear chromatin;GO:0000792,cellular_component hete…
ENSBGRG00000001598(ATPAF1)	26;GO:0005575,cellular_component cellular_component;GO:0005622,cellular_component intracellular;GO:0005623,cellular_component cell;GO:0005737,cellular_component cytoplasm;GO:0005739,cellular_component mitochondrion;GO:0006996,biological_process organelle organization;GO:0007005,biological_process mitochondrion organization;GO:0008150,biological_process biological_process;GO:0009987,biological_pro…
ENSBGRG00000001600(OLFM2)	85;GO:0002790,biological_process peptide secretion;GO:0003008,biological_process system process;GO:0005575,cellular_component cellular_component;GO:0005576,cellular_component extracellular region;GO:0005622,cellular_component intracellular;GO:0005623,cellular_component cell;GO:0005634,cellular_component nucleus;GO:0005654,cellular_component nucleoplasm;GO:0005737,cellular_component cytoplasm;GO:0…
ENSBGRG00000001603(GALR3)	86;GO:0001653,molecular_function peptide receptor activity;GO:0003008,biological_process system process;GO:0003674,molecular_function molecular_function;GO:0004888,molecular_function transmembrane signaling receptor activity;GO:0004930,molecular_function G protein-coupled receptor activity;GO:0004966,molecular_function galanin receptor activity;GO:0005488,molecular_function binding;GO:0005575,cel…
ENSBGRG00000001604(DCAF10)	40;GO:0000151,cellular_component ubiquitin ligase complex;GO:0005575,cellular_component cellular_component;GO:0005622,cellular_component intracellular;GO:0005623,cellular_component cell;GO:0005634,cellular_component nucleus;GO:0005654,cellular_component nucleoplasm;GO:0006464,biological_process cellular protein modification process;GO:0006807,biological_process nitrogen compound metabolic process…
ENSBGRG00000001606(GNAT2)	182;GO:0000166,molecular_function nucleotide binding;GO:0001580,biological_process detection of chemical stimulus involved in sensory perception of bitter taste;GO:0001654,biological_process eye development;GO:0001664,molecular_function G protein-coupled receptor binding;GO:0001750,cellular_component photoreceptor outer segment;GO:0001754,biological_process eye photoreceptor cell differentiation;…
ENSBGRG00000001608(POLR1F)	96;GO:0000428,cellular_component DNA-directed RNA polymerase complex;GO:0001054,molecular_function RNA polymerase I activity;GO:0003674,molecular_function molecular_function;GO:0003824,molecular_function catalytic activity;GO:0003899,molecular_function DNA-directed 5'-3' RNA polymerase activity;GO:0005575,cellular_component cellular_component;GO:0005622,cellular_component intracellular;GO:0005623…
ENSBGRG00000001609(ENSBGRG00000001609)	208;GO:0000003,biological_process reproduction;GO:0000375,biological_process RNA splicing, via transesterification reactions;GO:0000377,biological_process RNA splicing, via transesterification reactions with bulged adenosine as nucleophile;GO:0000398,biological_process mRNA splicing, via spliceosome;GO:0000976,molecular_function transcription regulatory region sequence-specific DNA binding;GO:000…
ENSBGRG00000001612(ENSBGRG00000001612)	126;GO:0000278,biological_process mitotic cell cycle;GO:0001932,biological_process regulation of protein phosphorylation;GO:0001933,biological_process negative regulation of protein phosphorylation;GO:0003674,molecular_function molecular_function;GO:0003824,molecular_function catalytic activity;GO:0004672,molecular_function protein kinase activity;GO:0004674,molecular_function protein serine/thre…
ENSBGRG00000001613(CD9)	204;GO:0000003,biological_process reproduction;GO:0001101,biological_process response to acid chemical;GO:0001775,biological_process cell activation;GO:0002576,biological_process platelet degranulation;GO:0003674,molecular_function molecular_function;GO:0005102,molecular_function signaling receptor binding;GO:0005178,molecular_function integrin binding;GO:0005488,molecular_function binding;GO:000…
ENSBGRG00000001615(DOT1L)	170;GO:0000075,biological_process cell cycle checkpoint;GO:0000077,biological_process DNA damage checkpoint;GO:0003674,molecular_function molecular_function;GO:0003824,molecular_function catalytic activity;GO:0005488,molecular_function binding;GO:0005515,molecular_function protein binding;GO:0005575,cellular_component cellular_component;GO:0005622,cellular_component intracellular;GO:0005623,cellu…
ENSBGRG00000001620(GABRA4)	127;GO:0003008,biological_process system process;GO:0003674,molecular_function molecular_function;GO:0004888,molecular_function transmembrane signaling receptor activity;GO:0004890,molecular_function GABA-A receptor activity;GO:0005215,molecular_function transporter activity;GO:0005216,molecular_function ion channel activity;GO:0005230,molecular_function extracellular ligand-gated ion channel act…
ENSBGRG00000001621(AQP3)	139;GO:0001101,biological_process response to acid chemical;GO:0001666,biological_process response to hypoxia;GO:0002376,biological_process immune system process;GO:0002682,biological_process regulation of immune system process;GO:0002684,biological_process positive regulation of immune system process;GO:0003008,biological_process system process;GO:0003014,biological_process renal system process;…
ENSBGRG00000001622(FMC1)	42;GO:0005575,cellular_component cellular_component;GO:0005622,cellular_component intracellular;GO:0005623,cellular_component cell;GO:0005737,cellular_component cytoplasm;GO:0005739,cellular_component mitochondrion;GO:0006996,biological_process organelle organization;GO:0007005,biological_process mitochondrion organization;GO:0008150,biological_process biological_process;GO:0009892,biological_pro…
ENSBGRG00000001625(RFC4)	135;GO:0000723,biological_process telomere maintenance;GO:0000731,biological_process DNA synthesis involved in DNA repair;GO:0003674,molecular_function molecular_function;GO:0005488,molecular_function binding;GO:0005515,molecular_function protein binding;GO:0005575,cellular_component cellular_component;GO:0005622,cellular_component intracellular;GO:0005623,cellular_component cell;GO:0005634,cellu…
ENSBGRG00000001628(SEPTIN2)	200;GO:0000145,cellular_component exocyst;GO:0000166,molecular_function nucleotide binding;GO:0000278,biological_process mitotic cell cycle;GO:0000281,biological_process mitotic cytokinesis;GO:0000910,biological_process cytokinesis;GO:0001505,biological_process regulation of neurotransmitter levels;GO:0001882,molecular_function nucleoside binding;GO:0001883,molecular_function purine nucleoside bi…
ENSBGRG00000001629(ENSBGRG00000001629)	37;GO:0003674,molecular_function molecular_function;GO:0003824,molecular_function catalytic activity;GO:0003956,molecular_function NAD(P)+-protein-arginine ADP-ribosyltransferase activity;GO:0005575,cellular_component cellular_component;GO:0005576,cellular_component extracellular region;GO:0005623,cellular_component cell;GO:0005886,cellular_component plasma membrane;GO:0006082,biological_process …
ENSBGRG00000001631(SEC24A)	140;GO:0002376,biological_process immune system process;GO:0002474,biological_process antigen processing and presentation of peptide antigen via MHC class I;GO:0002478,biological_process antigen processing and presentation of exogenous peptide antigen;GO:0002495,biological_process antigen processing and presentation of peptide antigen via MHC class II;GO:0002504,biological_process antigen process…
ENSBGRG00000001634(EIF4B)	108;GO:0001731,biological_process formation of translation preinitiation complex;GO:0002181,biological_process cytoplasmic translation;GO:0002183,biological_process cytoplasmic translational initiation;GO:0003674,molecular_function molecular_function;GO:0003676,molecular_function nucleic acid binding;GO:0003723,molecular_function RNA binding;GO:0003725,molecular_function double-stranded RNA bindi…
ENSBGRG00000001637(FOXL2)	275;GO:0000003,biological_process reproduction;GO:0000122,biological_process negative regulation of transcription by RNA polymerase II;GO:0000737,biological_process DNA catabolic process, endonucleolytic;GO:0000976,molecular_function transcription regulatory region sequence-specific DNA binding;GO:0000977,molecular_function RNA polymerase II regulatory region sequence-specific DNA binding;GO:0000…
ENSBGRG00000001640(ENSBGRG00000001640)	37;GO:0003674,molecular_function molecular_function;GO:0003824,molecular_function catalytic activity;GO:0003956,molecular_function NAD(P)+-protein-arginine ADP-ribosyltransferase activity;GO:0005575,cellular_component cellular_component;GO:0005576,cellular_component extracellular region;GO:0005623,cellular_component cell;GO:0005886,cellular_component plasma membrane;GO:0006082,biological_process …
ENSBGRG00000001644(SNX10)	170;GO:0001503,biological_process ossification;GO:0001696,biological_process gastric acid secretion;GO:0001894,biological_process tissue homeostasis;GO:0001947,biological_process heart looping;GO:0002009,biological_process morphogenesis of an epithelium;GO:0002376,biological_process immune system process;GO:0002520,biological_process immune system development;GO:0002521,biological_process leukocy…
ENSBGRG00000001645(METAP1)	62;GO:0003674,molecular_function molecular_function;GO:0003824,molecular_function catalytic activity;GO:0004177,molecular_function aminopeptidase activity;GO:0005575,cellular_component cellular_component;GO:0005622,cellular_component intracellular;GO:0005623,cellular_component cell;GO:0005737,cellular_component cytoplasm;GO:0005829,cellular_component cytosol;GO:0006417,biological_process regulati…
ENSBGRG00000001646(NR2C2AP)	51;GO:0005575,cellular_component cellular_component;GO:0005622,cellular_component intracellular;GO:0005623,cellular_component cell;GO:0005634,cellular_component nucleus;GO:0005654,cellular_component nucleoplasm;GO:0006139,biological_process nucleobase-containing compound metabolic process;GO:0006351,biological_process transcription, DNA-templated;GO:0006352,biological_process DNA-templated transc…
ENSBGRG00000001647(GRAMD4)	53;GO:0005575,cellular_component cellular_component;GO:0005622,cellular_component intracellular;GO:0005623,cellular_component cell;GO:0005737,cellular_component cytoplasm;GO:0005739,cellular_component mitochondrion;GO:0008150,biological_process biological_process;GO:0009893,biological_process positive regulation of metabolic process;GO:0010604,biological_process positive regulation of macromolecu…
ENSBGRG00000001648(ENSBGRG00000001648)	92;GO:0000122,biological_process negative regulation of transcription by RNA polymerase II;GO:0000976,molecular_function transcription regulatory region sequence-specific DNA binding;GO:0000977,molecular_function RNA polymerase II regulatory region sequence-specific DNA binding;GO:0000981,molecular_function DNA-binding transcription factor activity, RNA polymerase II-specific;GO:0001012,molecular…
ENSBGRG00000001649(ANKRD54)	71;GO:0001932,biological_process regulation of protein phosphorylation;GO:0002682,biological_process regulation of immune system process;GO:0002684,biological_process positive regulation of immune system process;GO:0003674,molecular_function molecular_function;GO:0005488,molecular_function binding;GO:0005575,cellular_component cellular_component;GO:0005622,cellular_component intracellular;GO:0005…
ENSBGRG00000001650(PIK3CB)	544;GO:0000003,biological_process reproduction;GO:0000187,biological_process activation of MAPK activity;GO:0000902,biological_process cell morphogenesis;GO:0000904,biological_process cell morphogenesis involved in differentiation;GO:0001525,biological_process angiogenesis;GO:0001558,biological_process regulation of cell growth;GO:0001568,biological_process blood vessel development;GO:0001700,bio…
acellular signal transduction;GO:1902533,biological_process positive regulation of intracellular signal transduction;GO:1903429,biological_process regulation of cell maturation;GO:1903431,biological_process positive regulation of cell maturation;GO:1903432,biological_process regulation of TORC1 signaling;GO:1904263,biological_process positive regulation of TORC1 signaling;GO:1904396,biological_pr…
ENSBGRG00000001653(ENSBGRG00000001653)	203;GO:0000003,biological_process reproduction;GO:0000122,biological_process negative regulation of transcription by RNA polymerase II;GO:0000381,biological_process regulation of alternative mRNA splicing, via spliceosome;GO:0002164,biological_process larval development;GO:0002165,biological_process instar larval or pupal development;GO:0002168,biological_process instar larval development;GO:0003…
ENSBGRG00000001654(EXOSC3)	263;GO:0000018,biological_process regulation of DNA recombination;GO:0000175,molecular_function 3'-5'-exoribonuclease activity;GO:0000176,cellular_component nuclear exosome (RNase complex);GO:0000177,cellular_component cytoplasmic exosome (RNase complex);GO:0000178,cellular_component exosome (RNase complex);GO:0000288,biological_process nuclear-transcribed mRNA catabolic process, deadenylation-de…
ENSBGRG00000001655(SCARA5)	144;GO:0000041,biological_process transition metal ion transport;GO:0002200,biological_process somatic diversification of immune receptors;GO:0002237,biological_process response to molecule of bacterial origin;GO:0002376,biological_process immune system process;GO:0002377,biological_process immunoglobulin production;GO:0002440,biological_process production of molecular mediator of immune response…
ENSBGRG00000001656(TWIST1)	473;GO:0000122,biological_process negative regulation of transcription by RNA polymerase II;GO:0000976,molecular_function transcription regulatory region sequence-specific DNA binding;GO:0000977,molecular_function RNA polymerase II regulatory region sequence-specific DNA binding;GO:0000978,molecular_function RNA polymerase II proximal promoter sequence-specific DNA binding;GO:0000981,molecular_fu…
ENSBGRG00000001659(ENSBGRG00000001659)	106;GO:0001941,biological_process postsynaptic membrane organization;GO:0002376,biological_process immune system process;GO:0002520,biological_process immune system development;GO:0002521,biological_process leukocyte differentiation;GO:0002573,biological_process myeloid leukocyte differentiation;GO:0003674,molecular_function molecular_function;GO:0005085,molecular_function guanyl-nucleotide excha…
ENSBGRG00000001661(MICOS13)	56;GO:0005575,cellular_component cellular_component;GO:0005622,cellular_component intracellular;GO:0005623,cellular_component cell;GO:0005634,cellular_component nucleus;GO:0005654,cellular_component nucleoplasm;GO:0005737,cellular_component cytoplasm;GO:0005739,cellular_component mitochondrion;GO:0005740,cellular_component mitochondrial envelope;GO:0005743,cellular_component mitochondrial inner m…
ENSBGRG00000001662(UBN2)	78;GO:0000003,biological_process reproduction;GO:0000280,biological_process nuclear division;GO:0000775,cellular_component chromosome, centromeric region;GO:0000776,cellular_component kinetochore;GO:0001674,cellular_component female germ cell nucleus;GO:0001940,cellular_component male pronucleus;GO:0003674,molecular_function molecular_function;GO:0003676,molecular_function nucleic acid binding;GO…
ENSBGRG00000001666(CASP6)	143;GO:0000302,biological_process response to reactive oxygen species;GO:0001654,biological_process eye development;GO:0002088,biological_process lens development in camera-type eye;GO:0002525,biological_process acute inflammatory response to non-antigenic stimulus;GO:0002526,biological_process acute inflammatory response;GO:0003674,molecular_function molecular_function;GO:0003824,molecular_funct…
ENSBGRG00000001668(PLEKHJ1)	53;GO:0001881,biological_process receptor recycling;GO:0005575,cellular_component cellular_component;GO:0005622,cellular_component intracellular;GO:0005623,cellular_component cell;GO:0005737,cellular_component cytoplasm;GO:0005768,cellular_component endosome;GO:0005769,cellular_component early endosome;GO:0005794,cellular_component Golgi apparatus;GO:0005802,cellular_component trans-Golgi network…
ENSBGRG00000001670(BHLHE41)	126;GO:0000122,biological_process negative regulation of transcription by RNA polymerase II;GO:0000976,molecular_function transcription regulatory region sequence-specific DNA binding;GO:0000977,molecular_function RNA polymerase II regulatory region sequence-specific DNA binding;GO:0000978,molecular_function RNA polymerase II proximal promoter sequence-specific DNA binding;GO:0000981,molecular_fu…
ENSBGRG00000001673(FAIM)	74;GO:0000902,biological_process cell morphogenesis;GO:0007154,biological_process cell communication;GO:0007165,biological_process signal transduction;GO:0007249,biological_process I-kappaB kinase/NF-kappaB signaling;GO:0007275,biological_process multicellular organism development;GO:0007399,biological_process nervous system development;GO:0008150,biological_process biological_process;GO:0009653,…
ENSBGRG00000001678(TMBIM1)	130;GO:0000323,cellular_component lytic vacuole;GO:0001775,biological_process cell activation;GO:0002252,biological_process immune effector process;GO:0002263,biological_process cell activation involved in immune response;GO:0002274,biological_process myeloid leukocyte activation;GO:0002275,biological_process myeloid cell activation involved in immune response;GO:0002283,biological_process neutro…
ENSBGRG00000001680(GABRA2)	166;GO:0001505,biological_process regulation of neurotransmitter levels;GO:0003008,biological_process system process;GO:0003674,molecular_function molecular_function;GO:0004888,molecular_function transmembrane signaling receptor activity;GO:0004890,molecular_function GABA-A receptor activity;GO:0005215,molecular_function transporter activity;GO:0005216,molecular_function ion channel activity;GO:0…
ENSBGRG00000001682(C1QL4)	61;GO:0001932,biological_process regulation of protein phosphorylation;GO:0001933,biological_process negative regulation of protein phosphorylation;GO:0003674,molecular_function molecular_function;GO:0005488,molecular_function binding;GO:0005515,molecular_function protein binding;GO:0005575,cellular_component cellular_component;GO:0005576,cellular_component extracellular region;GO:0005615,cellula…
ENSBGRG00000001683(B3GNT5)	84;GO:0000139,cellular_component Golgi membrane;GO:0003674,molecular_function molecular_function;GO:0003824,molecular_function catalytic activity;GO:0005575,cellular_component cellular_component;GO:0005622,cellular_component intracellular;GO:0005623,cellular_component cell;GO:0005737,cellular_component cytoplasm;GO:0005794,cellular_component Golgi apparatus;GO:0006464,biological_process cellular …
ENSBGRG00000001684(NOL6)	115;GO:0000228,cellular_component nuclear chromosome;GO:0000793,cellular_component condensed chromosome;GO:0000794,cellular_component condensed nuclear chromosome;GO:0002682,biological_process regulation of immune system process;GO:0002683,biological_process negative regulation of immune system process;GO:0003674,molecular_function molecular_function;GO:0003676,molecular_function nucleic acid bin…
ENSBGRG00000001687(ARHGDIB)	88;GO:0003674,molecular_function molecular_function;GO:0003824,molecular_function catalytic activity;GO:0003924,molecular_function GTPase activity;GO:0005092,molecular_function GDP-dissociation inhibitor activity;GO:0005094,molecular_function Rho GDP-dissociation inhibitor activity;GO:0005488,molecular_function binding;GO:0005515,molecular_function protein binding;GO:0005575,cellular_component ce…
ENSBGRG00000001688(NCAN)	120;GO:0000323,cellular_component lytic vacuole;GO:0001501,biological_process skeletal system development;GO:0003674,molecular_function molecular_function;GO:0005198,molecular_function structural molecule activity;GO:0005201,molecular_function extracellular matrix structural constituent;GO:0005488,molecular_function binding;GO:0005539,molecular_function glycosaminoglycan binding;GO:0005540,molecu…
ENSBGRG00000001690(TRMT10B)	49;GO:0001510,biological_process RNA methylation;GO:0003674,molecular_function molecular_function;GO:0003824,molecular_function catalytic activity;GO:0005575,cellular_component cellular_component;GO:0005622,cellular_component intracellular;GO:0005623,cellular_component cell;GO:0005737,cellular_component cytoplasm;GO:0005829,cellular_component cytosol;GO:0006139,biological_process nucleobase-conta…
ENSBGRG00000001691(SSPN)	43;GO:0003008,biological_process system process;GO:0003012,biological_process muscle system process;GO:0005575,cellular_component cellular_component;GO:0005622,cellular_component intracellular;GO:0005623,cellular_component cell;GO:0005737,cellular_component cytoplasm;GO:0005886,cellular_component plasma membrane;GO:0005887,cellular_component integral component of plasma membrane;GO:0006936,biolog…
ENSBGRG00000001692(ENSBGRG00000001692)	111;GO:0000323,cellular_component lytic vacuole;GO:0005575,cellular_component cellular_component;GO:0005622,cellular_component intracellular;GO:0005623,cellular_component cell;GO:0005737,cellular_component cytoplasm;GO:0005764,cellular_component lysosome;GO:0005765,cellular_component lysosomal membrane;GO:0005768,cellular_component endosome;GO:0005769,cellular_component early endosome;GO:0005773,…
ENSBGRG00000001695(ADH5)	197;GO:0000003,biological_process reproduction;GO:0000166,molecular_function nucleotide binding;GO:0001505,biological_process regulation of neurotransmitter levels;GO:0001523,biological_process retinoid metabolic process;GO:0002237,biological_process response to molecule of bacterial origin;GO:0003008,biological_process system process;GO:0003013,biological_process circulatory system process;GO:00…
ENSBGRG00000001696(DNAJC22)	49;GO:0005575,cellular_component cellular_component;GO:0005622,cellular_component intracellular;GO:0005623,cellular_component cell;GO:0005737,cellular_component cytoplasm;GO:0005768,cellular_component endosome;GO:0005769,cellular_component early endosome;GO:0005886,cellular_component plasma membrane;GO:0006810,biological_process transport;GO:0006897,biological_process endocytosis;GO:0007275,biolo…
ENSBGRG00000001698(PDE6H)	75;GO:0000187,biological_process activation of MAPK activity;GO:0001932,biological_process regulation of protein phosphorylation;GO:0001934,biological_process positive regulation of protein phosphorylation;GO:0003008,biological_process system process;GO:0003674,molecular_function molecular_function;GO:0004857,molecular_function enzyme inhibitor activity;GO:0007600,biological_process sensory perce…
ENSBGRG00000001699(SEMA6C)	107;GO:0000902,biological_process cell morphogenesis;GO:0000904,biological_process cell morphogenesis involved in differentiation;GO:0001558,biological_process regulation of cell growth;GO:0003674,molecular_function molecular_function;GO:0005102,molecular_function signaling receptor binding;GO:0005488,molecular_function binding;GO:0005515,molecular_function protein binding;GO:0005575,cellular_com…
ENSBGRG00000001703(JSRP1)	73;GO:0003008,biological_process system process;GO:0003009,biological_process skeletal muscle contraction;GO:0003012,biological_process muscle system process;GO:0005575,cellular_component cellular_component;GO:0005622,cellular_component intracellular;GO:0005623,cellular_component cell;GO:0005737,cellular_component cytoplasm;GO:0005783,cellular_component endoplasmic reticulum;GO:0005789,cellular_c…
ENSBGRG00000001706(AMPD2)	126;GO:0001655,biological_process urogenital system development;GO:0001822,biological_process kidney development;GO:0002064,biological_process epithelial cell development;GO:0003674,molecular_function molecular_function;GO:0003824,molecular_function catalytic activity;GO:0003876,molecular_function AMP deaminase activity;GO:0005575,cellular_component cellular_component;GO:0005622,cellular_componen…
ENSBGRG00000001708(ENSBGRG00000001708)	152;GO:0000122,biological_process negative regulation of transcription by RNA polymerase II;GO:0000228,cellular_component nuclear chromosome;GO:0000785,cellular_component chromatin;GO:0000790,cellular_component nuclear chromatin;GO:0000792,cellular_component heterochromatin;GO:0000976,molecular_function transcription regulatory region sequence-specific DNA binding;GO:0000977,molecular_function RN…
ENSBGRG00000001709(ENSBGRG00000001709)	106;GO:0001941,biological_process postsynaptic membrane organization;GO:0002376,biological_process immune system process;GO:0002520,biological_process immune system development;GO:0002521,biological_process leukocyte differentiation;GO:0002573,biological_process myeloid leukocyte differentiation;GO:0003674,molecular_function molecular_function;GO:0005085,molecular_function guanyl-nucleotide excha…
ENSBGRG00000001711(BTBD8)	166;GO:0000151,cellular_component ubiquitin ligase complex;GO:0000976,molecular_function transcription regulatory region sequence-specific DNA binding;GO:0001067,molecular_function regulatory region nucleic acid binding;GO:0003674,molecular_function molecular_function;GO:0003676,molecular_function nucleic acid binding;GO:0003677,molecular_function DNA binding;GO:0003690,molecular_function double-…
ENSBGRG00000001713(RERG)	72;GO:0000166,molecular_function nucleotide binding;GO:0001558,biological_process regulation of cell growth;GO:0001882,molecular_function nucleoside binding;GO:0001883,molecular_function purine nucleoside binding;GO:0003674,molecular_function molecular_function;GO:0003824,molecular_function catalytic activity;GO:0003924,molecular_function GTPase activity;GO:0005102,molecular_function signaling re…
ENSBGRG00000001714(CEP70)	77;GO:0000086,biological_process G2/M transition of mitotic cell cycle;GO:0000278,biological_process mitotic cell cycle;GO:0003674,molecular_function molecular_function;GO:0005488,molecular_function binding;GO:0005515,molecular_function protein binding;GO:0005575,cellular_component cellular_component;GO:0005622,cellular_component intracellular;GO:0005623,cellular_component cell;GO:0005634,cellula…
ENSBGRG00000001715(CAMLG)	43;GO:0001881,biological_process receptor recycling;GO:0003674,molecular_function molecular_function;GO:0005488,molecular_function binding;GO:0005515,molecular_function protein binding;GO:0005575,cellular_component cellular_component;GO:0005622,cellular_component intracellular;GO:0005623,cellular_component cell;GO:0005737,cellular_component cytoplasm;GO:0005783,cellular_component endoplasmic reti…
ENSBGRG00000001716(COL5A3)	56;GO:0003674,molecular_function molecular_function;GO:0005198,molecular_function structural molecule activity;GO:0005201,molecular_function extracellular matrix structural constituent;GO:0005488,molecular_function binding;GO:0005518,molecular_function collagen binding;GO:0005575,cellular_component cellular_component;GO:0005576,cellular_component extracellular region;GO:0005581,cellular_component…
ENSBGRG00000001718(PLA2G12A)	64;GO:0003674,molecular_function molecular_function;GO:0003824,molecular_function catalytic activity;GO:0004620,molecular_function phospholipase activity;GO:0004623,molecular_function phospholipase A2 activity;GO:0005575,cellular_component cellular_component;GO:0005576,cellular_component extracellular region;GO:0005622,cellular_component intracellular;GO:0005623,cellular_component cell;GO:0005737…
ENSBGRG00000001720(CFAP126)	38;GO:0005575,cellular_component cellular_component;GO:0005622,cellular_component intracellular;GO:0005623,cellular_component cell;GO:0005815,cellular_component microtubule organizing center;GO:0005856,cellular_component cytoskeleton;GO:0005886,cellular_component plasma membrane;GO:0005929,cellular_component cilium;GO:0006996,biological_process organelle organization;GO:0008150,biological_process…
ENSBGRG00000001725(MCCC1)	96;GO:0002169,cellular_component 3-methylcrotonyl-CoA carboxylase complex, mitochondrial;GO:0003674,molecular_function molecular_function;GO:0003824,molecular_function catalytic activity;GO:0004075,molecular_function biotin carboxylase activity;GO:0004485,molecular_function methylcrotonoyl-CoA carboxylase activity;GO:0005488,molecular_function binding;GO:0005575,cellular_component cellular_compon…
ENSBGRG00000001728(ITPR2)	215;GO:0001666,biological_process response to hypoxia;GO:0001775,biological_process cell activation;GO:0002791,biological_process regulation of peptide secretion;GO:0003674,molecular_function molecular_function;GO:0005215,molecular_function transporter activity;GO:0005216,molecular_function ion channel activity;GO:0005217,molecular_function intracellular ligand-gated ion channel activity;GO:00052…
ENSBGRG00000001730(CERK)	80;GO:0000003,biological_process reproduction;GO:0000287,molecular_function magnesium ion binding;GO:0001727,molecular_function lipid kinase activity;GO:0001729,molecular_function ceramide kinase activity;GO:0003674,molecular_function molecular_function;GO:0003824,molecular_function catalytic activity;GO:0005488,molecular_function binding;GO:0005575,cellular_component cellular_component;GO:000562…
ENSBGRG00000001734(FRMPD1)	26;GO:0005575,cellular_component cellular_component;GO:0005623,cellular_component cell;GO:0005886,cellular_component plasma membrane;GO:0008104,biological_process protein localization;GO:0008150,biological_process biological_process;GO:0008277,biological_process regulation of G protein-coupled receptor signaling pathway;GO:0009966,biological_process regulation of signal transduction;GO:0010646,bi…
ENSBGRG00000001735(TNFAIP8L2)	37;GO:0002682,biological_process regulation of immune system process;GO:0002683,biological_process negative regulation of immune system process;GO:0002694,biological_process regulation of leukocyte activation;GO:0002695,biological_process negative regulation of leukocyte activation;GO:0005575,cellular_component cellular_component;GO:0005622,cellular_component intracellular;GO:0005623,cellular_com…
ENSBGRG00000001736(KNG1)	297;GO:0001906,biological_process cell killing;GO:0001932,biological_process regulation of protein phosphorylation;GO:0001933,biological_process negative regulation of protein phosphorylation;GO:0001934,biological_process positive regulation of protein phosphorylation;GO:0001936,biological_process regulation of endothelial cell proliferation;GO:0001938,biological_process positive regulation of en…
ENSBGRG00000001737(STK25)	314;GO:0000139,cellular_component Golgi membrane;GO:0000165,biological_process MAPK cascade;GO:0000185,biological_process activation of MAPKKK activity;GO:0000302,biological_process response to reactive oxygen species;GO:0000902,biological_process cell morphogenesis;GO:0001932,biological_process regulation of protein phosphorylation;GO:0001933,biological_process negative regulation of protein pho…
ENSBGRG00000001740(PDE1A)	197;GO:0000003,biological_process reproduction;GO:0000166,molecular_function nucleotide binding;GO:0000302,biological_process response to reactive oxygen species;GO:0003674,molecular_function molecular_function;GO:0003824,molecular_function catalytic activity;GO:0004112,molecular_function cyclic-nucleotide phosphodiesterase activity;GO:0004114,molecular_function 3',5'-cyclic-nucleotide phosphodie…
ENSBGRG00000001742(MKNK1)	187;GO:0000166,molecular_function nucleotide binding;GO:0001932,biological_process regulation of protein phosphorylation;GO:0001934,biological_process positive regulation of protein phosphorylation;GO:0003674,molecular_function molecular_function;GO:0003824,molecular_function catalytic activity;GO:0004672,molecular_function protein kinase activity;GO:0004674,molecular_function protein serine/thre…
ENSBGRG00000001743(KCNH8)	93;GO:0000981,molecular_function DNA-binding transcription factor activity, RNA polymerase II-specific;GO:0003674,molecular_function molecular_function;GO:0003700,molecular_function DNA-binding transcription factor activity;GO:0003705,molecular_function DNA-binding transcription factor activity, RNA polymerase II-specific;GO:0005215,molecular_function transporter activity;GO:0005216,molecular_fun…
ENSBGRG00000001744(ENSBGRG00000001744)	143;GO:0000075,biological_process cell cycle checkpoint;GO:0000077,biological_process DNA damage checkpoint;GO:0000278,biological_process mitotic cell cycle;GO:0002020,molecular_function protease binding;GO:0003674,molecular_function molecular_function;GO:0005488,molecular_function binding;GO:0005515,molecular_function protein binding;GO:0005575,cellular_component cellular_component;GO:0005622,ce…
ENSBGRG00000001745(SKAP2)	63;GO:0002253,biological_process activation of immune response;GO:0002376,biological_process immune system process;GO:0002682,biological_process regulation of immune system process;GO:0002684,biological_process positive regulation of immune system process;GO:0002757,biological_process immune response-activating signal transduction;GO:0002764,biological_process immune response-regulating signaling…
ENSBGRG00000001746(AAMP)	93;GO:0001525,biological_process angiogenesis;GO:0001568,biological_process blood vessel development;GO:0001944,biological_process vasculature development;GO:0003674,molecular_function molecular_function;GO:0005488,molecular_function binding;GO:0005515,molecular_function protein binding;GO:0005539,molecular_function glycosaminoglycan binding;GO:0005575,cellular_component cellular_component;GO:000…
ENSBGRG00000001752(KCNH3)	63;GO:0003674,molecular_function molecular_function;GO:0005215,molecular_function transporter activity;GO:0005216,molecular_function ion channel activity;GO:0005244,molecular_function voltage-gated ion channel activity;GO:0005249,molecular_function voltage-gated potassium channel activity;GO:0005261,molecular_function cation channel activity;GO:0005267,molecular_function potassium channel activit…
ENSBGRG00000001753(WWC1)	243;GO:0000003,biological_process reproduction;GO:0000122,biological_process negative regulation of transcription by RNA polymerase II;GO:0001654,biological_process eye development;GO:0001667,biological_process ameboidal-type cell migration;GO:0001726,cellular_component ruffle;GO:0001745,biological_process compound eye morphogenesis;GO:0001932,biological_process regulation of protein phosphorylat…
ENSBGRG00000001755(ENSBGRG00000001755)	112;GO:0000276,cellular_component mitochondrial proton-transporting ATP synthase complex, coupling factor F(o);GO:0005575,cellular_component cellular_component;GO:0005622,cellular_component intracellular;GO:0005623,cellular_component cell;GO:0005737,cellular_component cytoplasm;GO:0005739,cellular_component mitochondrion;GO:0005740,cellular_component mitochondrial envelope;GO:0005743,cellular_com…
ENSBGRG00000001756(NUGGC)	70;GO:0002200,biological_process somatic diversification of immune receptors;GO:0002237,biological_process response to molecule of bacterial origin;GO:0002376,biological_process immune system process;GO:0002377,biological_process immunoglobulin production;GO:0002440,biological_process production of molecular mediator of immune response;GO:0002520,biological_process immune system development;GO:00…
ENSBGRG00000001758(SCNM1)	4;GO:0003674,molecular_function molecular_function;GO:0005488,molecular_function binding;GO:0005515,molecular_function protein binding;GO:0019899,molecular_function enzyme binding
ENSBGRG00000001759(PTPRO)	236;GO:0000902,biological_process cell morphogenesis;GO:0000904,biological_process cell morphogenesis involved in differentiation;GO:0001655,biological_process urogenital system development;GO:0001822,biological_process kidney development;GO:0001977,biological_process renal system process involved in regulation of blood volume;GO:0002376,biological_process immune system process;GO:0002548,biologi…
[truncated: 13,035 more rows]

## Sheet: C.peakAndflankingGene.go
Gene	GO
[truncated: 12,855 more rows]
