# Supplementary material for: Integration of ATAC-Seq and RNA-Seq Analysis to Identify Key Genes in the Longissimus Dorsi Muscle Development of the Tianzhu White Yak
Source: Int J Mol Sci. 2023 Dec 21;25(1):158. doi: 10.3390/ijms25010158 (PMC10779322; doi:10.3390/ijms25010158)
Supplement: Supplementary file 1 [file ijms-25-00158-s001.zip › Table S5 Details of KEGG pathway analysis of peak and flanking genes.xlsx]

## Sheet: A.peakAndflankingGene.kegg
Gene	KEGG
ENSBGRG00000000003(CHMP2B)	CHMP2B; charged multivesicular body protein 2B; K12192
ENSBGRG00000000017(ROBO2)	ROBO1; roundabout, axon guidance receptor 1; K06753; ROBO2; roundabout, axon guidance receptor 2; K06754; ROBO3; roundabout, axon guidance receptor 3; K06755
ENSBGRG00000000024(ENSBGRG00000000024)	ABCC13; ATP-binding cassette, subfamily C (CFTR/MRP), member 13; K05670
ENSBGRG00000000031(USP25)	USP25; ubiquitin carboxyl-terminal hydrolase 25 [EC:3.4.19.12]; K11849
ENSBGRG00000000037(CXADR)	CXADR, CAR; coxsackievirus and adenovirus receptor; K06788
ENSBGRG00000000038(BTG3)	TOB; protein Tob/BTG; K14443
ENSBGRG00000000047(NCAM2)	NCAM, CD56; neural cell adhesion molecule; K06491
ENSBGRG00000000059(JAM2)	JAM2, CD322; junctional adhesion molecule 2; K06735
ENSBGRG00000000060(ENSBGRG00000000060)	ATPeF0F6, ATP5J; F-type H+-transporting ATPase subunit 6; K02131
ENSBGRG00000000062(APP)	APP; amyloid beta A4 protein; K04520
ENSBGRG00000000082(GRIK1)	GRIK1; glutamate receptor, ionotropic kainate 1; K05201; GRIK2; glutamate receptor, ionotropic kainate 2; K05202; GRIK3; glutamate receptor, ionotropic kainate 3; K05203
ENSBGRG00000000083(CLDN17)	CLDN; claudin; K06087
ENSBGRG00000000084(CLDN8)	CLDN; claudin; K06087
ENSBGRG00000000093(ENSBGRG00000000093)	SRRM1, SRM160; serine/arginine repetitive matrix protein 1; K13171
ENSBGRG00000000112(TIAM1)	TIAM1; T-lymphoma invasion and metastasis-inducing protein 1; K05731
ENSBGRG00000000117(SOD1)	SOD1; superoxide dismutase, Cu-Zn family [EC:1.15.1.1]; K04565
ENSBGRG00000000121(ENSBGRG00000000121)	MRAP; melanocortin 2 receptor accessory protein; K22398
ENSBGRG00000000125(SYNJ1)	SYNJ; synaptojanin [EC:3.1.3.36]; K20279
ENSBGRG00000000130(ENSBGRG00000000130)	RP-S13e, RPS13; small subunit ribosomal protein S13e; K02953
ENSBGRG00000000131(IFNAR2)	IFNAR2; interferon receptor 2; K05131
ENSBGRG00000000132(IL10RB)	IFNAR1; interferon receptor 1; K05130; IL10RB, CD210B; interleukin 10 receptor beta; K05135
ENSBGRG00000000133(IFNAR1)	IFNAR1; interferon receptor 1; K05130
ENSBGRG00000000134(IFNGR2)	IFNGR2; interferon gamma receptor 2; K05133
ENSBGRG00000000138(GART)	GART; phosphoribosylamine--glycine ligase / phosphoribosylglycinamide formyltransferase / phosphoribosylformylglycinamidine cyclo-ligase [EC:6.3.4.13 2.1.2.2 6.3.3.1]; K11787
ENSBGRG00000000144(ATP5PO)	ATPeF0O, ATP5O, ATP5; F-type H+-transporting ATPase subunit O; K02137
ENSBGRG00000000146(MRPS6)	RP-S6, MRPS6, rpsF; small subunit ribosomal protein S6; K02990
ENSBGRG00000000147(ENSBGRG00000000147)	KCNE2; potassium voltage-gated channel Isk-related subfamily E member 2; K04896
ENSBGRG00000000154(RCAN1)	RCAN1, MCIP1; calcipressin-1; K17901
ENSBGRG00000000157(ENSBGRG00000000157)	CBX3, HP1G; chromobox protein 3; K11586
ENSBGRG00000000168(NECTIN3)	PVRL3, CD113; poliovirus receptor-related protein 3; K06592
ENSBGRG00000000172(ENSBGRG00000000172)	cdd, CDA; cytidine deaminase [EC:3.5.4.5]; K01489
ENSBGRG00000000173(PSMD2)	PSMD2, RPN1; 26S proteasome regulatory subunit N1; K03028
ENSBGRG00000000181(UBE2G2)	UBE2G2, UBC7; ubiquitin-conjugating enzyme E2 G2 [EC:2.3.2.23]; K04555
ENSBGRG00000000185(PINK1)	BRAP; BRCA1-associated protein [EC:2.3.2.27]; K10632; PINK1; PTEN induced putative kinase 1 [EC:2.7.11.1]; K05688
ENSBGRG00000000186(ENSBGRG00000000186)	SUMO, SMT3; small ubiquitin-related modifier; K12160
ENSBGRG00000000193(PTTG1IP)	SUMO, SMT3; small ubiquitin-related modifier; K12160
ENSBGRG00000000195(SLC9A9)	SLC9A6_7, NHE6_7; solute carrier family 9 (sodium/hydrogen exchanger), member 6/7; K12041
ENSBGRG00000000197(EPHA3)	EPHA3, HEK, TYRO4; Eph receptor A3 [EC:2.7.10.1]; K05104; EPHA4, SEK, TYRO1; Eph receptor A4 [EC:2.7.10.1]; K05105; EPHA5, EHK1, TYRO4; Eph receptor A5 [EC:2.7.10.1]; K05106; EPHA7, EHK3, HEK11; EphA7 [EC:2.7.10.1]; K05108; EPHB1, ELK, NET; Eph receptor B1 [EC:2.7.10.1]; K05110; EPHB2, ERK, DRT; Eph receptor B2 [EC:2.7.10.1]; K05111; EPHB3, HEK2, ETK2; Eph receptor B3 [EC:2.7.10.1]; K05112; EPHB4…
ENSBGRG00000000203(DDOST)	WBP1; oligosaccharyltransferase complex subunit beta; K12670
ENSBGRG00000000208(ITGB2)	ITGB1, CD29; integrin beta 1; K05719; ITGB2, CD18; integrin beta 2; K06464; ITGB3, CD61; integrin beta 3; K06493
ENSBGRG00000000209(VANGL2)	VANGL; vang-like; K04510
ENSBGRG00000000210(PLCL1)	PLCL1, PRIP; inactive phospholipase C-like protein 1; K15375
ENSBGRG00000000213(NFE2L2)	NFE2L2, NRF2; nuclear factor erythroid 2-related factor 2; K05638
ENSBGRG00000000215(PLCL2)	PLCL1, PRIP; inactive phospholipase C-like protein 1; K15375
ENSBGRG00000000218(CHST2)	CHST2; carbohydrate 6-sulfotransferase 2 [EC:2.8.2.-]; K04745
ENSBGRG00000000220(CA14)	CA; carbonic anhydrase [EC:4.2.1.1]; K01672; cah; carbonic anhydrase [EC:4.2.1.1]; K01674
ENSBGRG00000000221(F3)	F3, CD142; coagulation factor III (tissue factor); K03901
ENSBGRG00000000223(U2SURP)	SR140; U2-associated protein SR140; K12842
ENSBGRG00000000231(ENSBGRG00000000231)	DBI, ACBP; diazepam-binding inhibitor (GABA receptor modulator, acyl-CoA-binding protein); K08762
ENSBGRG00000000237(AGPS)	AGPS, agpS; alkyldihydroxyacetonephosphate synthase [EC:2.5.1.26]; K00803
ENSBGRG00000000245(ABCD3)	ABCD3, PMP70; ATP-binding cassette, subfamily D (ALD), member 3; K05677
ENSBGRG00000000249(APH1A)	APH1; gamma-secretase subunit APH-1; K06172
ENSBGRG00000000258(ALG3)	ALG3; alpha-1,3-mannosyltransferase [EC:2.4.1.258]; K03845
ENSBGRG00000000266(PROS1)	PROS1; protein S; K03908
ENSBGRG00000000267(ENSBGRG00000000267)	PPT; palmitoyl-protein thioesterase [EC:3.1.2.22]; K01074
ENSBGRG00000000271(HIBCH)	HIBCH; 3-hydroxyisobutyryl-CoA hydrolase [EC:3.1.2.4]; K05605
ENSBGRG00000000274(SLAMF1)	SLAMF1, CD150; signaling lymphocytic activation molecule family member 1; K06536
ENSBGRG00000000275(ENSBGRG00000000275)	NHEJ1, XLF; non-homologous end-joining factor 1; K10980
ENSBGRG00000000276(HERPUD2)	HERPUD1, HERP; homocysteine-responsive endoplasmic reticulum-resident ubiquitin-like domain member 1 protein; K14027
ENSBGRG00000000277(RNPEPL1)	LTA4H; leukotriene-A4 hydrolase [EC:3.3.2.6]; K01254
ENSBGRG00000000284(ETV6)	ETV6_7, yan; ETS translocation variant 6/7; K03211
ENSBGRG00000000286(TRPC1)	TRPC1; transient receptor potential cation channel subfamily C member 1; K04964; TRPC4; transient receptor potential cation channel subfamily C member 4; K04967; TRPC5; transient receptor potential cation channel subfamily C member 5; K04968; TRPL; transient-receptor-potential-like protein; K13803
ENSBGRG00000000288(PDE11A)	PDE11; dual 3',5'-cyclic-AMP and -GMP phosphodiesterase 11 [EC:3.1.4.17 3.1.4.35]; K13298
ENSBGRG00000000290(IGF1)	IGF1; insulin-like growth factor 1; K05459
ENSBGRG00000000291(UPK3A)	UPK3A, UPIII; uroplakin-3a; K19520
ENSBGRG00000000297(DCP1B)	DCP1B; mRNA-decapping enzyme 1B [EC:3.-.-.-]; K12611
ENSBGRG00000000298(CD4)	CD4; T-cell surface glycoprotein CD4; K06454
ENSBGRG00000000299(TRA2A)	TRA2; transformer-2 protein; K12897
ENSBGRG00000000300(ZNF641)	KRAB; KRAB domain-containing zinc finger protein; K09228
ENSBGRG00000000301(BRAF)	ARAF, ARAF1; A-Raf proto-oncogene serine/threonine-protein kinase [EC:2.7.11.1]; K08845; BRAF; B-Raf proto-oncogene serine/threonine-protein kinase [EC:2.7.11.1]; K04365; PTPRF, LAR; receptor-type tyrosine-protein phosphatase F [EC:3.1.3.48]; K05695; RAF1; RAF proto-oncogene serine/threonine-protein kinase [EC:2.7.11.1]; K04366
ENSBGRG00000000303(HPGDS)	HPGDS; prostaglandin-H2 D-isomerase / glutathione transferase [EC:5.3.99.2 2.5.1.18]; K04097
ENSBGRG00000000308(CD48)	CD48, BCM1; CD48 antigen; K06479
ENSBGRG00000000313(CCN1)	CTGF, CCN2, IGFBP8; connective tissue growth factor; K06827; WISP1; WNT1-inducible-signaling pathway protein 1; K22471
ENSBGRG00000000314(NCKAP1L)	NCKAP1, NAP125; NCK-associated protein 1; K05750
ENSBGRG00000000318(ENSBGRG00000000318)	CACNA1C, CAV1.2; voltage-dependent calcium channel L type alpha-1C; K04850; CACNA1D, CAV1.3; voltage-dependent calcium channel L type alpha-1D; K04851; CACNA1F, CAV1.4; voltage-dependent calcium channel L type alpha-1F; K04853; CACNA1S, CAV1.1; voltage-dependent calcium channel L type alpha-1S; K04857
ENSBGRG00000000320(ENSBGRG00000000320)	SEPT7, CDC3; septin 7; K16944
ENSBGRG00000000322(MRPS21)	RP-S21, MRPS21, rpsU; small subunit ribosomal protein S21; K02970
ENSBGRG00000000325(ENSBGRG00000000325)	OLFR; olfactory receptor; K04257
ENSBGRG00000000326(POFUT2)	POFUT; peptide-O-fucosyltransferase [EC:2.4.1.221]; K03691
ENSBGRG00000000330(LAG 3)	CD4; T-cell surface glycoprotein CD4; K06454
ENSBGRG00000000336(ACVRL1)	ACVR1, ALK2; activin receptor type-1 [EC:2.7.11.30]; K04675; ACVRL1, ALK1; activin receptor-like kinase 1 [EC:2.7.11.30]; K13594
ENSBGRG00000000340(ENSBGRG00000000340)	OLFR; olfactory receptor; K04257
ENSBGRG00000000352(IGF2BP3)	IGF2BP1; insulin-like growth factor 2 mRNA-binding protein 1; K17391; RP-L21, MRPL21, rplU; large subunit ribosomal protein L21; K02888
ENSBGRG00000000359(ENSBGRG00000000359)	OLFR; olfactory receptor; K04257
ENSBGRG00000000360(PRPF3)	PRPF3, PRP3; U4/U6 small nuclear ribonucleoprotein PRP3; K12843
ENSBGRG00000000361(SPATA6)	RANBP2, NUP358; E3 SUMO-protein ligase RanBP2 [EC:2.3.2.-]; K12172
ENSBGRG00000000364(ENSBGRG00000000364)	H2B; histone H2B; K11252
ENSBGRG00000000369(ABCA4)	ABCA1; ATP-binding cassette, subfamily A (ABC1), member 1; K05641; ABCA4; ATP-binding cassette, subfamily A (ABC1), member 4; K05644
ENSBGRG00000000372(ALG2)	ALG2; alpha-1,3/alpha-1,6-mannosyltransferase [EC:2.4.1.132 2.4.1.257]; K03843
ENSBGRG00000000373(ENSBGRG00000000373)	RP-L34e, RPL34; large subunit ribosomal protein L34e; K02915
ENSBGRG00000000375(MARS2)	MARS, metG; methionyl-tRNA synthetase [EC:6.1.1.10]; K01874
ENSBGRG00000000380(ENSBGRG00000000380)	CACNA1C, CAV1.2; voltage-dependent calcium channel L type alpha-1C; K04850; CACNA1D, CAV1.3; voltage-dependent calcium channel L type alpha-1D; K04851; CACNA1F, CAV1.4; voltage-dependent calcium channel L type alpha-1F; K04853; CACNA1S, CAV1.1; voltage-dependent calcium channel L type alpha-1S; K04857
ENSBGRG00000000384(BCL10)	BCL10; B-cell CLL/lymphoma 10; K07368
ENSBGRG00000000386(MLF2)	MLF1; myeloid leukemia factor 1; K15622
ENSBGRG00000000387(MMP19)	MMP14; matrix metalloproteinase-14 (membrane-inserted) [EC:3.4.24.80]; K07763
ENSBGRG00000000394(ACVR1B)	ACVR1, ALK2; activin receptor type-1 [EC:2.7.11.30]; K04675; ACVR1B, ALK4; activin receptor type-1B [EC:2.7.11.30]; K13567; ACVR1C, ALK7; activin receptor type-1C [EC:2.7.11.30]; K13568; BMPR1A, ALK3, CD292; bone morphogenetic protein receptor type-1A [EC:2.7.11.30]; K04673; BMPR1B, ALK6, CDw293; bone morphogenetic protein receptor type-1B [EC:2.7.11.30]; K13578; TGFBR1, ALK5; TGF-beta receptor t…
ENSBGRG00000000395(PPP2R2A)	PPP2R2; serine/threonine-protein phosphatase 2A regulatory subunit B; K04354
ENSBGRG00000000399(CRLF1)	IL6ST, GP130, CD130; interleukin 6 signal transducer; K05060
ENSBGRG00000000408(LRP6)	LRP5_6; low density lipoprotein receptor-related protein 5/6; K03068
ENSBGRG00000000409(CRB3)	CRB3; crumbs 3; K06090
ENSBGRG00000000412(ENSBGRG00000000412)	ATPeV0C, ATP6L; V-type H+-transporting ATPase 16kDa proteolipid subunit; K02155
ENSBGRG00000000415(NUP37)	NUP37; nuclear pore complex protein Nup37; K14302
ENSBGRG00000000417(ETNK1)	ETNK, EKI; ethanolamine kinase [EC:2.7.1.82]; K00894
ENSBGRG00000000418(FGF12)	CHRNB1; nicotinic acetylcholine receptor beta-1; K04812; FGF; fibroblast growth factor; K04358
ENSBGRG00000000420(EIF4G3)	EIF4G; translation initiation factor 4G; K03260
ENSBGRG00000000424(C8B)	C8B; complement component 8 subunit beta; K03998
ENSBGRG00000000426(ENSBGRG00000000426)	OLFR; olfactory receptor; K04257
ENSBGRG00000000428(ATR)	ATR; serine/threonine-protein kinase ATR [EC:2.7.11.1]; K06640
ENSBGRG00000000431(GDF9)	BMP15, GDF9B; bone morphogenetic protein 15; K05498
ENSBGRG00000000435(SLU7)	SLU7; pre-mRNA-processing factor SLU7; K12819
ENSBGRG00000000438(ENSBGRG00000000438)	CXCR8, GPR35; C-X-C chemokine receptor type 8; K04276
ENSBGRG00000000440(PYM1)	WIBG, PYM; partner of Y14 and mago; K14294
ENSBGRG00000000442(ENSBGRG00000000442)	OLFR; olfactory receptor; K04257
ENSBGRG00000000444(ENSBGRG00000000444)	BNIP3L; BCL2/adenovirus E1B 19 kDa protein-interacting protein 3-like; K15465
ENSBGRG00000000445(ENSBGRG00000000445)	OLFR; olfactory receptor; K04257
ENSBGRG00000000446(PDE1B)	PDE1; calcium/calmodulin-dependent 3',5'-cyclic nucleotide phosphodiesterase [EC:3.1.4.17]; K13755; PDE4; cAMP-specific phosphodiesterase 4 [EC:3.1.4.53]; K13293; PDE8; high affinity cAMP-specific and IBMX-insensitive 3',5'-cyclic phosphodiesterase 8 [EC:3.1.4.53]; K18437
ENSBGRG00000000452(ENSBGRG00000000452)	OLFR; olfactory receptor; K04257
ENSBGRG00000000455(PLAA)	PLAA, DOA1, UFD3; phospholipase A-2-activating protein; K14018
ENSBGRG00000000460(IL17RA)	IL17RA, CD217; interleukin 17 receptor A; K05164
ENSBGRG00000000461(NR4A3)	NR4A3, NOR1; nuclear receptor subfamily 4 group A member 3; K08559
ENSBGRG00000000463(WASHC3)	CCDC53; WASH complex subunit CCDC53; K18463
ENSBGRG00000000464(DGKA)	dgkA, DGK; diacylglycerol kinase (ATP) [EC:2.7.1.107]; K00901
ENSBGRG00000000466(KLHL26)	KLHL9_13; kelch-like protein 9/13; K10447
ENSBGRG00000000468(ENSBGRG00000000468)	QCR8, UQCRQ; ubiquinol-cytochrome c reductase subunit 8; K00418
ENSBGRG00000000471(SLC5A9)	SLC5A1, SGLT1; solute carrier family 5 (sodium/glucose cotransporter), member 1; K14158
ENSBGRG00000000475(LY9)	CD244; natural killer cell receptor 2B4; K06582
ENSBGRG00000000478(IHH)	HH; hedgehog; K06224; IHH; indian hedgehog; K11989
ENSBGRG00000000479(ENSBGRG00000000479)	LALBA; alpha-lactalbumin [EC:2.4.1.22]; K00704
ENSBGRG00000000492(ENSBGRG00000000492)	PTTG; securin; K06635
ENSBGRG00000000493(ETNPPL)	AGXT2L1, ETNPPL; ethanolamine-phosphate phospho-lyase [EC:4.2.3.2]; K14286; AGXT2L2; 5-phosphonooxy-L-lysine phospho-lyase [EC:4.2.3.134]; K18202
ENSBGRG00000000502(CD244)	CD244; natural killer cell receptor 2B4; K06582
ENSBGRG00000000503(GCLM)	GCLM; glutamate--cysteine ligase regulatory subunit; K11205
ENSBGRG00000000504(AFF4)	AFF1; AF4/FMR2 family member 1; K15184; WBP1; oligosaccharyltransferase complex subunit beta; K12670
ENSBGRG00000000507(STX17)	STX17; syntaxin 17; K08491
ENSBGRG00000000520(DPYSL2)	DPYS, dht, hydA; dihydropyrimidinase [EC:3.5.2.2]; K01464; DPYSL2, CRMP2; dihydropyrimidinase-like 2; K07528
ENSBGRG00000000523(NR4A1)	NR4A1, HMR; nuclear receptor subfamily 4 group A member 1; K04465
ENSBGRG00000000525(ENSBGRG00000000525)	NDUFB2; NADH dehydrogenase (ubiquinone) 1 beta subcomplex subunit 2; K03958
ENSBGRG00000000528(MGAT5)	MGAT5; alpha-1,3(6)-mannosylglycoprotein beta-1,6-N-acetyl-glucosaminyltransferase [EC:2.4.1.155]; K00744; MGAT5B; mannosyl alpha-1,6-glycoprotein beta-1,6-N-acetyl-glucosaminyltransferase, isozyme B [EC:2.4.1.-]; K09661
ENSBGRG00000000537(ENSBGRG00000000537)	PAIP1; polyadenylate-binding protein-interacting protein 1; K14322
ENSBGRG00000000539(ENSBGRG00000000539)	groEL, HSPD1; chaperonin GroEL; K04077
ENSBGRG00000000541(ENSBGRG00000000541)	PPP1R1A; protein phosphatase 1 regulatory subunit 1A; K08050
ENSBGRG00000000542(CRTC1)	CRTC1, TORC1; CREB-regulated transcription coactivator 1; K15309
ENSBGRG00000000549(ATG101)	ATG101; autophagy-related protein 101; K19730
ENSBGRG00000000553(C8A)	C8A; complement component 8 subunit alpha; K03997
ENSBGRG00000000557(TARS2)	TARS, thrS; threonyl-tRNA synthetase [EC:6.1.1.3]; K01868
ENSBGRG00000000580(ZCCHC10)	SHOC2, SUR8; leucine-rich repeat protein SHOC2; K19613
ENSBGRG00000000585(OR5BS1P)	OLFR; olfactory receptor; K04257
ENSBGRG00000000587(GPSM2)	GPSM1, AGS3; G-protein signaling modulator 1; K15839
ENSBGRG00000000589(ENSBGRG00000000589)	GLYCAM1; glycosylation dependent cell adhesion molecule 1; K06815
ENSBGRG00000000593(PRKAA2)	PRKAA, AMPK; 5'-AMP-activated protein kinase, catalytic alpha subunit [EC:2.7.11.11]; K07198
ENSBGRG00000000604(SF3B1)	SF3B1, SAP155; splicing factor 3B subunit 1; K12828
ENSBGRG00000000609(ENSBGRG00000000609)	TST, MPST, sseA; thiosulfate/3-mercaptopyruvate sulfurtransferase [EC:2.8.1.1 2.8.1.2]; K01011
ENSBGRG00000000613(GABRB2)	GABRB; gamma-aminobutyric acid receptor subunit beta; K05181
ENSBGRG00000000616(ADA2)	CECR1, ADA2; adenosine deaminase CECR1 [EC:3.5.4.4]; K19572; add, ADA; adenosine deaminase [EC:3.5.4.4]; K01488
ENSBGRG00000000624(ENSBGRG00000000624)	CCNT; cyclin T; K15188
ENSBGRG00000000629(GNPTAB)	GNPTAB; UDP-N-acetylglucosamine-lysosomal-enzyme [EC:2.7.8.17]; K08239
ENSBGRG00000000631(SLC19A1)	SLC19A1, RFC1; solute carrier family 19 (folate transporter), member 1; K14609
ENSBGRG00000000647(LPAR5)	LPAR5, GPR92; lysophosphatidic acid receptor 5; K08390
ENSBGRG00000000648(HSPA4)	HSP110; heat shock protein 110kDa; K09485; HSPA4; heat shock 70kDa protein 4; K09489
ENSBGRG00000000650(FEV)	ERG; transcriptional regulator ERG; K09435; FEV; ETS oncogene family protein FEV; K09437; FLI1; friend leukemia integration 1 transcription factor; K09436
ENSBGRG00000000652(PLPP3)	PLPP1_2_3; phosphatidate phosphatase [EC:3.1.3.4]; K01080
ENSBGRG00000000653(ACMSD)	ACMSD; aminocarboxymuconate-semialdehyde decarboxylase [EC:4.1.1.45]; K03392
ENSBGRG00000000654(ENSBGRG00000000654)	tatA; sec-independent protein translocase protein TatA; K03116
ENSBGRG00000000655(ENSBGRG00000000655)	EI24; etoposide-induced 2.4 mRNA; K10134
ENSBGRG00000000657(FNBP1L)	FNBP1; formin-binding protein 1; K20121
ENSBGRG00000000661(GTF2F1)	TFIIF1, GTF2F1, TFG1; transcription initiation factor TFIIF subunit alpha; K03138
ENSBGRG00000000662(CDK5R2)	CDK5R1; cyclin-dependent kinase 5 activator 1; K11716
ENSBGRG00000000664(ENSBGRG00000000664)	BMP8; bone morphogenetic protein 8; K16622
ENSBGRG00000000666(TEK)	PTPRF, LAR; receptor-type tyrosine-protein phosphatase F [EC:3.1.3.48]; K05695; TEK, TIE2, CD202; endothelial-specific receptor tyrosine kinase [EC:2.7.10.1]; K05121
ENSBGRG00000000669(PCBP3)	PCBP2; poly(rC)-binding protein 2; K13162
ENSBGRG00000000670(BORCS5)	CCDC53; WASH complex subunit CCDC53; K18463
ENSBGRG00000000672(WNT10A)	WNT10; wingless-type MMTV integration site family, member 10; K01357
ENSBGRG00000000673(ADCY6)	ADCY1; adenylate cyclase 1 [EC:4.6.1.1]; K08041; ADCY3; adenylate cyclase 3 [EC:4.6.1.1]; K08043; ADCY5; adenylate cyclase 5 [EC:4.6.1.1]; K08045; ADCY6; adenylate cyclase 6 [EC:4.6.1.1]; K08046; ADCY8; adenylate cyclase 8 [EC:4.6.1.1]; K08048
ENSBGRG00000000674(ATG3)	ATG3; ubiquitin-like-conjugating enzyme ATG3; K08343
ENSBGRG00000000684(CHD4)	CHD4, MI2B; chromodomain-helicase-DNA-binding protein 4 [EC:3.6.4.12]; K11643
ENSBGRG00000000685(GABBR2)	GABBR; gamma-aminobutyric acid type B receptor; K04615
ENSBGRG00000000686(ENSBGRG00000000686)	RP-L23Ae, RPL23A; large subunit ribosomal protein L23Ae; K02893
ENSBGRG00000000687(ENSBGRG00000000687)	ATPeF0A, MTATP6, ATP6; F-type H+-transporting ATPase subunit a; K02126
ENSBGRG00000000689(NUP42)	NUPL2, NUP42, CG1; nucleoporin-like protein 2; K14321
ENSBGRG00000000690(ENSBGRG00000000690)	ATPeF1E, ATP5E, ATP15; F-type H+-transporting ATPase subunit epsilon; K02135
ENSBGRG00000000692(WNT6)	WNT6; wingless-type MMTV integration site family, member 6; K00445
ENSBGRG00000000695(OXCT2)	OXCT; 3-oxoacid CoA-transferase [EC:2.8.3.5]; K01027
ENSBGRG00000000696(CDK2)	CDK2; cyclin-dependent kinase 2 [EC:2.7.11.22]; K02206
ENSBGRG00000000703(ADRA1A)	ADRA1A; adrenergic receptor alpha-1A; K04135; ADRA1B; adrenergic receptor alpha-1B; K04136; ADRA1D; adrenergic receptor alpha-1D; K04137; HTR1; 5-hydroxytryptamine receptor 1; K04153
ENSBGRG00000000705(XRN1)	XRN1, SEP1, KEM1; 5'-3' exoribonuclease 1 [EC:3.1.13.-]; K12618
ENSBGRG00000000706(AGXT)	AGXT; alanine-glyoxylate transaminase / serine-glyoxylate transaminase / serine-pyruvate transaminase [EC:2.6.1.44 2.6.1.45 2.6.1.51]; K00830
ENSBGRG00000000712(CCNT2)	CCNT; cyclin T; K15188
ENSBGRG00000000714(AP2M1)	AP2M1; AP-2 complex subunit mu-1; K11826
ENSBGRG00000000724(PRKAG3)	PRKAG; 5'-AMP-activated protein kinase, regulatory gamma subunit; K07200
ENSBGRG00000000725(ENSBGRG00000000725)	SNRPG, SMG; small nuclear ribonucleoprotein G; K11099
ENSBGRG00000000726(PPIE)	PPIE; peptidyl-prolyl isomerase E (cyclophilin E) [EC:5.2.1.8]; K09564
ENSBGRG00000000730(ATP6V1E1)	ATPeV1E, ATP6E; V-type H+-transporting ATPase subunit E; K02150
ENSBGRG00000000735(S1PR4)	S1PR4, EDG6; sphingosine 1-phosphate receptor 4; K04293
ENSBGRG00000000736(STMN4)	STMN1; stathmin; K04381
ENSBGRG00000000748(GNA15)	GNA15; guanine nucleotide-binding protein subunit alpha-15; K04637; GNAQ; guanine nucleotide-binding protein G(q) subunit alpha; K04634
ENSBGRG00000000751(ENSBGRG00000000751)	TUBA; tubulin alpha; K07374
ENSBGRG00000000753(CLPP)	clpP, CLPP; ATP-dependent Clp protease, protease subunit [EC:3.4.21.92]; K01358
ENSBGRG00000000755(MCOLN2)	MCOLN2, TRPML2; mucolipin 2; K04993; MCOLN3, TRPML3; mucolipin 3; K04994
ENSBGRG00000000756(ENSBGRG00000000756)	F11R, JAM1, CD321; junctional adhesion molecule 1; K06089
ENSBGRG00000000760(EPHA6)	EPHA6, EHK2; Eph receptor A6 [EC:2.7.10.1]; K05107
ENSBGRG00000000761(CER1)	CER1; cerberus 1; K01645
ENSBGRG00000000763(UNC5C)	UNC5; netrin receptor unc-5; K07521
ENSBGRG00000000764(CDKN1B)	CDKN1B, P27, KIP1; cyclin-dependent kinase inhibitor 1B; K06624
ENSBGRG00000000765(ACER1)	ACER1_2, ASAH3; alkaline ceramidase [EC:3.5.1.23]; K01441
ENSBGRG00000000766(TRIM35)	RPB1, POLR2A; DNA-directed RNA polymerase II subunit RPB1 [EC:2.7.7.6]; K03006; TRIM21, SSA1; tripartite motif-containing protein 21 [EC:2.3.2.27]; K10651
ENSBGRG00000000768(CMPK1)	CMPK1, UMPK; UMP-CMP kinase [EC:2.7.4.14]; K13800
ENSBGRG00000000769(GNA11)	GNA11; guanine nucleotide-binding protein subunit alpha-11; K04635; GNAQ; guanine nucleotide-binding protein G(q) subunit alpha; K04634
ENSBGRG00000000772(COMP)	THBS1; thrombospondin 1; K16857; THBS2S; thrombospondin 2/3/4/5; K04659
ENSBGRG00000000778(ENSBGRG00000000778)	BCL2L13, BCL-RAMBO; Bcl-2-like protein 13; K15485
ENSBGRG00000000782(CACNB3)	CACNB3; voltage-dependent calcium channel beta-3; K04864; CACNB4; voltage-dependent calcium channel beta-4; K04865
ENSBGRG00000000784(CYP27A1)	CYP24A1; vitamin D3 24-hydroxylase [EC:1.14.15.16]; K07436; CYP27A1; cholestanetriol 26-monooxygenase [EC:1.14.15.15]; K00488; CYP27B1; calcidiol 1-monooxygenase (25-hydroxyvitamin D3 1alpha-hydroxylase) [EC:1.14.15.18]; K07438; CYP27C1; all-trans-retinol 3,4-desaturase [EC:1.14.19.53]; K17951
ENSBGRG00000000785(DDX39A)	DDX39B, UAP56, SUB2; ATP-dependent RNA helicase UAP56/SUB2 [EC:3.6.4.13]; K12812
ENSBGRG00000000789(MLLT1)	MLLT1_3, ENL, AF9; YEATS domain-containing protein 1/3; K15187
ENSBGRG00000000790(NT5C1A)	E3.1.3.5; 5'-nucleotidase [EC:3.1.3.5]; K01081
ENSBGRG00000000794(CLDN16)	CLDN; claudin; K06087
ENSBGRG00000000795(CHPT1)	CEPT1; choline/ethanolamine phosphotransferase [EC:2.7.8.1 2.7.8.2]; K13644; CHPT1, CPT1; diacylglycerol cholinephosphotransferase [EC:2.7.8.2]; K00994; EPT1; ethanolaminephosphotransferase [EC:2.7.8.1]; K00993
ENSBGRG00000000797(ENSBGRG00000000797)	RP-L17e, RPL17; large subunit ribosomal protein L17e; K02880
ENSBGRG00000000799(ENSBGRG00000000799)	CD200R; cell surface glycoprotein CD200 receptor; K21668
ENSBGRG00000000800(CLDN1)	CLDN; claudin; K06087
ENSBGRG00000000802(HEYL)	HEY; hairy and enhancer of split related with YRPW motif; K09091
ENSBGRG00000000804(PTK2B)	PTK2, FAK; focal adhesion kinase 1 [EC:2.7.10.2]; K05725; PTK2B, FAK2; focal adhesion kinase 2 [EC:2.7.10.2]; K05871
ENSBGRG00000000813(COL6A1)	COL6A; collagen type VI alpha; K06238
ENSBGRG00000000822(RAB5B)	RAB5A; Ras-related protein Rab-5A; K07887; RAB5B; Ras-related protein Rab-5B; K07888; RAB5C; Ras-related protein Rab-5C; K07889
ENSBGRG00000000828(ENSBGRG00000000828)	BID; BH3 interacting domain death agonist; K04726
ENSBGRG00000000833(SSX2IP)	SSX2IP, ADIP; synovial sarcoma, X breakpoint 2 interacting protein; K06085
ENSBGRG00000000837(GRIN3A)	GRIN3A; glutamate receptor ionotropic, NMDA 3A; K05213; GRIN3B; glutamate receptor ionotropic, NMDA 3B; K05214
ENSBGRG00000000842(ENSBGRG00000000842)	PPIA; peptidyl-prolyl cis-trans isomerase A (cyclophilin A) [EC:5.2.1.8]; K03767
ENSBGRG00000000844(ACSBG2)	ACSBG; long-chain-fatty-acid--CoA ligase ACSBG [EC:6.2.1.3]; K15013
ENSBGRG00000000845(ENSBGRG00000000845)	PABPC; polyadenylate-binding protein; K13126
ENSBGRG00000000849(BIN1)	AMPH; amphiphysin; K12562
ENSBGRG00000000850(SUOX)	SUOX; sulfite oxidase [EC:1.8.3.1]; K00387
ENSBGRG00000000858(TOMM7)	TOM7; mitochondrial import receptor subunit TOM7; K17771
ENSBGRG00000000862(DVL3)	DVL; segment polarity protein dishevelled; K02353
ENSBGRG00000000863(COL6A2)	COL6A; collagen type VI alpha; K06238
ENSBGRG00000000868(IL6)	IL6; interleukin 6; K05405
ENSBGRG00000000873(TAL1)	LYL1; protein lyl-1; K15604
ENSBGRG00000000875(ALPL)	E3.1.3.1, phoA, phoB; alkaline phosphatase [EC:3.1.3.1]; K01077
ENSBGRG00000000882(PGAP1)	PGAP1; GPI inositol-deacylase [EC:3.-.-.-]; K05294
ENSBGRG00000000885(UPF1)	UPF1, RENT1; regulator of nonsense transcripts 1 [EC:3.6.4.-]; K14326
ENSBGRG00000000886(DHCR24)	DHCR24, DWF1; Delta24-sterol reductase [EC:1.3.1.72 1.3.1.-]; K09828
ENSBGRG00000000891(ENSBGRG00000000891)	FBXO2, NFB42; F-box protein 2; K10099; FBXO6; F-box protein 6; K10100
ENSBGRG00000000895(RAPGEF5)	RAPGEF5; Rap guanine nucleotide exchange factor 5; K08019
ENSBGRG00000000896(ENSBGRG00000000896)	TTN; titin [EC:2.7.11.1]; K12567
ENSBGRG00000000899(PTGER1)	PTGER1; prostaglandin E receptor 1; K04258
ENSBGRG00000000900(CCNG1)	CCNG1; cyclin G1; K10145; CCNG2; cyclin G2; K10146
ENSBGRG00000000903(PEX26)	PEX26; peroxin-26; K13340
ENSBGRG00000000904(NECTIN4)	PVRL4; poliovirus receptor-related 4; K06593
ENSBGRG00000000906(CYP4X1)	CYP4X; cytochrome P450 family 4 subfamily X [EC:1.14.14.1]; K07428
ENSBGRG00000000914(RPS26)	RP-S26e, RPS26; small subunit ribosomal protein S26e; K02976
ENSBGRG00000000921(EIF2B5)	EIF2B5; translation initiation factor eIF-2B subunit epsilon; K03240
ENSBGRG00000000932(TUBA8)	TUBA; tubulin alpha; K07374
ENSBGRG00000000933(RND1)	RND1; Rho family GTPase 1; K07531
ENSBGRG00000000936(ENSBGRG00000000936)	TTN; titin [EC:2.7.11.1]; K12567
ENSBGRG00000000944(ENSBGRG00000000944)	DNAJB1; DnaJ homolog subfamily B member 1; K09507
ENSBGRG00000000946(ENSBGRG00000000946)	GSR, gor; glutathione reductase (NADPH) [EC:1.8.1.7]; K00383
ENSBGRG00000000947(ERBB3)	EGFR, ERBB1; epidermal growth factor receptor [EC:2.7.10.1]; K04361; ERBB2, HER2, CD340; receptor tyrosine-protein kinase erbB-2 [EC:2.7.10.1]; K05083; ERBB3, HER3; receptor tyrosine-protein kinase erbB-3 [EC:2.7.10.1]; K05084; ERBB4, HER4; receptor tyrosine-protein kinase erbB-4 [EC:2.7.10.1]; K05085
ENSBGRG00000000949(FTCD)	FTCD; glutamate formiminotransferase / formiminotetrahydrofolate cyclodeaminase [EC:2.1.2.5 4.3.1.4]; K13990
ENSBGRG00000000959(ENSBGRG00000000959)	PSMA2; 20S proteasome subunit alpha 2 [EC:3.4.25.1]; K02726
ENSBGRG00000000962(MCL1)	MCL1; myeloid leukemia cell differntiation protein MCL-1; K02539
ENSBGRG00000000963(ENSBGRG00000000963)	GNG5; guanine nucleotide-binding protein G(I)/G(S)/G(O) subunit gamma-5; K04542
ENSBGRG00000000964(RAP1GAP)	RAP1GAP, RAPGAP; RAP1 GTPase activating protein 1; K17700
ENSBGRG00000000967(ENSBGRG00000000967)	TTN; titin [EC:2.7.11.1]; K12567
ENSBGRG00000000968(CHRNA2)	CHRNA2; nicotinic acetylcholine receptor alpha-2; K04804; CHRNA3; nicotinic acetylcholine receptor alpha-3; K04805; CHRNA4; nicotinic acetylcholine receptor alpha-4; K04806; CHRNA6; nicotinic acetylcholine receptor alpha-6; K04808; CHRNB2; nicotinic acetylcholine receptor beta-2; K04813; CHRNB4; nicotinic acetylcholine receptor beta-4; K04815
ENSBGRG00000000972(BOC)	BOC; brother of CDO; K20020; BOI; brother of ihog; K20245
ENSBGRG00000000977(CERS1)	CERS1_2_3_4, LASS1_2_3_4; ceramide synthetase [EC:2.3.1.24]; K04710
ENSBGRG00000000978(RANBP3)	RANBP3; Ran-binding protein 3; K15304
ENSBGRG00000000979(ENSBGRG00000000979)	ARF1_2; ADP-ribosylation factor 1/2; K07937; ARF3; ADP-ribosylation factor 3; K07938
ENSBGRG00000000984(TEC)	BTK; Bruton agammaglobulinemia tyrosine kinase [EC:2.7.10.2]; K07370; TEC; tyrosine-protein kinase Tec [EC:2.7.10.2]; K07364
ENSBGRG00000000988(ENSBGRG00000000988)	DFFA, DFF45; DNA fragmentation factor, 45 kD, alpha subunit; K02310
ENSBGRG00000000995(ENSBGRG00000000995)	CYP4A; long-chain fatty acid omega-monooxygenase [EC:1.14.14.80]; K07425; CYP4F2_3; phylloquinone omega-hydroxylase / docosahexaenoic acid omega-hydroxylase / leukotriene-B4 20-monooxygenase [EC:1.14.14.78 1.14.14.79 1.14.14.94]; K17726
ENSBGRG00000000997(TAF13)	TAF13; transcription initiation factor TFIID subunit 13; K03127
ENSBGRG00000000999(EPHX2)	EPHX2; soluble epoxide hydrolase / lipid-phosphate phosphatase [EC:3.3.2.10 3.1.3.76]; K08726; M6PR; cation-dependent mannose-6-phosphate receptor; K10089
ENSBGRG00000001001(ELMO1)	ELMO1, CED12; engulfment and cell motility protein 1; K12366; ELMO2, CED12A; engulfment and cell motility protein 2; K18985; ELMO3; engulfment and cell motility protein 3; K19241
ENSBGRG00000001004(VDAC1)	VDAC1; voltage-dependent anion channel protein 1; K05862
ENSBGRG00000001005(TECR)	TER, TSC13, CER10; very-long-chain enoyl-CoA reductase [EC:1.3.1.93]; K10258
ENSBGRG00000001009(GGA1)	GGA; ADP-ribosylation factor-binding protein GGA; K12404
ENSBGRG00000001012(PARS2)	PARS, proS; prolyl-tRNA synthetase [EC:6.1.1.15]; K01881
ENSBGRG00000001017(CCDC141)	TTN; titin [EC:2.7.11.1]; K12567
ENSBGRG00000001019(USP21)	USP21; ubiquitin carboxyl-terminal hydrolase 21 [EC:3.4.19.12]; K21634
ENSBGRG00000001020(ENSBGRG00000001020)	REX1, REXO1, RNH70; RNA exonuclease 1 [EC:3.1.-.-]; K14570
ENSBGRG00000001023(TBXAS1)	CYP3A43; cytochrome P450 family 3 subfamily A polypeptide 43 [EC:1.14.14.1]; K17692; CYP3A; cytochrome P450 family 3 subfamily A [EC:1.14.14.1]; K07424; TBXAS1, CYP5A; thromboxane-A synthase [EC:5.3.99.5]; K01832
ENSBGRG00000001030(ENSBGRG00000001030)	HTR3; 5-hydroxytryptamine receptor 3; K04819
ENSBGRG00000001033(ENSBGRG00000001033)	OLFR; olfactory receptor; K04257
ENSBGRG00000001042(ENSBGRG00000001042)	GAPDH, gapA; glyceraldehyde 3-phosphate dehydrogenase [EC:1.2.1.12]; K00134; GAPDHS; glyceraldehyde-3-phosphate dehydrogenase, spermatogenic [EC:1.2.1.12]; K10705
ENSBGRG00000001048(ENSBGRG00000001048)	SKP1, CBF3D; S-phase kinase-associated protein 1; K03094
ENSBGRG00000001054(DNAH11)	DNAH; dynein heavy chain, axonemal; K10408
ENSBGRG00000001055(ENSBGRG00000001055)	KRAB; KRAB domain-containing zinc finger protein; K09228
ENSBGRG00000001057(ENSBGRG00000001057)	RP-S12e, RPS12; small subunit ribosomal protein S12e; K02951
ENSBGRG00000001063(DNASE2B)	DNASE2; deoxyribonuclease II [EC:3.1.22.1]; K01158
ENSBGRG00000001064(ATP1B3)	ATP1B, CD298; sodium/potassium-transporting ATPase subunit beta; K01540
ENSBGRG00000001065(ENSBGRG00000001065)	KRAB; KRAB domain-containing zinc finger protein; K09228
ENSBGRG00000001067(MOB3B)	MOB1, Mats; MOB kinase activator 1; K06685
ENSBGRG00000001069(ENSBGRG00000001069)	GULO; L-gulonolactone oxidase [EC:1.1.3.8]; K00103
ENSBGRG00000001078(WNT10B)	WNT10; wingless-type MMTV integration site family, member 10; K01357
ENSBGRG00000001081(ABCC5)	ABCC12; ATP-binding cassette, subfamily C (CFTR/MRP), member 12; K05672; ABCC5; ATP-binding cassette, subfamily C (CFTR/MRP), member 5; K05668
ENSBGRG00000001084(ZNF555)	KRAB; KRAB domain-containing zinc finger protein; K09228
ENSBGRG00000001085(NPY)	NPY; neuropeptide Y; K05232
ENSBGRG00000001086(ENSBGRG00000001086)	E2.6.1.42, ilvE; branched-chain amino acid aminotransferase [EC:2.6.1.42]; K00826
ENSBGRG00000001088(NANS)	NANS, SAS; sialic acid synthase [EC:2.5.1.56 2.5.1.57 2.5.1.132]; K05304
ENSBGRG00000001093(ZNF554)	KRAB; KRAB domain-containing zinc finger protein; K09228
ENSBGRG00000001095(SH3BP1)	ARHGAP17, RICH1; Rho GTPase-activating protein 17; K20638; PDXP; pyridoxal phosphatase [EC:3.1.3.74]; K07758
ENSBGRG00000001098(PLCD4)	PLCD; phosphatidylinositol phospholipase C, delta [EC:3.1.4.11]; K05857
ENSBGRG00000001100(LSS)	LSS, ERG7; lanosterol synthase [EC:5.4.99.7]; K01852
ENSBGRG00000001101(WNT1)	WNT1; wingless-type MMTV integration site family, member 1; K03209
ENSBGRG00000001102(THOP1)	NLN; neurolysin [EC:3.4.24.16]; K01393; THOP1; thimet oligopeptidase [EC:3.4.24.15]; K01392
ENSBGRG00000001107(GRK7)	GRK1_7; rhodopsin kinase [EC:2.7.11.14]; K00909; GRK4_5_6; G protein-coupled receptor kinase [EC:2.7.11.16]; K08291
ENSBGRG00000001119(CNGA1)	CNGA1; cyclic nucleotide gated channel alpha 1; K04948; CNGA2; cyclic nucleotide gated channel alpha 2; K04949; CNGA3; cyclic nucleotide gated channel alpha 3; K04950
ENSBGRG00000001121(LPP)	LPP; lipoma-prefererred partner; K16676; TRIP6; thyroid receptor-interacting protein 6; K12792
ENSBGRG00000001124(PPOX)	NCSTN; nicastrin; K06171; PPOX, hemY; protoporphyrinogen/coproporphyrinogen III oxidase [EC:1.3.3.4 1.3.3.15]; K00231
ENSBGRG00000001125(NDUFB7)	NDUFB7; NADH dehydrogenase (ubiquinone) 1 beta subcomplex subunit 7; K03963
ENSBGRG00000001126(TCF7)	TCF7, TCF-1; transcription factor 7; K02620
ENSBGRG00000001130(CNOT9)	RCD1, CNOT9, CAF40; CCR4-NOT transcription complex subunit 9; K12606
ENSBGRG00000001133(ENSBGRG00000001133)	RPP14; ribonuclease P protein subunit RPP14 [EC:3.1.26.5]; K14529
ENSBGRG00000001134(RNF7)	RBX2, ROC2, RNF7; RING-box protein 2 [EC:2.3.2.32]; K10611
ENSBGRG00000001136(SARS1)	SARS, serS; seryl-tRNA synthetase [EC:6.1.1.11]; K01875
ENSBGRG00000001137(ENSBGRG00000001137)	RP-L5e, RPL5; large subunit ribosomal protein L5e; K02932
ENSBGRG00000001139(WNT7B)	WNT3; wingless-type MMTV integration site family, member 3; K00312; WNT7; wingless-type MMTV integration site family, member 7; K00572
ENSBGRG00000001141(ABCA1)	ABCA1; ATP-binding cassette, subfamily A (ABC1), member 1; K05641; ABCA3; ATP-binding cassette, subfamily A (ABC1), member 3; K05643; ABCA4; ATP-binding cassette, subfamily A (ABC1), member 4; K05644
ENSBGRG00000001150(PRKAG1)	PRKAG; 5'-AMP-activated protein kinase, regulatory gamma subunit; K07200
ENSBGRG00000001152(ENSBGRG00000001152)	BNIP3L; BCL2/adenovirus E1B 19 kDa protein-interacting protein 3-like; K15465
ENSBGRG00000001153(IMMP2L)	IMP2; mitochondrial inner membrane protease subunit 2 [EC:3.4.21.-]; K09648
ENSBGRG00000001155(ENSBGRG00000001155)	NLN; neurolysin [EC:3.4.24.16]; K01393; THOP1; thimet oligopeptidase [EC:3.4.24.15]; K01392
ENSBGRG00000001159(LINGO2)	LRRC4C, NGL1; netrin-G1 ligand; K07523
ENSBGRG00000001160(CLEC17A)	CLEC4M, DC-SIGN2, CD209, CD299; C-type lectin domain family 4 member M; K06563; FCER2, CD23; low affinity immunoglobulin epsilon Fc receptor; K06468; MRC, CD206, CD280; mannose receptor, C type; K06560
ENSBGRG00000001162(PDXP)	PDXP; pyridoxal phosphatase [EC:3.1.3.74]; K07758
ENSBGRG00000001163(ENSBGRG00000001163)	HOMER; homer; K15010
ENSBGRG00000001166(RASA2)	RASA2, GAP1M; Ras GTPase-activating protein 2; K08053; RASA3; Ras GTPase-activating protein 3; K12380
ENSBGRG00000001167(PRKACB)	PKA; protein kinase A [EC:2.7.11.11]; K04345
ENSBGRG00000001169(VAMP1)	VAMP1; vesicle-associated membrane protein 1; K08510; VAMP2; vesicle-associated membrane protein 2; K13504; VAMP3; vesicle-associated membrane protein 3; K13505
ENSBGRG00000001180(ENSBGRG00000001180)	QCR7, UQCRB; ubiquinol-cytochrome c reductase subunit 7; K00417
ENSBGRG00000001185(ENSBGRG00000001185)	CLU; clusterin; K17252
ENSBGRG00000001191(NDUFA12)	DNA2; DNA replication ATP-dependent helicase Dna2 [EC:3.6.4.12]; K10742; NDUFA12; NADH dehydrogenase (ubiquinone) 1 alpha subcomplex subunit 12; K11352; NDUFAF2; NADH dehydrogenase [ubiquinone] 1 alpha subcomplex assembly factor 2; K18160; NSFL1C, UBX1, SHP1; UBX domain-containing protein 1; K14012
ENSBGRG00000001192(B4GALT3)	B4GALT1; beta-1,4-galactosyltransferase 1 [EC:2.4.1.22 2.4.1.90 2.4.1.38 2.4.1.-]; K07966; B4GALT2; beta-1,4-galactosyltransferase 2 [EC:2.4.1.22 2.4.1.90 2.4.1.38 2.4.1.-]; K07967; B4GALT3; beta-1,4-galactosyltransferase 3 [EC:2.4.1.90 2.4.1.38 2.4.1.-]; K07968; B4GALT4; beta-1,4-galactosyltransferase 4 [EC:2.4.1.90 2.4.1.275 2.4.1.-]; K07969
ENSBGRG00000001198(PPARA)	NR1C1, PPARA; peroxisome proliferator-activated receptor alpha; K07294; NR1C2, PPARD; peroxisome proliferator-activated receptor delta; K04504
ENSBGRG00000001199(XPA)	XPA; DNA-repair protein complementing XP-A cells; K10847
ENSBGRG00000001201(BCL6)	BCL6; B-cell lymphoma 6 protein; K15618; KRAB; KRAB domain-containing zinc finger protein; K09228
ENSBGRG00000001204(ENSBGRG00000001204)	SNRPC; U1 small nuclear ribonucleoprotein C; K11095
ENSBGRG00000001213(ENSBGRG00000001213)	HOMER; homer; K15010
ENSBGRG00000001216(TJP2)	TJP1, ZO1; tight junction protein 1; K05701; TJP2, ZO2; tight junction protein 2; K06098
ENSBGRG00000001218(ENSBGRG00000001218)	MLL2, ALR; [histone H3]-lysine4 N-trimethyltransferase MLL2 [EC:2.1.1.354]; K09187; MLL3; [histone H3]-lysine4 N-trimethyltransferase MLL3 [EC:2.1.1.354]; K09188
ENSBGRG00000001226(NDUFA11)	NDUFA11; NADH dehydrogenase (ubiquinone) 1 alpha subcomplex subunit 11; K03956
ENSBGRG00000001231(LCT)	LCT; lactase-phlorizin hydrolase [EC:3.2.1.108 3.2.1.62]; K01229; bglB; beta-glucosidase [EC:3.2.1.21]; K05350
ENSBGRG00000001236(ENSBGRG00000001236)	TAPBP; TAP binding protein (tapasin); K08058
ENSBGRG00000001240(CTSK)	CTSK; cathepsin K [EC:3.4.22.38]; K01371; CTSL; cathepsin L [EC:3.4.22.15]; K01365
ENSBGRG00000001244(GNG7)	GNG7; guanine nucleotide-binding protein G(I)/G(S)/G(O) subunit gamma-7; K04543
ENSBGRG00000001247(ENSBGRG00000001247)	MLL2, ALR; [histone H3]-lysine4 N-trimethyltransferase MLL2 [EC:2.1.1.354]; K09187; MLL3; [histone H3]-lysine4 N-trimethyltransferase MLL3 [EC:2.1.1.354]; K09188
ENSBGRG00000001251(NCBP1)	NCBP1, CBP80; nuclear cap-binding protein subunit 1; K12882; orn, REX2, REXO2; oligoribonuclease [EC:3.1.-.-]; K13288
ENSBGRG00000001255(ENSBGRG00000001255)	E2.4.1.214; glycoprotein 3-alpha-L-fucosyltransferase [EC:2.4.1.214]; K00753; FUT-1, FucTC; alpha-1,3-fucosyltransferase [EC:2.4.1.-]; K14464; FUT3; galactoside 3(4)-fucosyltransferase 3 [EC:2.4.1.65]; K00716; FUT5; galactoside alpha-1,3-fucosyltransferase 5 [EC:2.4.1.65]; K07633; FUT6; galactoside alpha-1,3-fucosyltransferase 6 [EC:2.4.1.65]; K07634; FUT9; 4-galactosyl-N-acetylglucosaminide 3-al…
ENSBGRG00000001256(NDUFS2)	FCER1G; high affinity immunoglobulin epsilon receptor subunit gamma; K07983; NDUFS2; NADH dehydrogenase (ubiquinone) Fe-S protein 2 [EC:7.1.1.2]; K03935
ENSBGRG00000001258(SST)	SST; somatostatin; K05237
ENSBGRG00000001260(ZNF333)	KRAB; KRAB domain-containing zinc finger protein; K09228
ENSBGRG00000001262(CD27)	TNFRSF7, CD27; tumor necrosis factor receptor superfamily member 7; K05144
ENSBGRG00000001264(ACO1)	ACO, acnA; aconitate hydratase [EC:4.2.1.3]; K01681
ENSBGRG00000001267(ENSBGRG00000001267)	BCL2; apoptosis regulator Bcl-2; K02161; BCL2L1, bcl-xL; Bcl-2-like 1 (apoptosis regulator Bcl-X); K04570; BCLW; apoptosis regulator BCL-W; K02163
ENSBGRG00000001269(ENSBGRG00000001269)	GADD45; growth arrest and DNA-damage-inducible protein; K04402
ENSBGRG00000001270(MCM6)	MCM6; DNA replication licensing factor MCM6 [EC:3.6.4.12]; K02542
ENSBGRG00000001275(DOCK4)	DOCK1; dedicator of cytokinesis protein 1; K13708; DOCK2; dedicator of cytokinesis protein 2; K12367; DOCK4; dedicator of cytokinesis protein 4; K17697
ENSBGRG00000001281(LTBR)	TNFRSF3, LTBR; lymphotoxin beta receptor TNFR superfamily member 3; K03159
ENSBGRG00000001283(ARNT)	ARNT2; aryl hydrocarbon receptor nuclear translocator 2; K15589; ARNT; aryl hydrocarbon receptor nuclear translocator; K09097
ENSBGRG00000001284(ENSBGRG00000001284)	RP-L15e, RPL15; large subunit ribosomal protein L15e; K02877
ENSBGRG00000001286(UBE2E3)	UBE2E; ubiquitin-conjugating enzyme E2 E [EC:2.3.2.23]; K20217
ENSBGRG00000001296(DARS1)	DARS1; aspartyl-tRNA synthetase [EC:6.1.1.12]; K22503
ENSBGRG00000001299(PP2Acalpha)	PPP2C; serine/threonine-protein phosphatase 2A catalytic subunit [EC:3.1.3.16]; K04382
ENSBGRG00000001300(MAT2B)	metK; S-adenosylmethionine synthetase [EC:2.5.1.6]; K00789
ENSBGRG00000001303(DDX58)	DDX58, RIG-I; ATP-dependent RNA helicase DDX58 [EC:3.6.4.13]; K12646; IFIH1, MDA5; interferon-induced helicase C domain-containing protein 1 [EC:3.6.4.13]; K12647
ENSBGRG00000001304(DHH)	DHH; desert hedgehog; K11990; HH; hedgehog; K06224; IHH; indian hedgehog; K11989; SHH; sonic hedgehog; K11988
ENSBGRG00000001306(MASP1)	MASP1; mannan-binding lectin serine protease 1 [EC:3.4.21.-]; K03992; MASP2; mannan-binding lectin serine protease 2 [EC:3.4.21.104]; K03993
ENSBGRG00000001308(KRT2)	KRT1; type I keratin, acidic; K07604
ENSBGRG00000001309(LMNB2)	LMNA; lamin A/C; K12641; LMNB; lamin B; K07611
ENSBGRG00000001310(GTSE1)	GTSE1, B99; G-2 and S-phase expressed protein 1; K10129
ENSBGRG00000001312(VIL1)	GSN; gelsolin; K05768
ENSBGRG00000001314(ITGA4)	ITGA4, CD49d; integrin alpha 4; K06483; ITGA5, CD49e; integrin alpha 5; K06484; ITGA8; integrin alpha 8; K06584; ITGA9; integrin alpha 9; K06585; ITGAV, CD51; integrin alpha V; K06487
ENSBGRG00000001315(SCNN1A)	SCNN1A, ENACA; amiloride-sensitive sodium channel subunit alpha; K04824
ENSBGRG00000001318(ENSBGRG00000001318)	DNAJA1; DnaJ homolog subfamily A member 1; K09502; DNAJA2; DnaJ homolog subfamily A member 2; K09503
ENSBGRG00000001324(ENSBGRG00000001324)	gcvH, GCSH; glycine cleavage system H protein; K02437
ENSBGRG00000001325(ENSBGRG00000001325)	OLFR; olfactory receptor; K04257
ENSBGRG00000001333(SORT1)	SORT1; sortilin; K12388
ENSBGRG00000001345(CXCR4)	CXCR4, CD184; C-X-C chemokine receptor type 4; K04189
ENSBGRG00000001346(APOA2)	APOA2; apolipoprotein A-II; K08758
ENSBGRG00000001355(PLXNC1)	PLXNC, CD232; plexin C; K06572
ENSBGRG00000001359(SH3GL2)	SH3GL; endophilin-A; K11247
ENSBGRG00000001369(PSMA5)	PSMA5; 20S proteasome subunit alpha 5 [EC:3.4.25.1]; K02729
ENSBGRG00000001371(ENSBGRG00000001371)	OLFR; olfactory receptor; K04257
ENSBGRG00000001372(MYL6)	MYL6; myosin light chain 6; K12751
ENSBGRG00000001376(DNAH7)	DNAH; dynein heavy chain, axonemal; K10408
ENSBGRG00000001377(SETDB1)	SETDB1; [histone H3]-lysine9 N-trimethyltransferase SETDB1 [EC:2.1.1.355]; K11421
ENSBGRG00000001381(ENSBGRG00000001381)	RAE1, GLE2; mRNA export factor; K14298
ENSBGRG00000001386(ENSBGRG00000001386)	OLFR; olfactory receptor; K04257
ENSBGRG00000001391(B4GALT1)	B4GALT1; beta-1,4-galactosyltransferase 1 [EC:2.4.1.22 2.4.1.90 2.4.1.38 2.4.1.-]; K07966; B4GALT2; beta-1,4-galactosyltransferase 2 [EC:2.4.1.22 2.4.1.90 2.4.1.38 2.4.1.-]; K07967; B4GALT3; beta-1,4-galactosyltransferase 3 [EC:2.4.1.90 2.4.1.38 2.4.1.-]; K07968; B4GALT4; beta-1,4-galactosyltransferase 4 [EC:2.4.1.90 2.4.1.275 2.4.1.-]; K07969
ENSBGRG00000001392(UBE2B)	UBE2A, UBC2, RAD6A; ubiquitin-conjugating enzyme E2 A [EC:2.3.2.23]; K10573; UBE2B, RAD6B; ubiquitin-conjugating enzyme E2 B [EC:2.3.2.23]; K10574
ENSBGRG00000001400(ENSBGRG00000001400)	CYP4A; long-chain fatty acid omega-monooxygenase [EC:1.14.14.80]; K07425; CYP4F2_3; phylloquinone omega-hydroxylase / docosahexaenoic acid omega-hydroxylase / leukotriene-B4 20-monooxygenase [EC:1.14.14.78 1.14.14.79 1.14.14.94]; K17726
ENSBGRG00000001402(ENSBGRG00000001402)	NDUFB6; NADH dehydrogenase (ubiquinone) 1 beta subcomplex subunit 6; K03962
ENSBGRG00000001411(ITGB8)	ITGB8; integrin beta 8; K06591
ENSBGRG00000001420(NR1I3)	NR1H4, FXR; farnesoid X receptor; K08537
ENSBGRG00000001427(HIPK2)	HIPK; homeodomain interacting protein kinase [EC:2.7.11.1]; K08826
ENSBGRG00000001429(ENSBGRG00000001429)	CYC; cytochrome c; K08738
ENSBGRG00000001430(ENSBGRG00000001430)	RP-S6e, RPS6; small subunit ribosomal protein S6e; K02991
ENSBGRG00000001431(ENSBGRG00000001431)	HNRNPA1_3; heterogeneous nuclear ribonucleoprotein A1/A3; K12741; HNRNPA2B1; heterogeneous nuclear ribonucleoprotein A2/B1; K13158; MSI; RNA-binding protein Musashi; K14411
ENSBGRG00000001435(MEF2B)	MEF2B; MADS-box transcription enhancer factor 2B; K09261; MEF2D; MADS-box transcription enhancer factor 2D; K09262
ENSBGRG00000001436(BAG1)	BAG1; BCL2-associated athanogene 1; K09555
ENSBGRG00000001439(SLC11A1)	SLC11A1, NRAMP1; natural resistance-associated macrophage protein 1; K12347; SLC11A2, DMT1, NRAMP2; natural resistance-associated macrophage protein 2; K21398
ENSBGRG00000001449(TNFRSF1A)	TNFRSF1A, TNFR1, CD120a; tumor necrosis factor receptor superfamily member 1A; K03158
ENSBGRG00000001450(NEUROD1)	NEUROD1; neurogenic differentiation factor 1; K08033
ENSBGRG00000001451(CHMP5)	CHMP5, VPS60; charged multivesicular body protein 5; K12198
ENSBGRG00000001452(TUBA1B)	TUBA; tubulin alpha; K07374
ENSBGRG00000001454(ENSBGRG00000001454)	KRAB; KRAB domain-containing zinc finger protein; K09228
ENSBGRG00000001455(ENSBGRG00000001455)	CLU; clusterin; K17252
ENSBGRG00000001457(CYP4B1)	CYP4F2_3; phylloquinone omega-hydroxylase / docosahexaenoic acid omega-hydroxylase / leukotriene-B4 20-monooxygenase [EC:1.14.14.78 1.14.14.79 1.14.14.94]; K17726
ENSBGRG00000001463(ENSBGRG00000001463)	KRAB; KRAB domain-containing zinc finger protein; K09228
ENSBGRG00000001470(MPZ)	MPZ; myelin protein zero; K06770
ENSBGRG00000001473(GUCY2C)	GUCY2C; heat-stable enterotoxin receptor [EC:4.6.1.2]; K12320
ENSBGRG00000001479(ATP6V1A)	ATPeV1A, ATP6A; V-type H+-transporting ATPase subunit A [EC:7.1.2.2]; K02145
ENSBGRG00000001484(SEC24B)	SEC24; protein transport protein SEC24; K14007
ENSBGRG00000001485(NFX1)	NFX1; transcriptional repressor NF-X1; K12236
ENSBGRG00000001491(SMARCC2)	SMARCC; SWI/SNF related-matrix-associated actin-dependent regulator of chromatin subfamily C; K11649
ENSBGRG00000001497(SLC44A1)	SLC44A1, CD92; solute carrier family 44 (choline transporter-like protein), member 1; K06515
ENSBGRG00000001499(PRUNE1)	PRUNE, PPX1; exopolyphosphatase [EC:3.6.1.11]; K01514
ENSBGRG00000001501(RBP2)	RBP2, CRBP2; retinol binding protein 2; K14622
ENSBGRG00000001504(HSD11B1L)	HSD11B1; corticosteroid 11-beta-dehydrogenase isozyme 1 [EC:1.1.1.146]; K15680; RP-L36e, RPL36; large subunit ribosomal protein L36e; K02920
ENSBGRG00000001515(ENSBGRG00000001515)	HNRNPA1_3; heterogeneous nuclear ribonucleoprotein A1/A3; K12741; HNRNPA2B1; heterogeneous nuclear ribonucleoprotein A2/B1; K13158; MSI; RNA-binding protein Musashi; K14411
ENSBGRG00000001517(ENSBGRG00000001517)	AKR1A1, adh; alcohol dehydrogenase (NADP+) [EC:1.1.1.2]; K00002; AKR1B; aldehyde reductase [EC:1.1.1.21]; K00011
ENSBGRG00000001522(ALDH1B1)	ALDH1A; retinal dehydrogenase [EC:1.2.1.36]; K07249; ALDH; aldehyde dehydrogenase (NAD+) [EC:1.2.1.3]; K00128
ENSBGRG00000001524(KRAS)	HRAS; GTPase HRas; K02833; KRAS, KRAS2; GTPase KRas; K07827; NRAS; GTPase NRas; K07828
ENSBGRG00000001525(SDHC)	SDHC, SDH3; succinate dehydrogenase (ubiquinone) cytochrome b560 subunit; K00236
ENSBGRG00000001526(ENSBGRG00000001526)	MAN2C1; alpha-mannosidase [EC:3.2.1.24]; K01191; UBL5, HUB1; ubiquitin-like protein 5; K13113
ENSBGRG00000001528(TUBA1C)	TUBA; tubulin alpha; K07374
ENSBGRG00000001544(ENSBGRG00000001544)	H3; histone H3; K11253; H4; histone H4; K11254
ENSBGRG00000001548(PIN1)	PIN1; peptidyl-prolyl cis-trans isomerase NIMA-interacting 1 [EC:5.2.1.8]; K09578
ENSBGRG00000001549(RFXANK)	RFXANK; regulatory factor X-associated ankyrin-containing protein; K08062
ENSBGRG00000001553(H2AJ)	H2A; histone H2A; K11251
ENSBGRG00000001555(GNAI3)	GNAI; guanine nucleotide-binding protein G(i) subunit alpha; K04630; GNAO, G-ALPHA-O; guanine nucleotide-binding protein G(o) subunit alpha; K04534
ENSBGRG00000001557(ENSBGRG00000001557)	ARPC1A_B; actin related protein 2/3 complex, subunit 1A/1B; K05757
ENSBGRG00000001558(MCUB)	MCU; calcium uniporter protein, mitochondrial; K20858
ENSBGRG00000001562(GCAT)	kbl, GCAT; glycine C-acetyltransferase [EC:2.3.1.29]; K00639
ENSBGRG00000001564(KRT18)	KRT1; type I keratin, acidic; K07604
ENSBGRG00000001565(ENSBGRG00000001565)	AQP7; aquaporin-7; K08771
ENSBGRG00000001566(GABRB1)	GABRB; gamma-aminobutyric acid receptor subunit beta; K05181
ENSBGRG00000001569(SAR1B)	SAR1; GTP-binding protein SAR1 [EC:3.6.5.-]; K07953
ENSBGRG00000001570(ENSBGRG00000001570)	WBP11, NPWBP; WW domain-binding protein 11; K12866
ENSBGRG00000001572(PRPH)	PRPH; peripherin; K07607
ENSBGRG00000001573(CDCP2)	E1.6.2.2; cytochrome-b5 reductase [EC:1.6.2.2]; K00326
ENSBGRG00000001581(EIF4E)	EIF4E; translation initiation factor 4E; K03259
ENSBGRG00000001584(MLLT11)	SETDB1; [histone H3]-lysine9 N-trimethyltransferase SETDB1 [EC:2.1.1.355]; K11421
ENSBGRG00000001590(ENSBGRG00000001590)	ADIPOQ, ACDC; adiponectin; K07296; UBB; ubiquitin B; K04551; UBC; ubiquitin C; K08770
ENSBGRG00000001603(GALR3)	GALR2; galanin receptor 2; K04231; GALR3; galanin receptor 3; K04232
ENSBGRG00000001606(GNAT2)	GNAT1_2; guanine nucleotide-binding protein G(t) subunit alpha 1/2; K04631; GNAT3; guanine nucleotide-binding protein G(t) subunit alpha 3; K19729
ENSBGRG00000001608(POLR1F)	RPA43; DNA-directed RNA polymerase I subunit RPA43; K03004
ENSBGRG00000001613(CD9)	CD81, TAPA1, TSPAN28; CD81 antigen; K06508; CD9, TSPAN29; CD9 antigen; K06460
ENSBGRG00000001615(DOT1L)	DOT1L, DOT1; [histone H3]-lysine79 N-trimethyltransferase [EC:2.1.1.360]; K11427
ENSBGRG00000001620(GABRA4)	GABRA; gamma-aminobutyric acid receptor subunit alpha; K05175
ENSBGRG00000001621(AQP3)	AQP3; aquaporin-3; K09876; AQP9; aquaporin-9; K09877
ENSBGRG00000001625(RFC4)	RFC2_4; replication factor C subunit 2/4; K10755
ENSBGRG00000001628(SEPTIN2)	SEPT2; septin 2; K16942
ENSBGRG00000001631(SEC24A)	SEC24; protein transport protein SEC24; K14007
ENSBGRG00000001634(EIF4B)	EIF4B; translation initiation factor 4B; K03258
ENSBGRG00000001650(PIK3CB)	PIK3CA_B_D; phosphatidylinositol-4,5-bisphosphate 3-kinase catalytic subunit alpha/beta/delta [EC:2.7.1.153]; K00922
ENSBGRG00000001653(ENSBGRG00000001653)	EIF4A; translation initiation factor 4A; K03257
ENSBGRG00000001654(EXOSC3)	RRP40, EXOSC3; exosome complex component RRP40; K03681
ENSBGRG00000001656(TWIST1)	TWIST; twist; K09069
ENSBGRG00000001659(ENSBGRG00000001659)	FARP2, FRG; FERM, RhoGEF and pleckstrin domain protein 2; K06082
ENSBGRG00000001666(CASP6)	CASP6; caspase 6 [EC:3.4.22.59]; K04396; CASP7; caspase 7 [EC:3.4.22.60]; K04397
ENSBGRG00000001670(BHLHE41)	BHLHB3, DEC2; class B basic helix-loop-helix protein 3; K03730
ENSBGRG00000001680(GABRA2)	GABRA; gamma-aminobutyric acid receptor subunit alpha; K05175
ENSBGRG00000001683(B3GNT5)	B3GALT1; beta-1,3-galactosyltransferase 1 [EC:2.4.1.86]; K07819; B3GNT5; beta-1,3-N-acetylglucosaminyltransferase 5 [EC:2.4.1.206]; K03766
ENSBGRG00000001684(NOL6)	UTP22, NOL6; U3 small nucleolar RNA-associated protein 22; K14544
ENSBGRG00000001687(ARHGDIB)	ARHGDI, RHOGDI; Rho GDP-dissociation inhibitor; K12462
ENSBGRG00000001692(ENSBGRG00000001692)	LAMP3, CD208; lysosomal-associated membrane protein 3; K06562
ENSBGRG00000001695(ADH5)	ADH4; alcohol dehydrogenase 4 [EC:1.1.1.1]; K13980; frmA, ADH5, adhC; S-(hydroxymethyl)glutathione dehydrogenase / alcohol dehydrogenase [EC:1.1.1.284 1.1.1.1]; K00121
ENSBGRG00000001698(PDE6H)	PDE6G; retinal rod rhodopsin-sensitive cGMP 3',5'-cyclic phosphodiesterase subunit gamma; K13759; PDE6H; retinal cone rhodopsin-sensitive cGMP 3',5'-cyclic phosphodiesterase subunit gamma; K13760
ENSBGRG00000001699(SEMA6C)	SEMA5; semaphorin 5; K06841; SEMA6; semaphorin 6; K06842
ENSBGRG00000001706(AMPD2)	AMPD; AMP deaminase [EC:3.5.4.6]; K01490
ENSBGRG00000001709(ENSBGRG00000001709)	FARP2, FRG; FERM, RhoGEF and pleckstrin domain protein 2; K06082
ENSBGRG00000001716(COL5A3)	COL5AS; collagen type V/XI/XXIV/XXVII, alpha; K19721
ENSBGRG00000001718(PLA2G12A)	PLA2G, SPLA2; secretory phospholipase A2 [EC:3.1.1.4]; K01047
ENSBGRG00000001725(MCCC1)	E6.4.1.4A; 3-methylcrotonyl-CoA carboxylase alpha subunit [EC:6.4.1.4]; K01968
ENSBGRG00000001728(ITPR2)	ITPR1; inositol 1,4,5-triphosphate receptor type 1; K04958; ITPR2; inositol 1,4,5-triphosphate receptor type 2; K04959; ITPR3; inositol 1,4,5-triphosphate receptor type 3; K04960
ENSBGRG00000001730(CERK)	CERK; ceramide kinase [EC:2.7.1.138]; K04715
ENSBGRG00000001736(KNG1)	KNG, BK; kininogen; K03898
ENSBGRG00000001740(PDE1A)	PDE1; calcium/calmodulin-dependent 3',5'-cyclic nucleotide phosphodiesterase [EC:3.1.4.17]; K13755; PDE4; cAMP-specific phosphodiesterase 4 [EC:3.1.4.53]; K13293; PDE8; high affinity cAMP-specific and IBMX-insensitive 3',5'-cyclic phosphodiesterase 8 [EC:3.1.4.53]; K18437
ENSBGRG00000001742(MKNK1)	MKNK, MNK; MAP kinase interacting serine/threonine kinase [EC:2.7.11.1]; K04372
ENSBGRG00000001753(WWC1)	WWC1; protein KIBRA; K16685
ENSBGRG00000001755(ENSBGRG00000001755)	ATPeFG, ATP5L, ATP20; F-type H+-transporting ATPase subunit g; K02140
ENSBGRG00000001760(SOCS2)	CISH; cytokine inducible SH2-containing protein; K04701; SOCS2, CIS2; suppressor of cytokine signaling 2; K04695; SOCS3, CIS3; suppressor of cytokine signaling 3; K04696
ENSBGRG00000001762(STAT4)	STAT4; signal transducer and activator of transcription 4; K11222
ENSBGRG00000001767(RDH8)	RDH8; retinol dehydrogenase 8 [EC:1.1.1.-]; K11150
ENSBGRG00000001769(GPBAR1)	ADORA1; adenosine receptor A1; K04265
ENSBGRG00000001771(DDX46)	DDX46, PRP5; ATP-dependent RNA helicase DDX46/PRP5 [EC:3.6.4.13]; K12811
ENSBGRG00000001772(ENSBGRG00000001772)	FCGR2A, CD32; low affinity immunoglobulin gamma Fc receptor II-a; K06472; FCGR2B, CD32; low affinity immunoglobulin gamma Fc receptor II-b; K12560; FCGR2C, CD32; low affinity immunoglobulin gamma Fc receptor II-c; K16824; FCGR3, CD16; low affinity immunoglobulin gamma Fc receptor III; K06463
ENSBGRG00000001773(ENSBGRG00000001773)	AMH; anti-mullerian hormone; K04665; SF3A2, SAP62; splicing factor 3A subunit 2; K12826
ENSBGRG00000001777(GNPDA2)	nagB, GNPDA; glucosamine-6-phosphate deaminase [EC:3.5.99.6]; K02564
ENSBGRG00000001782(LRP1B)	LRP1, CD91; low-density lipoprotein receptor-related protein 1 (alpha-2-macroglobulin receptor); K04550
ENSBGRG00000001784(ARPC2)	ARPC2; actin related protein 2/3 complex, subunit 2; K05758
ENSBGRG00000001789(STAT1)	STAT1; signal transducer and activator of transcription 1; K11220; STAT5B; signal transducer and activator of transcription 5B; K11224
ENSBGRG00000001791(RAB5A)	RAB5A; Ras-related protein Rab-5A; K07887; RAB5B; Ras-related protein Rab-5B; K07888; RAB5C; Ras-related protein Rab-5C; K07889
ENSBGRG00000001793(ADH4)	ADH4; alcohol dehydrogenase 4 [EC:1.1.1.1]; K13980
ENSBGRG00000001794(ENSBGRG00000001794)	UBE2D, UBC4, UBC5; ubiquitin-conjugating enzyme E2 D [EC:2.3.2.23]; K06689
ENSBGRG00000001796(BOK)	BOK; Bcl-2-related ovarian killer protein; K02561; BUFFY; Bcl-2 family protein; K20017
ENSBGRG00000001798(ENSBGRG00000001798)	TOM7; mitochondrial import receptor subunit TOM7; K17771
ENSBGRG00000001802(ENSBGRG00000001802)	RRAGA_B; Ras-related GTP-binding protein A/B; K16185
ENSBGRG00000001810(RARS1)	RARS, argS; arginyl-tRNA synthetase [EC:6.1.1.19]; K01887
ENSBGRG00000001811(PIP5K1A)	PIP5K; 1-phosphatidylinositol-4-phosphate 5-kinase [EC:2.7.1.68]; K00889; PSMD4, RPN10; 26S proteasome regulatory subunit N10; K03029
ENSBGRG00000001816(UBE2N)	UBE2N, BLU, UBC13; ubiquitin-conjugating enzyme E2 N [EC:2.3.2.23]; K10580
ENSBGRG00000001819(AP3D1)	AP3D; AP-3 complex subunit delta; K12396
ENSBGRG00000001825(TNS2)	EIF4B; translation initiation factor 4B; K03258
ENSBGRG00000001826(DRD3)	DRD3; dopamine receptor D3; K04146
ENSBGRG00000001827(ENSBGRG00000001827)	CXCR1, IL8RA, CD181; C-X-C chemokine receptor type 1; K04175; CXCR2, IL8RB, CD182; C-X-C chemokine receptor type 2; K05050
ENSBGRG00000001832(ENSBGRG00000001832)	CXCR1, IL8RA, CD181; C-X-C chemokine receptor type 1; K04175; CXCR2, IL8RB, CD182; C-X-C chemokine receptor type 2; K05050
ENSBGRG00000001833(ENSBGRG00000001833)	RP-L3e, RPL3; large subunit ribosomal protein L3e; K02925
ENSBGRG00000001839(ATG4B)	ATG4; cysteine protease ATG4 [EC:3.4.22.-]; K08342
ENSBGRG00000001840(FBLL1)	NOP1, FBL; rRNA 2'-O-methyltransferase fibrillarin [EC:2.1.1.-]; K14563
ENSBGRG00000001845(KAT2B)	PCAF, KAT2, GCN5; histone acetyltransferase [EC:2.3.1.48]; K06062
ENSBGRG00000001850(ZFYVE16)	MADHIP, SARA; MAD, mothers against decapentaplegic interacting protein; K04679
ENSBGRG00000001854(PLIN2)	PLIN2, ADRP; perilipin-2; K17284
ENSBGRG00000001855(RUFY4)	FYCO1; FYVE and coiled-coil domain-containing protein 1; K21954
ENSBGRG00000001856(ENSBGRG00000001856)	FCGR2A, CD32; low affinity immunoglobulin gamma Fc receptor II-a; K06472; FCGR2B, CD32; low affinity immunoglobulin gamma Fc receptor II-b; K12560; FCGR2C, CD32; low affinity immunoglobulin gamma Fc receptor II-c; K16824; FCGR3, CD16; low affinity immunoglobulin gamma Fc receptor III; K06463
ENSBGRG00000001858(POLR1E)	RPA49, POLR1E; DNA-directed RNA polymerase I subunit RPA49; K03005
ENSBGRG00000001864(UBE2R2)	UBE2R, UBC3, CDC34; ubiquitin-conjugating enzyme E2 R [EC:2.3.2.23]; K02207
ENSBGRG00000001867(HSPA6)	HSPA1s; heat shock 70kDa protein 1/2/6/8; K03283
ENSBGRG00000001868(DIO1)	DIO1; type I thyroxine 5'-deiodinase [EC:1.21.99.4]; K01562
ENSBGRG00000001869(DTYMK)	tmk, DTYMK; dTMP kinase [EC:2.7.4.9]; K00943
ENSBGRG00000001872(GAR1)	GAR1, NOLA1; H/ACA ribonucleoprotein complex subunit 1; K11128
ENSBGRG00000001873(PSMD4)	PSMD4, RPN10; 26S proteasome regulatory subunit N10; K03029
ENSBGRG00000001876(FAAH)	FAAH; fatty acid amide hydrolase [EC:3.5.1.99]; K15528
ENSBGRG00000001878(PRPF40B)	PRPF40, PRP40; pre-mRNA-processing factor 40; K12821
ENSBGRG00000001881(TIGIT)	TIGIT; T-cell immunoreceptor with Ig and ITIM domains; K16350
ENSBGRG00000001884(ENSBGRG00000001884)	FCGR3, CD16; low affinity immunoglobulin gamma Fc receptor III; K06463
ENSBGRG00000001887(DNAJB11)	DNAJB11; DnaJ homolog subfamily B member 11; K09517
ENSBGRG00000001891(ENSBGRG00000001891)	MT1_2; metallothionein 1/2; K14739
ENSBGRG00000001899(ENSBGRG00000001899)	CSNK1A; casein kinase 1, alpha [EC:2.7.11.1]; K08957
ENSBGRG00000001900(FXR1)	FMR; fragile X mental retardation protein; K15516
ENSBGRG00000001903(BRDT)	EMG1, NEP1; rRNA small subunit pseudouridine methyltransferase Nep1 [EC:2.1.1.260]; K14568
ENSBGRG00000001904(EEA1)	EEA1; early endosome antigen 1; K12478
ENSBGRG00000001907(ENSBGRG00000001907)	RBM17, SPF45; splicing factor 45; K12840
ENSBGRG00000001908(ENSBGRG00000001908)	DHFR, folA; dihydrofolate reductase [EC:1.5.1.3]; K00287
ENSBGRG00000001909(PNOC)	PENK; proenkephalin A; K18832
ENSBGRG00000001919(ENSBGRG00000001919)	RP-L38e, RPL38; large subunit ribosomal protein L38e; K02923
ENSBGRG00000001920(PI4KB)	PI4KB; phosphatidylinositol 4-kinase B [EC:2.7.1.67]; K19801
ENSBGRG00000001921(GRHPR)	GRHPR; glyoxylate/hydroxypyruvate reductase [EC:1.1.1.79 1.1.1.81]; K00049; MTHFD2; methylenetetrahydrofolate dehydrogenase(NAD+) / 5,10-methenyltetrahydrofolate cyclohydrolase [EC:1.5.1.15 3.5.4.9]; K13403
ENSBGRG00000001930(GLS)	glsA, GLS; glutaminase [EC:3.5.1.2]; K01425
ENSBGRG00000001937(TXNDC15)	PCBD, phhB; 4a-hydroxytetrahydrobiopterin dehydratase [EC:4.2.1.96]; K01724
ENSBGRG00000001940(RFX5)	RFX5; regulatory factor X 5; K08061
ENSBGRG00000001941(MRAS)	MRAS; Ras-related protein M-Ras; K07831
ENSBGRG00000001942(ENSBGRG00000001942)	RP-S6e, RPS6; small subunit ribosomal protein S6e; K02991
ENSBGRG00000001952(ENSBGRG00000001952)	RP-L7e, RPL7; large subunit ribosomal protein L7e; K02937
ENSBGRG00000001956(ENSBGRG00000001956)	CRB3; crumbs 3; K06090
ENSBGRG00000001957(PCBD2)	PCBD, phhB; 4a-hydroxytetrahydrobiopterin dehydratase [EC:4.2.1.96]; K01724
ENSBGRG00000001960(NEU4)	NEU2_3_4; sialidase-2/3/4 [EC:3.2.1.18]; K12357
ENSBGRG00000001963(HOXA1)	HOX_1; homeobox protein HoxA/B/D1; K09301
ENSBGRG00000001968(ENSBGRG00000001968)	GST, gst; glutathione S-transferase [EC:2.5.1.18]; K00799
ENSBGRG00000001972(PDCD1)	PDCD1, PD1, CD279; programmed cell death protein 1; K06744
ENSBGRG00000001980(MOB3A)	MOB1, Mats; MOB kinase activator 1; K06685
ENSBGRG00000001982(SGO1)	SGOL1; shugoshin-like 1; K11580
ENSBGRG00000001984(DGKG)	dgkA, DGK; diacylglycerol kinase (ATP) [EC:2.7.1.107]; K00901
ENSBGRG00000001985(SELENBP1)	SELENBP1; methanethiol oxidase [EC:1.8.3.4]; K17285
ENSBGRG00000001992(ACER2)	ACER1_2, ASAH3; alkaline ceramidase [EC:3.5.1.23]; K01441; ACER3, YDC1; dihydroceramidase [EC:3.5.1.-]; K04711
ENSBGRG00000001998(RAD23B)	RAD23, HR23; UV excision repair protein RAD23; K10839
ENSBGRG00000002007(ELOVL6)	ELOVL6; elongation of very long chain fatty acids protein 6 [EC:2.3.1.199]; K10203
ENSBGRG00000002013(ENSBGRG00000002013)	RPB6, POLR2F; DNA-directed RNA polymerases I, II, and III subunit RPABC2; K03014
ENSBGRG00000002014(PITX1)	PITX2; paired-like homeodomain transcription factor 2; K04686
ENSBGRG00000002015(YJEFN3)	NDUFA13; NADH dehydrogenase (ubiquinone) 1 alpha subcomplex subunit 13; K11353
ENSBGRG00000002018(NDC1)	NDC1, TMEM48; nucleoporin NDC1; K14315
ENSBGRG00000002022(SLC24A2)	SLC24A1, NCKX1; solute carrier family 24 (sodium/potassium/calcium exchanger), member 1; K13749
ENSBGRG00000002023(ZNF596)	KRAB; KRAB domain-containing zinc finger protein; K09228
ENSBGRG00000002024(MKNK2)	MKNK, MNK; MAP kinase interacting serine/threonine kinase [EC:2.7.11.1]; K04372
ENSBGRG00000002025(EXTL3)	EXTL3; alpha-1,4-N-acetylglucosaminyltransferase EXTL3 [EC:2.4.1.223 2.4.1.224]; K02370
ENSBGRG00000002033(ENSBGRG00000002033)	SNRPG, SMG; small nuclear ribonucleoprotein G; K11099
ENSBGRG00000002035(KLF4)	KLF4; krueppel-like factor 4; K17846
ENSBGRG00000002046(ENSBGRG00000002046)	WBP11, NPWBP; WW domain-binding protein 11; K12866
ENSBGRG00000002053(PAX5)	PAX5; paired box protein 5; K09383
ENSBGRG00000002055(RASGRF2)	RASGRF1; Ras-specific guanine nucleotide-releasing factor 1; K04349; RASGRF2; Ras-specific guanine nucleotide-releasing factor 2; K12326; UTP15; U3 small nucleolar RNA-associated protein 15; K14549
ENSBGRG00000002058(HOXA9)	HOXA9; homeobox protein Hox-A9; K21950
ENSBGRG00000002071(CDC7)	CDC7; cell division control protein 7 [EC:2.7.11.1]; K02214
ENSBGRG00000002072(hoxA10)	HOXA10; homrobox protein Hox-A10; K17443
ENSBGRG00000002073(MACROH2A1)	COL13A; collagen type XIII alpha; K16617; H2A; histone H2A; K11251
ENSBGRG00000002074(MLLT3)	MLLT1_3, ENL, AF9; YEATS domain-containing protein 1/3; K15187
ENSBGRG00000002076(ENPEP)	ENPEP, CD249; glutamyl aminopeptidase [EC:3.4.11.7]; K11141; LNPEP; cystinyl aminopeptidase [EC:3.4.11.3]; K01257
ENSBGRG00000002077(HOXA11)	HOXA10; homrobox protein Hox-A10; K17443; HOXA11; homeobox protein Hox-A11; K21951
ENSBGRG00000002079(ENSBGRG00000002079)	GST, gst; glutathione S-transferase [EC:2.5.1.18]; K00799
ENSBGRG00000002082(RNF41)	RNF41, NRDP1; E3 ubiquitin-protein ligase NRDP1 [EC:2.3.2.27]; K11981
ENSBGRG00000002083(RAD54L)	RAD54L, RAD54; DNA repair and recombination protein RAD54 and RAD54-like protein [EC:3.6.4.-]; K10875
ENSBGRG00000002089(ATF6)	ATF6A; cyclic AMP-dependent transcription factor ATF-6 alpha; K09054
ENSBGRG00000002093(MGAM)	MGAM; maltase-glucoamylase [EC:3.2.1.20 3.2.1.3]; K12047; SI; sucrase-isomaltase [EC:3.2.1.48 3.2.1.10]; K01203
ENSBGRG00000002102(VWF)	MUC5B, MG1; mucin-5B; K13908; VWF; von Willebrand factor; K03900
ENSBGRG00000002106(CAV2)	CAV2; caveolin 2; K12958
ENSBGRG00000002110(PSMB4)	PSMB4; 20S proteasome subunit beta 7 [EC:3.4.25.1]; K02736
ENSBGRG00000002112(GSTM3)	GST, gst; glutathione S-transferase [EC:2.5.1.18]; K00799
ENSBGRG00000002133(KIF24)	KIF2_24, MCAK; kinesin family member 2/24; K10393
ENSBGRG00000002134(CAV1)	CAV1; caveolin 1; K06278; CAV3; caveolin 3; K12959
ENSBGRG00000002139(ENSBGRG00000002139)	TOB; protein Tob/BTG; K14443
ENSBGRG00000002140(ALG12)	ALG12; alpha-1,6-mannosyltransferase [EC:2.4.1.260]; K03847; VARS, valS; valyl-tRNA synthetase [EC:6.1.1.9]; K01873
ENSBGRG00000002143(HIBADH)	HIBADH, mmsB; 3-hydroxyisobutyrate dehydrogenase [EC:1.1.1.31]; K00020
ENSBGRG00000002146(CCDC39)	B3GALTL; UDP-glucose:O-linked fucose beta-1,3-glucosyltransferase [EC:2.4.1.-]; K13675
ENSBGRG00000002155(ENSBGRG00000002155)	GYPC, CD236; glycophorin C; K06576
ENSBGRG00000002159(PBX4)	PBX3; pre-B-cell leukemia transcription factor 3; K15610
ENSBGRG00000002160(LRP8)	LDLR; low-density lipoprotein receptor; K12473
ENSBGRG00000002161(POMGNT1)	POMGNT1; beta-1,2-N-acetylglucosaminyltransferase [EC:2.4.1.-]; K09666
ENSBGRG00000002164(CKMT2)	E2.7.3.2; creatine kinase [EC:2.7.3.2]; K00933
ENSBGRG00000002166(B4GALT4)	B4GALT4; beta-1,4-galactosyltransferase 4 [EC:2.4.1.90 2.4.1.275 2.4.1.-]; K07969
ENSBGRG00000002177(HACD4)	HACD, PHS1, PAS2; very-long-chain (3R)-3-hydroxyacyl-CoA dehydratase [EC:4.2.1.134]; K10703
ENSBGRG00000002181(STRAP)	STRAP, UNRIP; serine-threonine kinase receptor-associated protein; K13137
ENSBGRG00000002186(DNAJC10)	DNAJC10; DnaJ homolog subfamily C member 10 [EC:1.8.4.-]; K09530
ENSBGRG00000002190(PPAN)	P2RY11; P2Y purinoceptor 11; K08387
ENSBGRG00000002193(AHR)	AHR; aryl hydrocarbon receptor; K09093
ENSBGRG00000002194(ENSBGRG00000002194)	NOS1AP, CAPON; carboxyl-terminal PDZ ligand of neuronal nitric oxide synthase protein; K16513
ENSBGRG00000002205(CNTNAP5)	CNTNAP1; contactin associated protein 1; K07379; CNTNAP2; contactin associated protein-like 2; K07380
ENSBGRG00000002210(PTGFR)	PTGFR; prostaglandin F receptor; K04262
ENSBGRG00000002215(CPOX)	CPOX, hemF; coproporphyrinogen III oxidase [EC:1.3.3.3]; K00228
ENSBGRG00000002216(EPHA2)	EPHA2, ECK; Eph receptor A2 [EC:2.7.10.1]; K05103
ENSBGRG00000002218(ENSBGRG00000002218)	IFNB; interferon beta; K05415
ENSBGRG00000002219(ARNTL2)	ARNTL, BMAL1, CYC; aryl hydrocarbon receptor nuclear translocator-like protein 1; K02296
ENSBGRG00000002220(MET)	MET, HGFR; proto-oncogene tyrosine-protein kinase Met [EC:2.7.10.1]; K05099
ENSBGRG00000002223(ENSBGRG00000002223)	RP-L35Ae, RPL35A; large subunit ribosomal protein L35Ae; K02917
ENSBGRG00000002226(ACOT12)	E3.1.2.1, ACH1; acetyl-CoA hydrolase [EC:3.1.2.1]; K01067
ENSBGRG00000002227(LPAR2)	LPAR1, EDG2; lysophosphatidic acid receptor 1; K04289; LPAR2, EDG4; lysophosphatidic acid receptor 2; K04291
ENSBGRG00000002231(ENSBGRG00000002231)	IFNA; interferon alpha; K05414
ENSBGRG00000002237(PIM3)	PIM1; proto-oncogene serine/threonine-protein kinase Pim-1 [EC:2.7.11.1]; K04702
ENSBGRG00000002238(PITX2)	PITX2; paired-like homeodomain transcription factor 2; K04686
ENSBGRG00000002239(ENSBGRG00000002239)	IFNB; interferon beta; K05415
ENSBGRG00000002241(SEPTIN8)	SEPT6_8_11; septin 6/8/11; K16939
ENSBGRG00000002243(NUDT2)	NUDT2; bis(5'-nucleosidyl)-tetraphosphatase [EC:3.6.1.17]; K01518
ENSBGRG00000002244(DERA)	deoC, DERA; deoxyribose-phosphate aldolase [EC:4.1.2.4]; K01619
ENSBGRG00000002248(ENSBGRG00000002248)	IFNB; interferon beta; K05415
ENSBGRG00000002254(ENSBGRG00000002254)	NEUROG1; neurogenin 1; K09081; NEUROG3; neurogenin 3; K08028
ENSBGRG00000002259(ENSBGRG00000002259)	CGN; cingulin; K06102
ENSBGRG00000002261(ENSBGRG00000002261)	IFNB; interferon beta; K05415
ENSBGRG00000002264(ENSBGRG00000002264)	NEUROG1; neurogenin 1; K09081; NEUROG3; neurogenin 3; K08028
ENSBGRG00000002269(MYORG)	malZ; alpha-glucosidase [EC:3.2.1.20]; K01187
ENSBGRG00000002270(POGLUT1)	POGLUT1, RUMI, KTELC1; EGF-domain serine glucosyl/xylosyltransferase [EC:2.4.1.376 2.4.2.63]; K13667
ENSBGRG00000002271(ENSBGRG00000002271)	IFNB; interferon beta; K05415
ENSBGRG00000002272(RPL37A)	RP-L37Ae, RPL37A; large subunit ribosomal protein L37Ae; K02921
ENSBGRG00000002273(ST3GAL6)	SIAT10, ST3GAL6; neolactotetraosylceramide alpha-2,3-sialyltransferase (sialyltransferase 10) [EC:2.4.99.6]; K03792
ENSBGRG00000002275(P2RY11)	P2RY11; P2Y purinoceptor 11; K08387
ENSBGRG00000002284(CXCL14)	CXCL14, SCYB14; C-X-C motif chemokine 14; K10033
ENSBGRG00000002292(ENSBGRG00000002292)	RP-L18e, RPL18; large subunit ribosomal protein L18e; K02883
ENSBGRG00000002297(BAIAP2L2)	BAIAP2L1, IRTKS; BAI1-associated protein 2-like protein 1; K20127
ENSBGRG00000002301(ENSBGRG00000002301)	IFNB; interferon beta; K05415
ENSBGRG00000002307(ENSBGRG00000002307)	IFNA; interferon alpha; K05414; IFNW; interferon omega; K05440
ENSBGRG00000002308(EIF3G)	EIF3G; translation initiation factor 3 subunit G; K03248
ENSBGRG00000002310(CSF1)	CSF1, MCSF; macrophage colony-stimulating factor 1; K05453
ENSBGRG00000002311(CD80)	CD80; CD80 antigen; K05412
ENSBGRG00000002320(LIMCH1)	LMO7, FBXO20; F-box protein 20; K06084
ENSBGRG00000002322(P3R3URF)	PIK3R1_2_3; phosphoinositide-3-kinase regulatory subunit alpha/beta/delta; K02649
ENSBGRG00000002324(CLDN18)	CLDN; claudin; K06087
ENSBGRG00000002327(TTC14)	WIPI1_2, ATG18; autophagy-related protein 18; K17908
ENSBGRG00000002330(ENSBGRG00000002330)	IFNA; interferon alpha; K05414; IFNW; interferon omega; K05440
ENSBGRG00000002333(MGST1)	GST, gst; glutathione S-transferase [EC:2.5.1.18]; K00799
ENSBGRG00000002335(PLA1A)	PLA1A; phosphatidylserine sn-1 acylhydrolase [EC:3.1.1.111]; K13618
ENSBGRG00000002336(ENSBGRG00000002336)	IFNA; interferon alpha; K05414; IFNW; interferon omega; K05440
ENSBGRG00000002337(ETV5)	ETV1; ets translocation variant 1; K09431; ETV5; ets translocation variant 5; K15593
ENSBGRG00000002338(PIK3R3)	PIK3R1_2_3; phosphoinositide-3-kinase regulatory subunit alpha/beta/delta; K02649
ENSBGRG00000002343(ENSBGRG00000002343)	IFNA; interferon alpha; K05414; IFNW; interferon omega; K05440
ENSBGRG00000002349(ENSBGRG00000002349)	IFNA; interferon alpha; K05414
ENSBGRG00000002359(PLA2G6)	PLA2G6, IPLA2; calcium-independent phospholipase A2 [EC:3.1.1.4]; K16343
ENSBGRG00000002362(ENSBGRG00000002362)	IFNA; interferon alpha; K05414
ENSBGRG00000002367(ENSBGRG00000002367)	IFNA; interferon alpha; K05414; IFNW; interferon omega; K05440
ENSBGRG00000002368(ENSBGRG00000002368)	MGAM; maltase-glucoamylase [EC:3.2.1.20 3.2.1.3]; K12047
ENSBGRG00000002369(COX17)	COX17; cytochrome c oxidase assembly protein subunit 17; K02260
ENSBGRG00000002372(ENSBGRG00000002372)	PRSS1_2_3; trypsin [EC:3.4.21.4]; K01312
ENSBGRG00000002374(IL9)	IL9; interleukin 9; K05432
ENSBGRG00000002376(DAPP1)	DAPP1, BAM32; dual adapter for phosphotyrosine and 3-phosphotyrosine and 3-phosphoinositide; K12229
ENSBGRG00000002388(DNMT1)	DNMT1, dcm; DNA (cytosine-5)-methyltransferase 1 [EC:2.1.1.37]; K00558
ENSBGRG00000002391(ENSBGRG00000002391)	IFNA; interferon alpha; K05414; IFNW; interferon omega; K05440
ENSBGRG00000002392(ENSBGRG00000002392)	FBXL3; F-box and leucine-rich repeat protein 3; K10269
ENSBGRG00000002398(ENSBGRG00000002398)	IFNA; interferon alpha; K05414; IFNW; interferon omega; K05440
ENSBGRG00000002406(ENSBGRG00000002406)	MGAM; maltase-glucoamylase [EC:3.2.1.20 3.2.1.3]; K12047
ENSBGRG00000002407(ENSBGRG00000002407)	IFNA; interferon alpha; K05414; IFNW; interferon omega; K05440
ENSBGRG00000002408(FRZB)	SFRP4; secreted frizzled-related protein 4; K02185
ENSBGRG00000002413(ENSBGRG00000002413)	IFNA; interferon alpha; K05414
ENSBGRG00000002414(ATP2B1)	ATP2B; P-type Ca2+ transporter type 2B [EC:7.2.2.10]; K05850
ENSBGRG00000002421(KLHL9)	KLHL9_13; kelch-like protein 9/13; K10447
ENSBGRG00000002428(TMBIM6)	TMBIM6, BI1, TEGT; Bax inhibitor 1; K21889
ENSBGRG00000002429(AHCYL1)	E3.3.1.1, ahcY; adenosylhomocysteinase [EC:3.3.1.1]; K01251
ENSBGRG00000002432(NR1I2)	NR1H4, FXR; farnesoid X receptor; K08537
ENSBGRG00000002434(ENSBGRG00000002434)	IFNA; interferon alpha; K05414
ENSBGRG00000002435(CSNK1E)	CSNK1D; casein kinase 1, delta [EC:2.7.11.1]; K08959; CSNK1E; casein kinase 1, epsilon [EC:2.7.11.1]; K08960
ENSBGRG00000002439(ENSBGRG00000002439)	IFNA; interferon alpha; K05414; IFNW; interferon omega; K05440
ENSBGRG00000002442(ENSBGRG00000002442)	IFNA; interferon alpha; K05414; IFNW; interferon omega; K05440
ENSBGRG00000002443(TRA2B)	TRA2; transformer-2 protein; K12897
ENSBGRG00000002446(LAMTOR3)	LAMTOR3, MP1, MAP2K1IP1; ragulator complex protein LAMTOR3; K04370
ENSBGRG00000002447(ENSBGRG00000002447)	IFNA; interferon alpha; K05414; IFNW; interferon omega; K05440
ENSBGRG00000002450(ENSBGRG00000002450)	RP-L6e, RPL6; large subunit ribosomal protein L6e; K02934
ENSBGRG00000002451(ENSBGRG00000002451)	PEX5, PXR1; peroxin-5; K13342
ENSBGRG00000002455(ENSBGRG00000002455)	AHR; aryl hydrocarbon receptor; K09093
ENSBGRG00000002456(ENSBGRG00000002456)	IFNA; interferon alpha; K05414
ENSBGRG00000002457(FXN)	FXN; frataxin [EC:1.16.3.1]; K19054
ENSBGRG00000002458(MRPL4)	RP-L4, MRPL4, rplD; large subunit ribosomal protein L4; K02926
ENSBGRG00000002462(ENSBGRG00000002462)	IFNA; interferon alpha; K05414; IFNW; interferon omega; K05440
ENSBGRG00000002466(GSK3B)	GSK3A; glycogen synthase kinase 3 alpha [EC:2.7.11.26]; K08822; GSK3B; glycogen synthase kinase 3 beta [EC:2.7.11.26]; K03083
ENSBGRG00000002470(DNAJB14)	DNAJB12; DnaJ homolog subfamily B member 12; K09518
ENSBGRG00000002471(CYP27C1)	CYP24A1; vitamin D3 24-hydroxylase [EC:1.14.15.16]; K07436; CYP27A1; cholestanetriol 26-monooxygenase [EC:1.14.15.15]; K00488; CYP27B1; calcidiol 1-monooxygenase (25-hydroxyvitamin D3 1alpha-hydroxylase) [EC:1.14.15.18]; K07438; CYP27C1; all-trans-retinol 3,4-desaturase [EC:1.14.19.53]; K17951
ENSBGRG00000002472(ENSBGRG00000002472)	IFNA; interferon alpha; K05414; IFNW; interferon omega; K05440
ENSBGRG00000002476(ENSBGRG00000002476)	IFNA; interferon alpha; K05414; IFNW; interferon omega; K05440
ENSBGRG00000002480(SOX7)	SOX17; transcription factor SOX17 (SOX group F); K04495
ENSBGRG00000002483(FBXO25)	FBXO25_32; F-box protein 25/32; K10305
ENSBGRG00000002484(UAP1)	UAP1; UDP-N-acetylglucosamine/UDP-N-acetylgalactosamine diphosphorylase [EC:2.7.7.23 2.7.7.83]; K00972
ENSBGRG00000002486(XRCC5)	XRCC5, KU80, G22P2; ATP-dependent DNA helicase 2 subunit 2; K10885
ENSBGRG00000002488(KCNJ4)	KCNJ4, KIR2.3; potassium inwardly-rectifying channel subfamily J member 4; K04998; KCNJ6, KIR3.2; potassium inwardly-rectifying channel subfamily J member 6; K05000
ENSBGRG00000002491(ENSBGRG00000002491)	CS, gltA; citrate synthase [EC:2.3.3.1]; K01647
ENSBGRG00000002494(IGF2BP2)	IGF2BP1; insulin-like growth factor 2 mRNA-binding protein 1; K17391; RP-L21, MRPL21, rplU; large subunit ribosomal protein L21; K02888
ENSBGRG00000002496(ENSBGRG00000002496)	H2A; histone H2A; K11251
ENSBGRG00000002505(ENSBGRG00000002505)	IFNA; interferon alpha; K05414; IFNW; interferon omega; K05440
ENSBGRG00000002508(ENSBGRG00000002508)	GBP1_3_4_7; guanylate-binding protein 1/3/4/7; K20899; GBP2; guanylate-binding protein 2; K20897
ENSBGRG00000002509(ATG10)	ATG10L, ATG10; ubiquitin-like-conjugating enzyme ATG10; K17888
ENSBGRG00000002513(CNTFR)	CNTFR; ciliary neurotrophic factor receptor; K05059
ENSBGRG00000002514(KDELR3)	KDELR; ER lumen protein retaining receptor; K10949
ENSBGRG00000002515(CSAD)	CSAD; sulfinoalanine decarboxylase [EC:4.1.1.29]; K01594; E4.1.1.15, gadB, gadA, GAD; glutamate decarboxylase [EC:4.1.1.15]; K01580; GADL1, CSADC, ADC; sulfinoalanine decarboxylase / aspartate 1-decarboxylase [EC:4.1.1.29 4.1.1.11]; K18966
ENSBGRG00000002516(STAG1)	STAG1_2, SCC3, IRR1; cohesin complex subunit SA-1/2; K06671
ENSBGRG00000002519(PIP5K1B)	PIP5K; 1-phosphatidylinositol-4-phosphate 5-kinase [EC:2.7.1.68]; K00889
ENSBGRG00000002526(ERCC3)	ERCC3, XPB; DNA excision repair protein ERCC-3 [EC:3.6.4.12]; K10843
ENSBGRG00000002533(ENSBGRG00000002533)	mtaP, MTAP; 5'-methylthioadenosine phosphorylase [EC:2.4.2.28]; K00772
ENSBGRG00000002536(EPB41L4B)	EPB41L4B, EHM2, LULU2; band 4.1-like protein 4B; K21111
ENSBGRG00000002538(SMAD5)	SMAD1; mothers against decapentaplegic homolog 1; K04676; SMAD5; mothers against decapentaplegic homolog 5; K16790; SMAD9, SMAD8; mothers against decapentaplegic homolog 9; K16791
ENSBGRG00000002541(GPR156)	GABBR; gamma-aminobutyric acid type B receptor; K04615; GPR156, GABABL; gamma-aminobutyric acid type B receptor-like; K04617
ENSBGRG00000002552(ENSBGRG00000002552)	RP-S23e, RPS23; small subunit ribosomal protein S23e; K02973
ENSBGRG00000002555(ENSBGRG00000002555)	KLKB1; plasma kallikrein [EC:3.4.21.34]; K01324; PRSS1_2_3; trypsin [EC:3.4.21.4]; K01312
ENSBGRG00000002557(DDX17)	DDX5, DBP2; ATP-dependent RNA helicase DDX5/DBP2 [EC:3.6.4.13]; K12823
ENSBGRG00000002560(ENSBGRG00000002560)	CDKN2A, P16, INK4A; cyclin-dependent kinase inhibitor 2A; K06621; CDKN2B, P15, INK4B; cyclin-dependent kinase inhibitor 2B; K04685
ENSBGRG00000002562(RPP25L)	RPP25; ribonucleases P/MRP protein subunit RPP25 [EC:3.1.26.5]; K14525
ENSBGRG00000002563(KIF3A)	KIF3A; kinesin family member 3A; K10394
ENSBGRG00000002568(MAP3K2)	MAP3K2, MEKK2; mitogen-activated protein kinase kinase kinase 2 [EC:2.7.11.25]; K04420; MAP3K3, MEKK3; mitogen-activated protein kinase kinase kinase 3 [EC:2.7.11.25]; K04421
ENSBGRG00000002578(ENSBGRG00000002578)	TDH; threonine 3-dehydrogenase [EC:1.1.1.103]; K15789
ENSBGRG00000002581(ENSBGRG00000002581)	DCTN3; dynactin 3; K10425
ENSBGRG00000002582(PAN2)	PAN2; PAB-dependent poly(A)-specific ribonuclease subunit 2 [EC:3.1.13.4]; K12571
ENSBGRG00000002586(CRPPA)	ISPD; D-ribitol-5-phosphate cytidylyltransferase [EC:2.7.7.40]; K21031
ENSBGRG00000002594(GLI2)	CI; transcriptional activator cubitus interruptus; K16799; GLI1; zinc finger protein GLI1; K16797; GLI2; zinc finger protein GLI2; K16798; GLI3; zinc finger protein GLI3; K06230
ENSBGRG00000002605(ENSBGRG00000002605)	TRBV; T-cell receptor beta chain V region; K10785
ENSBGRG00000002608(UCHL1)	UCHL1; ubiquitin carboxyl-terminal hydrolase L1 [EC:3.4.19.12]; K05611
ENSBGRG00000002609(HSD17B7)	HSD17B7; 17beta-estradiol 17-dehydrogenase / 3beta-hydroxysteroid 3-dehydrogenase [EC:1.1.1.62 1.1.1.270]; K13373
ENSBGRG00000002612(ENSBGRG00000002612)	RP-L9, MRPL9, rplI; large subunit ribosomal protein L9; K02939
ENSBGRG00000002616(ENSBGRG00000002616)	TRBV; T-cell receptor beta chain V region; K10785
ENSBGRG00000002618(ENSBGRG00000002618)	RP-S24e, RPS24; small subunit ribosomal protein S24e; K02974
ENSBGRG00000002620(AQP2)	AQP2; aquaporin-2; K09865
ENSBGRG00000002624(BLK)	LCK; lymphocyte cell-specific protein tyrosine kinase [EC:2.7.10.2]; K05856
ENSBGRG00000002625(ENSBGRG00000002625)	ICAM1, CD54; intercellular adhesion molecule 1; K06490
ENSBGRG00000002626(ENSBGRG00000002626)	EEF1G; elongation factor 1-gamma; K03233
ENSBGRG00000002634(ENSBGRG00000002634)	PROC; protein C (activated) [EC:3.4.21.69]; K01344
ENSBGRG00000002635(RUNX1)	LZ; RUNX transcription factor Lozenge; K20214; RUNX1, AML1; runt-related transcription factor 1; K08367; RUNX3, AML2; runt-related transcription factor 3; K09279
ENSBGRG00000002637(ITGB7)	ITGB7; integrin beta 7; K06590
ENSBGRG00000002644(AQP5)	AQP4; aquaporin-4; K09866; AQP5; aquaporin-5; K09867
ENSBGRG00000002646(ENSBGRG00000002646)	TRBV; T-cell receptor beta chain V region; K10785
ENSBGRG00000002647(STAT2)	STAT1; signal transducer and activator of transcription 1; K11220; STAT2; signal transducer and activator of transcription 2; K11221; STAT3; signal transducer and activator of transcription 3; K04692
ENSBGRG00000002649(INHBB)	INHBA; inhibin beta A chain; K04667
ENSBGRG00000002651(ARID3C)	SIGMAR1; sigma non-opioid intracellular receptor; K20719
ENSBGRG00000002653(ENSBGRG00000002653)	COX6A; cytochrome c oxidase subunit 6a; K02266
ENSBGRG00000002658(IL4)	IL4; interleukin 4; K05430
ENSBGRG00000002659(RALB)	RALA; Ras-related protein Ral-A; K07834; RALB; Ras-related protein Ral-B; K07835
ENSBGRG00000002661(ENSBGRG00000002661)	TRBV; T-cell receptor beta chain V region; K10785
ENSBGRG00000002663(ELAVL2)	ELAVL1, HUR; ELAV-like protein 1; K13088
ENSBGRG00000002665(CREB5)	CREB5, CREBPA; cyclic AMP-responsive element-binding protein 5; K09047
ENSBGRG00000002673(ENSBGRG00000002673)	TRBV; T-cell receptor beta chain V region; K10785
ENSBGRG00000002675(GATA4)	GATA4; GATA-binding protein 4; K09183
ENSBGRG00000002680(SENP2)	SENP2, AXAM2; sentrin-specific protease 2 (axin associating molecule) [EC:3.4.22.68]; K03345
ENSBGRG00000002681(ENSBGRG00000002681)	RRAGC_D; Ras-related GTP-binding protein C/D; K16186
ENSBGRG00000002682(GALNT4)	GALNT; polypeptide N-acetylgalactosaminyltransferase [EC:2.4.1.41]; K00710
ENSBGRG00000002683(IL13)	IL13; interleukin 13; K05435
ENSBGRG00000002684(ENSBGRG00000002684)	SIGMAR1; sigma non-opioid intracellular receptor; K20719
ENSBGRG00000002685(ENSBGRG00000002685)	TRBV; T-cell receptor beta chain V region; K10785
ENSBGRG00000002699(ENSBGRG00000002699)	RRAGA_B; Ras-related GTP-binding protein A/B; K16185
ENSBGRG00000002707(ENSBGRG00000002707)	NDUFB4; NADH dehydrogenase (ubiquinone) 1 beta subcomplex subunit 4; K03960
ENSBGRG00000002711(DUSP6)	DUSP, MKP; dual specificity MAP kinase phosphatase [EC:3.1.3.16 3.1.3.48]; K04459; DUSP10; dual specificity phosphatase 10 [EC:3.1.3.16 3.1.3.48]; K20216; DUSP6; dual specificity phosphatase 6 [EC:3.1.3.16 3.1.3.48]; K21946
ENSBGRG00000002717(ENSBGRG00000002717)	VCAN, CSPG2; versican core protein; K06793
ENSBGRG00000002735(HGD)	HGD, hmgA; homogentisate 1,2-dioxygenase [EC:1.13.11.5]; K00451
ENSBGRG00000002736(PECR)	PECR; peroxisomal trans-2-enoyl-CoA reductase [EC:1.3.1.38]; K07753
ENSBGRG00000002737(ENSBGRG00000002737)	RP-L7Ae, RPL7A; large subunit ribosomal protein L7Ae; K02936
ENSBGRG00000002742(ENSBGRG00000002742)	TRBV; T-cell receptor beta chain V region; K10785
ENSBGRG00000002743(RARG)	RARA, NR1B1; retinoic acid receptor alpha; K08527; RARB, NR1B2; retinoic acid receptor beta; K08528
ENSBGRG00000002747(GALT)	galT, GALT; UDPglucose--hexose-1-phosphate uridylyltransferase [EC:2.7.7.12]; K00965
ENSBGRG00000002753(FDFT1)	FDFT1; farnesyl-diphosphate farnesyltransferase [EC:2.5.1.21]; K00801; NEIL2; endonuclease VIII-like 2 [EC:3.2.2.- 4.2.99.18]; K10568
ENSBGRG00000002755(SDHB)	SDHB, SDH2; succinate dehydrogenase (ubiquinone) iron-sulfur subunit [EC:1.3.5.1]; K00235
ENSBGRG00000002768(ASIC1)	ASIC1, ACCN2, BNAC2; acid-sensing ion channel 1; K04829; ASIC4, ACCN4, BNAC4; acid-sensing ion channel 4; K04831
ENSBGRG00000002771(RAD50)	RAD50; DNA repair protein RAD50 [EC:3.6.-.-]; K10866
ENSBGRG00000002777(KITLG)	KITLG; KIT ligand; K05461
ENSBGRG00000002778(CBR1)	CBR1; carbonyl reductase 1 [EC:1.1.1.184 1.1.1.189 1.1.1.197]; K00079; CBR3; carbonyl reductase 3 [EC:1.1.1.184]; K00084
ENSBGRG00000002783(RORC)	NR1F3, RORC; RAR-related orphan receptor gamma; K08534
ENSBGRG00000002792(ENSBGRG00000002792)	GBP1_3_4_7; guanylate-binding protein 1/3/4/7; K20899; GBP2; guanylate-binding protein 2; K20897
ENSBGRG00000002796(HDAC10)	HDAC10; histone deacetylase 10 [EC:3.5.1.98]; K18671; HDAC6; histone deacetylase 6 [EC:3.5.1.98]; K11407
ENSBGRG00000002797(ENSBGRG00000002797)	TRBV; T-cell receptor beta chain V region; K10785
ENSBGRG00000002800(AKR1A1)	AKR1A1, adh; alcohol dehydrogenase (NADP+) [EC:1.1.1.2]; K00002; AKR1B; aldehyde reductase [EC:1.1.1.21]; K00011
ENSBGRG00000002802(MAP3K13)	MAP3K12, MUK; mitogen-activated protein kinase kinase kinase 12 [EC:2.7.11.25]; K04423; MAP3K13, LZK; mitogen-activated protein kinase kinase kinase 13 [EC:2.7.11.25]; K04422
ENSBGRG00000002811(FN1)	FN1; fibronectin 1; K05717
ENSBGRG00000002814(MAGOH)	MAGOH; protein mago nashi; K12877
ENSBGRG00000002819(SLC5A8)	SLC5A6, SMVT; solute carrier family 5 (sodium-dependent multivitamin transporter), member 6; K14386
ENSBGRG00000002828(CHRNA9)	CHRNA10; nicotinic acetylcholine receptor alpha-10; K04811; CHRNA9; nicotinic acetylcholine receptor alpha-9; K04810
ENSBGRG00000002831(DOP1B)	IST1; vacuolar protein sorting-associated protein IST1; K19476
ENSBGRG00000002832(ENSBGRG00000002832)	PRDX1; peroxiredoxin 1 [EC:1.11.1.24]; K13279; PRDX2_4, ahpC; peroxiredoxin 2/4 [EC:1.11.1.24]; K03386
ENSBGRG00000002833(ITGAV)	ITGA5, CD49e; integrin alpha 5; K06484; ITGA8; integrin alpha 8; K06584; ITGAV, CD51; integrin alpha V; K06487
ENSBGRG00000002836(ENSBGRG00000002836)	QCR6, UQCRH; ubiquinol-cytochrome c reductase subunit 6; K00416
ENSBGRG00000002842(IL11RA)	IL11RA; interleukin 11 receptor alpha; K05056; galT, GALT; UDPglucose--hexose-1-phosphate uridylyltransferase [EC:2.7.7.12]; K00965
ENSBGRG00000002849(SMARCD1)	SMARCD; SWI/SNF-related matrix-associated actin-dependent regulator of chromatin subfamily D; K11650
ENSBGRG00000002850(GTF2E1)	TFIIE1, GTF2E1, TFA1, tfe; transcription initiation factor TFIIE subunit alpha; K03136
ENSBGRG00000002863(SCTR)	SCTR; secretin receptor; K04588
ENSBGRG00000002868(MMACHC)	MMACHC; cyanocobalamin reductase (cyanide-eliminating) / alkylcobalamin dealkylase [EC:1.16.1.6 2.5.1.151]; K14618
ENSBGRG00000002871(ESPL1)	ESP1; separase [EC:3.4.22.49]; K02365
ENSBGRG00000002882(WIPF3)	WIPF; WAS/WASL-interacting protein; K19475
ENSBGRG00000002883(PCCB)	PCCB, pccB; propionyl-CoA carboxylase beta chain [EC:6.4.1.3 2.1.3.15]; K01966
ENSBGRG00000002889(NIT2)	NIT2, yafV; omega-amidase [EC:3.5.1.3]; K13566
ENSBGRG00000002891(ENSBGRG00000002891)	COX7C; cytochrome c oxidase subunit 7c; K02272
ENSBGRG00000002892(CTSB)	CTSB; cathepsin B [EC:3.4.22.1]; K01363
ENSBGRG00000002893(ENSBGRG00000002893)	CCL27; C-C motif chemokine 27; K16598
ENSBGRG00000002894(ENSBGRG00000002894)	trxA; thioredoxin 1; K03671
ENSBGRG00000002896(ENSBGRG00000002896)	RNPS1; RNA-binding protein with serine-rich domain 1; K14325
ENSBGRG00000002904(ANO4)	ANO2, TMEM16B; anoctamin-2; K19497
ENSBGRG00000002905(ZNF354B)	KRAB; KRAB domain-containing zinc finger protein; K09228
ENSBGRG00000002912(ENSBGRG00000002912)	DNAL4; dynein light chain 4, axonemal; K10412
ENSBGRG00000002913(EHHADH)	EHHADH; enoyl-CoA hydratase / 3-hydroxyacyl-CoA dehydrogenase / 3,2-trans-enoyl-CoA isomerase [EC:4.2.1.17 1.1.1.35 5.3.3.8]; K07514; HADH; 3-hydroxyacyl-CoA dehydrogenase [EC:1.1.1.35]; K00022
ENSBGRG00000002914(ENSBGRG00000002914)	GBP1_3_4_7; guanylate-binding protein 1/3/4/7; K20899; GBP2; guanylate-binding protein 2; K20897
ENSBGRG00000002916(GPD1)	GPD1; glycerol-3-phosphate dehydrogenase (NAD+) [EC:1.1.1.8]; K00006
ENSBGRG00000002922(ENSBGRG00000002922)	TRBV; T-cell receptor beta chain V region; K10785
ENSBGRG00000002923(CCL19)	CCL19, ELC; C-C motif chemokine 19; K05512
ENSBGRG00000002927(ENSBGRG00000002927)	DBI, ACBP; diazepam-binding inhibitor (GABA receptor modulator, acyl-CoA-binding protein); K08762
ENSBGRG00000002930(MIP)	AQP4; aquaporin-4; K09866
ENSBGRG00000002935(SPRYD4)	TRIM18, MID1; midline 1 [EC:2.3.2.27]; K08285
ENSBGRG00000002936(ENSBGRG00000002936)	GBP1_3_4_7; guanylate-binding protein 1/3/4/7; K20899; GBP2; guanylate-binding protein 2; K20897
ENSBGRG00000002939(THEM4)	THEM4, CTMP; acyl-coenzyme A thioesterase THEM4 [EC:3.1.2.2]; K16339
ENSBGRG00000002941(CPT2)	CPT2; carnitine O-palmitoyltransferase 2 [EC:2.3.1.21]; K08766
ENSBGRG00000002947(COX14)	COX14; cytochrome c oxidase assembly factor 14; K18181
ENSBGRG00000002951(ENSBGRG00000002951)	NDUFA1; NADH dehydrogenase (ubiquinone) 1 alpha subcomplex subunit 1; K03945
ENSBGRG00000002952(CCL21)	CCL21, SLC; C-C motif chemokine 21; K16062
ENSBGRG00000002954(CERS5)	CERS1_2_3_4, LASS1_2_3_4; ceramide synthetase [EC:2.3.1.24]; K04710
ENSBGRG00000002957(ATIC)	purH; phosphoribosylaminoimidazolecarboxamide formyltransferase / IMP cyclohydrolase [EC:2.1.2.3 3.5.4.10]; K00602
ENSBGRG00000002965(ENSBGRG00000002965)	APOBEC3; C->U-editing enzyme APOBEC3 [EC:3.5.4.-]; K18750
ENSBGRG00000002966(GLS2)	glsA, GLS; glutaminase [EC:3.5.1.2]; K01425
ENSBGRG00000002967(ICAM3)	ICAM1, CD54; intercellular adhesion molecule 1; K06490; ICAM2, CD102; intercellular adhesion molecule 2; K06523; ICAM3, CD50; intercellular adhesion molecule 3; K06486
ENSBGRG00000002976(UBE2K)	HIP2, UBC1; ubiquitin-conjugating enzyme (huntingtin interacting protein 2) [EC:2.3.2.23]; K04649
ENSBGRG00000002980(SLC1A7)	SLC1A7, EAAT5; solute carrier family 1 (glutamate transporter), member 7; K05618
ENSBGRG00000002983(MUTYH)	mutY; A/G-specific adenine glycosylase [EC:3.2.2.31]; K03575
ENSBGRG00000002985(ENSBGRG00000002985)	COX4; cytochrome c oxidase subunit 4; K02263
ENSBGRG00000002991(ENSBGRG00000002991)	ATF4, CREB2; cyclic AMP-dependent transcription factor ATF-4; K04374
ENSBGRG00000002993(ENSBGRG00000002993)	APOBEC3; C->U-editing enzyme APOBEC3 [EC:3.5.4.-]; K18750
ENSBGRG00000003000(RASA1)	RASA1, RASGAP; Ras GTPase-activating protein 1; K04352
ENSBGRG00000003017(ENSBGRG00000003017)	GBP1_3_4_7; guanylate-binding protein 1/3/4/7; K20899; GBP2; guanylate-binding protein 2; K20897
ENSBGRG00000003021(APOBEC3Z3)	APOBEC3; C->U-editing enzyme APOBEC3 [EC:3.5.4.-]; K18750
ENSBGRG00000003022(WNT8A)	WNT8; wingless-type MMTV integration site family, member 8; K00714
ENSBGRG00000003023(WNT9A)	WNT9; wingless-type MMTV integration site family, member 9; K01064
ENSBGRG00000003025(TYK2)	TYK2; non-receptor tyrosine-protein kinase TYK2 [EC:2.7.10.2]; K11219
ENSBGRG00000003034(STEAP3)	STEAP3, TSAP6; metalloreductase STEAP3 [EC:1.16.1.-]; K10142
ENSBGRG00000003042(PDE3A)	PDE3A; cGMP-inhibited 3',5'-cyclic phosphodiesterase A [EC:3.1.4.17]; K19021; PDE3B; cGMP-inhibited 3',5'-cyclic phosphodiesterase B [EC:3.1.4.17]; K13296
ENSBGRG00000003044(ENSBGRG00000003044)	SAR1; GTP-binding protein SAR1 [EC:3.6.5.-]; K07953
ENSBGRG00000003052(ZSWIM2)	CALCRL; calcitonin receptor-like; K04577
ENSBGRG00000003053(SLC39A8)	SLC39A8, ZIP8; solute carrier family 39 (zinc transporter), member 8; K14714
ENSBGRG00000003054(ETV1)	ETV1; ets translocation variant 1; K09431; ETV5; ets translocation variant 5; K15593
ENSBGRG00000003056(ENSBGRG00000003056)	LAMTOR5, HBXIP; ragulator complex protein LAMTOR5; K16344
ENSBGRG00000003057(AAAS)	AAAS; aladin; K14320
ENSBGRG00000003058(EPHB3)	EPHA3, HEK, TYRO4; Eph receptor A3 [EC:2.7.10.1]; K05104; EPHA4, SEK, TYRO1; Eph receptor A4 [EC:2.7.10.1]; K05105; EPHA5, EHK1, TYRO4; Eph receptor A5 [EC:2.7.10.1]; K05106; EPHA7, EHK3, HEK11; EphA7 [EC:2.7.10.1]; K05108; EPHB1, ELK, NET; Eph receptor B1 [EC:2.7.10.1]; K05110; EPHB2, ERK, DRT; Eph receptor B2 [EC:2.7.10.1]; K05111; EPHB3, HEK2, ETK2; Eph receptor B3 [EC:2.7.10.1]; K05112; EPHB4…
ENSBGRG00000003060(GNE)	GNE; bifunctional UDP-N-acetylglucosamine 2-epimerase / N-acetylmannosamine kinase [EC:3.2.1.183 2.7.1.60]; K12409
ENSBGRG00000003065(AK5)	CMPK1, UMPK; UMP-CMP kinase [EC:2.7.4.14]; K13800; adk, AK; adenylate kinase [EC:2.7.4.3]; K00939
ENSBGRG00000003066(WNT3A)	WNT3; wingless-type MMTV integration site family, member 3; K00312
ENSBGRG00000003074(PPP2R3A)	PPP2R3; serine/threonine-protein phosphatase 2A regulatory subunit B''; K11583
ENSBGRG00000003083(ARF1)	ARF1_2; ADP-ribosylation factor 1/2; K07937; ARF3; ADP-ribosylation factor 3; K07938
ENSBGRG00000003086(ACTL6A)	ACTL6A, INO80K; actin-like protein 6A; K11340; ACTL6B; actin-like protein 6B; K11652
ENSBGRG00000003091(MARCO)	MARCO; macrophage receptor with collagenous structure; K13884
ENSBGRG00000003093(PDGFB)	PDGFA; platelet-derived growth factor subunit A; K04359; PDGFB; platelet-derived growth factor subunit B; K17386; VEGFC_D; vascular endothelial growth factor C/D; K05449
ENSBGRG00000003094(PBX1)	PBX1; pre-B-cell leukemia transcription factor 1; K09355; PBX3; pre-B-cell leukemia transcription factor 3; K15610
ENSBGRG00000003097(TFPI)	TFPI; tissue factor pathway inhibitor; K03909
ENSBGRG00000003111(CLDN14)	CLDN; claudin; K06087
ENSBGRG00000003112(TSPAN19)	KAI1, CD82, TSPAN27; CD82 antigen; K06509
ENSBGRG00000003114(SCP2)	SCP2, SCPX; sterol carrier protein 2 [EC:2.3.1.176]; K08764
ENSBGRG00000003115(EN1)	EN; homeobox protein engrailed; K09319
ENSBGRG00000003116(IRF1)	IRF1; interferon regulatory factor 1; K09444
ENSBGRG00000003117(AKR1D1)	AKR1D1; 3-oxo-5-beta-steroid 4-dehydrogenase [EC:1.3.1.3]; K00251
ENSBGRG00000003120(SIM2)	HLCS; biotin---protein ligase [EC:6.3.4.9 6.3.4.10 6.3.4.11 6.3.4.15]; K01942
ENSBGRG00000003124(ENSBGRG00000003124)	RP-L3e, RPL3; large subunit ribosomal protein L3e; K02925
ENSBGRG00000003125(PIGK)	PIGK; GPI-anchor transamidase subunit K; K05290
ENSBGRG00000003129(ENSBGRG00000003129)	CTSD; cathepsin D [EC:3.4.23.5]; K01379; PGA; pepsin A [EC:3.4.23.1]; K06002
ENSBGRG00000003140(CHRD)	CHRD; chordin; K04657
ENSBGRG00000003147(CREB3L2)	CREB3; cyclic AMP-responsive element-binding protein 3; K09048
ENSBGRG00000003150(EPHB1)	EPHA3, HEK, TYRO4; Eph receptor A3 [EC:2.7.10.1]; K05104; EPHA4, SEK, TYRO1; Eph receptor A4 [EC:2.7.10.1]; K05105; EPHA5, EHK1, TYRO4; Eph receptor A5 [EC:2.7.10.1]; K05106; EPHA7, EHK3, HEK11; EphA7 [EC:2.7.10.1]; K05108; EPHB1, ELK, NET; Eph receptor B1 [EC:2.7.10.1]; K05110; EPHB2, ERK, DRT; Eph receptor B2 [EC:2.7.10.1]; K05111; EPHB3, HEK2, ETK2; Eph receptor B3 [EC:2.7.10.1]; K05112; EPHB4…
ENSBGRG00000003152(CDC37)	CDC37; cell division cycle protein 37; K09554
ENSBGRG00000003158(KCNA10)	KCNA4, KV1.4; potassium voltage-gated channel Shaker-related subfamily A member 4; K04877
ENSBGRG00000003161(HLCS)	HLCS; biotin---protein ligase [EC:6.3.4.9 6.3.4.10 6.3.4.11 6.3.4.15]; K01942
ENSBGRG00000003166(KCNA2)	KCNA4, KV1.4; potassium voltage-gated channel Shaker-related subfamily A member 4; K04877
ENSBGRG00000003175(KCNA3)	KCNA4, KV1.4; potassium voltage-gated channel Shaker-related subfamily A member 4; K04877
ENSBGRG00000003178(SLC17A8)	SLC17A5; MFS transporter, ACS family, solute carrier family 17 (sodium-dependent inorganic phosphate cotransporter), member 5; K12301; SLC17A6_7_8; MFS transporter, ACS family, solute carrier family 17 (sodium-dependent inorganic phosphate cotransporter), member 6/7/8; K12302
ENSBGRG00000003179(CAMK2D)	CAMK2; calcium/calmodulin-dependent protein kinase (CaM kinase) II [EC:2.7.11.17]; K04515
ENSBGRG00000003188(LIAS)	lipA, LIAS, LIP1, LIP5; lipoyl synthase [EC:2.8.1.8]; K03644
ENSBGRG00000003191(SLC22A5)	SLC22A4_5, OCTN; MFS transporter, OCT family, solute carrier family 22 (organic cation transporter), member 4/5; K08202
ENSBGRG00000003193(ENSBGRG00000003193)	KCNMB3; potassium large conductance calcium-activated channel subfamily M beta member 3; K04939
ENSBGRG00000003196(ST6GALNAC5)	SIAT7E, ST6GalNAc V; N-acetylgalactosaminide alpha-2,6-sialyltransferase (sialyltransferase 7E) [EC:2.4.99.-]; K03375
ENSBGRG00000003201(ENSBGRG00000003201)	KCNMB3; potassium large conductance calcium-activated channel subfamily M beta member 3; K04939
ENSBGRG00000003207(ENSBGRG00000003207)	H3; histone H3; K11253
ENSBGRG00000003212(ST6GALNAC3)	SIAT7C, ST6GalNAc III; N-acetylgalactosaminide alpha-2,6-sialyltransferase (sialyltransferase 7C) [EC:2.4.99.-]; K03373; SIAT7D, ST6GalNAc IV; N-acetylgalactosaminide alpha-2,6-sialyltransferase (sialyltransferase 7D) [EC:2.4.99.7]; K03374; SIAT7E, ST6GalNAc V; N-acetylgalactosaminide alpha-2,6-sialyltransferase (sialyltransferase 7E) [EC:2.4.99.-]; K03375
ENSBGRG00000003214(MANBA)	E3.2.1.25, MANBA, manB; beta-mannosidase [EC:3.2.1.25]; K01192
ENSBGRG00000003216(ECHDC2)	AUH; methylglutaconyl-CoA hydratase [EC:4.2.1.18]; K05607
ENSBGRG00000003222(THPO)	THPO; thrombopoietin; K06854
ENSBGRG00000003224(SCIN)	GSN; gelsolin; K05768
ENSBGRG00000003234(UROD)	hemE, UROD; uroporphyrinogen decarboxylase [EC:4.1.1.37]; K01599
ENSBGRG00000003235(ENSBGRG00000003235)	dgkA, DGK; diacylglycerol kinase (ATP) [EC:2.7.1.107]; K00901
ENSBGRG00000003236(ENSBGRG00000003236)	CELA2; pancreatic elastase II [EC:3.4.21.71]; K01346; CELA3; pancreatic endopeptidase E [EC:3.4.21.70]; K01345
ENSBGRG00000003237(RXRG)	NR2B4, usp; nuclear receptor subfamily 2 group B member 4; K14030; RXRA, NR2B1; retinoid X receptor alpha; K08524; RXRB, NR2B2; retinoid X receptor beta; K08525; RXRG, NR2B3; retinoid X receptor gamma; K08526
ENSBGRG00000003241(PDE4A)	PDE4; cAMP-specific phosphodiesterase 4 [EC:3.1.4.53]; K13293
ENSBGRG00000003244(MUSK)	ROR1, NTRKR1; receptor tyrosine kinase-like orphan receptor 1 [EC:2.7.10.1]; K05122
ENSBGRG00000003245(PTPRS)	DOME; cytokine receptor domeless; K19599; PTPRF, LAR; receptor-type tyrosine-protein phosphatase F [EC:3.1.3.48]; K05695
ENSBGRG00000003255(ENSBGRG00000003255)	dgkA, DGK; diacylglycerol kinase (ATP) [EC:2.7.1.107]; K00901
ENSBGRG00000003258(TAB1)	MAP3K7IP1, TAB1; TAK1-binding protein 1; K04403
ENSBGRG00000003261(BARD1)	BARD1; BRCA1-associated RING domain protein 1; K10683
ENSBGRG00000003264(ZMAT3)	ZMAT3; zinc finger, matrin type 3; K10137
ENSBGRG00000003265(MAPK12)	P38; p38 MAP kinase [EC:2.7.11.24]; K04441
ENSBGRG00000003267(POLR2H)	RPB8, POLR2H; DNA-directed RNA polymerases I, II, and III subunit RPABC3; K03016
ENSBGRG00000003280(HCLS1)	CTTN, EMS1; cortactin; K06106
ENSBGRG00000003281(SP7)	AAAS; aladin; K14320
ENSBGRG00000003282(RABGGTB)	HEXA_B; hexosaminidase [EC:3.2.1.52]; K12373
ENSBGRG00000003292(RECK)	RECK, ST15; reversion-inducing-cysteine-rich protein with kazal motifs; K17461
ENSBGRG00000003295(MGST3)	GST, gst; glutathione S-transferase [EC:2.5.1.18]; K00799
ENSBGRG00000003297(WNT4)	WNT11; wingless-type MMTV integration site family, member 11; K01384; WNT4; wingless-type MMTV integration site family, member 4; K00408
ENSBGRG00000003298(SP1)	AMHR2; anti-mullerian hormone receptor type-2 [EC:2.7.11.30]; K04672; SP1; transcription factor Sp1; K04684
ENSBGRG00000003299(PYROXD1)	MRPS18B, MRPS18-2; small subunit ribosomal protein S18b, mitochondrial; K16174
ENSBGRG00000003301(ENSBGRG00000003301)	UBE2D, UBC4, UBC5; ubiquitin-conjugating enzyme E2 D [EC:2.3.2.23]; K06689
ENSBGRG00000003310(MGAT3)	MGAT3; beta-1,4-mannosyl-glycoprotein beta-1,4-N-acetylglucosaminyltransferase [EC:2.4.1.144]; K00737
ENSBGRG00000003311(ANAPC13)	APC13; anaphase-promoting complex subunit 13; K12456
ENSBGRG00000003312(ENSBGRG00000003312)	ALDH9A1; aldehyde dehydrogenase family 9 member A1 [EC:1.2.1.47 1.2.1.3]; K00149
ENSBGRG00000003313(CLCN2)	CLCN2; chloride channel 2; K05011
ENSBGRG00000003319(MAPK11)	P38; p38 MAP kinase [EC:2.7.11.24]; K04441
ENSBGRG00000003323(ATP5F1B)	ATPeF1B, ATP5B, ATP2; F-type H+-transporting ATPase subunit beta [EC:7.1.2.2]; K02133
ENSBGRG00000003324(ACADM)	ACADM, acd; acyl-CoA dehydrogenase [EC:1.3.8.7]; K00249
ENSBGRG00000003331(PLXNB2)	PLXNB; plexin B; K06821
ENSBGRG00000003333(P4HA2)	P4HA; prolyl 4-hydroxylase [EC:1.14.11.2]; K00472
ENSBGRG00000003338(ENSBGRG00000003338)	KLHL19, KEAP1, INRF2; kelch-like protein 19; K10456
ENSBGRG00000003340(PAX7)	PAX3_7; paired box protein 3/7; K09381; PAX6; paired box protein 6; K08031
ENSBGRG00000003343(S1PR5)	S1PR1, EDG1, CD363; sphingosine 1-phosphate receptor 1; K04288; S1PR5, EDG8; sphingosine 1-phosphate receptor 5; K04295
ENSBGRG00000003347(ENSBGRG00000003347)	ATF4, CREB2; cyclic AMP-dependent transcription factor ATF-4; K04374
ENSBGRG00000003348(COA7)	COA7, SELRC1, RESA1; cytochrome c oxidase assembly factor 7; K18180
ENSBGRG00000003356(RYK)	RYK; RYK receptor-like tyrosine kinase [EC:2.7.10.1]; K05128
ENSBGRG00000003364(ENSBGRG00000003364)	HTR5; 5-hydroxytryptamine receptor 5; K04161
ENSBGRG00000003372(KCNJ6)	KCNJ12_18, KIR2.2, KIR2.6; potassium inwardly-rectifying channel subfamily J member 12/18; K05005; KCNJ2, KIR2.1; potassium inwardly-rectifying channel subfamily J member 2; K04996; KCNJ4, KIR2.3; potassium inwardly-rectifying channel subfamily J member 4; K04998; KCNJ5, KIR3.4; potassium inwardly-rectifying channel subfamily J member 5; K04999; KCNJ6, KIR3.2; potassium inwardly-rectifying channe…
ENSBGRG00000003374(TAS1R2)	TAS1R1; taste receptor type 1 member 1; K04624; TAS1R2; taste receptor type 1 member 2; K04625
ENSBGRG00000003376(ENSBGRG00000003376)	CSF2, GMCSF; granulocyte-macrophage colony-stimulating factor; K05427
ENSBGRG00000003384(EPHA8)	EPHA8, EEK; Eph receptor A8 [EC:2.7.10.1]; K05109
ENSBGRG00000003386(PCBP2)	PCBP1; poly(rC)-binding protein 1; K12889; PCBP2; poly(rC)-binding protein 2; K13162
ENSBGRG00000003388(GPX7)	gpx, btuE, bsaA; glutathione peroxidase [EC:1.11.1.9]; K00432
ENSBGRG00000003390(IDNK)	E2.7.1.12, gntK, idnK; gluconokinase [EC:2.7.1.12]; K00851
ENSBGRG00000003393(CCNH)	CCNH; cyclin H; K06634
ENSBGRG00000003394(KCNJ15)	KCNJ10, KIR4.1; potassium inwardly-rectifying channel subfamily J member 10; K05003; KCNJ15, KIR4.2; potassium inwardly-rectifying channel subfamily J member 15; K05008
ENSBGRG00000003396(ATG4D)	ATG4; cysteine protease ATG4 [EC:3.4.22.-]; K08342
ENSBGRG00000003397(UCK2)	udk, UCK; uridine kinase [EC:2.7.1.48]; K00876
ENSBGRG00000003401(ENSBGRG00000003401)	PTGES3; cytosolic prostaglandin-E synthase [EC:5.3.99.3]; K15730
ENSBGRG00000003404(ALDH4A1)	E1.2.1.88; 1-pyrroline-5-carboxylate dehydrogenase [EC:1.2.1.88]; K00294
ENSBGRG00000003405(NOD1)	NOD1, CARD4; nucleotide-binding oligomerization domain-containing protein 1; K08727
ENSBGRG00000003406(CHIA)	E3.2.1.14; chitinase [EC:3.2.1.14]; K01183
ENSBGRG00000003409(UBQLN1)	UBQLN, DSK2; ubiquilin; K04523
ENSBGRG00000003415(ENSBGRG00000003415)	H2B; histone H2B; K11252
ENSBGRG00000003420(DPP10)	DPP4, CD26; dipeptidyl-peptidase 4 [EC:3.4.14.5]; K01278
ENSBGRG00000003421(H3-4)	H3; histone H3; K11253; H4; histone H4; K11254
ENSBGRG00000003422(C1QA)	C1QA; complement C1q subcomponent subunit A; K03986; C1QG; complement C1q subcomponent subunit C; K03988
ENSBGRG00000003424(ENSBGRG00000003424)	E3.2.1.14; chitinase [EC:3.2.1.14]; K01183
ENSBGRG00000003425(ENSBGRG00000003425)	OLFR; olfactory receptor; K04257
ENSBGRG00000003428(ENSBGRG00000003428)	OLFR; olfactory receptor; K04257
ENSBGRG00000003429(H2AW)	H2A; histone H2A; K11251
ENSBGRG00000003430(C1QC)	C1QA; complement C1q subcomponent subunit A; K03986; C1QG; complement C1q subcomponent subunit C; K03988
ENSBGRG00000003434(ENSBGRG00000003434)	OLFR; olfactory receptor; K04257
ENSBGRG00000003437(ENSBGRG00000003437)	IL3; interleukin 3; K04736
ENSBGRG00000003440(OR2S2)	OLFR; olfactory receptor; K04257
ENSBGRG00000003442(ERG)	ERG; transcriptional regulator ERG; K09435; FLI1; friend leukemia integration 1 transcription factor; K09436
ENSBGRG00000003451(C1QB)	C1QB; complement C1q subcomponent subunit B; K03987
ENSBGRG00000003460(ZNF454)	KRAB; KRAB domain-containing zinc finger protein; K09228
ENSBGRG00000003462(IPO8)	IPO7, RANBP7; importin-7; K20223
ENSBGRG00000003463(COL5A2)	COL1A; collagen type I alpha; K06236; COL2A; collagen type II alpha; K19719; COL3A; collagen type III alpha; K19720; COL5AS; collagen type V/XI/XXIV/XXVII, alpha; K19721
ENSBGRG00000003464(ENSBGRG00000003464)	OLFR; olfactory receptor; K04257
ENSBGRG00000003467(NUP205)	NUP205, NUP192; nuclear pore complex protein Nup205; K14310
ENSBGRG00000003468(CDC23)	APC8, CDC23; anaphase-promoting complex subunit 8; K03355
ENSBGRG00000003469(ENSBGRG00000003469)	OLFR; olfactory receptor; K04257
ENSBGRG00000003471(GGCT)	GGCT; gamma-glutamylcyclotransferase [EC:4.3.2.9]; K00682
ENSBGRG00000003472(ENSBGRG00000003472)	RP-S13e, RPS13; small subunit ribosomal protein S13e; K02953
ENSBGRG00000003473(EPHB2)	EPHA3, HEK, TYRO4; Eph receptor A3 [EC:2.7.10.1]; K05104; EPHA4, SEK, TYRO1; Eph receptor A4 [EC:2.7.10.1]; K05105; EPHA5, EHK1, TYRO4; Eph receptor A5 [EC:2.7.10.1]; K05106; EPHA7, EHK3, HEK11; EphA7 [EC:2.7.10.1]; K05108; EPHB1, ELK, NET; Eph receptor B1 [EC:2.7.10.1]; K05110; EPHB2, ERK, DRT; Eph receptor B2 [EC:2.7.10.1]; K05111; EPHB3, HEK2, ETK2; Eph receptor B3 [EC:2.7.10.1]; K05112; EPHB4…
ENSBGRG00000003474(ENSBGRG00000003474)	GBP1_3_4_7; guanylate-binding protein 1/3/4/7; K20899; GBP2; guanylate-binding protein 2; K20897
ENSBGRG00000003478(ENSBGRG00000003478)	OLFR; olfactory receptor; K04257
ENSBGRG00000003481(GRM6)	GRM1; metabotropic glutamate receptor 1; K04603; GRM2; metabotropic glutamate receptor 2; K04605; GRM4; metabotropic glutamate receptor 4; K04607; GRM5; metabotropic glutamate receptor 5; K04604; GRM6; metabotropic glutamate receptor 6; K04608
ENSBGRG00000003482(ENSBGRG00000003482)	LDH, ldh; L-lactate dehydrogenase [EC:1.1.1.27]; K00016
ENSBGRG00000003484(ENSBGRG00000003484)	OLFR; olfactory receptor; K04257
ENSBGRG00000003485(ENSBGRG00000003485)	ACSL, fadD; long-chain acyl-CoA synthetase [EC:6.2.1.3]; K01897
ENSBGRG00000003488(ENSBGRG00000003488)	OLFR; olfactory receptor; K04257
ENSBGRG00000003489(ENSBGRG00000003489)	GBP1_3_4_7; guanylate-binding protein 1/3/4/7; K20899; GBP2; guanylate-binding protein 2; K20897
ENSBGRG00000003490(ENSBGRG00000003490)	SGK196; glycoprotein-mannosyl O6-kinase [EC:2.7.1.183]; K17547
ENSBGRG00000003500(ENSBGRG00000003500)	OLFR; olfactory receptor; K04257
ENSBGRG00000003502(MAP3K12)	MAP3K12, MUK; mitogen-activated protein kinase kinase kinase 12 [EC:2.7.11.25]; K04423; MAP3K13, LZK; mitogen-activated protein kinase kinase kinase 13 [EC:2.7.11.25]; K04422
ENSBGRG00000003504(GARS1)	GARS, glyS1; glycyl-tRNA synthetase [EC:6.1.1.14]; K01880
ENSBGRG00000003508(ENSBGRG00000003508)	OLFR; olfactory receptor; K04257
ENSBGRG00000003509(POLR2D)	RPB4, POLR2D; DNA-directed RNA polymerase II subunit RPB4; K03012
ENSBGRG00000003514(ENSBGRG00000003514)	EGD2, NACA; nascent polypeptide-associated complex subunit alpha; K03626
ENSBGRG00000003523(ENSBGRG00000003523)	OLFR; olfactory receptor; K04257
ENSBGRG00000003524(KCNJ8)	KCNJ8, KIR6.1; potassium inwardly-rectifying channel subfamily J member 8; K05001
ENSBGRG00000003525(KYAT3)	CCBL; kynurenine---oxoglutarate transaminase / cysteine-S-conjugate beta-lyase / glutamine---phenylpyruvate transaminase [EC:2.6.1.7 4.4.1.13 2.6.1.64]; K00816
ENSBGRG00000003526(ZNF354C)	KRAB; KRAB domain-containing zinc finger protein; K09228
ENSBGRG00000003528(WDR75)	NAN1, UTP17, WDR75; NET1-associated nuclear protein 1 (U3 small nucleolar RNA-associated protein 17); K14552
ENSBGRG00000003531(UBR4)	UBR4, ZUBR1; E3 ubiquitin-protein ligase UBR4 [EC:2.3.2.27]; K10691
ENSBGRG00000003534(ACTR3)	ACTR3, ARP3; actin-related protein 3; K18584
ENSBGRG00000003538(CDKN2D)	CDKN2D, P19, INK4D; cyclin-dependent kinase inhibitor 2D; K06623
ENSBGRG00000003541(WNT2)	WNT11; wingless-type MMTV integration site family, member 11; K01384; WNT2; wingless-type MMTV integration site family, member 2; K00182; WNT7; wingless-type MMTV integration site family, member 7; K00572
ENSBGRG00000003542(PRIM1)	PRI1; DNA primase small subunit [EC:2.7.7.102]; K02684
ENSBGRG00000003543(ABCC9)	ABCC8, SUR1; ATP-binding cassette subfamily C (CFTR/MRP) member 8; K05032; ABCC9, SUR2; ATP-binding cassette subfamily C (CFTR/MRP) member 9; K05033
ENSBGRG00000003545(EIF2B3)	EIF2B3; translation initiation factor eIF-2B subunit gamma; K03241
ENSBGRG00000003548(PRPF38A)	PRPF38A; pre-mRNA-splicing factor 38A; K12849
ENSBGRG00000003550(CRHR2)	CRHR1; corticotropin releasing hormone receptor 1; K04578; CRHR2; corticotropin releasing hormone receptor 2; K04579
ENSBGRG00000003553(AP1M2)	AP1M; AP-1 complex subunit mu; K12393
ENSBGRG00000003560(SRPRB)	PEX14; peroxin-14; K13343; SRPRB, SRP102; signal recognition particle receptor subunit beta; K12272
ENSBGRG00000003562(MEF2C)	MEF2A; MADS-box transcription enhancer factor 2A; K09260; MEF2C; MADS-box transcription enhancer factor 2C; K04454
ENSBGRG00000003564(ENSBGRG00000003564)	E1.1.1.30, bdh; 3-hydroxybutyrate dehydrogenase [EC:1.1.1.30]; K00019; HSD17B6; 17beta-estradiol 17-dehydrogenase / all-trans-retinol dehydrogenase (NAD+) / 3alpha(17beta)-hydroxysteroid dehydrogenase (NAD+) [EC:1.1.1.62 1.1.1.105 1.1.1.239]; K13369; RDH16; retinol dehydrogenase 16 [EC:1.1.1.-]; K11154; RDH5; 11-cis-retinol dehydrogenase [EC:1.1.1.315]; K00061
ENSBGRG00000003565(OVGP1)	E3.2.1.14; chitinase [EC:3.2.1.14]; K01183
ENSBGRG00000003574(CNOT4)	CNOT4, NOT4, MOT2; CCR4-NOT transcription complex subunit 4 [EC:2.3.2.27]; K10643
ENSBGRG00000003578(NPFF)	NPFF; neuropeptide FF-amide peptide; K05247
ENSBGRG00000003582(ENSBGRG00000003582)	TFIIB, GTF2B, SUA7, tfb; transcription initiation factor TFIIB; K03124
ENSBGRG00000003586(ENSBGRG00000003586)	RP-L35, MRPL35, rpmI; large subunit ribosomal protein L35; K02916
ENSBGRG00000003589(ENSBGRG00000003589)	E1.1.1.30, bdh; 3-hydroxybutyrate dehydrogenase [EC:1.1.1.30]; K00019; HSD17B6; 17beta-estradiol 17-dehydrogenase / all-trans-retinol dehydrogenase (NAD+) / 3alpha(17beta)-hydroxysteroid dehydrogenase (NAD+) [EC:1.1.1.62 1.1.1.105 1.1.1.239]; K13369; RDH16; retinol dehydrogenase 16 [EC:1.1.1.-]; K11154; RDH5; 11-cis-retinol dehydrogenase [EC:1.1.1.315]; K00061
ENSBGRG00000003597(CMAS)	CMAS; N-acylneuraminate/3-deoxy-D-glycero-D-galacto-nononate cytidylyltransferase [EC:2.7.7.43 2.7.7.92]; K21749
ENSBGRG00000003604(ENSBGRG00000003604)	AP1B1; AP-1 complex subunit beta-1; K12392; AP2B1; AP-2 complex subunit beta-1; K11825
ENSBGRG00000003610(RFC1)	RFC1; replication factor C subunit 1; K10754
ENSBGRG00000003613(PBX3)	PBX1; pre-B-cell leukemia transcription factor 1; K09355; PBX3; pre-B-cell leukemia transcription factor 3; K15610
ENSBGRG00000003619(ACSS3)	ACSS3, prpE; propionyl-CoA synthetase [EC:6.2.1.17]; K01908
ENSBGRG00000003621(PTCH2)	PTCH1; patched 1; K06225; PTCH2; patched 2; K11101
ENSBGRG00000003623(NPAS2)	CLOCK, KAT13D; circadian locomoter output cycles kaput protein [EC:2.3.1.48]; K02223; NPAS2; neuronal PAS domain-containing protein 2; K09026
ENSBGRG00000003624(APH1B)	APH1; gamma-secretase subunit APH-1; K06172
ENSBGRG00000003628(NPR2)	ANPRA, NPR1; atrial natriuretic peptide receptor A [EC:4.6.1.2]; K12323; ANPRB, NPR2; atrial natriuretic peptide receptor B [EC:4.6.1.2]; K12324
ENSBGRG00000003629(CACNA1I)	CACNA1G, CAV3.1; voltage-dependent calcium channel T type alpha-1G; K04854; CACNA1H, CAV3.2; voltage-dependent calcium channel T type alpha-1H; K04855; CACNA1I, CAV3.3; voltage-dependent calcium channel T type alpha-1I; K04856
ENSBGRG00000003631(TIAM2)	TIAM1; T-lymphoma invasion and metastasis-inducing protein 1; K05731
ENSBGRG00000003634(BDH2)	E1.1.1.30, bdh; 3-hydroxybutyrate dehydrogenase [EC:1.1.1.30]; K00019
ENSBGRG00000003637(GNG10)	GNG10; guanine nucleotide-binding protein G(I)/G(S)/G(O) subunit gamma-10; K04545
ENSBGRG00000003640(ENSBGRG00000003640)	RP-L35e, RPL35; large subunit ribosomal protein L35e; K02918
ENSBGRG00000003642(ENSBGRG00000003642)	SLC23A1, SVCT1; solute carrier family 23 (nucleobase transporter), member 1; K14611
ENSBGRG00000003643(ST8SIA1)	SIAT8A; alpha-N-acetyl-neuraminate alpha-2,8-sialyltransferase (sialyltransferase 8A) [EC:2.4.99.8]; K03371; SIAT8E; alpha-N-acetyl-neuraminate alpha-2,8-sialyltransferase (sialyltransferase 8E) [EC:2.4.99.-]; K03369
ENSBGRG00000003645(SLC40A1)	SLC40A1, FPN1; solute carrier family 40 (iron-regulated transporter), member 1; K14685
ENSBGRG00000003646(ENSBGRG00000003646)	INMT, TEMT; methyltransferase [EC:2.1.1.49 2.1.1.96]; K00562; NNMT; nicotinamide N-methyltransferase [EC:2.1.1.1]; K00541
ENSBGRG00000003649(SLC44A2)	SLC44A2_4_5; solute carrier family 44 (choline transporter-like protein), member 2/4/5; K15377
ENSBGRG00000003650(ENSBGRG00000003650)	NDUFA2; NADH dehydrogenase (ubiquinone) 1 alpha subcomplex subunit 2; K03946
ENSBGRG00000003651(KDM1A)	KDM1A, AOF2, LSD1; [histone H3]-N6,N6-dimethyl-L-lysine4 FAD-dependent demethylase [EC:1.14.99.66]; K11450
ENSBGRG00000003657(SDR9C7)	E1.1.1.30, bdh; 3-hydroxybutyrate dehydrogenase [EC:1.1.1.30]; K00019; HSD17B6; 17beta-estradiol 17-dehydrogenase / all-trans-retinol dehydrogenase (NAD+) / 3alpha(17beta)-hydroxysteroid dehydrogenase (NAD+) [EC:1.1.1.62 1.1.1.105 1.1.1.239]; K13369; RDH16; retinol dehydrogenase 16 [EC:1.1.1.-]; K11154; RDH5; 11-cis-retinol dehydrogenase [EC:1.1.1.315]; K00061
ENSBGRG00000003658(SIM1)	HLCS; biotin---protein ligase [EC:6.3.4.9 6.3.4.10 6.3.4.11 6.3.4.15]; K01942
ENSBGRG00000003663(ENSBGRG00000003663)	SNRPB, SMB; small nuclear ribonucleoprotein B and B'; K11086
ENSBGRG00000003666(WEE1)	WEE1; wee1-like protein kinase [EC:2.7.11.1]; K06632
ENSBGRG00000003668(APOA1)	APOA1; apolipoprotein A-I; K08757
ENSBGRG00000003669(ENSBGRG00000003669)	RP-S18e, RPS18; small subunit ribosomal protein S18e; K02964
ENSBGRG00000003672(ENSBGRG00000003672)	DNAH; dynein heavy chain, axonemal; K10408
ENSBGRG00000003680(ENSBGRG00000003680)	RRAGC_D; Ras-related GTP-binding protein C/D; K16186
ENSBGRG00000003690(ENSBGRG00000003690)	OLFR; olfactory receptor; K04257
ENSBGRG00000003692(MINDY4)	AQP1; aquaporin-1; K09864
ENSBGRG00000003695(GALC)	GALC; galactosylceramidase [EC:3.2.1.46]; K01202
ENSBGRG00000003697(ENSBGRG00000003697)	SIAT8A; alpha-N-acetyl-neuraminate alpha-2,8-sialyltransferase (sialyltransferase 8A) [EC:2.4.99.8]; K03371; SIAT8E; alpha-N-acetyl-neuraminate alpha-2,8-sialyltransferase (sialyltransferase 8E) [EC:2.4.99.-]; K03369
ENSBGRG00000003711(RUFY1)	RUFY1, RABIP4; RUN and FYVE domain-containing protein 1; K12482
ENSBGRG00000003713(ENSBGRG00000003713)	NDUFC1; NADH dehydrogenase (ubiquinone) 1 subunit C1; K03967
ENSBGRG00000003715(RAB8B)	RAB8A, MEL; Ras-related protein Rab-8A; K07901; RAB8B; Ras-related protein Rab-8B; K07902
ENSBGRG00000003716(OXA1L)	yidC, spoIIIJ, OXA1, ccfA; YidC/Oxa1 family membrane protein insertase; K03217
ENSBGRG00000003718(APOC3)	APOC3; apolipoprotein C-III; K08759
ENSBGRG00000003719(ENSBGRG00000003719)	DNAH; dynein heavy chain, axonemal; K10408
ENSBGRG00000003727(UGCG)	UGCG; ceramide glucosyltransferase [EC:2.4.1.80]; K00720
ENSBGRG00000003733(CFTR)	CFTR, ABCC7; cystic fibrosis transmembrane conductance regulator [EC:5.6.1.6]; K05031
ENSBGRG00000003739(ETS2)	ETS1, pnt; C-ets-1; K02678; ETS2; C-ets-2; K21932
ENSBGRG00000003741(ENSBGRG00000003741)	USE1; unconventional SNARE in the endoplasmic reticulum protein 1; K08507
ENSBGRG00000003742(ENSBGRG00000003742)	POU5F; POU domain transcription factor, class 5; K09367
ENSBGRG00000003743(EIF4G1)	EIF4G; translation initiation factor 4G; K03260
ENSBGRG00000003747(SCAF8)	TIAM1; T-lymphoma invasion and metastasis-inducing protein 1; K05731
ENSBGRG00000003748(PGM2L1)	PGM2; phosphoglucomutase / phosphopentomutase [EC:5.4.2.2 5.4.2.7]; K15779; PGM2L1; glucose-1,6-bisphosphate synthase [EC:2.7.1.106]; K11809; pgm; phosphoglucomutase [EC:5.4.2.2]; K01835
ENSBGRG00000003751(MVB12B)	FAM125; ESCRT-I complex subunit MVB12; K12186
ENSBGRG00000003755(ENSBGRG00000003755)	FUNDC1; FUN14 domain-containing protein 1; K17986
ENSBGRG00000003756(SLC51B)	OSTBETA, OSTB, SLC51A2; organic solute transporter subunit beta; K14361
ENSBGRG00000003757(ENSBGRG00000003757)	TFIIF2, GTF2F2, TFG2; transcription initiation factor TFIIF subunit beta [EC:3.6.4.12]; K03139
ENSBGRG00000003759(MYF5)	MYF5; myogenic factor 5; K18484
ENSBGRG00000003769(SPATA2)	SPATA2; spermatogenesis-associated protein 2; K17595
ENSBGRG00000003770(SLC19A2)	SLC19A2_3, THTR; solute carrier family 19 (thiamine transporter), member 2/3; K14610
ENSBGRG00000003772(ENSBGRG00000003772)	RP-S27e, RPS27; small subunit ribosomal protein S27e; K02978
ENSBGRG00000003774(ENSBGRG00000003774)	E1.1.1.30, bdh; 3-hydroxybutyrate dehydrogenase [EC:1.1.1.30]; K00019; HSD17B6; 17beta-estradiol 17-dehydrogenase / all-trans-retinol dehydrogenase (NAD+) / 3alpha(17beta)-hydroxysteroid dehydrogenase (NAD+) [EC:1.1.1.62 1.1.1.105 1.1.1.239]; K13369; RDH16; retinol dehydrogenase 16 [EC:1.1.1.-]; K11154; RDH5; 11-cis-retinol dehydrogenase [EC:1.1.1.315]; K00061
ENSBGRG00000003775(PPID)	PPID, CYPD; peptidyl-prolyl isomerase D [EC:5.2.1.8]; K05864
ENSBGRG00000003777(SLC7A7)	SLC7A5, LAT1; solute carrier family 7 (L-type amino acid transporter), member 5; K13780; SLC7A7; solute carrier family 7 (L-type amino acid transporter), member 7; K13867
ENSBGRG00000003785(ENSBGRG00000003785)	DNAH; dynein heavy chain, axonemal; K10408
ENSBGRG00000003786(MYF6)	CIC; capicua transcriptional repressor; K20225; MYF5; myogenic factor 5; K18484
ENSBGRG00000003787(ATG14)	ATG14L, ATG14; beclin 1-associated autophagy-related key regulator; K17889
ENSBGRG00000003789(NCEH1)	NCEH1, AADACL1; neutral cholesterol ester hydrolase 1 [EC:3.1.1.-]; K14349
ENSBGRG00000003791(MTFMT)	MTFMT, fmt; methionyl-tRNA formyltransferase [EC:2.1.2.9]; K00604
ENSBGRG00000003796(APOA5)	APOA5; apolipoprotein A-V; K09025
ENSBGRG00000003798(ENSBGRG00000003798)	E1.1.1.30, bdh; 3-hydroxybutyrate dehydrogenase [EC:1.1.1.30]; K00019; HSD17B6; 17beta-estradiol 17-dehydrogenase / all-trans-retinol dehydrogenase (NAD+) / 3alpha(17beta)-hydroxysteroid dehydrogenase (NAD+) [EC:1.1.1.62 1.1.1.105 1.1.1.239]; K13369; RDH16; retinol dehydrogenase 16 [EC:1.1.1.-]; K11154; RDH5; 11-cis-retinol dehydrogenase [EC:1.1.1.315]; K00061
ENSBGRG00000003799(BIVM)	ERCC5, XPG, RAD2; DNA excision repair protein ERCC-5; K10846
ENSBGRG00000003801(ERBB4)	EGFR, ERBB1; epidermal growth factor receptor [EC:2.7.10.1]; K04361; ERBB2, HER2, CD340; receptor tyrosine-protein kinase erbB-2 [EC:2.7.10.1]; K05083; ERBB3, HER3; receptor tyrosine-protein kinase erbB-3 [EC:2.7.10.1]; K05084; ERBB4, HER4; receptor tyrosine-protein kinase erbB-4 [EC:2.7.10.1]; K05085
ENSBGRG00000003802(GBA2)	GBA2; non-lysosomal glucosylceramidase [EC:3.2.1.45]; K17108
ENSBGRG00000003803(RPL24)	RP-L24e, RPL24; large subunit ribosomal protein L24e; K02896
ENSBGRG00000003805(GRIK2)	GRIK1; glutamate receptor, ionotropic kainate 1; K05201; GRIK2; glutamate receptor, ionotropic kainate 2; K05202; GRIK3; glutamate receptor, ionotropic kainate 3; K05203
ENSBGRG00000003809(DARS2)	DARS2, aspS; aspartyl-tRNA synthetase [EC:6.1.1.12]; K01876; KIF23; kinesin family member 23; K17387
ENSBGRG00000003810(ENSBGRG00000003810)	ADGRB1, BAI1; adhesion G protein-coupled receptor B1; K04596
ENSBGRG00000003812(UGGT1)	HUGT; UDP-glucose:glycoprotein glucosyltransferase [EC:2.4.1.-]; K11718
ENSBGRG00000003813(ENSBGRG00000003813)	RP-L44e, RPL44; large subunit ribosomal protein L44e; K02929
ENSBGRG00000003814(P4HB)	PDIA1, P4HB; protein disulfide-isomerase A1 [EC:5.3.4.1]; K09580
ENSBGRG00000003819(ENSBGRG00000003819)	HOXA11; homeobox protein Hox-A11; K21951
ENSBGRG00000003821(UBE3A)	UBE3A, E6AP; ubiquitin-protein ligase E3 A [EC:2.3.2.26]; K10587
ENSBGRG00000003823(P4HA3)	P4HA; prolyl 4-hydroxylase [EC:1.14.11.2]; K00472
ENSBGRG00000003825(PLK3)	PLK3, CNK; polo-like kinase 3 [EC:2.7.11.21]; K08862
ENSBGRG00000003827(LBR)	LBR; Delta14-sterol reductase (lamin-B receptor) [EC:1.3.1.70]; K19532; TM7SF2, ERG24; Delta14-sterol reductase [EC:1.3.1.70]; K00222
ENSBGRG00000003833(ZPR1)	APOA5; apolipoprotein A-V; K09025
ENSBGRG00000003836(ENSBGRG00000003836)	OLFR; olfactory receptor; K04257
ENSBGRG00000003838(F5)	F5; coagulation factor V (labile factor); K03902
ENSBGRG00000003840(TNFSF10)	TNFSF10, TRAIL, CD253; tumor necrosis factor ligand superfamily member 10; K04721
ENSBGRG00000003843(CREB3)	CREB3; cyclic AMP-responsive element-binding protein 3; K09048
ENSBGRG00000003844(ENSBGRG00000003844)	E1.1.1.30, bdh; 3-hydroxybutyrate dehydrogenase [EC:1.1.1.30]; K00019; HSD17B6; 17beta-estradiol 17-dehydrogenase / all-trans-retinol dehydrogenase (NAD+) / 3alpha(17beta)-hydroxysteroid dehydrogenase (NAD+) [EC:1.1.1.62 1.1.1.105 1.1.1.239]; K13369; RDH16; retinol dehydrogenase 16 [EC:1.1.1.-]; K11154; RDH5; 11-cis-retinol dehydrogenase [EC:1.1.1.315]; K00061
ENSBGRG00000003847(BCKDHB)	BCKDHB, bkdA2; 2-oxoisovalerate dehydrogenase E1 component beta subunit [EC:1.2.4.4]; K00167
ENSBGRG00000003851(HS2ST1)	HS2ST1; heparan sulfate 2-O-sulfotransferase HS2ST1 [EC:2.8.2.-]; K02513
ENSBGRG00000003859(SNAI1)	SNAI1; snail 1; K05707
ENSBGRG00000003861(ARHGDIA)	ARHGDI, RHOGDI; Rho GDP-dissociation inhibitor; K12462
ENSBGRG00000003864(HOXC10)	HOXD10; homrobox protein Hox-D10; K09295
ENSBGRG00000003866(PIK3R4)	PIK3R4, VPS15; phosphoinositide-3-kinase, regulatory subunit 4 [EC:2.7.11.1]; K08333
ENSBGRG00000003867(FNIP1)	FNIP1; folliculin-interacting protein 1; K20400; FNIP2; folliculin-interacting protein 2; K20401
ENSBGRG00000003873(ILK)	ILK; integrin-linked kinase [EC:2.7.11.1]; K06272
ENSBGRG00000003877(ATF1)	ATF1; activating transcription factor 1; K09053
ENSBGRG00000003878(SPG21)	SPG21; maspardin; K19367
ENSBGRG00000003880(ENSBGRG00000003880)	NDUFA4; NADH dehydrogenase (ubiquinone) 1 alpha subcomplex subunit 4; K03948
ENSBGRG00000003884(GHSR)	GHSR; growth hormone secretagogue receptor; K04284
ENSBGRG00000003892(ENSBGRG00000003892)	TMEM189; plasmanylethanolamine desaturase [EC:1.14.19.77]; K20656; UBE2V; ubiquitin-conjugating enzyme E2 variant; K10704
ENSBGRG00000003893(COL6A6)	COL1A; collagen type I alpha; K06236; COL3A; collagen type III alpha; K19720; COL6A; collagen type VI alpha; K06238
ENSBGRG00000003896(RPS8)	RP-S8e, RPS8; small subunit ribosomal protein S8e; K02995
ENSBGRG00000003898(ENSBGRG00000003898)	EGD1, BTF3; nascent polypeptide-associated complex subunit beta; K01527
ENSBGRG00000003900(TLN1)	TLN; talin; K06271
ENSBGRG00000003901(TTK)	TTK, MPS1; serine/threonine-protein kinase TTK/MPS1 [EC:2.7.12.1]; K08866
ENSBGRG00000003902(ENSBGRG00000003902)	RP-L31e, RPL31; large subunit ribosomal protein L31e; K02910
ENSBGRG00000003905(KDM3B)	JMJD1C; jumonji domain-containing protein 1C [EC:1.14.11.-]; K11449; KDM3; [histone H3]-dimethyl-L-lysine9 demethylase [EC:1.14.11.65]; K15601
ENSBGRG00000003921(ALYREF)	THOC4, ALY; THO complex subunit 4; K12881
ENSBGRG00000003931(KLC1)	KLC; kinesin light chain; K10407
ENSBGRG00000003935(ATP5PB)	ATPeF0B, ATP5F1, ATP4; F-type H+-transporting ATPase subunit b; K02127
ENSBGRG00000003936(ENSBGRG00000003936)	ERCC5, XPG, RAD2; DNA excision repair protein ERCC-5; K10846
ENSBGRG00000003940(GABRB3)	GABRB; gamma-aminobutyric acid receptor subunit beta; K05181; GABRQ; gamma-aminobutyric acid receptor subunit theta; K05192
ENSBGRG00000003949(ENSBGRG00000003949)	TF; transferrin; K14736
ENSBGRG00000003951(AQP1)	AQP1; aquaporin-1; K09864; AQP4; aquaporin-4; K09866
ENSBGRG00000003955(ENSBGRG00000003955)	AP1S1_2; AP-1 complex subunit sigma 1/2; K12394
ENSBGRG00000003956(COL6A5)	COL6A; collagen type VI alpha; K06238
ENSBGRG00000003957(ENSBGRG00000003957)	HTR1; 5-hydroxytryptamine receptor 1; K04153
ENSBGRG00000003959(KMT5A)	SETD8; [histone H4]-lysine20 N-methyltransferase SETD8 [EC:2.1.1.361]; K11428
ENSBGRG00000003960(ENAH)	ENAH, MENA; enabled; K05746
ENSBGRG00000003963(ENSBGRG00000003963)	COX7A; cytochrome c oxidase subunit 7a; K02270
ENSBGRG00000003965(ENSBGRG00000003965)	TAC2_3; tachykinin 2/3; K05240
ENSBGRG00000003968(ENSBGRG00000003968)	NKX2-2; homeobox protein Nkx-2.2; K08029
ENSBGRG00000003971(GPX2)	gpx, btuE, bsaA; glutathione peroxidase [EC:1.11.1.9]; K00432
ENSBGRG00000003974(LMO7)	LMO7, FBXO20; F-box protein 20; K06084
ENSBGRG00000003979(ENSBGRG00000003979)	TPM1; tropomyosin 1; K10373; TPM2; tropomyosin 2; K10374; TPM3; tropomyosin 3; K09290; TPM4; tropomyosin 4; K10375
ENSBGRG00000003980(TXNDC12)	TXNDC12; protein-disulfide reductase (glutathione) [EC:1.8.4.2]; K05360
ENSBGRG00000003983(ENSBGRG00000003983)	OLFR; olfactory receptor; K04257
ENSBGRG00000003987(CNKSR3)	CNKSR2, CNK2, KSR2; connector enhancer of kinase suppressor of Ras 2; K17536
ENSBGRG00000003997(PEDS1)	TMEM189; plasmanylethanolamine desaturase [EC:1.14.19.77]; K20656; UBE2V; ubiquitin-conjugating enzyme E2 variant; K10704
ENSBGRG00000004004(ENSBGRG00000004004)	CALD1; caldesmon; K12327
ENSBGRG00000004008(NPB)	NPB; preproneuropeptide B; K05267
ENSBGRG00000004010(MMP14)	MMP14; matrix metalloproteinase-14 (membrane-inserted) [EC:3.4.24.80]; K07763; MMP15; matrix metalloproteinase-15 (membrane-inserted) [EC:3.4.24.-]; K07995; MMP16; matrix metalloproteinase-16 (membrane-inserted) [EC:3.4.24.-]; K07996; MMP17; matrix metalloproteinase-17 (membrane-inserted) [EC:3.4.24.-]; K07997; MMP24; matrix metalloproteinase-24 (membrane-inserted) [EC:3.4.24.-]; K08002; MMP25; m…
ENSBGRG00000004011(ENSBGRG00000004011)	OLFR; olfactory receptor; K04257
ENSBGRG00000004014(PTGER2)	PTGDR; prostaglandin D2 receptor; K04332; PTGER2; prostaglandin E receptor 2; K04259
ENSBGRG00000004017(TBPL2)	TBP, tbp; transcription initiation factor TFIID TATA-box-binding protein; K03120
ENSBGRG00000004025(SLC10A2)	SLC10A2, ASBT; solute carrier family 10 (sodium/bile acid cotransporter), member 2; K14342
ENSBGRG00000004027(ENSBGRG00000004027)	OLFR; olfactory receptor; K04257
ENSBGRG00000004028(SMUG1)	SMUG1; single-strand selective monofunctional uracil DNA glycosylase [EC:3.2.2.-]; K10800
ENSBGRG00000004043(HNRNPK)	B4GALT7; xylosylprotein 4-beta-galactosyltransferase [EC:2.4.1.133]; K00733; HNRNPK; heterogeneous nuclear ribonucleoprotein K; K12886
ENSBGRG00000004046(ENSBGRG00000004046)	OLFR; olfactory receptor; K04257
ENSBGRG00000004047(MYO1A)	MYO1; myosin I; K10356
ENSBGRG00000004049(GHRHR)	GHRHR; growth hormone releasing hormone receptor; K04584
ENSBGRG00000004060(BMP10)	GDF2, BMP9; growth differentiation factor 2; K05503
ENSBGRG00000004061(KIF2C)	KIF2_24, MCAK; kinesin family member 2/24; K10393
ENSBGRG00000004062(SERPINC1)	SERPINB; serpin B; K13963; SERPINC1, AT3; antithrombin III; K03911
ENSBGRG00000004063(ABHD2)	CECR1, ADA2; adenosine deaminase CECR1 [EC:3.5.4.4]; K19572
ENSBGRG00000004069(GABRA5)	GABRA; gamma-aminobutyric acid receptor subunit alpha; K05175
ENSBGRG00000004071(SH3GLB1)	SH3GLB1; endophilin-B1; K11248; SH3GLB2; endophilin-B2; K21269
ENSBGRG00000004076(ENSBGRG00000004076)	EEF1A; elongation factor 1-alpha; K03231
ENSBGRG00000004077(ENSBGRG00000004077)	COX17; cytochrome c oxidase assembly protein subunit 17; K02260
ENSBGRG00000004078(ENSBGRG00000004078)	OLFR; olfactory receptor; K04257
ENSBGRG00000004079(TPM2)	TPM1; tropomyosin 1; K10373; TPM2; tropomyosin 2; K10374; TPM3; tropomyosin 3; K09290; TPM4; tropomyosin 4; K10375
ENSBGRG00000004082(HNRNPA1)	HNRNPA1_3; heterogeneous nuclear ribonucleoprotein A1/A3; K12741; HNRNPA2B1; heterogeneous nuclear ribonucleoprotein A2/B1; K13158; MSI; RNA-binding protein Musashi; K14411
ENSBGRG00000004084(HS6ST1)	HS6ST1; heparan sulfate 6-O-sulfotransferase HS6ST1 [EC:2.8.2.-]; K02514; HS6ST3; heparan sulfate 6-O-sulfotransferase HS6ST3 [EC:2.8.2.-]; K08103
ENSBGRG00000004087(EFNB2)	EFNB; ephrin-B; K05463
ENSBGRG00000004091(CEBPB)	CEBPB; CCAAT/enhancer binding protein (C/EBP), beta; K10048; CEBPE; CCAAT/enhancer binding protein (C/EBP), epsilon; K10051
ENSBGRG00000004092(FNTB)	FNTB; protein farnesyltransferase subunit beta [EC:2.5.1.58]; K05954
ENSBGRG00000004093(ENSBGRG00000004093)	OLFR; olfactory receptor; K04257
ENSBGRG00000004094(EGR1)	EGR1; early growth response protein 1; K09203; EGR3; early growth response protein 3; K12497
ENSBGRG00000004095(ARSJ)	ARSB; arylsulfatase B [EC:3.1.6.12]; K01135
ENSBGRG00000004102(STK3)	STK3, MST2; serine/threonine kinase 3; K04412; STK4, MST1; serine/threonine kinase 4; K04411
ENSBGRG00000004107(SMARCA2)	SMARCA2_4; SWI/SNF-related matrix-associated actin-dependent regulator of chromatin subfamily A member 2/4 [EC:3.6.4.-]; K11647
ENSBGRG00000004109(OR5J2)	OLFR; olfactory receptor; K04257
ENSBGRG00000004110(ENSBGRG00000004110)	ATPeF0A, MTATP6, ATP6; F-type H+-transporting ATPase subunit a; K02126
ENSBGRG00000004113(ZNF436)	KRAB; KRAB domain-containing zinc finger protein; K09228
ENSBGRG00000004114(ELOVL4)	ELOVL4; elongation of very long chain fatty acids protein 4 [EC:2.3.1.199]; K10249
ENSBGRG00000004116(ENSBGRG00000004116)	PCBD, phhB; 4a-hydroxytetrahydrobiopterin dehydratase [EC:4.2.1.96]; K01724
ENSBGRG00000004123(ETF1)	ETF1, ERF1; peptide chain release factor subunit 1; K03265
ENSBGRG00000004125(TAF10)	TAF10; transcription initiation factor TFIID subunit 10; K03134; idi, IDI; isopentenyl-diphosphate Delta-isomerase [EC:5.3.3.2]; K01823
ENSBGRG00000004126(PTPN1)	PTPN1, PTP1B; tyrosine-protein phosphatase non-receptor type 1 [EC:3.1.3.48]; K05696; PTPN2, PTPT; tyrosine-protein phosphatase non-receptor type 2 [EC:3.1.3.48]; K18026
ENSBGRG00000004138(TMIGD3)	ADORA3; adenosine receptor A3; K04268
ENSBGRG00000004143(TACR3)	TACR1; tachykinin receptor 1; K04222; TACR2; tachykinin receptor 2; K04223; TACR3; tachykinin receptor 3; K04224
ENSBGRG00000004149(PTBP3)	RXRA, NR2B1; retinoid X receptor alpha; K08524
ENSBGRG00000004160(ADM)	ADM; adrenomedullin; K12333
ENSBGRG00000004162(ENSBGRG00000004162)	BPGM; bisphosphoglycerate/phosphoglycerate mutase [EC:5.4.2.4 5.4.2.11]; K01837
ENSBGRG00000004165(B3GALT2)	B3GALT2; beta-1,3-galactosyltransferase 2 [EC:2.4.1.86]; K07820
ENSBGRG00000004167(NFE2)	NFE2L2, NRF2; nuclear factor erythroid 2-related factor 2; K05638
ENSBGRG00000004168(ENSBGRG00000004168)	RP-S27Ae, RPS27A, UBA80; ubiquitin-small subunit ribosomal protein S27Ae; K02977
ENSBGRG00000004171(SRP9)	SRP9; signal recognition particle subunit SRP9; K03109
ENSBGRG00000004174(CANX)	CANX; calnexin; K08054
ENSBGRG00000004181(ENSBGRG00000004181)	OLFR; olfactory receptor; K04257
ENSBGRG00000004185(SIRT7)	SIRT6, SIR2L6; NAD+-dependent protein deacetylase sirtuin 6 [EC:2.3.1.286]; K11416; SIRT7, SIR2L7; NAD+-dependent protein deacetylase sirtuin 7 [EC:2.3.1.286]; K11417
ENSBGRG00000004190(ERO1A)	ERO1L; ERO1-like protein alpha [EC:1.8.4.-]; K10950; ERO1LB; ERO1-like protein beta [EC:1.8.4.-]; K10976
ENSBGRG00000004194(ENSBGRG00000004194)	XRCC3; DNA-repair protein XRCC3; K10880
ENSBGRG00000004195(EIF3H)	EIF3H; translation initiation factor 3 subunit H; K03247
ENSBGRG00000004203(SEMA7A)	SEMA7, CD108; semaphorin 7; K06529
ENSBGRG00000004205(TPP1)	TPP1, CLN2; tripeptidyl-peptidase I [EC:3.4.14.9]; K01279
ENSBGRG00000004210(NFKBIZ)	NFKBIZ; NF-kappa-B inhibitor zeta; K14242
ENSBGRG00000004213(CA9)	CA; carbonic anhydrase [EC:4.2.1.1]; K01672
ENSBGRG00000004215(CADM1)	CADM1, IGSF4, NECL2, TSLC1; cell adhesion molecule 1; K06781
ENSBGRG00000004218(NDST4)	NDST1; heparan sulfate N-deacetylase/N-sulfotransferase NDST1 [EC:3.1.1.- 2.8.2.-]; K02576; NDST2; heparan sulfate N-deacetylase/N-sulfotransferase NDST2 [EC:3.1.1.- 2.8.2.-]; K02577; NDST3; heparan sulfate N-deacetylase/N-sulfotransferase NDST3 [EC:3.1.1.- 2.8.2.-]; K02578; NDST4; heparan sulfate N-deacetylase/N-sulfotransferase NDST4 [EC:3.1.1.- 2.8.2.-]; K02579
ENSBGRG00000004228(ENSBGRG00000004228)	OLFR; olfactory receptor; K04257
ENSBGRG00000004230(POLR1A)	RPA1, POLR1A; DNA-directed RNA polymerase I subunit RPA1 [EC:2.7.7.6]; K02999
ENSBGRG00000004235(DBH)	DBH; dopamine beta-monooxygenase [EC:1.14.17.1]; K00503
ENSBGRG00000004236(HSPA9)	dnaK, HSPA9; molecular chaperone DnaK; K04043
ENSBGRG00000004237(AMPD3)	AMPD; AMP deaminase [EC:3.5.4.6]; K01490
ENSBGRG00000004239(OR8U1)	OLFR; olfactory receptor; K04257
ENSBGRG00000004251(TLR6)	TLR1, CD281; toll-like receptor 1; K05398; TLR6, CD286; toll-like receptor 6; K10169
ENSBGRG00000004257(PSMC6)	MCU; calcium uniporter protein, mitochondrial; K20858; PSMC6, RPT4; 26S proteasome regulatory subunit T4; K03064
ENSBGRG00000004261(ENSBGRG00000004261)	AKR1A1, adh; alcohol dehydrogenase (NADP+) [EC:1.1.1.2]; K00002; AKR1B; aldehyde reductase [EC:1.1.1.21]; K00011
ENSBGRG00000004268(MAML1)	MAML; mastermind; K06061
ENSBGRG00000004269(ENSBGRG00000004269)	OLFR; olfactory receptor; K04257
ENSBGRG00000004270(DNM2)	DNM1_3; dynamin 1/3 [EC:3.6.5.5]; K01528
ENSBGRG00000004271(TLR1)	TLR1, CD281; toll-like receptor 1; K05398; TLR6, CD286; toll-like receptor 6; K10169
ENSBGRG00000004273(PYCR1)	proC; pyrroline-5-carboxylate reductase [EC:1.5.1.2]; K00286
ENSBGRG00000004275(ADCYAP1R1)	ADCYAP1R1, PACAPRI; pituitary adenylate cyclase-activating polypeptide type I receptor; K04587
ENSBGRG00000004279(DNMT3B)	DNMT3A; DNA (cytosine-5)-methyltransferase 3A [EC:2.1.1.37]; K17398; DNMT3B; DNA (cytosine-5)-methyltransferase 3B [EC:2.1.1.37]; K17399
ENSBGRG00000004281(HDAC5)	HDAC4_5; histone deacetylase 4/5 [EC:3.5.1.98]; K11406; HDAC7; histone deacetylase 7 [EC:3.5.1.98]; K11408; HDAC9; histone deacetylase 9 [EC:3.5.1.98]; K11409
ENSBGRG00000004284(ENSBGRG00000004284)	RP-S27Ae, RPS27A, UBA80; ubiquitin-small subunit ribosomal protein S27Ae; K02977
ENSBGRG00000004285(FANCI)	FANCI; fanconi anemia group I protein; K10895
ENSBGRG00000004286(MIOX)	MIOX; inositol oxygenase [EC:1.13.99.1]; K00469
ENSBGRG00000004289(LIG4)	LIG4, DNL4; DNA ligase 4 [EC:6.5.1.1]; K10777
ENSBGRG00000004292(ENSBGRG00000004292)	ARHGEF4_29, ASEF1_2; Rho guanine nucleotide exchange factor 4/29; K05769
ENSBGRG00000004293(ENSBGRG00000004293)	QCR7, UQCRB; ubiquinol-cytochrome c reductase subunit 7; K00417
ENSBGRG00000004298(ENSBGRG00000004298)	H2B; histone H2B; K11252
ENSBGRG00000004302(EPHX1)	EPHX1; microsomal epoxide hydrolase [EC:3.3.2.9]; K01253; GPX4; phospholipid-hydroperoxide glutathione peroxidase [EC:1.11.1.12]; K05361; JHEH; juvenile hormone epoxide hydrolase; K10719
ENSBGRG00000004311(KLF3)	KLF3; krueppel-like factor 3; K15605
ENSBGRG00000004315(ENSBGRG00000004315)	OLFR; olfactory receptor; K04257
ENSBGRG00000004316(KCNK10)	KCNK10, K2P10.1; potassium channel subfamily K member 10; K04920
ENSBGRG00000004317(AOC1)	AOC1, ABP1; diamine oxidase [EC:1.4.3.22]; K11182
ENSBGRG00000004319(LTC4S)	LTC4S; leukotriene-C4 synthase [EC:4.4.1.20]; K00807
ENSBGRG00000004320(ENSBGRG00000004320)	OLFR; olfactory receptor; K04257
ENSBGRG00000004321(SELENOS)	SELS, VIMP; selenoprotein S; K14025
ENSBGRG00000004323(ANTXR1)	ANTXR; anthrax toxin receptor; K20909
ENSBGRG00000004326(PPA2)	ppa; inorganic pyrophosphatase [EC:3.6.1.1]; K01507
ENSBGRG00000004327(TNFSF13B)	TNFSF13B, TNFSF20, CD257; tumor necrosis factor ligand superfamily member 13B; K05476
ENSBGRG00000004329(ZNF317)	KRAB; KRAB domain-containing zinc finger protein; K09228
ENSBGRG00000004333(ENSBGRG00000004333)	AKR7; aflatoxin B1 aldehyde reductase; K15303
ENSBGRG00000004335(TLN2)	TLN; talin; K06271
ENSBGRG00000004338(ENSBGRG00000004338)	OLFR; olfactory receptor; K04257
ENSBGRG00000004344(TOPBP1)	TOPBP1; topoisomerase (DNA) II binding protein 1; K10728
ENSBGRG00000004353(ENSBGRG00000004353)	OLFR; olfactory receptor; K04257
ENSBGRG00000004358(ASAP3)	ASAP; Arf-GAP with SH3 domain, ANK repeat and PH domain-containing protein; K12488
ENSBGRG00000004363(CYP11A1)	CYP11A; cholesterol monooxygenase (side-chain-cleaving) [EC:1.14.15.6]; K00498
ENSBGRG00000004366(STAT6)	STAT5B; signal transducer and activator of transcription 5B; K11224; STAT6; signal transducer and activator of transcription 6; K11225
ENSBGRG00000004368(SARDH)	SARDH; sarcosine dehydrogenase [EC:1.5.8.3]; K00314
ENSBGRG00000004369(GRIA2)	GRIA1; glutamate receptor 1; K05197; GRIA2; glutamate receptor 2; K05198; GRIA3; glutamate receptor 3; K05199; GRIA4; glutamate receptor 4; K05200
ENSBGRG00000004370(SAMHD1)	SF3B3, SAP130, RSE1; splicing factor 3B subunit 3; K12830
ENSBGRG00000004372(NTRK2)	NTRK1, TRKA; neurotrophic tyrosine kinase receptor type 1 [EC:2.7.10.1]; K03176; NTRK2, TRKB; neurotrophic tyrosine kinase receptor type 2 [EC:2.7.10.1]; K04360; NTRK3, TRKC; neurotrophic tyrosine kinase, receptor type 3 [EC:2.7.10.1]; K05101
ENSBGRG00000004373(MAX)	MAX; Max protein; K04453
ENSBGRG00000004375(SLC7A11)	SLC7A11; solute carrier family 7 (L-type amino acid transporter), member 11; K13869
ENSBGRG00000004379(NOTUM)	NOTUM; O-palmitoleoyl-L-serine hydrolase [EC:3.1.1.98]; K19882
ENSBGRG00000004387(ENSBGRG00000004387)	BPGM; bisphosphoglycerate/phosphoglycerate mutase [EC:5.4.2.4 5.4.2.11]; K01837
ENSBGRG00000004393(ENSBGRG00000004393)	TBC1D1; TBC1 domain family member 1; K18341; TBC1D4, AS160; TBC1 domain family member 4; K17902
ENSBGRG00000004398(IRS2)	IRS1; insulin receptor substrate 1; K16172; IRS2; insulin receptor substrate 2; K07187
ENSBGRG00000004400(MGAT4B)	MGAT4A_B; alpha-1,3-mannosylglycoprotein beta-1,4-N-acetylglucosaminyltransferase A/B [EC:2.4.1.145]; K00738
ENSBGRG00000004408(ENSBGRG00000004408)	OLFR; olfactory receptor; K04257
ENSBGRG00000004409(NDST3)	NDST1; heparan sulfate N-deacetylase/N-sulfotransferase NDST1 [EC:3.1.1.- 2.8.2.-]; K02576; NDST2; heparan sulfate N-deacetylase/N-sulfotransferase NDST2 [EC:3.1.1.- 2.8.2.-]; K02577; NDST3; heparan sulfate N-deacetylase/N-sulfotransferase NDST3 [EC:3.1.1.- 2.8.2.-]; K02578; NDST4; heparan sulfate N-deacetylase/N-sulfotransferase NDST4 [EC:3.1.1.- 2.8.2.-]; K02579
ENSBGRG00000004411(ASPSCR1)	ASPSCR1, ASPL; tether containing UBX domain for GLUT4; K15627
ENSBGRG00000004414(RGS2)	RGS2; regulator of G-protein signaling 2; K18154
ENSBGRG00000004420(DDX20)	DDX20, GEMIN3; ATP-dependent RNA helicase DDX20 [EC:3.6.4.13]; K13131
ENSBGRG00000004423(NOS3)	NOS1; nitric-oxide synthase, brain [EC:1.14.13.39]; K13240; NOS2; nitric-oxide synthase, inducible [EC:1.14.13.39]; K13241; NOS3; nitric-oxide synthase, endothelial [EC:1.14.13.39]; K13242
ENSBGRG00000004426(CHSY1)	CHSY; chondroitin sulfate synthase [EC:2.4.1.175 2.4.1.226]; K13499
ENSBGRG00000004428(RAPGEF6)	RAPGEF2, PDZGEF1; Rap guanine nucleotide exchange factor 2; K08018; RAPGEF6, PDZGEF2; Rap guanine nucleotide exchange factor 6; K08020
ENSBGRG00000004430(PLD1)	PLD1_2; phospholipase D1/2 [EC:3.1.4.4]; K01115
ENSBGRG00000004431(ENSBGRG00000004431)	KRAB; KRAB domain-containing zinc finger protein; K09228
ENSBGRG00000004434(SIL1)	SIL1, SLS1; nucleotide exchange factor SIL1; K14001
ENSBGRG00000004439(PRMT5)	PRMT5, HSL7; type II protein arginine methyltransferase [EC:2.1.1.320]; K02516
ENSBGRG00000004440(MAP4K4)	MAP4K4, HGK; mitogen-activated protein kinase kinase kinase kinase 4 [EC:2.7.11.1]; K04407; TNIK; TRAF2 and NCK interacting kinase [EC:2.7.11.1]; K08840
ENSBGRG00000004450(ENSBGRG00000004450)	TBC1D1; TBC1 domain family member 1; K18341; TBC1D4, AS160; TBC1 domain family member 4; K17902
ENSBGRG00000004458(ENSBGRG00000004458)	STRA13, CENPX, MHF2; centromere protein X; K15360
ENSBGRG00000004466(DSTN)	CFL; cofilin; K05765
ENSBGRG00000004468(KCND3)	KCND2, KV4.2; potassium voltage-gated channel Shal-related subfamily D member 2; K04892
ENSBGRG00000004469(ALCAM)	ALCAM, CD166; activated leukocyte cell adhesion molecule; K06547
ENSBGRG00000004473(ENSBGRG00000004473)	AKR7; aflatoxin B1 aldehyde reductase; K15303
ENSBGRG00000004474(OR5AP2)	OLFR; olfactory receptor; K04257
ENSBGRG00000004476(PGM2)	PGM2; phosphoglucomutase / phosphopentomutase [EC:5.4.2.2 5.4.2.7]; K15779; pgm; phosphoglucomutase [EC:5.4.2.2]; K01835
ENSBGRG00000004477(OR5AR1)	OLFR; olfactory receptor; K04257
ENSBGRG00000004485(G6PC3)	G6PC; glucose-6-phosphatase [EC:3.1.3.9]; K01084
ENSBGRG00000004489(ENSBGRG00000004489)	OLFR; olfactory receptor; K04257
ENSBGRG00000004493(PRSS12)	DMBT1; deleted in malignant brain tumors 1 protein; K13912
ENSBGRG00000004494(IRAG1)	MRVI1, IRAG; inositol 1,4,5-triphosphate receptor-associated cGMP kinase substrate; K12337
ENSBGRG00000004498(PFKP)	pfkA, PFK; 6-phosphofructokinase 1 [EC:2.7.1.11]; K00850
ENSBGRG00000004509(E2F2)	E2F2; transcription factor E2F2; K09389; E2F3; transcription factor E2F3; K06620
ENSBGRG00000004513(GLRB)	GLRB; glycine receptor beta; K05196
ENSBGRG00000004514(GFPT1)	glmS, GFPT; glutamine---fructose-6-phosphate transaminase (isomerizing) [EC:2.6.1.16]; K00820
ENSBGRG00000004516(ITPRID1)	PPP1R17, GSBS; protein phosphatase 1 regulatory subunit 17; K08067; RPB1, POLR2A; DNA-directed RNA polymerase II subunit RPB1 [EC:2.7.7.6]; K03006
ENSBGRG00000004521(ALDH1A3)	ALDH3; aldehyde dehydrogenase (NAD(P)+) [EC:1.2.1.5]; K00129
ENSBGRG00000004529(CAPZB)	CAPZB; capping protein (actin filament) muscle Z-line, beta; K10365
ENSBGRG00000004531(FOXA1)	FOXA2, HNF3B; forkhead box protein A2, hepatocyte nuclear factor 3-beta; K08035
ENSBGRG00000004538(ENSBGRG00000004538)	OLFR; olfactory receptor; K04257
ENSBGRG00000004543(GNPNAT1)	GNPNAT1, GNA1; glucosamine-phosphate N-acetyltransferase [EC:2.3.1.4]; K00621
ENSBGRG00000004545(VLDLR)	LDLR; low-density lipoprotein receptor; K12473
ENSBGRG00000004547(RRBP1)	RRBP1; ribosome-binding protein 1; K14000
ENSBGRG00000004554(VAV2)	VAV; guanine nucleotide exchange factor VAV; K05730
ENSBGRG00000004556(ENSBGRG00000004556)	OLFR; olfactory receptor; K04257
ENSBGRG00000004562(ID3)	ID3; DNA-binding protein inhibitor ID3; K17694
ENSBGRG00000004567(PPP1R17)	PPP1R17, GSBS; protein phosphatase 1 regulatory subunit 17; K08067
ENSBGRG00000004569(PABPC4L)	PABPC; polyadenylate-binding protein; K13126
ENSBGRG00000004571(ENSBGRG00000004571)	OLFR; olfactory receptor; K04257
ENSBGRG00000004572(ENSBGRG00000004572)	RP-L12e, RPL12; large subunit ribosomal protein L12e; K02870
ENSBGRG00000004578(WASF3)	WASF1; WAS protein family, member 1; K05753; WASF2; WAS protein family, member 2; K05748; WASF3; WAS protein family, member 3; K06083
ENSBGRG00000004587(SQSTM1)	SQSTM1; sequestosome 1; K14381
ENSBGRG00000004593(FBXO5)	FBXO5, EMI1; F-box protein 5; K10292
ENSBGRG00000004594(IMP4)	IMP4; U3 small nucleolar ribonucleoprotein protein IMP4; K14561
ENSBGRG00000004596(ENSBGRG00000004596)	OLFR; olfactory receptor; K04257
ENSBGRG00000004600(CERS6)	CERS1_2_3_4, LASS1_2_3_4; ceramide synthetase [EC:2.3.1.24]; K04710
ENSBGRG00000004602(ENSBGRG00000004602)	RP-L11e, RPL11; large subunit ribosomal protein L11e; K02868; SPOP; speckle-type POZ protein; K10523
ENSBGRG00000004605(ST3GAL5)	SIAT9; lactosylceramide alpha-2,3-sialyltransferase (sialyltransferase 9) [EC:2.4.99.9]; K03370
ENSBGRG00000004607(ENSBGRG00000004607)	LEFTY; left-right determination factor; K04668
ENSBGRG00000004614(POP1)	POP1; ribonuclease P/MRP protein subunit POP1 [EC:3.1.26.5]; K01164
ENSBGRG00000004616(NAGS)	NAGS; N-acetylglutamate synthase [EC:2.3.1.1]; K11067
ENSBGRG00000004617(LRP1)	LRP1, CD91; low-density lipoprotein receptor-related protein 1 (alpha-2-macroglobulin receptor); K04550
ENSBGRG00000004622(MAGI3)	AIP1; atrophin-1 interacting protein 1; K05629; AIP3, WWP3, BAIAP1; atrophin-1 interacting protein 3 (BAI1-associated protein 1); K05631; MAGI3; membrane-associated guanylate kinase-related; K06112
ENSBGRG00000004626(CBLB)	CBL; E3 ubiquitin-protein ligase CBL [EC:2.3.2.27]; K04707
ENSBGRG00000004629(PDGFC)	PDGFC_D; platelet derived growth factor C/D; K05450
ENSBGRG00000004643(ENSBGRG00000004643)	OLFR; olfactory receptor; K04257
ENSBGRG00000004645(HACL1)	HACL1; 2-hydroxyacyl-CoA lyase 1 [EC:4.1.-.-]; K12261
ENSBGRG00000004658(ENSBGRG00000004658)	OLFR; olfactory receptor; K04257
ENSBGRG00000004660(PDE1C)	PDE1; calcium/calmodulin-dependent 3',5'-cyclic nucleotide phosphodiesterase [EC:3.1.4.17]; K13755; PDE4; cAMP-specific phosphodiesterase 4 [EC:3.1.4.53]; K13293; PDE8; high affinity cAMP-specific and IBMX-insensitive 3',5'-cyclic phosphodiesterase 8 [EC:3.1.4.53]; K18437
ENSBGRG00000004666(ENSBGRG00000004666)	PYY; peptide YY; K05233
ENSBGRG00000004669(ENSBGRG00000004669)	OLFR; olfactory receptor; K04257
ENSBGRG00000004673(ENSBGRG00000004673)	SMG5, EST1B; protein SMG5; K11125
ENSBGRG00000004674(PYCR2)	proC; pyrroline-5-carboxylate reductase [EC:1.5.1.2]; K00286
ENSBGRG00000004677(ENSBGRG00000004677)	RFA2, RPA2; replication factor A2; K10739
ENSBGRG00000004681(SSTR1)	C3AR1; C3a anaphylatoxin chemotactic receptor; K04009; SSTR1; somatostatin receptor 1; K04217; SSTR2; somatostatin receptor 2; K04218; SSTR4; somatostatin receptor 4; K04220; SSTR5; somatostatin receptor 5; K04221
ENSBGRG00000004686(NBL1)	NBL1; neuroblastoma suppressor of tumorigenicity 1; K19558; hya; hyaluronoglucosaminidase [EC:3.2.1.35]; K01197
ENSBGRG00000004688(SEC24D)	SEC24; protein transport protein SEC24; K14007
ENSBGRG00000004697(ENSBGRG00000004697)	ADIPOR; adiponectin receptor; K07297
ENSBGRG00000004701(EXOC4)	EXOC4, SEC8; exocyst complex component 4; K06111
ENSBGRG00000004703(ZEB2)	ZEB1; zinc finger homeobox protein 1; K09299
ENSBGRG00000004708(PYY)	PYY; peptide YY; K05233
ENSBGRG00000004709(ENSBGRG00000004709)	LEFTY; left-right determination factor; K04668
ENSBGRG00000004712(ENSBGRG00000004712)	HTR6; 5-hydroxytryptamine receptor 6; K04162
ENSBGRG00000004715(CTSO)	ASIC5, ACCN5; acid-sensing ion channel 5; K04832; CTSO; cathepsin O [EC:3.4.22.42]; K01374
ENSBGRG00000004717(ITGA5)	ITGA5, CD49e; integrin alpha 5; K06484; ITGA8; integrin alpha 8; K06584; ITGAV, CD51; integrin alpha V; K06487
ENSBGRG00000004724(ENSBGRG00000004724)	TAC4; tachykinin 4; K05241
ENSBGRG00000004725(APLNR)	APLNR; apelin receptor; K04174
ENSBGRG00000004729(EBAG9)	EBAG9; estrogen receptor-binding fragment-associated gene 9 protein; K22455
ENSBGRG00000004732(AAK1)	BMP2K, BIKE; BMP2 inducible kinase [EC:2.7.11.1]; K08854
ENSBGRG00000004733(SELL)	SELL, CD62L; selectin, lymphocyte; K06495
ENSBGRG00000004744(ZNF79)	KRAB; KRAB domain-containing zinc finger protein; K09228
ENSBGRG00000004748(THBS4)	THBS1; thrombospondin 1; K16857; THBS2S; thrombospondin 2/3/4/5; K04659
ENSBGRG00000004749(MYL1)	MYL6; myosin light chain 6; K12751
ENSBGRG00000004753(SEC23A)	SEC23; protein transport protein SEC23; K14006
ENSBGRG00000004755(PPY)	PPY; pancreatic polypeptide; K05234
ENSBGRG00000004770(CERS3)	CERS1_2_3_4, LASS1_2_3_4; ceramide synthetase [EC:2.3.1.24]; K04710
ENSBGRG00000004779(ENSBGRG00000004779)	OLFR; olfactory receptor; K04257
ENSBGRG00000004783(ENSBGRG00000004783)	RP-L30e, RPL30; large subunit ribosomal protein L30e; K02908
ENSBGRG00000004787(SELE)	SELE, CD62E; selectin, endothelial cell; K06494; SELL, CD62L; selectin, lymphocyte; K06495; SELP, CD62P; selectin, platelet; K06496
ENSBGRG00000004789(PML)	PML, TRIM19; probable transcription factor PML; K10054
ENSBGRG00000004793(ENSBGRG00000004793)	RP-L12e, RPL12; large subunit ribosomal protein L12e; K02870
ENSBGRG00000004794(TDO2)	TDO2, kynA; tryptophan 2,3-dioxygenase [EC:1.13.11.11]; K00453
ENSBGRG00000004799(HTR1B)	HTR1; 5-hydroxytryptamine receptor 1; K04153
ENSBGRG00000004804(FGD4)	FGD1; FYVE, RhoGEF and PH domain containing 1; K05720; FGD3; FYVE, RhoGEF and PH domain containing 3; K05722
ENSBGRG00000004810(ENSBGRG00000004810)	RP-L37e, RPL37; large subunit ribosomal protein L37e; K02922
ENSBGRG00000004811(KCTD3)	PANK1_2_3, CAB1, coaW; type II pantothenate kinase [EC:2.7.1.33]; K09680
ENSBGRG00000004812(CACYBP)	CACYBP, SIP; calcyclin binding protein; K04507
ENSBGRG00000004813(RBL1)	RBL1; retinoblastoma-like protein 1; K04681; RBL2; retinoblastoma-like protein 2; K16332
ENSBGRG00000004837(IL1R2)	IL1R2, CD121b; interleukin 1 receptor type II; K04387
ENSBGRG00000004848(ASIC5)	ASIC3, ACCN3; acid-sensing ion channel 3; K04830; ASIC5, ACCN5; acid-sensing ion channel 5; K04832
ENSBGRG00000004850(BVES)	BVES; blood vessel epicardial substance; K21108
ENSBGRG00000004855(TNIK)	MAP4K4, HGK; mitogen-activated protein kinase kinase kinase kinase 4 [EC:2.7.11.1]; K04407; TNIK; TRAF2 and NCK interacting kinase [EC:2.7.11.1]; K08840
ENSBGRG00000004856(MATN2)	FBN1; fibrillin 1; K06825
ENSBGRG00000004858(FPGT)	FPGT; fucose-1-phosphate guanylyltransferase [EC:2.7.7.30]; K00976
ENSBGRG00000004859(USH2A)	LAMC1; laminin, gamma 1; K05635
ENSBGRG00000004862(COA4)	COA4; cytochrome c oxidase assembly factor 4; K18177
ENSBGRG00000004865(ABCB9)	ABCB1, CD243; ATP-binding cassette, subfamily B (MDR/TAP), member 1 [EC:7.6.2.2]; K05658; ABCB9, TAPL; ATP-binding cassette, subfamily B (MDR/TAP), member 9; K05656
ENSBGRG00000004866(H3-3A)	H3; histone H3; K11253
ENSBGRG00000004868(PGLYRP3)	PGRP; peptidoglycan recognition protein; K01446
ENSBGRG00000004872(PLPP2)	PLPP1_2_3; phosphatidate phosphatase [EC:3.1.3.4]; K01080
ENSBGRG00000004874(ENSBGRG00000004874)	LYPLA2; lysophospholipase II [EC:3.1.1.5]; K06130
ENSBGRG00000004875(ATG9B)	ATG9; autophagy-related protein 9; K17907
ENSBGRG00000004878(ENSBGRG00000004878)	RAC1; Ras-related C3 botulinum toxin substrate 1; K04392; RAC3; Ras-related C3 botulinum toxin substrate 3; K07861
ENSBGRG00000004883(PLA2G2E)	PLA2G, SPLA2; secretory phospholipase A2 [EC:3.1.1.4]; K01047
ENSBGRG00000004884(ENSBGRG00000004884)	RP-L21e, RPL21; large subunit ribosomal protein L21e; K02889
ENSBGRG00000004885(ACADL)	ACADL; long-chain-acyl-CoA dehydrogenase [EC:1.3.8.8]; K00255
ENSBGRG00000004887(CPT1B)	CPT1A; carnitine O-palmitoyltransferase 1, liver isoform [EC:2.3.1.21]; K08765; CPT1B; carnitine O-palmitoyltransferase 1, muscle isoform [EC:2.3.1.21]; K19523
ENSBGRG00000004895(IL1R1)	IL1R1, CD121a; interleukin 1 receptor type I; K04386; IL1RL2, IL1RRP2; interleukin 1 receptor-like 2; K05172
ENSBGRG00000004908(ENSBGRG00000004908)	PLA2G, SPLA2; secretory phospholipase A2 [EC:3.1.1.4]; K01047
ENSBGRG00000004922(DYNC2LI1)	DYNC2LI; dynein light intermediate chain 2, cytosolic; K10417
ENSBGRG00000004926(GUCY1B1)	GUCY1A; guanylate cyclase soluble subunit alpha [EC:4.6.1.2]; K12318; GUCY1B; guanylate cyclase soluble subunit beta [EC:4.6.1.2]; K12319
ENSBGRG00000004927(ENSBGRG00000004927)	RP-L17, MRPL17, rplQ; large subunit ribosomal protein L17; K02879
ENSBGRG00000004928(VPS37B)	VPS37; ESCRT-I complex subunit VPS37; K12185
ENSBGRG00000004931(MYO6)	MYO6; myosin VI; K10358
ENSBGRG00000004932(CTR9)	LGR6; leucine-rich repeat-containing G protein-coupled receptor 6; K08399
ENSBGRG00000004934(PGLYRP4)	PGRP; peptidoglycan recognition protein; K01446
ENSBGRG00000004936(BRD3)	EMG1, NEP1; rRNA small subunit pseudouridine methyltransferase Nep1 [EC:2.1.1.260]; K14568
ENSBGRG00000004937(ENSBGRG00000004937)	DCXR; L-xylulose reductase [EC:1.1.1.10]; K03331
ENSBGRG00000004938(MRPS14)	ATP6AP2, PRR; renin receptor; K19514; RP-S14, MRPS14, rpsN; small subunit ribosomal protein S14; K02954
ENSBGRG00000004940(ENSBGRG00000004940)	PLA2G, SPLA2; secretory phospholipase A2 [EC:3.1.1.4]; K01047
ENSBGRG00000004941(ARAP2)	ARAP1; Arf-GAP with Rho-GAP domain, ANK repeat and PH domain-containing protein 1; K18439; ARAP2; Arf-GAP with Rho-GAP domain, ANK repeat and PH domain-containing protein 2; K18440; ARAP3; Arf-GAP with Rho-GAP domain, ANK repeat and PH domain-containing protein 3; K12490
ENSBGRG00000004943(PLXNA4)	PLXNA; plexin A; K06820
ENSBGRG00000004955(SNRNP27)	SNRNP27; U4/U6.U5 tri-snRNP-associated protein 3; K12846
ENSBGRG00000004960(ITGA3)	ITGA3, CD49c; integrin alpha 3; K06482; ITGA6, CD49f; integrin alpha 6; K06485; ITGA7; integrin alpha 7; K06583
ENSBGRG00000004961(ENSBGRG00000004961)	PLA2G, SPLA2; secretory phospholipase A2 [EC:3.1.1.4]; K01047
ENSBGRG00000004967(GEMIN2)	GEMIN2, SIP1; gem associated protein 2; K13130
ENSBGRG00000004978(USP39)	USP39, SAD1; U4/U6.U5 tri-snRNP-associated protein 2; K12847
ENSBGRG00000004979(HIP1R)	HIP1; huntingtin interacting protein 1; K04559
ENSBGRG00000004984(ABCB8)	ABCB8; ATP-binding cassette, subfamily B (MDR/TAP), member 8; K05655
ENSBGRG00000004988(IL1RL2)	IL1RL2, IL1RRP2; interleukin 1 receptor-like 2; K05172
ENSBGRG00000004989(ACVR2A)	ACVR2A; activin receptor type-2A [EC:2.7.11.30]; K04670; ACVR2B; activin receptor type-2B [EC:2.7.11.30]; K13596
ENSBGRG00000004992(ZNF696)	KRAB; KRAB domain-containing zinc finger protein; K09228
ENSBGRG00000004993(IDI1)	idi, IDI; isopentenyl-diphosphate Delta-isomerase [EC:5.3.3.2]; K01823
ENSBGRG00000004994(S100A9)	S100A9; protein S100-A9; K21128
ENSBGRG00000004998(ENSBGRG00000004998)	DCXR; L-xylulose reductase [EC:1.1.1.10]; K03331
ENSBGRG00000004999(ENSBGRG00000004999)	BPGM; bisphosphoglycerate/phosphoglycerate mutase [EC:5.4.2.4 5.4.2.11]; K01837
ENSBGRG00000005002(LIN9)	LIN9; protein lin-9; K21773
ENSBGRG00000005006(POPDC3)	BVES; blood vessel epicardial substance; K21108
ENSBGRG00000005007(GALE)	galE, GALE; UDP-glucose 4-epimerase [EC:5.1.3.2]; K01784
ENSBGRG00000005009(ADNP)	DPM1; dolichol-phosphate mannosyltransferase [EC:2.4.1.83]; K00721
ENSBGRG00000005012(ENSBGRG00000005012)	PLA2G, SPLA2; secretory phospholipase A2 [EC:3.1.1.4]; K01047
ENSBGRG00000005016(S100A12)	S100A9; protein S100-A9; K21128
ENSBGRG00000005018(GTPBP4)	NOG1; nucleolar GTP-binding protein; K06943
ENSBGRG00000005020(WDR5)	WDR5, SWD3, CPS30; COMPASS component SWD3; K14963
ENSBGRG00000005021(SFRP4)	SFRP4; secreted frizzled-related protein 4; K02185
ENSBGRG00000005023(PDE5A)	PDE11; dual 3',5'-cyclic-AMP and -GMP phosphodiesterase 11 [EC:3.1.4.17 3.1.4.35]; K13298; PDE5; cGMP-specific 3',5'-cyclic phosphodiesterase [EC:3.1.4.35]; K13762
ENSBGRG00000005026(ENSBGRG00000005026)	OLFR; olfactory receptor; K04257
ENSBGRG00000005029(ENSBGRG00000005029)	PLA2G, SPLA2; secretory phospholipase A2 [EC:3.1.1.4]; K01047
ENSBGRG00000005031(PREP)	PREP; prolyl oligopeptidase [EC:3.4.21.26]; K01322
ENSBGRG00000005032(SNX5)	SNX5_6_32; sorting nexin-5/6/32; K17920
ENSBGRG00000005034(P2RX3)	P2RX3; P2X purinoceptor 3; K05217
ENSBGRG00000005035(TNFSF11)	TNFSF11, RANKL, CD254; tumor necrosis factor ligand superfamily member 11; K05473
ENSBGRG00000005037(TRHR)	TRHR; thyrotropin-releasing hormone receptor; K04282
ENSBGRG00000005038(WNT2B)	WNT11; wingless-type MMTV integration site family, member 11; K01384; WNT2; wingless-type MMTV integration site family, member 2; K00182; WNT7; wingless-type MMTV integration site family, member 7; K00572
ENSBGRG00000005040(ENSBGRG00000005040)	LAPTM; lysosomal-associated transmembrane protein; K12387
ENSBGRG00000005041(MAN2B1)	MAN2B1, LAMAN; lysosomal alpha-mannosidase [EC:3.2.1.24]; K12311
ENSBGRG00000005042(PLA2G5)	PLA2G, SPLA2; secretory phospholipase A2 [EC:3.1.1.4]; K01047
ENSBGRG00000005043(ENSBGRG00000005043)	CBR2; carbonyl reductase 2 [EC:1.1.1.184]; K00081
ENSBGRG00000005044(ENSBGRG00000005044)	PODXL; podocalyxin-like; K06817
ENSBGRG00000005045(ENSBGRG00000005045)	OLFR; olfactory receptor; K04257
ENSBGRG00000005051(ENSBGRG00000005051)	rpe, RPE; ribulose-phosphate 3-epimerase [EC:5.1.3.1]; K01783
ENSBGRG00000005058(S100A8)	S100A8; protein S100-A8; K21127
ENSBGRG00000005066(TBC1D4)	TBC1D1; TBC1 domain family member 1; K18341; TBC1D4, AS160; TBC1 domain family member 4; K17902
ENSBGRG00000005070(ORC4)	ORC4; origin recognition complex subunit 4; K02606
ENSBGRG00000005071(ENSBGRG00000005071)	PLA2G, SPLA2; secretory phospholipase A2 [EC:3.1.1.4]; K01047
ENSBGRG00000005073(MAFA)	MAFA; transcription factor MAFA; K07595
ENSBGRG00000005077(ENSBGRG00000005077)	S100A7; protein S100-A7; K21126
ENSBGRG00000005082(NPNT)	NPNT; nephronectin; K06824
ENSBGRG00000005083(COL4A2)	COL4A; collagen type IV alpha; K06237
ENSBGRG00000005084(AKIRIN1)	NDUFS5; NADH dehydrogenase (ubiquinone) Fe-S protein 5; K03938
ENSBGRG00000005085(ZC3H3)	PARD6; partitioning defective protein 6; K06093
ENSBGRG00000005086(PCBP1)	PCBP1; poly(rC)-binding protein 1; K12889
ENSBGRG00000005087(EIF4G2)	EIF4G; translation initiation factor 4G; K03260
ENSBGRG00000005089(RFNG)	FNG; fringe [EC:2.4.1.222]; K05948
ENSBGRG00000005091(CELA1)	CTRB; chymotrypsin [EC:3.4.21.1]; K01310
ENSBGRG00000005094(NEGR1)	NEGR1; neuronal growth regulator 1; K06775
ENSBGRG00000005101(CAPZA1)	CAPZA; capping protein (actin filament) muscle Z-line, alpha; K10364
ENSBGRG00000005107(ENSBGRG00000005107)	PLA2G, SPLA2; secretory phospholipase A2 [EC:3.1.1.4]; K01047
ENSBGRG00000005117(ENSBGRG00000005117)	DUSP3, VHR; dual specificity phosphatase 3 [EC:3.1.3.16 3.1.3.48]; K17614
ENSBGRG00000005118(GSDMD)	GSDMD; gasdermin-D; K20917
ENSBGRG00000005125(HMGCL)	E4.1.3.4, HMGCL, hmgL; hydroxymethylglutaryl-CoA lyase [EC:4.1.3.4]; K01640
ENSBGRG00000005134(GPHN)	GPHN; gephyrin [EC:2.10.1.1 2.7.7.75]; K15376
ENSBGRG00000005137(ENSBGRG00000005137)	PLA2G, SPLA2; secretory phospholipase A2 [EC:3.1.1.4]; K01047
ENSBGRG00000005142(SOST)	SOST; sclerostin; K16834
ENSBGRG00000005144(MOCS3)	MOCS3, UBA4; adenylyltransferase and sulfurtransferase [EC:2.7.7.80 2.8.1.11]; K11996
ENSBGRG00000005148(SHMT2)	glyA, SHMT; glycine hydroxymethyltransferase [EC:2.1.2.1]; K00600
ENSBGRG00000005149(PTBP2)	RXRA, NR2B1; retinoid X receptor alpha; K08524
ENSBGRG00000005154(ENSBGRG00000005154)	SHC1; SHC-transforming protein 1; K06279; SHC2; SHC-transforming protein 2; K17447; SHC3; SHC-transforming protein 3; K17448; SHC4; SHC-transforming protein 4; K17449
ENSBGRG00000005158(ENSBGRG00000005158)	P2RX3; P2X purinoceptor 3; K05217; PRG2, MBP; bone marrow proteoglycan; K10786
ENSBGRG00000005159(ENSBGRG00000005159)	OLFR; olfactory receptor; K04257
ENSBGRG00000005162(NAGK)	HTRA2, PRSS25; HtrA serine peptidase 2 [EC:3.4.21.108]; K08669; NAGK, nagK; N-acetylglucosamine kinase [EC:2.7.1.59]; K00884
ENSBGRG00000005164(PDK2)	PDK1; pyruvate dehydrogenase kinase isoform 1 [EC:2.7.11.2]; K12077
ENSBGRG00000005168(ENSBGRG00000005168)	SHC1; SHC-transforming protein 1; K06279; SHC2; SHC-transforming protein 2; K17447; SHC3; SHC-transforming protein 3; K17448; SHC4; SHC-transforming protein 4; K17449
ENSBGRG00000005170(EIF3E)	EIF3E, INT6; translation initiation factor 3 subunit E; K03250
ENSBGRG00000005175(ENSBGRG00000005175)	PLA2G, SPLA2; secretory phospholipase A2 [EC:3.1.1.4]; K01047
ENSBGRG00000005177(ENSBGRG00000005177)	RPC19, POLR1D; DNA-directed RNA polymerases I and III subunit RPAC2; K03020
ENSBGRG00000005179(ENSBGRG00000005179)	purA, ADSS; adenylosuccinate synthase [EC:6.3.4.4]; K01939
ENSBGRG00000005184(NFATC2)	NFATC1, NFAT2, NFATC; nuclear factor of activated T-cells, cytoplasmic 1; K04446; NFATC2, NFAT1, NFATP; nuclear factor of activated T-cells, cytoplasmic 2; K17332
ENSBGRG00000005186(GALNT6)	GALNT; polypeptide N-acetylgalactosaminyltransferase [EC:2.4.1.41]; K00710
ENSBGRG00000005188(PNN)	PNN; pinin; K13114
ENSBGRG00000005191(RXRA)	NR2B4, usp; nuclear receptor subfamily 2 group B member 4; K14030; RXRA, NR2B1; retinoid X receptor alpha; K08524; RXRB, NR2B2; retinoid X receptor beta; K08525; RXRG, NR2B3; retinoid X receptor gamma; K08526
ENSBGRG00000005200(IL18RAP)	IL18RAP, ACPL, CD218b; interleukin 18 receptor accessory protein; K05174
ENSBGRG00000005201(ENSBGRG00000005201)	OLFR; olfactory receptor; K04257
ENSBGRG00000005204(AJUBA)	AJUBA, LIMD1, WTIP; LIM domain-containing protein; K16682
ENSBGRG00000005208(OR10A4)	OLFR; olfactory receptor; K04257
ENSBGRG00000005212(RPN2)	SWP1, RPN2; oligosaccharyltransferase complex subunit delta (ribophorin II); K12667
ENSBGRG00000005214(SLC1A1)	SLC1A1, EAAT3; solute carrier family 1 (neuronal/epithelial high affinity glutamate transporter), member 1; K05612; SLC1A2, EAAT2; solute carrier family 1 (glial high affinity glutamate transporter), member 2; K05613; SLC1A3, EAAT1; solute carrier family 1 (glial high affinity glutamate transporter), member 3; K05614; SLC1A6, EAAT4; solute carrier family 1 (high affinity glutamate/aspartate trans…
ENSBGRG00000005218(NRCAM)	CNTN2; contactin 2; K06760; L1CAM, CD171; L1 cell adhesion molecule; K06550; NFASC; neurofascin; K06757; NRCAM; neuronal cell adhesion molecule; K06756
ENSBGRG00000005222(SLC4A8)	SLC4A2, AE2; solute carrier family 4 (anion exchanger), member 2; K13855
ENSBGRG00000005223(PARP1)	PARP2_3_4; poly [ADP-ribose] polymerase 2/3/4 [EC:2.4.2.30]; K10798
ENSBGRG00000005227(FUCA1)	FUCA; alpha-L-fucosidase [EC:3.2.1.51]; K01206
ENSBGRG00000005229(OR2D3)	OLFR; olfactory receptor; K04257
ENSBGRG00000005236(ENSBGRG00000005236)	E1.6.2.2; cytochrome-b5 reductase [EC:1.6.2.2]; K00326
ENSBGRG00000005239(ETV4)	ETV4; ets translocation variant 4; K15592; ETV5; ets translocation variant 5; K15593
ENSBGRG00000005240(ZNF133)	KRAB; KRAB domain-containing zinc finger protein; K09228
ENSBGRG00000005247(ENSBGRG00000005247)	CMA1; chymase [EC:3.4.21.39]; K01329; CTSG; cathepsin G [EC:3.4.21.20]; K01319; GZMB; granzyme B [EC:3.4.21.79]; K01353
ENSBGRG00000005248(ABCG5)	ABCG5; ATP-binding cassette, subfamily G (WHITE), member 5 (sterolin 1); K05683
ENSBGRG00000005249(CHKB)	CHK; choline/ethanolamine kinase [EC:2.7.1.32 2.7.1.82]; K14156
ENSBGRG00000005250(DNM1L)	DNM1L; dynamin 1-like protein [EC:3.6.5.5]; K17065
ENSBGRG00000005255(COL5A1)	COL1A; collagen type I alpha; K06236; COL2A; collagen type II alpha; K19719; COL5AS; collagen type V/XI/XXIV/XXVII, alpha; K19721
ENSBGRG00000005257(ENSBGRG00000005257)	CMA1; chymase [EC:3.4.21.39]; K01329; CTSG; cathepsin G [EC:3.4.21.20]; K01319; GZMB; granzyme B [EC:3.4.21.79]; K01353
ENSBGRG00000005259(PDX1)	IPF1, PDX1; insulin promoter factor 1; K07594
ENSBGRG00000005271(CDX2)	CDX2; homeobox protein CDX2; K22234
ENSBGRG00000005275(ENSBGRG00000005275)	CMA1; chymase [EC:3.4.21.39]; K01329; CTSG; cathepsin G [EC:3.4.21.20]; K01319; GZMB; granzyme B [EC:3.4.21.79]; K01353
ENSBGRG00000005276(ENSBGRG00000005276)	RRAGC_D; Ras-related GTP-binding protein C/D; K16186
ENSBGRG00000005277(ADSS1)	purA, ADSS; adenylosuccinate synthase [EC:6.3.4.4]; K01939
ENSBGRG00000005279(ENSBGRG00000005279)	E3.1.3.5; 5'-nucleotidase [EC:3.1.3.5]; K01081
ENSBGRG00000005280(ZNF214)	KRAB; KRAB domain-containing zinc finger protein; K09228
ENSBGRG00000005281(NAPRT)	pncB, NAPRT1; nicotinate phosphoribosyltransferase [EC:6.3.4.21]; K00763
ENSBGRG00000005286(SLC9A4)	SLC9A1, NHE1; solute carrier family 9 (sodium/hydrogen exchanger), member 1; K05742; SLC9A3, NHE3; solute carrier family 9 (sodium/hydrogen exchanger), member 3; K12040; SLC9A4, NHE4; solute carrier family 9 (sodium/hydrogen exchanger), member 4; K13961
ENSBGRG00000005295(CNR2)	CNR2; cannabinoid receptor 2; K04278
ENSBGRG00000005297(ENSBGRG00000005297)	PRHOXNB, URAD; 2-oxo-4-hydroxy-4-carboxy-5-ureidoimidazoline decarboxylase [EC:4.1.1.97]; K13485
ENSBGRG00000005300(ENSBGRG00000005300)	KRAB; KRAB domain-containing zinc finger protein; K09228
ENSBGRG00000005302(ENSBGRG00000005302)	P2RX3; P2X purinoceptor 3; K05217; PRG2, MBP; bone marrow proteoglycan; K10786
ENSBGRG00000005303(NPY1R)	GALR1; galanin receptor 1; K04230; NPY1R; neuropeptide Y receptor type 1; K04204; NPY4R; neuropeptide Y receptor type 4; K04206; SSTR1; somatostatin receptor 1; K04217; SSTR5; somatostatin receptor 5; K04221
ENSBGRG00000005304(ENSBGRG00000005304)	CMA1; chymase [EC:3.4.21.39]; K01329; CTSG; cathepsin G [EC:3.4.21.20]; K01319; GZMB; granzyme B [EC:3.4.21.79]; K01353
ENSBGRG00000005309(CARM1)	CARM1, PRMT4; type I protein arginine methyltransferase [EC:2.1.1.319]; K05931
ENSBGRG00000005318(ENSBGRG00000005318)	CMA1; chymase [EC:3.4.21.39]; K01329; CTSG; cathepsin G [EC:3.4.21.20]; K01319; GZMB; granzyme B [EC:3.4.21.79]; K01353
ENSBGRG00000005321(RHOC)	RHOA; Ras homolog gene family, member A; K04513
ENSBGRG00000005329(OTX2)	OTX1; homeobox protein OTX1; K09326
ENSBGRG00000005330(ZNF140)	KRAB; KRAB domain-containing zinc finger protein; K09228
ENSBGRG00000005331(PTGER3)	PTGER3; prostaglandin E receptor 3; K04260
ENSBGRG00000005332(STXBP1)	STXBP1, MUNC18-1; syntaxin-binding protein 1; K15292
ENSBGRG00000005336(KIF5C)	KIF5; kinesin family member 5; K10396
ENSBGRG00000005339(ENSBGRG00000005339)	RBMX, HNRNPG; heterogeneous nuclear ribonucleoprotein G; K12885
ENSBGRG00000005341(ENSBGRG00000005341)	CMA1; chymase [EC:3.4.21.39]; K01329; CTSG; cathepsin G [EC:3.4.21.20]; K01319; GZMB; granzyme B [EC:3.4.21.79]; K01353
ENSBGRG00000005345(GALNT18)	GALNT; polypeptide N-acetylgalactosaminyltransferase [EC:2.4.1.41]; K00710
ENSBGRG00000005347(ENSBGRG00000005347)	KRAB; KRAB domain-containing zinc finger protein; K09228
ENSBGRG00000005349(FASN)	FASN; fatty acid synthase, animal type [EC:2.3.1.85]; K00665
ENSBGRG00000005351(TKTL2)	E2.2.1.1, tktA, tktB; transketolase [EC:2.2.1.1]; K00615
ENSBGRG00000005356(SLC9A2)	SLC9A1, NHE1; solute carrier family 9 (sodium/hydrogen exchanger), member 1; K05742; SLC9A3, NHE3; solute carrier family 9 (sodium/hydrogen exchanger), member 3; K12040; SLC9A4, NHE4; solute carrier family 9 (sodium/hydrogen exchanger), member 4; K13961
ENSBGRG00000005360(NDUFA4L2)	NDUFA4; NADH dehydrogenase (ubiquinone) 1 alpha subcomplex subunit 4; K03948
ENSBGRG00000005361(ABCG8)	ABCG8; ATP-binding cassette, subfamily G (WHITE), member 8 (sterolin 2); K05684
ENSBGRG00000005365(ENSBGRG00000005365)	RP-S12e, RPS12; small subunit ribosomal protein S12e; K02951
ENSBGRG00000005366(CDC34)	UBE2R, UBC3, CDC34; ubiquitin-conjugating enzyme E2 R [EC:2.3.2.23]; K02207
ENSBGRG00000005368(ENSBGRG00000005368)	GNG12; guanine nucleotide-binding protein G(I)/G(S)/G(O) subunit gamma-12; K04347
ENSBGRG00000005369(FLT3)	FLT3, FLK2, CD135; fms-related tyrosine kinase 3 [EC:2.7.10.1]; K05092
ENSBGRG00000005372(PALS1)	MPP5, PALS1; MAGUK p55 subfamily member 5; K06091
ENSBGRG00000005381(HCAR1)	HCAR1, GPR81; hydroxycarboxylic acid receptor 1; K08401; HCAR2_3, GPR109; hydroxycarboxylic acid receptor 2/3; K08402
ENSBGRG00000005382(ENSBGRG00000005382)	FUSIP1; FUS-interacting serine-arginine-rich protein 1; K12900
ENSBGRG00000005383(DGKH)	dgkA, DGK; diacylglycerol kinase (ATP) [EC:2.7.1.107]; K00901
ENSBGRG00000005384(ENSBGRG00000005384)	CMA1; chymase [EC:3.4.21.39]; K01329; CTSG; cathepsin G [EC:3.4.21.20]; K01319; GZMB; granzyme B [EC:3.4.21.79]; K01353
ENSBGRG00000005390(ZNF10)	KRAB; KRAB domain-containing zinc finger protein; K09228
ENSBGRG00000005395(ENSBGRG00000005395)	HCAR1, GPR81; hydroxycarboxylic acid receptor 1; K08401; HCAR2_3, GPR109; hydroxycarboxylic acid receptor 2/3; K08402
ENSBGRG00000005400(PSMB5)	PSMB5; 20S proteasome subunit beta 5 [EC:3.4.25.1]; K02737; PSMB8, LMP7; 20S proteasome subunit beta 8 [EC:3.4.25.1]; K02740
ENSBGRG00000005401(ENSBGRG00000005401)	CMA1; chymase [EC:3.4.21.39]; K01329; CTSG; cathepsin G [EC:3.4.21.20]; K01319; GZMB; granzyme B [EC:3.4.21.79]; K01353
ENSBGRG00000005403(CTH)	CTH; cystathionine gamma-lyase [EC:4.4.1.1]; K01758
ENSBGRG00000005404(MAPK8IP2)	MAPK8IP2, JIP2; mitogen-activated protein kinase 8 interacting protein 2; K04435
ENSBGRG00000005405(ENSBGRG00000005405)	LAMB4; laminin, beta 4; K06245
ENSBGRG00000005416(POLR3F)	RPC6, POLR3F; DNA-directed RNA polymerase III subunit RPC6; K03025
ENSBGRG00000005418(PSMB11)	PSMB11; 20S proteasome subunit beta 11 [EC:3.4.25.1]; K11598
ENSBGRG00000005423(ENSBGRG00000005423)	BTD; biotinidase [EC:3.5.1.12]; K01435; VNN; pantetheine hydrolase [EC:3.5.1.92]; K08069
ENSBGRG00000005426(ENSBGRG00000005426)	WDR82, SWD2, CPS35; COMPASS component SWD2; K14962
ENSBGRG00000005430(HOMER1)	HOMER; homer; K15010
ENSBGRG00000005431(SLC31A2)	SLC31A1, CTR1; solute carrier family 31 (copper transporter), member 1; K14686
ENSBGRG00000005440(ARSA)	ARSA; arylsulfatase A [EC:3.1.6.8]; K01134; ARSG; arylsulfatase G [EC:3.1.6.-]; K12381; STS; steryl-sulfatase [EC:3.1.6.2]; K01131
ENSBGRG00000005442(CYFIP1)	CYFIP; cytoplasmic FMR1 interacting protein; K05749
ENSBGRG00000005443(ABCB11)	ABCB1, CD243; ATP-binding cassette, subfamily B (MDR/TAP), member 1 [EC:7.6.2.2]; K05658; ABCB11; ATP-binding cassette, subfamily B (MDR/TAP), member 11; K05664; ABCB4; ATP-binding cassette, subfamily B (MDR/TAP), member 4 [EC:7.6.2.2]; K05659; ABCB5; ATP-binding cassette, subfamily B (MDR/TAP), member 5; K05660
ENSBGRG00000005449(LAMB1)	LAMB1; laminin, beta 1; K05636; LAMB2; laminin, beta 2; K06243
ENSBGRG00000005452(ENSBGRG00000005452)	H2B; histone H2B; K11252
ENSBGRG00000005454(CD47)	CD47; CD47 antigen (Rh-related antigen, integrin-associated signal transducer); K06266
ENSBGRG00000005455(ENSBGRG00000005455)	CMA1; chymase [EC:3.4.21.39]; K01329; CTSG; cathepsin G [EC:3.4.21.20]; K01319; GZMB; granzyme B [EC:3.4.21.79]; K01353
ENSBGRG00000005458(SGCA)	SGCA; alpha-sarcoglycan; K12565
ENSBGRG00000005460(ENSBGRG00000005460)	KRAB; KRAB domain-containing zinc finger protein; K09228
ENSBGRG00000005463(DHX8)	DHX8, PRP22; ATP-dependent RNA helicase DHX8/PRP22 [EC:3.6.4.13]; K12818
ENSBGRG00000005468(SCN8A)	SCN1A, NAV1.1; voltage-gated sodium channel type I alpha; K04833; SCN2A, NAV1.2; voltage-gated sodium channel type II alpha; K04834; SCN3A, NAV1.3; voltage-gated sodium channel type III alpha; K04836; SCN5A, NAV1.5; voltage-gated sodium channel type V alpha; K04838; SCN9A, NAV1.7; voltage-gated sodium channel type IX alpha; K04841
ENSBGRG00000005485(RELT)	TNFRSF19L, RELT; tumor necrosis factor receptor superfamily member 19-like; K05156
ENSBGRG00000005487(RP9)	RP9, PAP-1; retinitis pigmentosa 9 protein; K19604
ENSBGRG00000005494(MEF2A)	MEF2A; MADS-box transcription enhancer factor 2A; K09260; MEF2C; MADS-box transcription enhancer factor 2C; K04454
ENSBGRG00000005503(REXO2)	orn, REX2, REXO2; oligoribonuclease [EC:3.1.-.-]; K13288
ENSBGRG00000005507(NQO1)	NQO1; NAD(P)H dehydrogenase (quinone) [EC:1.6.5.2]; K00355
ENSBGRG00000005515(SF3A3)	SF3A3, SAP61, PRP9; splicing factor 3A subunit 3; K12827
ENSBGRG00000005531(ENSBGRG00000005531)	E2.6.1.42, ilvE; branched-chain amino acid aminotransferase [EC:2.6.1.42]; K00826
ENSBGRG00000005533(COP1)	RFWD2, COP1; E3 ubiquitin-protein ligase RFWD2 [EC:2.3.2.27]; K10143
ENSBGRG00000005537(PCYOX1)	PCYOX1, FCLY; prenylcysteine oxidase / farnesylcysteine lyase [EC:1.8.3.5 1.8.3.6]; K05906
ENSBGRG00000005545(ENSBGRG00000005545)	RP-L35Ae, RPL35A; large subunit ribosomal protein L35Ae; K02917
ENSBGRG00000005548(ENSBGRG00000005548)	COL1A; collagen type I alpha; K06236; COL2A; collagen type II alpha; K19719; COL3A; collagen type III alpha; K19720
ENSBGRG00000005550(HCN2)	HCN2; hyperpolarization activated cyclic nucleotide-gated potassium channel 2; K04955; HCN3; hyperpolarization activated cyclic nucleotide-gated potassium channel 3; K04956; HCN4; hyperpolarization activated cyclic nucleotide-gated potassium channel 4; K04957
ENSBGRG00000005552(PLD4)	NDUFAF2; NADH dehydrogenase [ubiquinone] 1 alpha subcomplex assembly factor 2; K18160; PLD3_4; phospholipase D3/4 [EC:3.1.4.4]; K16860
ENSBGRG00000005556(VAMP5)	VAMP5; vesicle-associated membrane protein 5; K08514
ENSBGRG00000005559(ATP6V1B1)	ATPeV1B, ATP6B; V-type H+-transporting ATPase subunit B; K02147
ENSBGRG00000005564(SNRPG)	SNRPG, SMG; small nuclear ribonucleoprotein G; K11099
ENSBGRG00000005573(GHRH)	GHRH; growth hormone-releasing hormone; K05260
ENSBGRG00000005577(CDK5)	CDK5; cyclin-dependent kinase 5 [EC:2.7.11.22]; K02090
ENSBGRG00000005578(BHMT)	BHMT; betaine-homocysteine S-methyltransferase [EC:2.1.1.5]; K00544; mmuM, BHMT2; homocysteine S-methyltransferase [EC:2.1.1.10]; K00547
ENSBGRG00000005580(KIF7)	KIF7; kinesin family member 7; K18806
ENSBGRG00000005584(ACIN1)	ACIN1, ACINUS; apoptotic chromatin condensation inducer in the nucleus; K12875
ENSBGRG00000005589(ENSBGRG00000005589)	proC; pyrroline-5-carboxylate reductase [EC:1.5.1.2]; K00286
ENSBGRG00000005591(DHRS9)	DHRS9; dehydrogenase/reductase SDR family member 9 [EC:1.1.-.-]; K11149
ENSBGRG00000005595(ENSBGRG00000005595)	HERC2; E3 ubiquitin-protein ligase HERC2 [EC:2.3.2.26]; K10595
ENSBGRG00000005596(CYB5R2)	E1.6.2.2; cytochrome-b5 reductase [EC:1.6.2.2]; K00326
ENSBGRG00000005609(SLC31A1)	SLC31A1, CTR1; solute carrier family 31 (copper transporter), member 1; K14686
ENSBGRG00000005613(PLIN1)	PLIN1; perilipin-1; K08768
ENSBGRG00000005616(ENSBGRG00000005616)	CMA1; chymase [EC:3.4.21.39]; K01329; CTSG; cathepsin G [EC:3.4.21.20]; K01319; GZMB; granzyme B [EC:3.4.21.79]; K01353
ENSBGRG00000005617(GFUS)	TSTA3, fcl; GDP-L-fucose synthase [EC:1.1.1.271]; K02377
ENSBGRG00000005618(SDC2)	SDC2, CD362; syndecan 2; K16336
ENSBGRG00000005619(DLD)	DLD, lpd, pdhD; dihydrolipoamide dehydrogenase [EC:1.8.1.4]; K00382
ENSBGRG00000005623(SEC23B)	SEC23; protein transport protein SEC23; K14006
ENSBGRG00000005624(GGCX)	GGCX; vitamin K-dependent gamma-carboxylase [EC:4.1.1.90]; K10106
ENSBGRG00000005627(ENSBGRG00000005627)	EIF2S1; translation initiation factor 2 subunit 1; K03237
ENSBGRG00000005629(ENSBGRG00000005629)	FTH1; ferritin heavy chain [EC:1.16.3.2]; K00522
ENSBGRG00000005633(TGFB2)	TGFB2; transforming growth factor beta-2; K13376
ENSBGRG00000005634(P2RY6)	P2RY6; P2Y purinoceptor 6; K04272
ENSBGRG00000005635(INPP5B)	INPP5B_F; inositol polyphosphate 5-phosphatase INPP5B/F [EC:3.1.3.36]; K01099
ENSBGRG00000005637(CDC37L1)	CDC37; cell division cycle protein 37; K09554
ENSBGRG00000005645(SLC3A1)	SLC3A1, RBAT; solute carrier family 3 (neutral and basic amino acid transporter), member 1; K14210; malZ; alpha-glucosidase [EC:3.2.1.20]; K01187
ENSBGRG00000005646(CDC26)	APC12, CDC26; anaphase-promoting complex subunit 12; K03359
ENSBGRG00000005647(EHD3)	EHD1; EH domain-containing protein 1; K12483; EHD3; EH domain-containing protein 3; K12476; EHD4; EH domain-containing protein 4; K12477
ENSBGRG00000005648(DPYD)	DPYD; dihydropyrimidine dehydrogenase (NADP+) [EC:1.3.1.2]; K00207
ENSBGRG00000005652(P2RY2)	P2RY2; P2Y purinoceptor 2; K04269
ENSBGRG00000005653(ENSBGRG00000005653)	PEX11A; peroxin-11A; K13351
ENSBGRG00000005655(LRP2)	LRP2; low density lipoprotein-related protein 2; K06233
ENSBGRG00000005663(DMGDH)	DMGDH; dimethylglycine dehydrogenase [EC:1.5.8.4]; K00315
ENSBGRG00000005665(ZBTB16)	INMT, TEMT; methyltransferase [EC:2.1.1.49 2.1.1.96]; K00562; NNMT; nicotinamide N-methyltransferase [EC:2.1.1.1]; K00541; ZBTB16, PLZF; zinc finger and BTB domain-containing protein 16; K10055
ENSBGRG00000005671(ZNF623)	KRAB; KRAB domain-containing zinc finger protein; K09228
ENSBGRG00000005672(SRC)	FYN; tyrosine-protein kinase Fyn [EC:2.7.10.2]; K05703; SRC; tyrosine-protein kinase Src [EC:2.7.10.2]; K05704; YES1; tyrosine-protein kinase Yes [EC:2.7.10.2]; K05705
ENSBGRG00000005675(IFT57)	IFT57, HIPPI, ESRRBL1; intraflagellar transport protein 57; K04638
ENSBGRG00000005676(CAPN14)	CAPN1; calpain-1 [EC:3.4.22.52]; K01367
ENSBGRG00000005682(ENSBGRG00000005682)	RPC7, POLR3G; DNA-directed RNA polymerase III subunit RPC7; K03024
ENSBGRG00000005683(ITPKB)	ITPK; 1D-myo-inositol-triphosphate 3-kinase [EC:2.7.1.127]; K00911
ENSBGRG00000005687(PRPF4)	PRPF4, PRP4; U4/U6 small nuclear ribonucleoprotein PRP4; K12662
ENSBGRG00000005703(MAPK9)	JNK; mitogen-activated protein kinase 8/9/10 (c-Jun N-terminal kinase) [EC:2.7.11.24]; K04440
ENSBGRG00000005711(PTDSS1)	PTDSS1; phosphatidylserine synthase 1 [EC:2.7.8.-]; K08729
ENSBGRG00000005715(PSEN2)	PSEN1, PS1; presenilin 1 [EC:3.4.23.-]; K04505; PSEN2, PS2; presenilin 2 [EC:3.4.23.-]; K04522
ENSBGRG00000005716(GALNT15)	GALNT; polypeptide N-acetylgalactosaminyltransferase [EC:2.4.1.41]; K00710
ENSBGRG00000005719(ENSBGRG00000005719)	RP-S11e, RPS11; small subunit ribosomal protein S11e; K02949
ENSBGRG00000005723(ENSBGRG00000005723)	ARF1_2; ADP-ribosylation factor 1/2; K07937
ENSBGRG00000005725(SMARCA4)	SMARCA2_4; SWI/SNF-related matrix-associated actin-dependent regulator of chromatin subfamily A member 2/4 [EC:3.6.4.-]; K11647
ENSBGRG00000005726(ENSBGRG00000005726)	UBE2L3, UBCH7; ubiquitin-conjugating enzyme E2 L3 [EC:2.3.2.23]; K04552; UBE2L6, UBCH8; ubiquitin-conjugating enzyme E2 L6 [EC:2.3.2.23]; K04553
ENSBGRG00000005727(AK3)	AK3; nucleoside-triphosphate--adenylate kinase [EC:2.7.4.10]; K00944; adk, AK; adenylate kinase [EC:2.7.4.3]; K00939
ENSBGRG00000005730(GALNT14)	GALNT; polypeptide N-acetylgalactosaminyltransferase [EC:2.4.1.41]; K00710
ENSBGRG00000005733(MRPS9)	RP-S9, MRPS9, rpsI; small subunit ribosomal protein S9; K02996
ENSBGRG00000005734(AP4B1)	AP4B1; AP-4 complex subunit beta-1; K12401
ENSBGRG00000005736(FGF22)	FGF; fibroblast growth factor; K04358
ENSBGRG00000005737(HHLA2)	B7H3, CD276; immune costimulatory protein B7-H3; K06746; PDL1, CD274; programmed cell death 1 ligand 1; K06745
ENSBGRG00000005739(ZNF593OS)	SNRPE, SME; small nuclear ribonucleoprotein E; K11097
ENSBGRG00000005742(HTR3A)	HTR3; 5-hydroxytryptamine receptor 3; K04819
ENSBGRG00000005752(YARS2)	YARS, tyrS; tyrosyl-tRNA synthetase [EC:6.1.1.1]; K01866
ENSBGRG00000005756(BEST2)	BEST2, VMD2L1; bestrophin-2; K13879
ENSBGRG00000005768(ENSBGRG00000005768)	RP-L5e, RPL5; large subunit ribosomal protein L5e; K02932
ENSBGRG00000005769(SLC30A10)	SLC30A1, ZNT1; solute carrier family 30 (zinc transporter), member 1; K14688
ENSBGRG00000005772(ENSBGRG00000005772)	RP-S4e, RPS4; small subunit ribosomal protein S4e; K02987
ENSBGRG00000005773(ARSB)	ARSB; arylsulfatase B [EC:3.1.6.12]; K01135
ENSBGRG00000005774(SERPING1)	SERPING1, C1INH; C1 inhibitor; K04001
ENSBGRG00000005776(MAT2A)	metK; S-adenosylmethionine synthetase [EC:2.5.1.6]; K00789
ENSBGRG00000005777(SLC26A3)	SLC26A3, DRA; solute carrier family 26 (chloride anion exchanger), member 3; K14078
ENSBGRG00000005778(ENSBGRG00000005778)	MYH9s; myosin heavy chain 9/10/11/14; K10352
ENSBGRG00000005781(CTNNBL1)	CTNNBL1; beta-catenin-like protein 1; K12864
ENSBGRG00000005785(SLC24A3)	SLC24A4, NCKX4; solute carrier family 24 (sodium/potassium/calcium exchanger), member 4; K13752
ENSBGRG00000005786(MAPK15)	MAPK15; mitogen-activated protein kinase 15 [EC:2.7.11.24]; K19603
ENSBGRG00000005789(ENSBGRG00000005789)	CNTNAP2; contactin associated protein-like 2; K07380
ENSBGRG00000005800(TGFBRAP1)	VPS39, VAM6; Vam6/Vps39-like protein vacuolar protein sorting-associated protein 39; K20183
ENSBGRG00000005810(ENSBGRG00000005810)	OLFR; olfactory receptor; K04257
ENSBGRG00000005812(RCL1)	RCL1; RNA 3'-terminal phosphate cyclase-like protein; K11108
ENSBGRG00000005813(PAN3)	PAN3; PAB-dependent poly(A)-specific ribonuclease subunit 3; K12572
ENSBGRG00000005822(OXR1)	MTR3, EXOSC6; exosome complex component MTR3; K12587
ENSBGRG00000005825(SLC4A2)	SLC4A2, AE2; solute carrier family 4 (anion exchanger), member 2; K13855
ENSBGRG00000005829(PKP2)	PKP2; plakophilin 2; K12642
ENSBGRG00000005843(GAS1)	GAS1; growth arrest-specific 1; K06232
ENSBGRG00000005844(ENSBGRG00000005844)	SULT1A; aryl sulfotransferase [EC:2.8.2.1]; K01014; SULT1E1, STE; estrone sulfotransferase [EC:2.8.2.4]; K01016; SULT2B1; alcohol sulfotransferase [EC:2.8.2.2]; K01015
ENSBGRG00000005849(PIGH)	PIGH, GPI15; phosphatidylinositol N-acetylglucosaminyltransferase subunit H; K03858
ENSBGRG00000005851(HIPK1)	HIPK; homeodomain interacting protein kinase [EC:2.7.11.1]; K08826
ENSBGRG00000005855(TSHZ2)	TSHZ; teashirt; K09236
ENSBGRG00000005860(ENSBGRG00000005860)	RP-L37Ae, RPL37A; large subunit ribosomal protein L37Ae; K02921
ENSBGRG00000005861(LDLR)	LDLR; low-density lipoprotein receptor; K12473
ENSBGRG00000005865(EPRS1)	EARS, gltX; glutamyl-tRNA synthetase [EC:6.1.1.17]; K01885; EPRS; bifunctional glutamyl/prolyl-tRNA synthetase [EC:6.1.1.17 6.1.1.15]; K14163
ENSBGRG00000005872(ENSBGRG00000005872)	OLFR; olfactory receptor; K04257
ENSBGRG00000005881(BRCA1)	BRCA1; breast cancer type 1 susceptibility protein [EC:2.3.2.27]; K10605
ENSBGRG00000005883(LPL)	LPL; lipoprotein lipase [EC:3.1.1.34]; K01059
ENSBGRG00000005885(ENSBGRG00000005885)	RP-L39e, RPL39; large subunit ribosomal protein L39e; K02924
ENSBGRG00000005897(TTI1)	TTI1; TELO2-interacting protein 1; K20403
ENSBGRG00000005898(ARG2)	E3.5.3.1, rocF, arg; arginase [EC:3.5.3.1]; K01476
ENSBGRG00000005904(ENSBGRG00000005904)	OLFR; olfactory receptor; K04257
ENSBGRG00000005908(USP28)	USP25; ubiquitin carboxyl-terminal hydrolase 25 [EC:3.4.19.12]; K11849
ENSBGRG00000005913(DAPK1)	DAPK; death-associated protein kinase [EC:2.7.11.1]; K08803
ENSBGRG00000005915(TGFA)	TGFA; transforming growth factor, alpha; K08774
ENSBGRG00000005916(ENSBGRG00000005916)	QCR7, UQCRB; ubiquinol-cytochrome c reductase subunit 7; K00417
ENSBGRG00000005917(CPA1)	CAMK2; calcium/calmodulin-dependent protein kinase (CaM kinase) II [EC:2.7.11.17]; K04515; CPA1; carboxypeptidase A1 [EC:3.4.17.1]; K08779; CPA2; carboxypeptidase A2 [EC:3.4.17.15]; K01298; CPA3; carboxypeptidase A3 [EC:3.4.17.1]; K08780; CPB1; carboxypeptidase B [EC:3.4.17.2]; K01291; CPB2; carboxypeptidase B2 [EC:3.4.17.20]; K01300
ENSBGRG00000005918(VTI1B)	VTI1; vesicle transport through interaction with t-SNAREs 1; K08493
ENSBGRG00000005921(FOXG1)	FOXG; forkhead box protein G; K09385
ENSBGRG00000005934(PRSS57)	CELA2; pancreatic elastase II [EC:3.4.21.71]; K01346
ENSBGRG00000005938(SLC16A3)	SLC16A3; MFS transporter, MCT family, solute carrier family 16 (monocarboxylic acid transporters), member 3; K08180
ENSBGRG00000005939(ENSBGRG00000005939)	PGAM5; serine/threonine-protein phosphatase PGAM5 [EC:3.1.3.16]; K15637; PXMP2, PMP22; peroxisomal membrane protein 2; K13347
ENSBGRG00000005946(GFPT2)	glmS, GFPT; glutamine---fructose-6-phosphate transaminase (isomerizing) [EC:2.6.1.16]; K00820
ENSBGRG00000005947(GDF6)	GDF6; growth differentiation factor 6; K20012; GDF7; growth differentiation factor 7; K20013
ENSBGRG00000005955(ENSBGRG00000005955)	OLFR; olfactory receptor; K04257
ENSBGRG00000005960(RDH11)	RDH11; retinol dehydrogenase 11 [EC:1.1.1.300]; K11152; RDH12; retinol dehydrogenase 12 [EC:1.1.1.300]; K11153
ENSBGRG00000005970(SLC18A1)	SLC18A1_2, VMAT; MFS transporter, DHA1 family, solute carrier family 18 (vesicular amine transporter), member 1/2; K08155
ENSBGRG00000005973(CLP1)	CLP1, HERB; polyribonucleotide 5'-hydroxyl-kinase [EC:2.7.1.78]; K14399
ENSBGRG00000005974(RIF1)	RIF1; telomere-associated protein RIF1; K11138
ENSBGRG00000005976(CPA5)	CAMK2; calcium/calmodulin-dependent protein kinase (CaM kinase) II [EC:2.7.11.17]; K04515; CPA1; carboxypeptidase A1 [EC:3.4.17.1]; K08779; CPA2; carboxypeptidase A2 [EC:3.4.17.15]; K01298; CPA3; carboxypeptidase A3 [EC:3.4.17.1]; K08780; CPB1; carboxypeptidase B [EC:3.4.17.2]; K01291; CPB2; carboxypeptidase B2 [EC:3.4.17.20]; K01300
ENSBGRG00000005978(ELMOD3)	ADRA2B; adrenergic receptor alpha-2B; K04139
ENSBGRG00000005982(JAK2)	JAK1; Janus kinase 1 [EC:2.7.10.2]; K11217; JAK2; Janus kinase 2 [EC:2.7.10.2]; K04447; JAK3; Janus kinase 3 [EC:2.7.10.2]; K11218
ENSBGRG00000005984(CSNK1D)	CSNK1D; casein kinase 1, delta [EC:2.7.11.1]; K08959; CSNK1E; casein kinase 1, epsilon [EC:2.7.11.1]; K08960
ENSBGRG00000005993(ENSBGRG00000005993)	ALG10; alpha-1,2-glucosyltransferase [EC:2.4.1.256]; K03850
ENSBGRG00000005996(TGM2)	TGM2; transglutaminase 2 [EC:2.3.2.13]; K05625
ENSBGRG00000005997(ENSBGRG00000005997)	TPM3; tropomyosin 3; K09290
ENSBGRG00000006001(ANPEP)	ANPEP, CD13; aminopeptidase N [EC:3.4.11.2]; K11140
ENSBGRG00000006002(JAG2)	JAG1, CD339; jagged-1; K06052; JAG2; jagged-2; K21635
ENSBGRG00000006006(CRNKL1)	CRN, CRNKL1, CLF1, SYF3; crooked neck; K12869
ENSBGRG00000006007(PRKD1)	PKD; protein kinase D [EC:2.7.11.13]; K06070
ENSBGRG00000006010(ATG16L2)	ATG16L2; autophagy-related protein 16-2; K20868
ENSBGRG00000006011(ESR1)	ESR1, NR3A1; estrogen receptor alpha; K08550
ENSBGRG00000006017(FANCL)	FANCL, PHF9; E3 ubiquitin-protein ligase FANCL [EC:2.3.2.27]; K10606
ENSBGRG00000006018(ACTR10)	ACTR10, ARP11; actin-related protein 10; K16576
ENSBGRG00000006021(AP3B1)	AP3B; AP-3 complex subunit beta; K12397
ENSBGRG00000006022(ENSBGRG00000006022)	OLFR; olfactory receptor; K04257
ENSBGRG00000006023(FHL2)	FHL2; four and a half LIM domains protein 2; K14380
ENSBGRG00000006026(KPNA5)	KPNA2_7; importin subunit alpha-1/8; K15043; KPNA5_6; importin subunit alpha-6/7; K15042
ENSBGRG00000006027(PRNP)	PRNP, PrP, CD230; prion protein; K05634; RPB1, POLR2A; DNA-directed RNA polymerase II subunit RPB1 [EC:2.7.7.6]; K03006
ENSBGRG00000006037(NDUFAF6)	NDUFAF6; NADH dehydrogenase [ubiquinone] 1 alpha subcomplex assembly factor 6; K18163
ENSBGRG00000006039(XYLT2)	XYLT; protein xylosyltransferase [EC:2.4.2.26]; K00771
ENSBGRG00000006040(CHSY3)	CHSY; chondroitin sulfate synthase [EC:2.4.1.175 2.4.1.226]; K13499
ENSBGRG00000006043(IL22RA1)	IFNLR1, IL28RA; interferon lambda receptor 1; K05140; IL22RA1; interleukin 22 receptor alpha 1; K05138
ENSBGRG00000006044(ATP6V1B2)	ATPeV1B, ATP6B; V-type H+-transporting ATPase subunit B; K02147
ENSBGRG00000006048(RDH12)	RDH11; retinol dehydrogenase 11 [EC:1.1.1.300]; K11152; RDH12; retinol dehydrogenase 12 [EC:1.1.1.300]; K11153
ENSBGRG00000006053(ENSBGRG00000006053)	CD7; T-cell surface glycoprotein CD7; K06457
ENSBGRG00000006054(XDH)	AOX; aldehyde oxidase [EC:1.2.3.1]; K00157; XDH; xanthine dehydrogenase/oxidase [EC:1.17.1.4 1.17.3.2]; K00106
ENSBGRG00000006056(SLC25A17)	SLC25A17, PMP34; solute carrier family 25 (peroxisomal adenine nucleotide transporter), member 17; K13354
ENSBGRG00000006058(EIF3F)	EIF3F; translation initiation factor 3 subunit F; K03249
ENSBGRG00000006060(IGF1R)	IGF1R, CD221; insulin-like growth factor 1 receptor [EC:2.7.10.1]; K05087; INSR, CD220; insulin receptor [EC:2.7.10.1]; K04527; INSRR; insulin receptor-related receptor [EC:2.7.10.1]; K05086
ENSBGRG00000006062(FMO1)	FMO; dimethylaniline monooxygenase (N-oxide forming) [EC:1.14.13.8]; K00485
ENSBGRG00000006073(MRPL27)	RP-L27, MRPL27, rpmA; large subunit ribosomal protein L27; K02899
ENSBGRG00000006074(ENSBGRG00000006074)	COX7A; cytochrome c oxidase subunit 7a; K02270
ENSBGRG00000006081(RASSF2)	RASSF2_4; Ras association domain-containing protein 2/4; K09851
ENSBGRG00000006083(SLC26A4)	SLC26A4, PDS; solute carrier family 26 (sodium-independent chloride/iodide transporter), member 4; K14702; SLC26A6; solute carrier family 26 (sulfate anion transporter), member 6; K14704
ENSBGRG00000006084(IFNLR1)	IFNLR1, IL28RA; interferon lambda receptor 1; K05140
ENSBGRG00000006090(TACR1)	TACR1; tachykinin receptor 1; K04222; TACR2; tachykinin receptor 2; K04223; TACR3; tachykinin receptor 3; K04224
ENSBGRG00000006092(LCLAT1)	LCLAT1, AGPAT8; lysocardiolipin and lysophospholipid acyltransferase [EC:2.3.1.- 2.3.1.51]; K13513
ENSBGRG00000006093(ENSBGRG00000006093)	EPHA3, HEK, TYRO4; Eph receptor A3 [EC:2.7.10.1]; K05104; EPHA4, SEK, TYRO1; Eph receptor A4 [EC:2.7.10.1]; K05105; EPHA5, EHK1, TYRO4; Eph receptor A5 [EC:2.7.10.1]; K05106; EPHA7, EHK3, HEK11; EphA7 [EC:2.7.10.1]; K05108; EPHB1, ELK, NET; Eph receptor B1 [EC:2.7.10.1]; K05110; EPHB2, ERK, DRT; Eph receptor B2 [EC:2.7.10.1]; K05111; EPHB3, HEK2, ETK2; Eph receptor B3 [EC:2.7.10.1]; K05112; EPHB4…
ENSBGRG00000006101(CPA4)	CAMK2; calcium/calmodulin-dependent protein kinase (CaM kinase) II [EC:2.7.11.17]; K04515; CPA1; carboxypeptidase A1 [EC:3.4.17.1]; K08779; CPA2; carboxypeptidase A2 [EC:3.4.17.15]; K01298; CPA3; carboxypeptidase A3 [EC:3.4.17.1]; K08780; CPB1; carboxypeptidase B [EC:3.4.17.2]; K01291; CPB2; carboxypeptidase B2 [EC:3.4.17.20]; K01300
ENSBGRG00000006104(TP53INP1)	TP53INP2; tumor protein p53-inducible nuclear protein 2; K21247
ENSBGRG00000006109(FLT4)	FGFR2, CD332; fibroblast growth factor receptor 2 [EC:2.7.10.1]; K05093; FLT1, VEGFR1; FMS-like tyrosine kinase 1 [EC:2.7.10.1]; K05096; FLT4, VEGFR3; FMS-like tyrosine kinase 4 [EC:2.7.10.1]; K05097; KDR, VEGFR2, CD309; kinase insert domain protein receptor [EC:2.7.10.1]; K05098
ENSBGRG00000006114(S100A7)	S100A7; protein S100-A7; K21126
ENSBGRG00000006118(ENSBGRG00000006118)	EME1, MMS4; crossover junction endonuclease EME1 [EC:3.1.22.-]; K10882
ENSBGRG00000006125(ENSBGRG00000006125)	RP-S27e, RPS27; small subunit ribosomal protein S27e; K02978
ENSBGRG00000006127(POLE4)	POLE4; DNA polymerase epsilon subunit 4 [EC:2.7.7.7]; K03506; RPA43; DNA-directed RNA polymerase I subunit RPA43; K03004
ENSBGRG00000006128(ALAD)	hemB, ALAD; porphobilinogen synthase [EC:4.2.1.24]; K01698
ENSBGRG00000006129(RETSAT)	RETSAT; all-trans-retinol 13,14-reductase [EC:1.3.99.23]; K09516
ENSBGRG00000006130(ENSBGRG00000006130)	MAN2B2; epididymis-specific alpha-mannosidase [EC:3.2.1.24]; K12312
ENSBGRG00000006138(CARD10)	CARD10; caspase recruitment domain-containing protein 10; K20912
ENSBGRG00000006141(ENSBGRG00000006141)	LBP; lipopolysaccharide-binding protein; K05399
ENSBGRG00000006145(ENSBGRG00000006145)	RP-S2e, RPS2; small subunit ribosomal protein S2e; K02981
ENSBGRG00000006150(PTH2R)	PTHR1; parathyroid hormone receptor 1; K04585; PTHR2; parathyroid hormone receptor 2; K04586; VIPR1; vasoactive intestinal peptide receptor 1; K04589
ENSBGRG00000006152(PARVA)	PARV; parvin; K06275
ENSBGRG00000006156(ENSBGRG00000006156)	NDUFV3; NADH dehydrogenase (ubiquinone) flavoprotein 3; K03944
ENSBGRG00000006161(FMO4)	FMO; dimethylaniline monooxygenase (N-oxide forming) [EC:1.14.13.8]; K00485
ENSBGRG00000006166(CCNE2)	CCNE; G1/S-specific cyclin-E1; K06626
ENSBGRG00000006167(ENSBGRG00000006167)	FGFR2, CD332; fibroblast growth factor receptor 2 [EC:2.7.10.1]; K05093; FLT1, VEGFR1; FMS-like tyrosine kinase 1 [EC:2.7.10.1]; K05096; FLT4, VEGFR3; FMS-like tyrosine kinase 4 [EC:2.7.10.1]; K05097; KDR, VEGFR2, CD309; kinase insert domain protein receptor [EC:2.7.10.1]; K05098
ENSBGRG00000006169(HK2)	GCK; glucokinase [EC:2.7.1.2]; K12407; HK; hexokinase [EC:2.7.1.1]; K00844
ENSBGRG00000006175(PCNA)	PCNA; proliferating cell nuclear antigen; K04802
ENSBGRG00000006177(RFX6)	RFX6; regulatory factor X 6; K19521
ENSBGRG00000006178(ELK3)	ELK1; ETS domain-containing protein Elk-1; K04375; ELK4, SAP1; ETS domain-containing protein Elk-4; K04376
ENSBGRG00000006180(PTBP1)	RXRA, NR2B1; retinoid X receptor alpha; K08524
ENSBGRG00000006186(CLDN11)	CLDN; claudin; K06087
ENSBGRG00000006189(COL12A1)	COL12A; collagen type XII alpha; K08132
ENSBGRG00000006191(PSMC1)	PSMC1, RPT2; 26S proteasome regulatory subunit T2; K03062
ENSBGRG00000006192(LBP)	LBP; lipopolysaccharide-binding protein; K05399
ENSBGRG00000006198(RPL27)	RP-L27e, RPL27; large subunit ribosomal protein L27e; K02901
ENSBGRG00000006201(NOD2)	NOD2, CARD15; nucleotide-binding oligomerization domain-containing protein 2; K10165
ENSBGRG00000006203(MFNG)	FNG; fringe [EC:2.4.1.222]; K05948
ENSBGRG00000006204(SKIL)	SKIL; Ski-like protein; K18499
ENSBGRG00000006205(TCF7L1)	LEF1; lymphoid enhancer-binding factor 1; K04492; TCF7L1; transcription factor 7-like 1; K04490; TCF7L2; transcription factor 7-like 2; K04491
ENSBGRG00000006210(POLE3)	POLE3; DNA polymerase epsilon subunit 3 [EC:2.7.7.7]; K02326
ENSBGRG00000006220(JUNB)	JUNB; transcription factor jun-B; K09028
ENSBGRG00000006222(ENSBGRG00000006222)	ATXN3, MJD; Ataxin-3 [EC:3.4.22.-]; K11863
ENSBGRG00000006226(LIN52)	LIN52; protein lin-52; K21775
ENSBGRG00000006228(CD72)	CD72; CD72 antigen; K06504
ENSBGRG00000006231(CDS2)	E2.7.7.41, CDS1, CDS2, cdsA; phosphatidate cytidylyltransferase [EC:2.7.7.41]; K00981
ENSBGRG00000006233(MFSD8)	MSFD8, CLN7; MFS transporter, ceroid-lipofuscinosis neuronal protein 7; K12307
ENSBGRG00000006234(PRDX2)	PRDX1; peroxiredoxin 1 [EC:1.11.1.24]; K13279; PRDX2_4, ahpC; peroxiredoxin 2/4 [EC:1.11.1.24]; K03386
ENSBGRG00000006238(ZFPM2)	ZFPM2, FOG2; zinc finger protein ZFPM2; K17442
ENSBGRG00000006239(UTS2R)	UTS2R; urotensin 2 receptor; K04241
ENSBGRG00000006242(ARAP1)	ARAP1; Arf-GAP with Rho-GAP domain, ANK repeat and PH domain-containing protein 1; K18439; ARAP2; Arf-GAP with Rho-GAP domain, ANK repeat and PH domain-containing protein 2; K18440; ARAP3; Arf-GAP with Rho-GAP domain, ANK repeat and PH domain-containing protein 3; K12490
ENSBGRG00000006244(SUGT1)	SUGT1, SGT1; suppressor of G2 allele of SKP1; K12795
ENSBGRG00000006246(LTA4H)	LTA4H; leukotriene-A4 hydrolase [EC:3.3.2.6]; K01254
ENSBGRG00000006248(PIKFYVE)	PIKFYVE, FAB1; 1-phosphatidylinositol-3-phosphate 5-kinase [EC:2.7.1.150]; K00921; PIP5K; 1-phosphatidylinositol-4-phosphate 5-kinase [EC:2.7.1.68]; K00889
ENSBGRG00000006256(PRKCI)	PRKCI; atypical protein kinase C iota type [EC:2.7.11.13]; K06069; PRKCZ; atypical protein kinase C zeta type [EC:2.7.11.13]; K18952
ENSBGRG00000006260(ENSBGRG00000006260)	ALK, CD246; anaplastic lymphoma kinase [EC:2.7.10.1]; K05119; ROS1; proto-oncogene tyrosine-protein kinase ROS [EC:2.7.10.1]; K05088
ENSBGRG00000006264(INTS8)	SMAD1; mothers against decapentaplegic homolog 1; K04676
ENSBGRG00000006268(ARID4A)	RAB1A; Ras-related protein Rab-1A; K07874
ENSBGRG00000006270(QRSL1)	gatA, QRSL1; aspartyl-tRNA(Asn)/glutamyl-tRNA(Gln) amidotransferase subunit A [EC:6.3.5.6 6.3.5.7]; K02433
ENSBGRG00000006275(SEMA4F)	SEMA4, CD100; semaphorin 4; K06521
ENSBGRG00000006288(FBP2)	FBP, fbp; fructose-1,6-bisphosphatase I [EC:3.1.3.11]; K03841
ENSBGRG00000006303(CLIP4)	PIGU; GPI-anchor transamidase subunit U; K05293
ENSBGRG00000006304(ENSBGRG00000006304)	DAG1; dystroglycan 1; K06265; RBX1, ROC1; RING-box protein 1 [EC:2.3.2.32]; K03868; RBX2, ROC2, RNF7; RING-box protein 2 [EC:2.3.2.32]; K10611
ENSBGRG00000006318(ENSBGRG00000006318)	LBP; lipopolysaccharide-binding protein; K05399
ENSBGRG00000006327(ENSBGRG00000006327)	FGFR2, CD332; fibroblast growth factor receptor 2 [EC:2.7.10.1]; K05093; FLT1, VEGFR1; FMS-like tyrosine kinase 1 [EC:2.7.10.1]; K05096; FLT4, VEGFR3; FMS-like tyrosine kinase 4 [EC:2.7.10.1]; K05097; KDR, VEGFR2, CD309; kinase insert domain protein receptor [EC:2.7.10.1]; K05098
ENSBGRG00000006328(CLIP1)	CLIP1, RSN; CAP-Gly domain-containing linker protein 1; K10421
ENSBGRG00000006329(CYTH4)	CYTH; cytohesin; K18441
ENSBGRG00000006330(RNASEH2A)	RNASEH2A; ribonuclease H2 subunit A [EC:3.1.26.4]; K10743
ENSBGRG00000006332(INHBC)	INHBA; inhibin beta A chain; K04667
ENSBGRG00000006337(SRD5A2)	SRD5A1; 3-oxo-5-alpha-steroid 4-dehydrogenase 1 [EC:1.3.1.22]; K12343; SRD5A2; 3-oxo-5-alpha-steroid 4-dehydrogenase 2 [EC:1.3.1.22]; K12344
ENSBGRG00000006340(ENSBGRG00000006340)	P2RX2; P2X purinoceptor 2; K05216
ENSBGRG00000006342(RSPO1)	RSPO1; R-spondin 1; K19471
ENSBGRG00000006346(IARS2)	IARS, ileS; isoleucyl-tRNA synthetase [EC:6.1.1.5]; K01870
ENSBGRG00000006356(IDH2)	IDH1, IDH2, icd; isocitrate dehydrogenase [EC:1.1.1.42]; K00031
ENSBGRG00000006360(ENSBGRG00000006360)	AGAP; Arf-GAP with GTPase, ANK repeat and PH domain-containing protein 1/3/4/5/6/9/11; K12491
ENSBGRG00000006362(RGS3)	RGS3; regulator of G-protein signalling 3; K07524
ENSBGRG00000006367(LRP12)	SEC13; protein transport protein SEC13; K14004
ENSBGRG00000006368(E2F1)	E2F1; transcription factor E2F1; K17454
ENSBGRG00000006369(INHBE)	INHBA; inhibin beta A chain; K04667
ENSBGRG00000006371(CAMKMT)	CAMKMT; calmodulin-lysine N-methyltransferase [EC:2.1.1.60]; K18826
ENSBGRG00000006381(ABCD4)	ABCD4, PXMP1L; ATP-binding cassette, subfamily D (ALD), member 4; K05678
ENSBGRG00000006392(G6PC1)	G6PC; glucose-6-phosphatase [EC:3.1.3.9]; K01084
ENSBGRG00000006411(CD24)	CD24; CD24 antigen; K06469
ENSBGRG00000006412(CYP24A1)	CYP24A1; vitamin D3 24-hydroxylase [EC:1.14.15.16]; K07436; CYP27A1; cholestanetriol 26-monooxygenase [EC:1.14.15.15]; K00488; CYP27B1; calcidiol 1-monooxygenase (25-hydroxyvitamin D3 1alpha-hydroxylase) [EC:1.14.15.18]; K07438; CYP27C1; all-trans-retinol 3,4-desaturase [EC:1.14.19.53]; K17951
ENSBGRG00000006417(DPYS)	DPYS, dht, hydA; dihydropyrimidinase [EC:3.5.2.2]; K01464; DPYSL2, CRMP2; dihydropyrimidinase-like 2; K07528
ENSBGRG00000006425(WDR43)	UTP5, WDR43; U3 small nucleolar RNA-associated protein 5; K14546
ENSBGRG00000006426(ENSBGRG00000006426)	PXMP4, PMP24; peroxisomal membrane protein 4; K13350
ENSBGRG00000006427(EPS15)	EPS15; epidermal growth factor receptor substrate 15; K12472
ENSBGRG00000006434(ENSBGRG00000006434)	RP-S15e, RPS15; small subunit ribosomal protein S15e; K02958
ENSBGRG00000006437(GNL2)	NUG2, GNL2; nuclear GTP-binding protein; K14537
ENSBGRG00000006438(MTHFD1L)	MTHFD1L; monofunctional C1-tetrahydrofolate synthase, mitochondrial [EC:6.3.4.3]; K13402; MTHFD2; methylenetetrahydrofolate dehydrogenase(NAD+) / 5,10-methenyltetrahydrofolate cyclohydrolase [EC:1.5.1.15 3.5.4.9]; K13403; MTHFD; methylenetetrahydrofolate dehydrogenase (NADP+) / methenyltetrahydrofolate cyclohydrolase / formyltetrahydrofolate synthetase [EC:1.5.1.5 3.5.4.9 6.3.4.3]; K00288
ENSBGRG00000006442(CTNND1)	CTNND1; catenin (cadherin-associated protein), delta 1; K05690
ENSBGRG00000006443(SLC32A1)	SLC32A, VGAT; solute carrier family 32 (vesicular inhibitory amino acid transporter); K15015
ENSBGRG00000006444(ENSBGRG00000006444)	AOC3, AOC2, tynA; primary-amine oxidase [EC:1.4.3.21]; K00276
ENSBGRG00000006446(CTSL)	CTSL; cathepsin L [EC:3.4.22.15]; K01365; CTSM; cathepsin M [EC:3.4.22.-]; K09600; CTSP; cathepsin P [EC:3.4.22.-]; K09599
ENSBGRG00000006452(ENSBGRG00000006452)	GUCA1; guanylate cyclase activator 1; K08328
ENSBGRG00000006453(ENSBGRG00000006453)	RP-L44e, RPL44; large subunit ribosomal protein L44e; K02929
ENSBGRG00000006454(ARNTL)	ARNTL, BMAL1, CYC; aryl hydrocarbon receptor nuclear translocator-like protein 1; K02296
ENSBGRG00000006456(SLC27A6)	SLC27A2, FACVL1, FATP2; solute carrier family 27 (fatty acid transporter), member 2 [EC:6.2.1.- 6.2.1.3]; K08746; SLC27A5, FATP5; solute carrier family 27 (fatty acid transporter), member 5 [EC:6.2.1.7]; K08748; SLC27A6, FATP6; solute carrier family 27 (fatty acid transporter), member 6; K08749
ENSBGRG00000006461(DOK2)	DOK2; docking protein 2; K20234
ENSBGRG00000006462(VAMP4)	VAMP4; vesicle-associated membrane protein 4; K08513
ENSBGRG00000006465(AOC2)	AOC3, AOC2, tynA; primary-amine oxidase [EC:1.4.3.21]; K00276
ENSBGRG00000006479(ROS1)	ROS1; proto-oncogene tyrosine-protein kinase ROS [EC:2.7.10.1]; K05088
ENSBGRG00000006481(ENSBGRG00000006481)	CALM; calmodulin; K02183
ENSBGRG00000006493(BCL11A)	BCL11B; B-cell lymphoma/leukemia 11B; K22046
ENSBGRG00000006495(AGL)	AGL; glycogen debranching enzyme [EC:2.4.1.25 3.2.1.33]; K01196
ENSBGRG00000006498(ENSBGRG00000006498)	AGAP2; Arf-GAP with GTPase, ANK repeat and PH domain-containing protein 2; K17848; AGAP; Arf-GAP with GTPase, ANK repeat and PH domain-containing protein 1/3/4/5/6/9/11; K12491
ENSBGRG00000006499(DKK2)	DKK; dickkopf; K02165
ENSBGRG00000006506(CHAD)	CHAD; chondroadherin; K06248
ENSBGRG00000006508(PDSS2)	PDSS2; decaprenyl-diphosphate synthase subunit 2 [EC:2.5.1.91]; K12505
ENSBGRG00000006514(VPS33A)	VPS33A; vacuolar protein sorting-associated protein 33A; K20182
ENSBGRG00000006516(SIX2)	SIX1; homeobox protein SIX1; K15614
ENSBGRG00000006522(SEMA4B)	SEMA4, CD100; semaphorin 4; K06521
ENSBGRG00000006529(ENSBGRG00000006529)	DAAM; dishevelled associated activator of morphogenesis; K04512; DIAPH3, DRF3; diaphanous 3; K05745
ENSBGRG00000006531(DNALI1)	DNALI; dynein light intermediate chain, axonemal; K10410
ENSBGRG00000006534(CLCA1)	CLCA1; calcium-activated chloride channel regulator 1; K05027; CLCA3_4; calcium-activated chloride channel regulator 3/4; K05030
ENSBGRG00000006540(FNBP1)	FNBP1; formin-binding protein 1; K20121
ENSBGRG00000006544(ZFP36L1)	ZFP36L; butyrate response factor; K18753
ENSBGRG00000006545(SPDYA)	SPDY, RINGO; speedy; K08694
ENSBGRG00000006548(ENSBGRG00000006548)	AOC3, AOC2, tynA; primary-amine oxidase [EC:1.4.3.21]; K00276
ENSBGRG00000006552(METTL13)	VAMP4; vesicle-associated membrane protein 4; K08513
ENSBGRG00000006553(POMP)	POMP, UMP1; proteasome maturation protein; K11599
ENSBGRG00000006554(DIAPH3)	DIA; diaphanous; K16688; DIAPH1; diaphanous 1; K05740; DIAPH2; diaphanous 2; K05741; DIAPH3, DRF3; diaphanous 3; K05745
ENSBGRG00000006555(PDE8B)	PDE8; high affinity cAMP-specific and IBMX-insensitive 3',5'-cyclic phosphodiesterase 8 [EC:3.1.4.53]; K18437
ENSBGRG00000006560(PPP1R12A)	PPP1R12A, MYPT1; protein phosphatase 1 regulatory subunit 12A; K06270
ENSBGRG00000006562(PAPSS1)	PAPSS; 3'-phosphoadenosine 5'-phosphosulfate synthase [EC:2.7.7.4 2.7.1.25]; K13811
ENSBGRG00000006565(FBN2)	FBN1; fibrillin 1; K06825
ENSBGRG00000006567(CLDN25)	CLDN; claudin; K06087
ENSBGRG00000006570(PPP1CB)	PPP1C; serine/threonine-protein phosphatase PP1 catalytic subunit [EC:3.1.3.16]; K06269
ENSBGRG00000006573(BCAS2)	BCAS2; pre-mRNA-splicing factor SPF27; K12861
ENSBGRG00000006574(MRPS2)	RP-S2, MRPS2, rpsB; small subunit ribosomal protein S2; K02967
ENSBGRG00000006576(ENSBGRG00000006576)	IL2RB, CD122; interleukin 2 receptor beta; K05069
ENSBGRG00000006586(CDK9)	CDK9; cyclin-dependent kinase 9 [EC:2.7.11.22 2.7.11.23]; K02211
ENSBGRG00000006595(ACTN1)	ACTN1_4; actinin alpha 1/4; K05699
ENSBGRG00000006596(ENSBGRG00000006596)	ELOB, TCEB2; elongin-B; K03873
ENSBGRG00000006600(CEBPE)	CEBPE; CCAAT/enhancer binding protein (C/EBP), epsilon; K10051
ENSBGRG00000006602(ENSBGRG00000006602)	PRKCE; novel protein kinase C epsilon type [EC:2.7.11.13]; K18050
ENSBGRG00000006606(RIMS2)	RIMS1, RIM1; regulating synaptic membrane exocytosis protein 1; K15291; RIMS2, RIM2; regulating synaptic membrane exocytosis protein 2; K15297
ENSBGRG00000006607(ICA1)	ICA1; islet cell auto antigen 1; K19863
ENSBGRG00000006610(MRPL24)	RP-L24, MRPL24, rplX; large subunit ribosomal protein L24; K02895
ENSBGRG00000006624(SLC46A3)	SLC46A1; MFS transporter, PCFT/HCP family, solute carrier family 46 (folate transporter), member 1; K14613
ENSBGRG00000006625(HAL)	hutH, HAL; histidine ammonia-lyase [EC:4.3.1.3]; K01745
ENSBGRG00000006626(ENSBGRG00000006626)	AOC3, AOC2, tynA; primary-amine oxidase [EC:1.4.3.21]; K00276
ENSBGRG00000006627(SLC7A8)	SLC7A5, LAT1; solute carrier family 7 (L-type amino acid transporter), member 5; K13780; SLC7A8, LAT2; solute carrier family 7 (L-type amino acid transporter), member 8; K13781
ENSBGRG00000006628(DNM3)	DNM1_3; dynamin 1/3 [EC:3.6.5.5]; K01528
ENSBGRG00000006633(XRN2)	XRN2, RAT1; 5'-3' exoribonuclease 2 [EC:3.1.13.-]; K12619
ENSBGRG00000006637(IDH1)	IDH1, IDH2, icd; isocitrate dehydrogenase [EC:1.1.1.42]; K00031
ENSBGRG00000006641(FPGS)	FPGS; folylpolyglutamate synthase [EC:6.3.2.17]; K01930
ENSBGRG00000006651(GALNT9)	GALNT; polypeptide N-acetylgalactosaminyltransferase [EC:2.4.1.41]; K00710
ENSBGRG00000006662(PLB1)	PLB1, PLB; phospholipase B1, membrane-associated [EC:3.1.1.4 3.1.1.5]; K14621
ENSBGRG00000006668(B3GNT4)	B3GNT4; beta-1,3-N-acetylglucosaminyltransferase 4 [EC:2.4.1.149]; K07971
ENSBGRG00000006669(NPR1)	ANPRA, NPR1; atrial natriuretic peptide receptor A [EC:4.6.1.2]; K12323; ANPRB, NPR2; atrial natriuretic peptide receptor B [EC:4.6.1.2]; K12324
ENSBGRG00000006672(ENSBGRG00000006672)	CHMP4, SNF7, VPS32; charged multivesicular body protein 4; K12194
ENSBGRG00000006673(PDE2A)	PDE2A; cGMP-dependent 3',5'-cyclic phosphodiesterase [EC:3.1.4.17]; K18283
ENSBGRG00000006674(SGMS2)	SGMS; shingomyelin synthase [EC:2.7.8.27]; K04714
ENSBGRG00000006684(DHDDS)	DHDDS, RER2, SRT1; ditrans,polycis-polyprenyl diphosphate synthase [EC:2.5.1.87]; K11778
ENSBGRG00000006687(VPS33B)	VPS33A; vacuolar protein sorting-associated protein 33A; K20182
ENSBGRG00000006690(ENSBGRG00000006690)	KRAB; KRAB domain-containing zinc finger protein; K09228
ENSBGRG00000006692(LTBP2)	LTBP1; latent transforming growth factor beta binding protein 1; K19559
ENSBGRG00000006695(PRCC)	PRCC; proline-rich protein PRCC; K13105
ENSBGRG00000006696(ENSBGRG00000006696)	hprT, hpt, HPRT1; hypoxanthine phosphoribosyltransferase [EC:2.4.2.8]; K00760
ENSBGRG00000006702(GPX3)	gpx, btuE, bsaA; glutathione peroxidase [EC:1.11.1.9]; K00432
ENSBGRG00000006703(ENSBGRG00000006703)	PIGC, GPI2; phosphatidylinositol N-acetylglucosaminyltransferase subunit C; K03859
ENSBGRG00000006709(PSME3)	PSME3; proteasome activator subunit 3 (PA28 gamma); K06698
ENSBGRG00000006710(DRD2)	DRD2; dopamine receptor D2; K04145
ENSBGRG00000006711(HTRA2)	HTRA2, PRSS25; HtrA serine peptidase 2 [EC:3.4.21.108]; K08669
ENSBGRG00000006713(PAPOLG)	PAP; poly(A) polymerase [EC:2.7.7.19]; K14376
ENSBGRG00000006714(CYP2U1)	CYP2U1; cytochrome P450 family 2 subfamily U polypeptide 1; K07422
ENSBGRG00000006718(ENSBGRG00000006718)	NDUFB4; NADH dehydrogenase (ubiquinone) 1 beta subcomplex subunit 4; K03960
ENSBGRG00000006721(POU2F1)	POU2F, OTF; POU domain transcription factor, class 2; K09364
ENSBGRG00000006722(DNASE2)	DNASE2; deoxyribonuclease II [EC:3.1.22.1]; K01158
ENSBGRG00000006724(SEC63)	SEC63, DNAJC23; translocation protein SEC63; K09540
ENSBGRG00000006726(RCAN3)	RCAN1, MCIP1; calcipressin-1; K17901; RCAN2, ZAKI4; calcipressin-2; K17903
ENSBGRG00000006728(RALY)	HNRNPC; heterogeneous nuclear ribonucleoprotein C1/C2; K12884
ENSBGRG00000006730(AMDHD1)	hutI, AMDHD1; imidazolonepropionase [EC:3.5.2.7]; K01468
ENSBGRG00000006732(ENSBGRG00000006732)	RP-L35e, RPL35; large subunit ribosomal protein L35e; K02918
ENSBGRG00000006735(DAAM1)	DAAM; dishevelled associated activator of morphogenesis; K04512
ENSBGRG00000006739(SSB)	LA, SSB; lupus La protein; K11090
ENSBGRG00000006740(SH2D2A)	SH2D2A, VRAP; SH2 domain protein 2A; K08273
ENSBGRG00000006742(RGMA)	RGMB; RGM domain family member B; K06847
ENSBGRG00000006745(KLF1)	KLF2; krueppel-like factor 2; K17845
ENSBGRG00000006747(CCNA2)	CCNA; cyclin-A; K06627
ENSBGRG00000006749(AMPD1)	AMPD; AMP deaminase [EC:3.5.4.6]; K01490
ENSBGRG00000006750(ENSBGRG00000006750)	TPM1; tropomyosin 1; K10373; TPM2; tropomyosin 2; K10374; TPM3; tropomyosin 3; K09290; TPM4; tropomyosin 4; K10375
ENSBGRG00000006751(SLC7A1)	SLC7A1, ATRC1; solute carrier family 7 (cationic amino acid transporter), member 1; K13863
ENSBGRG00000006763(MLXIP)	MLX; MAX-like protein X; K09113
ENSBGRG00000006774(SUCLG1)	LSC1; succinyl-CoA synthetase alpha subunit [EC:6.2.1.4 6.2.1.5]; K01899; PLPP1_2_3; phosphatidate phosphatase [EC:3.1.3.4]; K01080
ENSBGRG00000006775(GCDH)	GCDH, gcdH; glutaryl-CoA dehydrogenase [EC:1.3.8.6]; K00252
ENSBGRG00000006780(SUCO)	DNM1_3; dynamin 1/3 [EC:3.6.5.5]; K01528
ENSBGRG00000006782(ABCF2)	ABCF2; ATP-binding cassette, subfamily F, member 2; K06185
ENSBGRG00000006784(NRAS)	KRAS, KRAS2; GTPase KRas; K07827; NRAS; GTPase NRas; K07828
ENSBGRG00000006785(MAFB)	MAFB; transcription factor MAFB; K09036
ENSBGRG00000006787(FOSL2)	FOSL2; fos-like antigen 2; K09030; FOSLN; fos-like antigen, invertebrate; K09031
ENSBGRG00000006790(NKX2-2)	NKX2-2; homeobox protein Nkx-2.2; K08029
ENSBGRG00000006798(RASAL2)	DAB2IP, AIP1; disabled homolog 2-interacting protein; K19901; RASAL2; RAS protein activator-like 2; K17633; SYNGAP, RASA5; Ras/Rap GTPase-activating protein SynGAP; K17631
ENSBGRG00000006801(HADH)	HADH; 3-hydroxyacyl-CoA dehydrogenase [EC:1.1.1.35]; K00022
ENSBGRG00000006804(ENSBGRG00000006804)	RP-S27e, RPS27; small subunit ribosomal protein S27e; K02978
ENSBGRG00000006805(INSRR)	IGF1R, CD221; insulin-like growth factor 1 receptor [EC:2.7.10.1]; K05087; INSR, CD220; insulin receptor [EC:2.7.10.1]; K04527; INSRR; insulin receptor-related receptor [EC:2.7.10.1]; K05086
ENSBGRG00000006815(ENSBGRG00000006815)	NANP; N-acylneuraminate-9-phosphatase [EC:3.1.3.29]; K01097
ENSBGRG00000006833(ANXA6)	ANXA7_11; annexin A7/11; K17095
ENSBGRG00000006835(CHADL)	CHAD; chondroadherin; K06248
ENSBGRG00000006836(CHPF2)	CHPF2; chondroitin polymerizing factor 2 [EC:2.4.1.226]; K03419; CHPF; chondroitin polymerizing factor [EC:2.4.1.175 2.4.1.226]; K00747
ENSBGRG00000006847(EPAS1)	BIRC6, BRUCE; baculoviral IAP repeat-containing protein 6 (apollon) [EC:2.3.2.23]; K10586; HIF1A; hypoxia-inducible factor 1 alpha; K08268; HIF2A, EPAS1; hypoxia-inducible factor 2 alpha; K09095
ENSBGRG00000006852(ENSBGRG00000006852)	EIF2S2; translation initiation factor 2 subunit 2; K03238
ENSBGRG00000006854(FAR1)	FAR; alcohol-forming fatty acyl-CoA reductase [EC:1.2.1.84]; K13356
ENSBGRG00000006858(HHIP)	HHIP; hedgehog interacting protein; K06231
ENSBGRG00000006862(ENSBGRG00000006862)	RP-L4e, RPL4; large subunit ribosomal protein L4e; K02930
ENSBGRG00000006871(COL24A1)	COL5AS; collagen type V/XI/XXIV/XXVII, alpha; K19721
ENSBGRG00000006873(ENSBGRG00000006873)	RP-L36e, RPL36; large subunit ribosomal protein L36e; K02920
ENSBGRG00000006884(SIKE1)	SIKE; suppressor of IKK-epsilon; K12656
ENSBGRG00000006888(GRIK3)	GRIK1; glutamate receptor, ionotropic kainate 1; K05201; GRIK2; glutamate receptor, ionotropic kainate 2; K05202; GRIK3; glutamate receptor, ionotropic kainate 3; K05203
ENSBGRG00000006889(TLX2)	TLX3, HOX11L2; T-cell leukemia homeobox protein 3; K15607
ENSBGRG00000006891(SEC62)	SEC62; translocation protein SEC62; K12275
ENSBGRG00000006892(GRAP2)	GRAP2, GADS; GRB2-related adaptor protein 2; K07366
ENSBGRG00000006893(RBKS)	rbsK, RBKS; ribokinase [EC:2.7.1.15]; K00852
ENSBGRG00000006894(SNRPF)	SNRPF, SMF; small nuclear ribonucleoprotein F; K11098
ENSBGRG00000006897(ENSBGRG00000006897)	SRRM1, SRM160; serine/arginine repetitive matrix protein 1; K13171
ENSBGRG00000006907(CTNNA2)	CTNNA; catenin alpha; K05691
ENSBGRG00000006909(RANGAP1)	RANGAP1; Ran GTPase-activating protein 1; K14319
ENSBGRG00000006910(NR2E1)	NR2E1, TLX, tll; nuclear receptor subfamily 2 group E member 1; K08545
ENSBGRG00000006913(PCGF1)	PCGF1, NSPC1; polycomb group RING finger protein 1; K11487
ENSBGRG00000006914(L3HYPDH)	L3HYPDH; trans-L-3-hydroxyproline dehydratase [EC:4.2.1.77]; K18384
ENSBGRG00000006917(ENSBGRG00000006917)	UTP24, FCF1; U3 small nucleolar RNA-associated protein 24; K14566
ENSBGRG00000006925(ENSBGRG00000006925)	RP-L33, MRPL33, rpmG; large subunit ribosomal protein L33; K02913
ENSBGRG00000006927(FOXA2)	FOXA2, HNF3B; forkhead box protein A2, hepatocyte nuclear factor 3-beta; K08035
ENSBGRG00000006934(ENSBGRG00000006934)	SNRPA; U1 small nuclear ribonucleoprotein A; K11091; SNRPB2; U2 small nuclear ribonucleoprotein B''; K11094
ENSBGRG00000006936(ENSBGRG00000006936)	ATPeFG, ATP5L, ATP20; F-type H+-transporting ATPase subunit g; K02140
ENSBGRG00000006939(SMYD3)	SMYD; [histone H3]-lysine4/36 N-trimethyltransferase SMYD [EC:2.1.1.354 2.1.1.357]; K11426
ENSBGRG00000006944(LEF1)	LEF1; lymphoid enhancer-binding factor 1; K04492
ENSBGRG00000006945(GLDC)	GLDC, gcvP; glycine dehydrogenase [EC:1.4.4.2]; K00281
ENSBGRG00000006946(NCAM1)	NCAM, CD56; neural cell adhesion molecule; K06491
ENSBGRG00000006949(FARSA)	FARSA, pheS; phenylalanyl-tRNA synthetase alpha chain [EC:6.1.1.20]; K01889
ENSBGRG00000006956(ENSBGRG00000006956)	SNRPF, SMF; small nuclear ribonucleoprotein F; K11098
ENSBGRG00000006958(ENSBGRG00000006958)	APC10, DOC1; anaphase-promoting complex subunit 10; K03357
ENSBGRG00000006961(SMARCD3)	SMARCD; SWI/SNF-related matrix-associated actin-dependent regulator of chromatin subfamily D; K11650
ENSBGRG00000006963(THBD)	THBD, CD141; thrombomodulin; K03907
ENSBGRG00000006964(PPP1R3E)	PPP1R3; protein phosphatase 1 regulatory subunit 3A/B/C/D/E; K07189
ENSBGRG00000006965(ACTR1A)	ACTR1, ARP1; centractin; K16575
ENSBGRG00000006976(ENSBGRG00000006976)	SNX3_12; sorting nexin-3/12; K17918
ENSBGRG00000006977(ENSBGRG00000006977)	EIF4A; translation initiation factor 4A; K03257
ENSBGRG00000006978(AHCY)	E3.3.1.1, ahcY; adenosylhomocysteinase [EC:3.3.1.1]; K01251
ENSBGRG00000006979(ENSBGRG00000006979)	CD3Z, CD247; CD3Z antigen, zeta polypeptide; K06453
ENSBGRG00000006980(CRLS1)	CRLS; cardiolipin synthase (CMP-forming) [EC:2.7.8.41]; K08744
ENSBGRG00000006983(BCL2L2)	BCL2; apoptosis regulator Bcl-2; K02161; BCLW; apoptosis regulator BCL-W; K02163
ENSBGRG00000006986(CD93)	THBD, CD141; thrombomodulin; K03907
ENSBGRG00000006987(E2F3)	E2F3; transcription factor E2F3; K06620
ENSBGRG00000006992(PLCG1)	PLCG1; phosphatidylinositol phospholipase C, gamma-1 [EC:3.1.4.11]; K01116; PLCG2; phosphatidylinositol phospholipase C, gamma-2 [EC:3.1.4.11]; K05859
ENSBGRG00000007001(GLP1R)	GCGR; glucagon receptor; K04583; GLP1R; glucagon-like peptide 1 receptor; K04581
ENSBGRG00000007004(NKD2)	NKD; naked cuticle; K03213
ENSBGRG00000007007(FARS2)	FARSA, pheS; phenylalanyl-tRNA synthetase alpha chain [EC:6.1.1.20]; K01889
ENSBGRG00000007015(RPS6KA1)	RPS6KA; ribosomal protein S6 kinase alpha-1/2/3/6 [EC:2.7.11.1]; K04373
ENSBGRG00000007018(PUF60)	PUF60; poly(U)-binding-splicing factor PUF60; K12838
ENSBGRG00000007020(EPN3)	EPN; epsin; K12471
ENSBGRG00000007022(GDPD3)	GDPD1_3, GDE4_7; lysophospholipase D [EC:3.1.4.39]; K22387
ENSBGRG00000007025(ENSBGRG00000007025)	VDAC1; voltage-dependent anion channel protein 1; K05862; VDAC2; voltage-dependent anion channel protein 2; K15040; VDAC3; voltage-dependent anion channel protein 3; K15041
ENSBGRG00000007032(IYD)	IYD, DEHAL1; iodotyrosine deiodinase [EC:1.21.1.1]; K17231
ENSBGRG00000007033(ENSBGRG00000007033)	PABPN1, PABP2; polyadenylate-binding protein 2; K14396
ENSBGRG00000007038(FASLG)	TNFSF6, FASL, CD178; tumor necrosis factor ligand superfamily member 6; K04389
ENSBGRG00000007039(LITAFD)	LITAF; lipopolysaccharide-induced tumor necrosis factor-alpha factor; K19363
ENSBGRG00000007048(OS9)	ERLEC1, XTP3B; endoplasmic reticulum lectin 1; K14008; OS9; protein OS-9; K10088
ENSBGRG00000007049(OR6Q1)	OLFR; olfactory receptor; K04257
ENSBGRG00000007052(NTN4)	NTN4; netrin 4; K06845
ENSBGRG00000007056(ENSBGRG00000007056)	GALR1; galanin receptor 1; K04230; NPY1R; neuropeptide Y receptor type 1; K04204; NPY4R; neuropeptide Y receptor type 4; K04206; SSTR1; somatostatin receptor 1; K04217; SSTR5; somatostatin receptor 5; K04221
ENSBGRG00000007057(PRKAR2B)	PRKAR; cAMP-dependent protein kinase regulator; K04739
ENSBGRG00000007061(RRAS2)	RRAS2, TC21; Ras-related protein R-Ras2; K07830
ENSBGRG00000007062(FZD5)	FZD5_8, fz2; frizzled 5/8; K02375
ENSBGRG00000007063(LHPP)	LHPP; phospholysine phosphohistidine inorganic pyrophosphate phosphatase [EC:3.6.1.1 3.1.3.-]; K11725
ENSBGRG00000007071(ENSBGRG00000007071)	RPB11, POLR2J; DNA-directed RNA polymerase II subunit RPB11; K03008
ENSBGRG00000007076(NXT1)	NXT1_2, P15; NTF2-related export protein 1/2; K14285
ENSBGRG00000007080(ENSBGRG00000007080)	DYNLT; dynein light chain Tctex-type 1; K10420
ENSBGRG00000007081(MYO3B)	MYO3, DFNB30; myosin III [EC:2.7.11.1]; K08834
ENSBGRG00000007091(HSP90AB1)	HSP90A, htpG; molecular chaperone HtpG; K04079
ENSBGRG00000007092(ENSBGRG00000007092)	HMGB1; high mobility group protein B1; K10802
ENSBGRG00000007093(NKD1)	NKD; naked cuticle; K03213
ENSBGRG00000007095(SLC27A3)	SLC27A3, FATP3; solute carrier family 27 (fatty acid transporter), member 3 [EC:6.2.1.-]; K08772
ENSBGRG00000007105(STRN3)	STRN1_3_4; striatin 1/3/4; K17608
ENSBGRG00000007109(OR9I1)	OLFR; olfactory receptor; K04257
ENSBGRG00000007115(ENSBGRG00000007115)	RP-L27Ae, RPL27A; large subunit ribosomal protein L27Ae; K02900
ENSBGRG00000007124(SUFU)	SUFU; suppressor of fused; K06229
ENSBGRG00000007125(MAPK3)	ERK, MAPK1_3; mitogen-activated protein kinase 1/3 [EC:2.7.11.24]; K04371; GDPD1_3, GDE4_7; lysophospholipase D [EC:3.1.4.39]; K22387
ENSBGRG00000007131(ENSBGRG00000007131)	OLFR; olfactory receptor; K04257
ENSBGRG00000007132(ENSBGRG00000007132)	PMM; phosphomannomutase [EC:5.4.2.8]; K17497
ENSBGRG00000007134(SSTR5)	C3AR1; C3a anaphylatoxin chemotactic receptor; K04009; SSTR1; somatostatin receptor 1; K04217; SSTR2; somatostatin receptor 2; K04218; SSTR3; somatostatin receptor 3; K04219; SSTR5; somatostatin receptor 5; K04221
ENSBGRG00000007140(SLC7A3)	SLC7A1, ATRC1; solute carrier family 7 (cationic amino acid transporter), member 1; K13863
ENSBGRG00000007144(GMPS)	guaA, GMPS; GMP synthase (glutamine-hydrolysing) [EC:6.3.5.2]; K01951
ENSBGRG00000007151(MBOAT1)	MBOAT1_2; lysophospholipid acyltransferase 1/2 [EC:2.3.1.51 2.3.1.-]; K13517
ENSBGRG00000007156(ENSBGRG00000007156)	FTH1; ferritin heavy chain [EC:1.16.3.2]; K00522
ENSBGRG00000007159(CALR)	CALR; calreticulin; K08057
ENSBGRG00000007161(MOGS)	MOGS; mannosyl-oligosaccharide glucosidase [EC:3.2.1.106]; K01228
ENSBGRG00000007162(CTNNA3)	CTNNA; catenin alpha; K05691
ENSBGRG00000007164(SLC25A6)	SLC25A4S, ANT; solute carrier family 25 (mitochondrial adenine nucleotide translocator), member 4/5/6/31; K05863
ENSBGRG00000007174(FOXO3)	FOXO1; forkhead box protein O1; K07201; FOXO3; forkhead box protein O3; K09408; FOXO6; forkhead box protein O6; K17847
ENSBGRG00000007175(TSPAN2)	CD81, TAPA1, TSPAN28; CD81 antigen; K06508
ENSBGRG00000007176(ENSBGRG00000007176)	RASA4, CAPRI; Ras GTPase-activating protein 4; K17630
[truncated: 5,437 more rows]

## Sheet: C.peakAndflankingGene.kegg
Gene	KEGG
ENSBGRG00000000003(CHMP2B)	CHMP2B; charged multivesicular body protein 2B; K12192
ENSBGRG00000000012(GBE1)	GBE1, glgB; 1,4-alpha-glucan branching enzyme [EC:2.4.1.18]; K00700
ENSBGRG00000000017(ROBO2)	ROBO1; roundabout, axon guidance receptor 1; K06753; ROBO2; roundabout, axon guidance receptor 2; K06754; ROBO3; roundabout, axon guidance receptor 3; K06755
ENSBGRG00000000020(ENSBGRG00000000020)	ELOB, TCEB2; elongin-B; K03873
ENSBGRG00000000024(ENSBGRG00000000024)	ABCC13; ATP-binding cassette, subfamily C (CFTR/MRP), member 13; K05670
ENSBGRG00000000031(USP25)	USP25; ubiquitin carboxyl-terminal hydrolase 25 [EC:3.4.19.12]; K11849
ENSBGRG00000000037(CXADR)	CXADR, CAR; coxsackievirus and adenovirus receptor; K06788
ENSBGRG00000000038(BTG3)	TOB; protein Tob/BTG; K14443
ENSBGRG00000000047(NCAM2)	NCAM, CD56; neural cell adhesion molecule; K06491
ENSBGRG00000000059(JAM2)	JAM2, CD322; junctional adhesion molecule 2; K06735
ENSBGRG00000000060(ENSBGRG00000000060)	ATPeF0F6, ATP5J; F-type H+-transporting ATPase subunit 6; K02131
ENSBGRG00000000062(APP)	APP; amyloid beta A4 protein; K04520
ENSBGRG00000000082(GRIK1)	GRIK1; glutamate receptor, ionotropic kainate 1; K05201; GRIK2; glutamate receptor, ionotropic kainate 2; K05202; GRIK3; glutamate receptor, ionotropic kainate 3; K05203
ENSBGRG00000000083(CLDN17)	CLDN; claudin; K06087
ENSBGRG00000000112(TIAM1)	TIAM1; T-lymphoma invasion and metastasis-inducing protein 1; K05731
ENSBGRG00000000117(SOD1)	SOD1; superoxide dismutase, Cu-Zn family [EC:1.15.1.1]; K04565
ENSBGRG00000000125(SYNJ1)	SYNJ; synaptojanin [EC:3.1.3.36]; K20279
ENSBGRG00000000131(IFNAR2)	IFNAR2; interferon receptor 2; K05131
ENSBGRG00000000132(IL10RB)	IFNAR1; interferon receptor 1; K05130; IL10RB, CD210B; interleukin 10 receptor beta; K05135
ENSBGRG00000000133(IFNAR1)	IFNAR1; interferon receptor 1; K05130
ENSBGRG00000000134(IFNGR2)	IFNGR2; interferon gamma receptor 2; K05133
ENSBGRG00000000138(GART)	GART; phosphoribosylamine--glycine ligase / phosphoribosylglycinamide formyltransferase / phosphoribosylformylglycinamidine cyclo-ligase [EC:6.3.4.13 2.1.2.2 6.3.3.1]; K11787
ENSBGRG00000000144(ATP5PO)	ATPeF0O, ATP5O, ATP5; F-type H+-transporting ATPase subunit O; K02137
ENSBGRG00000000146(MRPS6)	RP-S6, MRPS6, rpsF; small subunit ribosomal protein S6; K02990
ENSBGRG00000000153(KCNE1)	KCNE1; potassium voltage-gated channel Isk-related subfamily E member 1; K04894
ENSBGRG00000000154(RCAN1)	RCAN1, MCIP1; calcipressin-1; K17901
ENSBGRG00000000168(NECTIN3)	PVRL3, CD113; poliovirus receptor-related protein 3; K06592
ENSBGRG00000000172(ENSBGRG00000000172)	cdd, CDA; cytidine deaminase [EC:3.5.4.5]; K01489
ENSBGRG00000000173(PSMD2)	PSMD2, RPN1; 26S proteasome regulatory subunit N1; K03028
ENSBGRG00000000181(UBE2G2)	UBE2G2, UBC7; ubiquitin-conjugating enzyme E2 G2 [EC:2.3.2.23]; K04555
ENSBGRG00000000185(PINK1)	BRAP; BRCA1-associated protein [EC:2.3.2.27]; K10632; PINK1; PTEN induced putative kinase 1 [EC:2.7.11.1]; K05688
ENSBGRG00000000186(ENSBGRG00000000186)	SUMO, SMT3; small ubiquitin-related modifier; K12160
ENSBGRG00000000193(PTTG1IP)	SUMO, SMT3; small ubiquitin-related modifier; K12160
ENSBGRG00000000197(EPHA3)	EPHA3, HEK, TYRO4; Eph receptor A3 [EC:2.7.10.1]; K05104; EPHA4, SEK, TYRO1; Eph receptor A4 [EC:2.7.10.1]; K05105; EPHA5, EHK1, TYRO4; Eph receptor A5 [EC:2.7.10.1]; K05106; EPHA7, EHK3, HEK11; EphA7 [EC:2.7.10.1]; K05108; EPHB1, ELK, NET; Eph receptor B1 [EC:2.7.10.1]; K05110; EPHB2, ERK, DRT; Eph receptor B2 [EC:2.7.10.1]; K05111; EPHB3, HEK2, ETK2; Eph receptor B3 [EC:2.7.10.1]; K05112; EPHB4…
ENSBGRG00000000203(DDOST)	WBP1; oligosaccharyltransferase complex subunit beta; K12670
ENSBGRG00000000208(ITGB2)	ITGB1, CD29; integrin beta 1; K05719; ITGB2, CD18; integrin beta 2; K06464; ITGB3, CD61; integrin beta 3; K06493
ENSBGRG00000000209(VANGL2)	VANGL; vang-like; K04510
ENSBGRG00000000210(PLCL1)	PLCL1, PRIP; inactive phospholipase C-like protein 1; K15375
ENSBGRG00000000213(NFE2L2)	NFE2L2, NRF2; nuclear factor erythroid 2-related factor 2; K05638
ENSBGRG00000000215(PLCL2)	PLCL1, PRIP; inactive phospholipase C-like protein 1; K15375
ENSBGRG00000000218(CHST2)	CHST2; carbohydrate 6-sulfotransferase 2 [EC:2.8.2.-]; K04745
ENSBGRG00000000220(CA14)	CA; carbonic anhydrase [EC:4.2.1.1]; K01672; cah; carbonic anhydrase [EC:4.2.1.1]; K01674
ENSBGRG00000000221(F3)	F3, CD142; coagulation factor III (tissue factor); K03901
ENSBGRG00000000223(U2SURP)	SR140; U2-associated protein SR140; K12842
ENSBGRG00000000231(ENSBGRG00000000231)	DBI, ACBP; diazepam-binding inhibitor (GABA receptor modulator, acyl-CoA-binding protein); K08762
ENSBGRG00000000237(AGPS)	AGPS, agpS; alkyldihydroxyacetonephosphate synthase [EC:2.5.1.26]; K00803
ENSBGRG00000000245(ABCD3)	ABCD3, PMP70; ATP-binding cassette, subfamily D (ALD), member 3; K05677
ENSBGRG00000000249(APH1A)	APH1; gamma-secretase subunit APH-1; K06172
ENSBGRG00000000258(ALG3)	ALG3; alpha-1,3-mannosyltransferase [EC:2.4.1.258]; K03845
ENSBGRG00000000266(PROS1)	PROS1; protein S; K03908
ENSBGRG00000000267(ENSBGRG00000000267)	PPT; palmitoyl-protein thioesterase [EC:3.1.2.22]; K01074
ENSBGRG00000000271(HIBCH)	HIBCH; 3-hydroxyisobutyryl-CoA hydrolase [EC:3.1.2.4]; K05605
ENSBGRG00000000274(SLAMF1)	SLAMF1, CD150; signaling lymphocytic activation molecule family member 1; K06536
ENSBGRG00000000275(ENSBGRG00000000275)	NHEJ1, XLF; non-homologous end-joining factor 1; K10980
ENSBGRG00000000276(HERPUD2)	HERPUD1, HERP; homocysteine-responsive endoplasmic reticulum-resident ubiquitin-like domain member 1 protein; K14027
ENSBGRG00000000284(ETV6)	ETV6_7, yan; ETS translocation variant 6/7; K03211
ENSBGRG00000000286(TRPC1)	TRPC1; transient receptor potential cation channel subfamily C member 1; K04964; TRPC4; transient receptor potential cation channel subfamily C member 4; K04967; TRPC5; transient receptor potential cation channel subfamily C member 5; K04968; TRPL; transient-receptor-potential-like protein; K13803
ENSBGRG00000000288(PDE11A)	PDE11; dual 3',5'-cyclic-AMP and -GMP phosphodiesterase 11 [EC:3.1.4.17 3.1.4.35]; K13298
ENSBGRG00000000291(UPK3A)	UPK3A, UPIII; uroplakin-3a; K19520
ENSBGRG00000000297(DCP1B)	DCP1B; mRNA-decapping enzyme 1B [EC:3.-.-.-]; K12611
ENSBGRG00000000299(TRA2A)	TRA2; transformer-2 protein; K12897
ENSBGRG00000000300(ZNF641)	KRAB; KRAB domain-containing zinc finger protein; K09228
ENSBGRG00000000301(BRAF)	ARAF, ARAF1; A-Raf proto-oncogene serine/threonine-protein kinase [EC:2.7.11.1]; K08845; BRAF; B-Raf proto-oncogene serine/threonine-protein kinase [EC:2.7.11.1]; K04365; PTPRF, LAR; receptor-type tyrosine-protein phosphatase F [EC:3.1.3.48]; K05695; RAF1; RAF proto-oncogene serine/threonine-protein kinase [EC:2.7.11.1]; K04366
ENSBGRG00000000303(HPGDS)	HPGDS; prostaglandin-H2 D-isomerase / glutathione transferase [EC:5.3.99.2 2.5.1.18]; K04097
ENSBGRG00000000313(CCN1)	CTGF, CCN2, IGFBP8; connective tissue growth factor; K06827; WISP1; WNT1-inducible-signaling pathway protein 1; K22471
ENSBGRG00000000314(NCKAP1L)	NCKAP1, NAP125; NCK-associated protein 1; K05750
ENSBGRG00000000318(ENSBGRG00000000318)	CACNA1C, CAV1.2; voltage-dependent calcium channel L type alpha-1C; K04850; CACNA1D, CAV1.3; voltage-dependent calcium channel L type alpha-1D; K04851; CACNA1F, CAV1.4; voltage-dependent calcium channel L type alpha-1F; K04853; CACNA1S, CAV1.1; voltage-dependent calcium channel L type alpha-1S; K04857
ENSBGRG00000000322(MRPS21)	RP-S21, MRPS21, rpsU; small subunit ribosomal protein S21; K02970
ENSBGRG00000000326(POFUT2)	POFUT; peptide-O-fucosyltransferase [EC:2.4.1.221]; K03691
ENSBGRG00000000330(LAG 3)	CD4; T-cell surface glycoprotein CD4; K06454
ENSBGRG00000000336(ACVRL1)	ACVR1, ALK2; activin receptor type-1 [EC:2.7.11.30]; K04675; ACVRL1, ALK1; activin receptor-like kinase 1 [EC:2.7.11.30]; K13594
ENSBGRG00000000352(IGF2BP3)	IGF2BP1; insulin-like growth factor 2 mRNA-binding protein 1; K17391; RP-L21, MRPL21, rplU; large subunit ribosomal protein L21; K02888
ENSBGRG00000000359(ENSBGRG00000000359)	OLFR; olfactory receptor; K04257
ENSBGRG00000000360(PRPF3)	PRPF3, PRP3; U4/U6 small nuclear ribonucleoprotein PRP3; K12843
ENSBGRG00000000361(SPATA6)	RANBP2, NUP358; E3 SUMO-protein ligase RanBP2 [EC:2.3.2.-]; K12172
ENSBGRG00000000364(ENSBGRG00000000364)	H2B; histone H2B; K11252
ENSBGRG00000000369(ABCA4)	ABCA1; ATP-binding cassette, subfamily A (ABC1), member 1; K05641; ABCA4; ATP-binding cassette, subfamily A (ABC1), member 4; K05644
ENSBGRG00000000372(ALG2)	ALG2; alpha-1,3/alpha-1,6-mannosyltransferase [EC:2.4.1.132 2.4.1.257]; K03843
ENSBGRG00000000373(ENSBGRG00000000373)	RP-L34e, RPL34; large subunit ribosomal protein L34e; K02915
ENSBGRG00000000375(MARS2)	MARS, metG; methionyl-tRNA synthetase [EC:6.1.1.10]; K01874
ENSBGRG00000000380(ENSBGRG00000000380)	CACNA1C, CAV1.2; voltage-dependent calcium channel L type alpha-1C; K04850; CACNA1D, CAV1.3; voltage-dependent calcium channel L type alpha-1D; K04851; CACNA1F, CAV1.4; voltage-dependent calcium channel L type alpha-1F; K04853; CACNA1S, CAV1.1; voltage-dependent calcium channel L type alpha-1S; K04857
ENSBGRG00000000384(BCL10)	BCL10; B-cell CLL/lymphoma 10; K07368
ENSBGRG00000000386(MLF2)	MLF1; myeloid leukemia factor 1; K15622
ENSBGRG00000000387(MMP19)	MMP14; matrix metalloproteinase-14 (membrane-inserted) [EC:3.4.24.80]; K07763
ENSBGRG00000000394(ACVR1B)	ACVR1, ALK2; activin receptor type-1 [EC:2.7.11.30]; K04675; ACVR1B, ALK4; activin receptor type-1B [EC:2.7.11.30]; K13567; ACVR1C, ALK7; activin receptor type-1C [EC:2.7.11.30]; K13568; BMPR1A, ALK3, CD292; bone morphogenetic protein receptor type-1A [EC:2.7.11.30]; K04673; BMPR1B, ALK6, CDw293; bone morphogenetic protein receptor type-1B [EC:2.7.11.30]; K13578; TGFBR1, ALK5; TGF-beta receptor t…
ENSBGRG00000000395(PPP2R2A)	PPP2R2; serine/threonine-protein phosphatase 2A regulatory subunit B; K04354
ENSBGRG00000000399(CRLF1)	IL6ST, GP130, CD130; interleukin 6 signal transducer; K05060
ENSBGRG00000000408(LRP6)	LRP5_6; low density lipoprotein receptor-related protein 5/6; K03068
ENSBGRG00000000409(CRB3)	CRB3; crumbs 3; K06090
ENSBGRG00000000412(ENSBGRG00000000412)	ATPeV0C, ATP6L; V-type H+-transporting ATPase 16kDa proteolipid subunit; K02155
ENSBGRG00000000415(NUP37)	NUP37; nuclear pore complex protein Nup37; K14302
ENSBGRG00000000417(ETNK1)	ETNK, EKI; ethanolamine kinase [EC:2.7.1.82]; K00894
ENSBGRG00000000420(EIF4G3)	EIF4G; translation initiation factor 4G; K03260
ENSBGRG00000000424(C8B)	C8B; complement component 8 subunit beta; K03998
ENSBGRG00000000426(ENSBGRG00000000426)	OLFR; olfactory receptor; K04257
ENSBGRG00000000428(ATR)	ATR; serine/threonine-protein kinase ATR [EC:2.7.11.1]; K06640
ENSBGRG00000000434(ENSBGRG00000000434)	OLFR; olfactory receptor; K04257
ENSBGRG00000000435(SLU7)	SLU7; pre-mRNA-processing factor SLU7; K12819
ENSBGRG00000000438(ENSBGRG00000000438)	CXCR8, GPR35; C-X-C chemokine receptor type 8; K04276
ENSBGRG00000000440(PYM1)	WIBG, PYM; partner of Y14 and mago; K14294
ENSBGRG00000000441(ENSBGRG00000000441)	FNTA; protein farnesyltransferase/geranylgeranyltransferase type-1 subunit alpha [EC:2.5.1.58 2.5.1.59]; K05955
ENSBGRG00000000442(ENSBGRG00000000442)	OLFR; olfactory receptor; K04257
ENSBGRG00000000444(ENSBGRG00000000444)	BNIP3L; BCL2/adenovirus E1B 19 kDa protein-interacting protein 3-like; K15465
ENSBGRG00000000445(ENSBGRG00000000445)	OLFR; olfactory receptor; K04257
ENSBGRG00000000446(PDE1B)	PDE1; calcium/calmodulin-dependent 3',5'-cyclic nucleotide phosphodiesterase [EC:3.1.4.17]; K13755; PDE4; cAMP-specific phosphodiesterase 4 [EC:3.1.4.53]; K13293; PDE8; high affinity cAMP-specific and IBMX-insensitive 3',5'-cyclic phosphodiesterase 8 [EC:3.1.4.53]; K18437
ENSBGRG00000000455(PLAA)	PLAA, DOA1, UFD3; phospholipase A-2-activating protein; K14018
ENSBGRG00000000460(IL17RA)	IL17RA, CD217; interleukin 17 receptor A; K05164
ENSBGRG00000000461(NR4A3)	NR4A3, NOR1; nuclear receptor subfamily 4 group A member 3; K08559
ENSBGRG00000000463(WASHC3)	CCDC53; WASH complex subunit CCDC53; K18463
ENSBGRG00000000464(DGKA)	dgkA, DGK; diacylglycerol kinase (ATP) [EC:2.7.1.107]; K00901
ENSBGRG00000000466(KLHL26)	KLHL9_13; kelch-like protein 9/13; K10447
ENSBGRG00000000468(ENSBGRG00000000468)	QCR8, UQCRQ; ubiquinol-cytochrome c reductase subunit 8; K00418
ENSBGRG00000000471(SLC5A9)	SLC5A1, SGLT1; solute carrier family 5 (sodium/glucose cotransporter), member 1; K14158
ENSBGRG00000000478(IHH)	HH; hedgehog; K06224; IHH; indian hedgehog; K11989
ENSBGRG00000000492(ENSBGRG00000000492)	PTTG; securin; K06635
ENSBGRG00000000493(ETNPPL)	AGXT2L1, ETNPPL; ethanolamine-phosphate phospho-lyase [EC:4.2.3.2]; K14286; AGXT2L2; 5-phosphonooxy-L-lysine phospho-lyase [EC:4.2.3.134]; K18202
ENSBGRG00000000502(CD244)	CD244; natural killer cell receptor 2B4; K06582
ENSBGRG00000000503(GCLM)	GCLM; glutamate--cysteine ligase regulatory subunit; K11205
ENSBGRG00000000504(AFF4)	AFF1; AF4/FMR2 family member 1; K15184; WBP1; oligosaccharyltransferase complex subunit beta; K12670
ENSBGRG00000000507(STX17)	STX17; syntaxin 17; K08491
ENSBGRG00000000520(DPYSL2)	DPYS, dht, hydA; dihydropyrimidinase [EC:3.5.2.2]; K01464; DPYSL2, CRMP2; dihydropyrimidinase-like 2; K07528
ENSBGRG00000000523(NR4A1)	NR4A1, HMR; nuclear receptor subfamily 4 group A member 1; K04465
ENSBGRG00000000525(ENSBGRG00000000525)	NDUFB2; NADH dehydrogenase (ubiquinone) 1 beta subcomplex subunit 2; K03958
ENSBGRG00000000528(MGAT5)	MGAT5; alpha-1,3(6)-mannosylglycoprotein beta-1,6-N-acetyl-glucosaminyltransferase [EC:2.4.1.155]; K00744; MGAT5B; mannosyl alpha-1,6-glycoprotein beta-1,6-N-acetyl-glucosaminyltransferase, isozyme B [EC:2.4.1.-]; K09661
ENSBGRG00000000537(ENSBGRG00000000537)	PAIP1; polyadenylate-binding protein-interacting protein 1; K14322
ENSBGRG00000000539(ENSBGRG00000000539)	groEL, HSPD1; chaperonin GroEL; K04077
ENSBGRG00000000541(ENSBGRG00000000541)	PPP1R1A; protein phosphatase 1 regulatory subunit 1A; K08050
ENSBGRG00000000542(CRTC1)	CRTC1, TORC1; CREB-regulated transcription coactivator 1; K15309
ENSBGRG00000000549(ATG101)	ATG101; autophagy-related protein 101; K19730
ENSBGRG00000000557(TARS2)	TARS, thrS; threonyl-tRNA synthetase [EC:6.1.1.3]; K01868
ENSBGRG00000000580(ZCCHC10)	SHOC2, SUR8; leucine-rich repeat protein SHOC2; K19613
ENSBGRG00000000589(ENSBGRG00000000589)	GLYCAM1; glycosylation dependent cell adhesion molecule 1; K06815
ENSBGRG00000000593(PRKAA2)	PRKAA, AMPK; 5'-AMP-activated protein kinase, catalytic alpha subunit [EC:2.7.11.11]; K07198
ENSBGRG00000000604(SF3B1)	SF3B1, SAP155; splicing factor 3B subunit 1; K12828
ENSBGRG00000000609(ENSBGRG00000000609)	TST, MPST, sseA; thiosulfate/3-mercaptopyruvate sulfurtransferase [EC:2.8.1.1 2.8.1.2]; K01011
ENSBGRG00000000613(GABRB2)	GABRB; gamma-aminobutyric acid receptor subunit beta; K05181
ENSBGRG00000000616(ADA2)	CECR1, ADA2; adenosine deaminase CECR1 [EC:3.5.4.4]; K19572; add, ADA; adenosine deaminase [EC:3.5.4.4]; K01488
ENSBGRG00000000624(ENSBGRG00000000624)	CCNT; cyclin T; K15188
ENSBGRG00000000629(GNPTAB)	GNPTAB; UDP-N-acetylglucosamine-lysosomal-enzyme [EC:2.7.8.17]; K08239
ENSBGRG00000000631(SLC19A1)	SLC19A1, RFC1; solute carrier family 19 (folate transporter), member 1; K14609
ENSBGRG00000000647(LPAR5)	LPAR5, GPR92; lysophosphatidic acid receptor 5; K08390
ENSBGRG00000000648(HSPA4)	HSP110; heat shock protein 110kDa; K09485; HSPA4; heat shock 70kDa protein 4; K09489
ENSBGRG00000000650(FEV)	ERG; transcriptional regulator ERG; K09435; FEV; ETS oncogene family protein FEV; K09437; FLI1; friend leukemia integration 1 transcription factor; K09436
ENSBGRG00000000652(PLPP3)	PLPP1_2_3; phosphatidate phosphatase [EC:3.1.3.4]; K01080
ENSBGRG00000000657(FNBP1L)	FNBP1; formin-binding protein 1; K20121
ENSBGRG00000000661(GTF2F1)	TFIIF1, GTF2F1, TFG1; transcription initiation factor TFIIF subunit alpha; K03138
ENSBGRG00000000662(CDK5R2)	CDK5R1; cyclin-dependent kinase 5 activator 1; K11716
ENSBGRG00000000664(ENSBGRG00000000664)	BMP8; bone morphogenetic protein 8; K16622
ENSBGRG00000000666(TEK)	PTPRF, LAR; receptor-type tyrosine-protein phosphatase F [EC:3.1.3.48]; K05695; TEK, TIE2, CD202; endothelial-specific receptor tyrosine kinase [EC:2.7.10.1]; K05121
ENSBGRG00000000669(PCBP3)	PCBP2; poly(rC)-binding protein 2; K13162
ENSBGRG00000000670(BORCS5)	CCDC53; WASH complex subunit CCDC53; K18463
ENSBGRG00000000672(WNT10A)	WNT10; wingless-type MMTV integration site family, member 10; K01357
ENSBGRG00000000673(ADCY6)	ADCY1; adenylate cyclase 1 [EC:4.6.1.1]; K08041; ADCY3; adenylate cyclase 3 [EC:4.6.1.1]; K08043; ADCY5; adenylate cyclase 5 [EC:4.6.1.1]; K08045; ADCY6; adenylate cyclase 6 [EC:4.6.1.1]; K08046; ADCY8; adenylate cyclase 8 [EC:4.6.1.1]; K08048
ENSBGRG00000000674(ATG3)	ATG3; ubiquitin-like-conjugating enzyme ATG3; K08343
ENSBGRG00000000684(CHD4)	CHD4, MI2B; chromodomain-helicase-DNA-binding protein 4 [EC:3.6.4.12]; K11643
ENSBGRG00000000685(GABBR2)	GABBR; gamma-aminobutyric acid type B receptor; K04615
ENSBGRG00000000687(ENSBGRG00000000687)	ATPeF0A, MTATP6, ATP6; F-type H+-transporting ATPase subunit a; K02126
ENSBGRG00000000689(NUP42)	NUPL2, NUP42, CG1; nucleoporin-like protein 2; K14321
ENSBGRG00000000690(ENSBGRG00000000690)	ATPeF1E, ATP5E, ATP15; F-type H+-transporting ATPase subunit epsilon; K02135
ENSBGRG00000000691(GABRA6)	GABRA; gamma-aminobutyric acid receptor subunit alpha; K05175
ENSBGRG00000000692(WNT6)	WNT6; wingless-type MMTV integration site family, member 6; K00445
ENSBGRG00000000695(OXCT2)	OXCT; 3-oxoacid CoA-transferase [EC:2.8.3.5]; K01027
ENSBGRG00000000696(CDK2)	CDK2; cyclin-dependent kinase 2 [EC:2.7.11.22]; K02206
ENSBGRG00000000703(ADRA1A)	ADRA1A; adrenergic receptor alpha-1A; K04135; ADRA1B; adrenergic receptor alpha-1B; K04136; ADRA1D; adrenergic receptor alpha-1D; K04137; HTR1; 5-hydroxytryptamine receptor 1; K04153
ENSBGRG00000000705(XRN1)	XRN1, SEP1, KEM1; 5'-3' exoribonuclease 1 [EC:3.1.13.-]; K12618
ENSBGRG00000000706(AGXT)	AGXT; alanine-glyoxylate transaminase / serine-glyoxylate transaminase / serine-pyruvate transaminase [EC:2.6.1.44 2.6.1.45 2.6.1.51]; K00830
ENSBGRG00000000712(CCNT2)	CCNT; cyclin T; K15188
ENSBGRG00000000714(AP2M1)	AP2M1; AP-2 complex subunit mu-1; K11826
ENSBGRG00000000724(PRKAG3)	PRKAG; 5'-AMP-activated protein kinase, regulatory gamma subunit; K07200
ENSBGRG00000000725(ENSBGRG00000000725)	SNRPG, SMG; small nuclear ribonucleoprotein G; K11099
ENSBGRG00000000726(PPIE)	PPIE; peptidyl-prolyl isomerase E (cyclophilin E) [EC:5.2.1.8]; K09564
ENSBGRG00000000730(ATP6V1E1)	ATPeV1E, ATP6E; V-type H+-transporting ATPase subunit E; K02150
ENSBGRG00000000735(S1PR4)	S1PR4, EDG6; sphingosine 1-phosphate receptor 4; K04293
ENSBGRG00000000748(GNA15)	GNA15; guanine nucleotide-binding protein subunit alpha-15; K04637; GNAQ; guanine nucleotide-binding protein G(q) subunit alpha; K04634
ENSBGRG00000000751(ENSBGRG00000000751)	TUBA; tubulin alpha; K07374
ENSBGRG00000000753(CLPP)	clpP, CLPP; ATP-dependent Clp protease, protease subunit [EC:3.4.21.92]; K01358
ENSBGRG00000000755(MCOLN2)	MCOLN2, TRPML2; mucolipin 2; K04993; MCOLN3, TRPML3; mucolipin 3; K04994
ENSBGRG00000000756(ENSBGRG00000000756)	F11R, JAM1, CD321; junctional adhesion molecule 1; K06089
ENSBGRG00000000760(EPHA6)	EPHA6, EHK2; Eph receptor A6 [EC:2.7.10.1]; K05107
ENSBGRG00000000761(CER1)	CER1; cerberus 1; K01645
ENSBGRG00000000763(UNC5C)	UNC5; netrin receptor unc-5; K07521
ENSBGRG00000000764(CDKN1B)	CDKN1B, P27, KIP1; cyclin-dependent kinase inhibitor 1B; K06624
ENSBGRG00000000765(ACER1)	ACER1_2, ASAH3; alkaline ceramidase [EC:3.5.1.23]; K01441
ENSBGRG00000000766(TRIM35)	RPB1, POLR2A; DNA-directed RNA polymerase II subunit RPB1 [EC:2.7.7.6]; K03006; TRIM21, SSA1; tripartite motif-containing protein 21 [EC:2.3.2.27]; K10651
ENSBGRG00000000767(SYCP3)	SYCP3; synaptonemal complex protein 3; K19528
ENSBGRG00000000768(CMPK1)	CMPK1, UMPK; UMP-CMP kinase [EC:2.7.4.14]; K13800
ENSBGRG00000000769(GNA11)	GNA11; guanine nucleotide-binding protein subunit alpha-11; K04635; GNAQ; guanine nucleotide-binding protein G(q) subunit alpha; K04634
ENSBGRG00000000772(COMP)	THBS1; thrombospondin 1; K16857; THBS2S; thrombospondin 2/3/4/5; K04659
ENSBGRG00000000778(ENSBGRG00000000778)	BCL2L13, BCL-RAMBO; Bcl-2-like protein 13; K15485
ENSBGRG00000000782(CACNB3)	CACNB3; voltage-dependent calcium channel beta-3; K04864; CACNB4; voltage-dependent calcium channel beta-4; K04865
ENSBGRG00000000784(CYP27A1)	CYP24A1; vitamin D3 24-hydroxylase [EC:1.14.15.16]; K07436; CYP27A1; cholestanetriol 26-monooxygenase [EC:1.14.15.15]; K00488; CYP27B1; calcidiol 1-monooxygenase (25-hydroxyvitamin D3 1alpha-hydroxylase) [EC:1.14.15.18]; K07438; CYP27C1; all-trans-retinol 3,4-desaturase [EC:1.14.19.53]; K17951
ENSBGRG00000000785(DDX39A)	DDX39B, UAP56, SUB2; ATP-dependent RNA helicase UAP56/SUB2 [EC:3.6.4.13]; K12812
ENSBGRG00000000789(MLLT1)	MLLT1_3, ENL, AF9; YEATS domain-containing protein 1/3; K15187
ENSBGRG00000000790(NT5C1A)	E3.1.3.5; 5'-nucleotidase [EC:3.1.3.5]; K01081
ENSBGRG00000000795(CHPT1)	CEPT1; choline/ethanolamine phosphotransferase [EC:2.7.8.1 2.7.8.2]; K13644; CHPT1, CPT1; diacylglycerol cholinephosphotransferase [EC:2.7.8.2]; K00994; EPT1; ethanolaminephosphotransferase [EC:2.7.8.1]; K00993
ENSBGRG00000000797(ENSBGRG00000000797)	RP-L17e, RPL17; large subunit ribosomal protein L17e; K02880
ENSBGRG00000000800(CLDN1)	CLDN; claudin; K06087
ENSBGRG00000000802(HEYL)	HEY; hairy and enhancer of split related with YRPW motif; K09091
ENSBGRG00000000803(LPAR3)	LPAR3, EDG7; lysophosphatidic acid receptor 3; K04294
ENSBGRG00000000813(COL6A1)	COL6A; collagen type VI alpha; K06238
ENSBGRG00000000822(RAB5B)	RAB5A; Ras-related protein Rab-5A; K07887; RAB5B; Ras-related protein Rab-5B; K07888; RAB5C; Ras-related protein Rab-5C; K07889
ENSBGRG00000000828(ENSBGRG00000000828)	BID; BH3 interacting domain death agonist; K04726
ENSBGRG00000000833(SSX2IP)	SSX2IP, ADIP; synovial sarcoma, X breakpoint 2 interacting protein; K06085
ENSBGRG00000000837(GRIN3A)	GRIN3A; glutamate receptor ionotropic, NMDA 3A; K05213; GRIN3B; glutamate receptor ionotropic, NMDA 3B; K05214
ENSBGRG00000000842(ENSBGRG00000000842)	PPIA; peptidyl-prolyl cis-trans isomerase A (cyclophilin A) [EC:5.2.1.8]; K03767
ENSBGRG00000000844(ACSBG2)	ACSBG; long-chain-fatty-acid--CoA ligase ACSBG [EC:6.2.1.3]; K15013
ENSBGRG00000000845(ENSBGRG00000000845)	PABPC; polyadenylate-binding protein; K13126
ENSBGRG00000000849(BIN1)	AMPH; amphiphysin; K12562
ENSBGRG00000000850(SUOX)	SUOX; sulfite oxidase [EC:1.8.3.1]; K00387
ENSBGRG00000000858(TOMM7)	TOM7; mitochondrial import receptor subunit TOM7; K17771
ENSBGRG00000000862(DVL3)	DVL; segment polarity protein dishevelled; K02353
ENSBGRG00000000863(COL6A2)	COL6A; collagen type VI alpha; K06238
ENSBGRG00000000868(IL6)	IL6; interleukin 6; K05405
ENSBGRG00000000870(DDX23)	DDX23, PRP28; ATP-dependent RNA helicase DDX23/PRP28 [EC:3.6.4.13]; K12858
ENSBGRG00000000873(TAL1)	LYL1; protein lyl-1; K15604
ENSBGRG00000000875(ALPL)	E3.1.3.1, phoA, phoB; alkaline phosphatase [EC:3.1.3.1]; K01077
ENSBGRG00000000882(PGAP1)	PGAP1; GPI inositol-deacylase [EC:3.-.-.-]; K05294
ENSBGRG00000000885(UPF1)	UPF1, RENT1; regulator of nonsense transcripts 1 [EC:3.6.4.-]; K14326
ENSBGRG00000000886(DHCR24)	DHCR24, DWF1; Delta24-sterol reductase [EC:1.3.1.72 1.3.1.-]; K09828
ENSBGRG00000000889(TP63)	TP53, P53; tumor protein p53; K04451; TP63; tumor protein p63; K10149; TP73; tumor protein p73; K10148
ENSBGRG00000000891(ENSBGRG00000000891)	FBXO2, NFB42; F-box protein 2; K10099; FBXO6; F-box protein 6; K10100
ENSBGRG00000000895(RAPGEF5)	RAPGEF5; Rap guanine nucleotide exchange factor 5; K08019
ENSBGRG00000000896(ENSBGRG00000000896)	TTN; titin [EC:2.7.11.1]; K12567
ENSBGRG00000000899(PTGER1)	PTGER1; prostaglandin E receptor 1; K04258
ENSBGRG00000000900(CCNG1)	CCNG1; cyclin G1; K10145; CCNG2; cyclin G2; K10146
ENSBGRG00000000903(PEX26)	PEX26; peroxin-26; K13340
ENSBGRG00000000904(NECTIN4)	PVRL4; poliovirus receptor-related 4; K06593
ENSBGRG00000000914(RPS26)	RP-S26e, RPS26; small subunit ribosomal protein S26e; K02976
ENSBGRG00000000921(EIF2B5)	EIF2B5; translation initiation factor eIF-2B subunit epsilon; K03240
ENSBGRG00000000932(TUBA8)	TUBA; tubulin alpha; K07374
ENSBGRG00000000933(RND1)	RND1; Rho family GTPase 1; K07531
ENSBGRG00000000936(ENSBGRG00000000936)	TTN; titin [EC:2.7.11.1]; K12567
ENSBGRG00000000944(ENSBGRG00000000944)	DNAJB1; DnaJ homolog subfamily B member 1; K09507
ENSBGRG00000000946(ENSBGRG00000000946)	GSR, gor; glutathione reductase (NADPH) [EC:1.8.1.7]; K00383
ENSBGRG00000000949(FTCD)	FTCD; glutamate formiminotransferase / formiminotetrahydrofolate cyclodeaminase [EC:2.1.2.5 4.3.1.4]; K13990
ENSBGRG00000000962(MCL1)	MCL1; myeloid leukemia cell differntiation protein MCL-1; K02539
ENSBGRG00000000963(ENSBGRG00000000963)	GNG5; guanine nucleotide-binding protein G(I)/G(S)/G(O) subunit gamma-5; K04542
ENSBGRG00000000964(RAP1GAP)	RAP1GAP, RAPGAP; RAP1 GTPase activating protein 1; K17700
ENSBGRG00000000967(ENSBGRG00000000967)	TTN; titin [EC:2.7.11.1]; K12567
ENSBGRG00000000968(CHRNA2)	CHRNA2; nicotinic acetylcholine receptor alpha-2; K04804; CHRNA3; nicotinic acetylcholine receptor alpha-3; K04805; CHRNA4; nicotinic acetylcholine receptor alpha-4; K04806; CHRNA6; nicotinic acetylcholine receptor alpha-6; K04808; CHRNB2; nicotinic acetylcholine receptor beta-2; K04813; CHRNB4; nicotinic acetylcholine receptor beta-4; K04815
ENSBGRG00000000977(CERS1)	CERS1_2_3_4, LASS1_2_3_4; ceramide synthetase [EC:2.3.1.24]; K04710
ENSBGRG00000000978(RANBP3)	RANBP3; Ran-binding protein 3; K15304
ENSBGRG00000000984(TEC)	BTK; Bruton agammaglobulinemia tyrosine kinase [EC:2.7.10.2]; K07370; TEC; tyrosine-protein kinase Tec [EC:2.7.10.2]; K07364
ENSBGRG00000000988(ENSBGRG00000000988)	DFFA, DFF45; DNA fragmentation factor, 45 kD, alpha subunit; K02310
ENSBGRG00000000995(ENSBGRG00000000995)	CYP4A; long-chain fatty acid omega-monooxygenase [EC:1.14.14.80]; K07425; CYP4F2_3; phylloquinone omega-hydroxylase / docosahexaenoic acid omega-hydroxylase / leukotriene-B4 20-monooxygenase [EC:1.14.14.78 1.14.14.79 1.14.14.94]; K17726
ENSBGRG00000000997(TAF13)	TAF13; transcription initiation factor TFIID subunit 13; K03127
ENSBGRG00000000999(EPHX2)	EPHX2; soluble epoxide hydrolase / lipid-phosphate phosphatase [EC:3.3.2.10 3.1.3.76]; K08726; M6PR; cation-dependent mannose-6-phosphate receptor; K10089
ENSBGRG00000001001(ELMO1)	ELMO1, CED12; engulfment and cell motility protein 1; K12366; ELMO2, CED12A; engulfment and cell motility protein 2; K18985; ELMO3; engulfment and cell motility protein 3; K19241
ENSBGRG00000001004(VDAC1)	VDAC1; voltage-dependent anion channel protein 1; K05862
ENSBGRG00000001005(TECR)	TER, TSC13, CER10; very-long-chain enoyl-CoA reductase [EC:1.3.1.93]; K10258
ENSBGRG00000001009(GGA1)	GGA; ADP-ribosylation factor-binding protein GGA; K12404
ENSBGRG00000001012(PARS2)	PARS, proS; prolyl-tRNA synthetase [EC:6.1.1.15]; K01881
ENSBGRG00000001017(CCDC141)	TTN; titin [EC:2.7.11.1]; K12567
ENSBGRG00000001019(USP21)	USP21; ubiquitin carboxyl-terminal hydrolase 21 [EC:3.4.19.12]; K21634
ENSBGRG00000001020(ENSBGRG00000001020)	REX1, REXO1, RNH70; RNA exonuclease 1 [EC:3.1.-.-]; K14570
ENSBGRG00000001023(TBXAS1)	CYP3A43; cytochrome P450 family 3 subfamily A polypeptide 43 [EC:1.14.14.1]; K17692; CYP3A; cytochrome P450 family 3 subfamily A [EC:1.14.14.1]; K07424; TBXAS1, CYP5A; thromboxane-A synthase [EC:5.3.99.5]; K01832
ENSBGRG00000001030(ENSBGRG00000001030)	HTR3; 5-hydroxytryptamine receptor 3; K04819
ENSBGRG00000001033(ENSBGRG00000001033)	OLFR; olfactory receptor; K04257
ENSBGRG00000001037(TXK)	TXK, RLK; tyrosine-protein kinase TXK [EC:2.7.10.2]; K08016
ENSBGRG00000001042(ENSBGRG00000001042)	GAPDH, gapA; glyceraldehyde 3-phosphate dehydrogenase [EC:1.2.1.12]; K00134; GAPDHS; glyceraldehyde-3-phosphate dehydrogenase, spermatogenic [EC:1.2.1.12]; K10705
ENSBGRG00000001048(ENSBGRG00000001048)	SKP1, CBF3D; S-phase kinase-associated protein 1; K03094
ENSBGRG00000001054(DNAH11)	DNAH; dynein heavy chain, axonemal; K10408
ENSBGRG00000001055(ENSBGRG00000001055)	KRAB; KRAB domain-containing zinc finger protein; K09228
ENSBGRG00000001057(ENSBGRG00000001057)	RP-S12e, RPS12; small subunit ribosomal protein S12e; K02951
ENSBGRG00000001060(ENSBGRG00000001060)	KRAB; KRAB domain-containing zinc finger protein; K09228
ENSBGRG00000001063(DNASE2B)	DNASE2; deoxyribonuclease II [EC:3.1.22.1]; K01158
ENSBGRG00000001064(ATP1B3)	ATP1B, CD298; sodium/potassium-transporting ATPase subunit beta; K01540
ENSBGRG00000001065(ENSBGRG00000001065)	KRAB; KRAB domain-containing zinc finger protein; K09228
ENSBGRG00000001066(OR13C3)	OLFR; olfactory receptor; K04257
ENSBGRG00000001069(ENSBGRG00000001069)	GULO; L-gulonolactone oxidase [EC:1.1.3.8]; K00103
ENSBGRG00000001078(WNT10B)	WNT10; wingless-type MMTV integration site family, member 10; K01357
ENSBGRG00000001081(ABCC5)	ABCC12; ATP-binding cassette, subfamily C (CFTR/MRP), member 12; K05672; ABCC5; ATP-binding cassette, subfamily C (CFTR/MRP), member 5; K05668
ENSBGRG00000001084(ZNF555)	KRAB; KRAB domain-containing zinc finger protein; K09228
ENSBGRG00000001086(ENSBGRG00000001086)	E2.6.1.42, ilvE; branched-chain amino acid aminotransferase [EC:2.6.1.42]; K00826
ENSBGRG00000001088(NANS)	NANS, SAS; sialic acid synthase [EC:2.5.1.56 2.5.1.57 2.5.1.132]; K05304
ENSBGRG00000001093(ZNF554)	KRAB; KRAB domain-containing zinc finger protein; K09228
ENSBGRG00000001095(SH3BP1)	ARHGAP17, RICH1; Rho GTPase-activating protein 17; K20638; PDXP; pyridoxal phosphatase [EC:3.1.3.74]; K07758
ENSBGRG00000001098(PLCD4)	PLCD; phosphatidylinositol phospholipase C, delta [EC:3.1.4.11]; K05857
ENSBGRG00000001100(LSS)	LSS, ERG7; lanosterol synthase [EC:5.4.99.7]; K01852
ENSBGRG00000001101(WNT1)	WNT1; wingless-type MMTV integration site family, member 1; K03209
ENSBGRG00000001102(THOP1)	NLN; neurolysin [EC:3.4.24.16]; K01393; THOP1; thimet oligopeptidase [EC:3.4.24.15]; K01392
ENSBGRG00000001107(GRK7)	GRK1_7; rhodopsin kinase [EC:2.7.11.14]; K00909; GRK4_5_6; G protein-coupled receptor kinase [EC:2.7.11.16]; K08291
ENSBGRG00000001121(LPP)	LPP; lipoma-prefererred partner; K16676; TRIP6; thyroid receptor-interacting protein 6; K12792
ENSBGRG00000001124(PPOX)	NCSTN; nicastrin; K06171; PPOX, hemY; protoporphyrinogen/coproporphyrinogen III oxidase [EC:1.3.3.4 1.3.3.15]; K00231
ENSBGRG00000001125(NDUFB7)	NDUFB7; NADH dehydrogenase (ubiquinone) 1 beta subcomplex subunit 7; K03963
ENSBGRG00000001126(TCF7)	TCF7, TCF-1; transcription factor 7; K02620
ENSBGRG00000001130(CNOT9)	RCD1, CNOT9, CAF40; CCR4-NOT transcription complex subunit 9; K12606
ENSBGRG00000001134(RNF7)	RBX2, ROC2, RNF7; RING-box protein 2 [EC:2.3.2.32]; K10611
ENSBGRG00000001136(SARS1)	SARS, serS; seryl-tRNA synthetase [EC:6.1.1.11]; K01875
ENSBGRG00000001137(ENSBGRG00000001137)	RP-L5e, RPL5; large subunit ribosomal protein L5e; K02932
ENSBGRG00000001139(WNT7B)	WNT3; wingless-type MMTV integration site family, member 3; K00312; WNT7; wingless-type MMTV integration site family, member 7; K00572
ENSBGRG00000001141(ABCA1)	ABCA1; ATP-binding cassette, subfamily A (ABC1), member 1; K05641; ABCA3; ATP-binding cassette, subfamily A (ABC1), member 3; K05643; ABCA4; ATP-binding cassette, subfamily A (ABC1), member 4; K05644
ENSBGRG00000001150(PRKAG1)	PRKAG; 5'-AMP-activated protein kinase, regulatory gamma subunit; K07200
ENSBGRG00000001153(IMMP2L)	IMP2; mitochondrial inner membrane protease subunit 2 [EC:3.4.21.-]; K09648
ENSBGRG00000001159(LINGO2)	LRRC4C, NGL1; netrin-G1 ligand; K07523
ENSBGRG00000001160(CLEC17A)	CLEC4M, DC-SIGN2, CD209, CD299; C-type lectin domain family 4 member M; K06563; FCER2, CD23; low affinity immunoglobulin epsilon Fc receptor; K06468; MRC, CD206, CD280; mannose receptor, C type; K06560
ENSBGRG00000001162(PDXP)	PDXP; pyridoxal phosphatase [EC:3.1.3.74]; K07758
ENSBGRG00000001163(ENSBGRG00000001163)	HOMER; homer; K15010
ENSBGRG00000001166(RASA2)	RASA2, GAP1M; Ras GTPase-activating protein 2; K08053; RASA3; Ras GTPase-activating protein 3; K12380
ENSBGRG00000001167(PRKACB)	PKA; protein kinase A [EC:2.7.11.11]; K04345
ENSBGRG00000001169(VAMP1)	VAMP1; vesicle-associated membrane protein 1; K08510; VAMP2; vesicle-associated membrane protein 2; K13504; VAMP3; vesicle-associated membrane protein 3; K13505
ENSBGRG00000001180(ENSBGRG00000001180)	QCR7, UQCRB; ubiquinol-cytochrome c reductase subunit 7; K00417
ENSBGRG00000001185(ENSBGRG00000001185)	CLU; clusterin; K17252
ENSBGRG00000001191(NDUFA12)	DNA2; DNA replication ATP-dependent helicase Dna2 [EC:3.6.4.12]; K10742; NDUFA12; NADH dehydrogenase (ubiquinone) 1 alpha subcomplex subunit 12; K11352; NDUFAF2; NADH dehydrogenase [ubiquinone] 1 alpha subcomplex assembly factor 2; K18160; NSFL1C, UBX1, SHP1; UBX domain-containing protein 1; K14012
ENSBGRG00000001192(B4GALT3)	B4GALT1; beta-1,4-galactosyltransferase 1 [EC:2.4.1.22 2.4.1.90 2.4.1.38 2.4.1.-]; K07966; B4GALT2; beta-1,4-galactosyltransferase 2 [EC:2.4.1.22 2.4.1.90 2.4.1.38 2.4.1.-]; K07967; B4GALT3; beta-1,4-galactosyltransferase 3 [EC:2.4.1.90 2.4.1.38 2.4.1.-]; K07968; B4GALT4; beta-1,4-galactosyltransferase 4 [EC:2.4.1.90 2.4.1.275 2.4.1.-]; K07969
ENSBGRG00000001198(PPARA)	NR1C1, PPARA; peroxisome proliferator-activated receptor alpha; K07294; NR1C2, PPARD; peroxisome proliferator-activated receptor delta; K04504
ENSBGRG00000001199(XPA)	XPA; DNA-repair protein complementing XP-A cells; K10847
ENSBGRG00000001201(BCL6)	BCL6; B-cell lymphoma 6 protein; K15618; KRAB; KRAB domain-containing zinc finger protein; K09228
ENSBGRG00000001204(ENSBGRG00000001204)	SNRPC; U1 small nuclear ribonucleoprotein C; K11095
ENSBGRG00000001213(ENSBGRG00000001213)	HOMER; homer; K15010
ENSBGRG00000001216(TJP2)	TJP1, ZO1; tight junction protein 1; K05701; TJP2, ZO2; tight junction protein 2; K06098
ENSBGRG00000001218(ENSBGRG00000001218)	MLL2, ALR; [histone H3]-lysine4 N-trimethyltransferase MLL2 [EC:2.1.1.354]; K09187; MLL3; [histone H3]-lysine4 N-trimethyltransferase MLL3 [EC:2.1.1.354]; K09188
ENSBGRG00000001226(NDUFA11)	NDUFA11; NADH dehydrogenase (ubiquinone) 1 alpha subcomplex subunit 11; K03956
ENSBGRG00000001231(LCT)	LCT; lactase-phlorizin hydrolase [EC:3.2.1.108 3.2.1.62]; K01229; bglB; beta-glucosidase [EC:3.2.1.21]; K05350
ENSBGRG00000001236(ENSBGRG00000001236)	TAPBP; TAP binding protein (tapasin); K08058
ENSBGRG00000001240(CTSK)	CTSK; cathepsin K [EC:3.4.22.38]; K01371; CTSL; cathepsin L [EC:3.4.22.15]; K01365
ENSBGRG00000001244(GNG7)	GNG7; guanine nucleotide-binding protein G(I)/G(S)/G(O) subunit gamma-7; K04543
ENSBGRG00000001247(ENSBGRG00000001247)	MLL2, ALR; [histone H3]-lysine4 N-trimethyltransferase MLL2 [EC:2.1.1.354]; K09187; MLL3; [histone H3]-lysine4 N-trimethyltransferase MLL3 [EC:2.1.1.354]; K09188
ENSBGRG00000001251(NCBP1)	NCBP1, CBP80; nuclear cap-binding protein subunit 1; K12882; orn, REX2, REXO2; oligoribonuclease [EC:3.1.-.-]; K13288
ENSBGRG00000001255(ENSBGRG00000001255)	E2.4.1.214; glycoprotein 3-alpha-L-fucosyltransferase [EC:2.4.1.214]; K00753; FUT-1, FucTC; alpha-1,3-fucosyltransferase [EC:2.4.1.-]; K14464; FUT3; galactoside 3(4)-fucosyltransferase 3 [EC:2.4.1.65]; K00716; FUT5; galactoside alpha-1,3-fucosyltransferase 5 [EC:2.4.1.65]; K07633; FUT6; galactoside alpha-1,3-fucosyltransferase 6 [EC:2.4.1.65]; K07634; FUT9; 4-galactosyl-N-acetylglucosaminide 3-al…
ENSBGRG00000001256(NDUFS2)	FCER1G; high affinity immunoglobulin epsilon receptor subunit gamma; K07983; NDUFS2; NADH dehydrogenase (ubiquinone) Fe-S protein 2 [EC:7.1.1.2]; K03935
ENSBGRG00000001262(CD27)	TNFRSF7, CD27; tumor necrosis factor receptor superfamily member 7; K05144
ENSBGRG00000001264(ACO1)	ACO, acnA; aconitate hydratase [EC:4.2.1.3]; K01681
ENSBGRG00000001269(ENSBGRG00000001269)	GADD45; growth arrest and DNA-damage-inducible protein; K04402
ENSBGRG00000001270(MCM6)	MCM6; DNA replication licensing factor MCM6 [EC:3.6.4.12]; K02542
ENSBGRG00000001275(DOCK4)	DOCK1; dedicator of cytokinesis protein 1; K13708; DOCK2; dedicator of cytokinesis protein 2; K12367; DOCK4; dedicator of cytokinesis protein 4; K17697
ENSBGRG00000001281(LTBR)	TNFRSF3, LTBR; lymphotoxin beta receptor TNFR superfamily member 3; K03159
ENSBGRG00000001283(ARNT)	ARNT2; aryl hydrocarbon receptor nuclear translocator 2; K15589; ARNT; aryl hydrocarbon receptor nuclear translocator; K09097
ENSBGRG00000001284(ENSBGRG00000001284)	RP-L15e, RPL15; large subunit ribosomal protein L15e; K02877
ENSBGRG00000001286(UBE2E3)	UBE2E; ubiquitin-conjugating enzyme E2 E [EC:2.3.2.23]; K20217
ENSBGRG00000001296(DARS1)	DARS1; aspartyl-tRNA synthetase [EC:6.1.1.12]; K22503
ENSBGRG00000001299(PP2Acalpha)	PPP2C; serine/threonine-protein phosphatase 2A catalytic subunit [EC:3.1.3.16]; K04382
ENSBGRG00000001300(MAT2B)	metK; S-adenosylmethionine synthetase [EC:2.5.1.6]; K00789
ENSBGRG00000001303(DDX58)	DDX58, RIG-I; ATP-dependent RNA helicase DDX58 [EC:3.6.4.13]; K12646; IFIH1, MDA5; interferon-induced helicase C domain-containing protein 1 [EC:3.6.4.13]; K12647
ENSBGRG00000001304(DHH)	DHH; desert hedgehog; K11990; HH; hedgehog; K06224; IHH; indian hedgehog; K11989; SHH; sonic hedgehog; K11988
ENSBGRG00000001306(MASP1)	MASP1; mannan-binding lectin serine protease 1 [EC:3.4.21.-]; K03992; MASP2; mannan-binding lectin serine protease 2 [EC:3.4.21.104]; K03993
ENSBGRG00000001308(KRT2)	KRT1; type I keratin, acidic; K07604
ENSBGRG00000001309(LMNB2)	LMNA; lamin A/C; K12641; LMNB; lamin B; K07611
ENSBGRG00000001310(GTSE1)	GTSE1, B99; G-2 and S-phase expressed protein 1; K10129
ENSBGRG00000001312(VIL1)	GSN; gelsolin; K05768
ENSBGRG00000001314(ITGA4)	ITGA4, CD49d; integrin alpha 4; K06483; ITGA5, CD49e; integrin alpha 5; K06484; ITGA8; integrin alpha 8; K06584; ITGA9; integrin alpha 9; K06585; ITGAV, CD51; integrin alpha V; K06487
ENSBGRG00000001315(SCNN1A)	SCNN1A, ENACA; amiloride-sensitive sodium channel subunit alpha; K04824
ENSBGRG00000001318(ENSBGRG00000001318)	DNAJA1; DnaJ homolog subfamily A member 1; K09502; DNAJA2; DnaJ homolog subfamily A member 2; K09503
ENSBGRG00000001324(ENSBGRG00000001324)	gcvH, GCSH; glycine cleavage system H protein; K02437
ENSBGRG00000001333(SORT1)	SORT1; sortilin; K12388
ENSBGRG00000001355(PLXNC1)	PLXNC, CD232; plexin C; K06572
ENSBGRG00000001359(SH3GL2)	SH3GL; endophilin-A; K11247
ENSBGRG00000001369(PSMA5)	PSMA5; 20S proteasome subunit alpha 5 [EC:3.4.25.1]; K02729
ENSBGRG00000001372(MYL6)	MYL6; myosin light chain 6; K12751
ENSBGRG00000001376(DNAH7)	DNAH; dynein heavy chain, axonemal; K10408
ENSBGRG00000001377(SETDB1)	SETDB1; [histone H3]-lysine9 N-trimethyltransferase SETDB1 [EC:2.1.1.355]; K11421
ENSBGRG00000001378(TOMM40L)	TOM40; mitochondrial import receptor subunit TOM40; K11518
ENSBGRG00000001391(B4GALT1)	B4GALT1; beta-1,4-galactosyltransferase 1 [EC:2.4.1.22 2.4.1.90 2.4.1.38 2.4.1.-]; K07966; B4GALT2; beta-1,4-galactosyltransferase 2 [EC:2.4.1.22 2.4.1.90 2.4.1.38 2.4.1.-]; K07967; B4GALT3; beta-1,4-galactosyltransferase 3 [EC:2.4.1.90 2.4.1.38 2.4.1.-]; K07968; B4GALT4; beta-1,4-galactosyltransferase 4 [EC:2.4.1.90 2.4.1.275 2.4.1.-]; K07969
ENSBGRG00000001392(UBE2B)	UBE2A, UBC2, RAD6A; ubiquitin-conjugating enzyme E2 A [EC:2.3.2.23]; K10573; UBE2B, RAD6B; ubiquitin-conjugating enzyme E2 B [EC:2.3.2.23]; K10574
ENSBGRG00000001400(ENSBGRG00000001400)	CYP4A; long-chain fatty acid omega-monooxygenase [EC:1.14.14.80]; K07425; CYP4F2_3; phylloquinone omega-hydroxylase / docosahexaenoic acid omega-hydroxylase / leukotriene-B4 20-monooxygenase [EC:1.14.14.78 1.14.14.79 1.14.14.94]; K17726
ENSBGRG00000001402(ENSBGRG00000001402)	NDUFB6; NADH dehydrogenase (ubiquinone) 1 beta subcomplex subunit 6; K03962
ENSBGRG00000001411(ITGB8)	ITGB8; integrin beta 8; K06591
ENSBGRG00000001419(CERS2)	CERS1_2_3_4, LASS1_2_3_4; ceramide synthetase [EC:2.3.1.24]; K04710
ENSBGRG00000001420(NR1I3)	NR1H4, FXR; farnesoid X receptor; K08537
ENSBGRG00000001427(HIPK2)	HIPK; homeodomain interacting protein kinase [EC:2.7.11.1]; K08826
ENSBGRG00000001429(ENSBGRG00000001429)	CYC; cytochrome c; K08738
ENSBGRG00000001430(ENSBGRG00000001430)	RP-S6e, RPS6; small subunit ribosomal protein S6e; K02991
ENSBGRG00000001431(ENSBGRG00000001431)	HNRNPA1_3; heterogeneous nuclear ribonucleoprotein A1/A3; K12741; HNRNPA2B1; heterogeneous nuclear ribonucleoprotein A2/B1; K13158; MSI; RNA-binding protein Musashi; K14411
ENSBGRG00000001435(MEF2B)	MEF2B; MADS-box transcription enhancer factor 2B; K09261; MEF2D; MADS-box transcription enhancer factor 2D; K09262
ENSBGRG00000001436(BAG1)	BAG1; BCL2-associated athanogene 1; K09555
ENSBGRG00000001439(SLC11A1)	SLC11A1, NRAMP1; natural resistance-associated macrophage protein 1; K12347; SLC11A2, DMT1, NRAMP2; natural resistance-associated macrophage protein 2; K21398
ENSBGRG00000001449(TNFRSF1A)	TNFRSF1A, TNFR1, CD120a; tumor necrosis factor receptor superfamily member 1A; K03158
ENSBGRG00000001451(CHMP5)	CHMP5, VPS60; charged multivesicular body protein 5; K12198
ENSBGRG00000001452(TUBA1B)	TUBA; tubulin alpha; K07374
ENSBGRG00000001455(ENSBGRG00000001455)	CLU; clusterin; K17252
ENSBGRG00000001457(CYP4B1)	CYP4F2_3; phylloquinone omega-hydroxylase / docosahexaenoic acid omega-hydroxylase / leukotriene-B4 20-monooxygenase [EC:1.14.14.78 1.14.14.79 1.14.14.94]; K17726
ENSBGRG00000001470(MPZ)	MPZ; myelin protein zero; K06770
ENSBGRG00000001473(GUCY2C)	GUCY2C; heat-stable enterotoxin receptor [EC:4.6.1.2]; K12320
ENSBGRG00000001484(SEC24B)	SEC24; protein transport protein SEC24; K14007
ENSBGRG00000001485(NFX1)	NFX1; transcriptional repressor NF-X1; K12236
ENSBGRG00000001491(SMARCC2)	SMARCC; SWI/SNF related-matrix-associated actin-dependent regulator of chromatin subfamily C; K11649
ENSBGRG00000001497(SLC44A1)	SLC44A1, CD92; solute carrier family 44 (choline transporter-like protein), member 1; K06515
ENSBGRG00000001499(PRUNE1)	PRUNE, PPX1; exopolyphosphatase [EC:3.6.1.11]; K01514
ENSBGRG00000001504(HSD11B1L)	HSD11B1; corticosteroid 11-beta-dehydrogenase isozyme 1 [EC:1.1.1.146]; K15680; RP-L36e, RPL36; large subunit ribosomal protein L36e; K02920
ENSBGRG00000001515(ENSBGRG00000001515)	HNRNPA1_3; heterogeneous nuclear ribonucleoprotein A1/A3; K12741; HNRNPA2B1; heterogeneous nuclear ribonucleoprotein A2/B1; K13158; MSI; RNA-binding protein Musashi; K14411
ENSBGRG00000001522(ALDH1B1)	ALDH1A; retinal dehydrogenase [EC:1.2.1.36]; K07249; ALDH; aldehyde dehydrogenase (NAD+) [EC:1.2.1.3]; K00128
ENSBGRG00000001525(SDHC)	SDHC, SDH3; succinate dehydrogenase (ubiquinone) cytochrome b560 subunit; K00236
ENSBGRG00000001526(ENSBGRG00000001526)	MAN2C1; alpha-mannosidase [EC:3.2.1.24]; K01191; UBL5, HUB1; ubiquitin-like protein 5; K13113
ENSBGRG00000001528(TUBA1C)	TUBA; tubulin alpha; K07374
ENSBGRG00000001544(ENSBGRG00000001544)	H3; histone H3; K11253; H4; histone H4; K11254
ENSBGRG00000001548(PIN1)	PIN1; peptidyl-prolyl cis-trans isomerase NIMA-interacting 1 [EC:5.2.1.8]; K09578
ENSBGRG00000001549(RFXANK)	RFXANK; regulatory factor X-associated ankyrin-containing protein; K08062
ENSBGRG00000001553(H2AJ)	H2A; histone H2A; K11251
ENSBGRG00000001555(GNAI3)	GNAI; guanine nucleotide-binding protein G(i) subunit alpha; K04630; GNAO, G-ALPHA-O; guanine nucleotide-binding protein G(o) subunit alpha; K04534
ENSBGRG00000001557(ENSBGRG00000001557)	ARPC1A_B; actin related protein 2/3 complex, subunit 1A/1B; K05757
ENSBGRG00000001558(MCUB)	MCU; calcium uniporter protein, mitochondrial; K20858
ENSBGRG00000001562(GCAT)	kbl, GCAT; glycine C-acetyltransferase [EC:2.3.1.29]; K00639
ENSBGRG00000001564(KRT18)	KRT1; type I keratin, acidic; K07604
ENSBGRG00000001565(ENSBGRG00000001565)	AQP7; aquaporin-7; K08771
ENSBGRG00000001566(GABRB1)	GABRB; gamma-aminobutyric acid receptor subunit beta; K05181
ENSBGRG00000001569(SAR1B)	SAR1; GTP-binding protein SAR1 [EC:3.6.5.-]; K07953
ENSBGRG00000001570(ENSBGRG00000001570)	WBP11, NPWBP; WW domain-binding protein 11; K12866
ENSBGRG00000001572(PRPH)	PRPH; peripherin; K07607
ENSBGRG00000001581(EIF4E)	EIF4E; translation initiation factor 4E; K03259
ENSBGRG00000001584(MLLT11)	SETDB1; [histone H3]-lysine9 N-trimethyltransferase SETDB1 [EC:2.1.1.355]; K11421
ENSBGRG00000001590(ENSBGRG00000001590)	ADIPOQ, ACDC; adiponectin; K07296; UBB; ubiquitin B; K04551; UBC; ubiquitin C; K08770
ENSBGRG00000001603(GALR3)	GALR2; galanin receptor 2; K04231; GALR3; galanin receptor 3; K04232
ENSBGRG00000001606(GNAT2)	GNAT1_2; guanine nucleotide-binding protein G(t) subunit alpha 1/2; K04631; GNAT3; guanine nucleotide-binding protein G(t) subunit alpha 3; K19729
ENSBGRG00000001608(POLR1F)	RPA43; DNA-directed RNA polymerase I subunit RPA43; K03004
ENSBGRG00000001613(CD9)	CD81, TAPA1, TSPAN28; CD81 antigen; K06508; CD9, TSPAN29; CD9 antigen; K06460
ENSBGRG00000001615(DOT1L)	DOT1L, DOT1; [histone H3]-lysine79 N-trimethyltransferase [EC:2.1.1.360]; K11427
ENSBGRG00000001620(GABRA4)	GABRA; gamma-aminobutyric acid receptor subunit alpha; K05175
ENSBGRG00000001621(AQP3)	AQP3; aquaporin-3; K09876; AQP9; aquaporin-9; K09877
ENSBGRG00000001625(RFC4)	RFC2_4; replication factor C subunit 2/4; K10755
ENSBGRG00000001628(SEPTIN2)	SEPT2; septin 2; K16942
ENSBGRG00000001631(SEC24A)	SEC24; protein transport protein SEC24; K14007
ENSBGRG00000001634(EIF4B)	EIF4B; translation initiation factor 4B; K03258
ENSBGRG00000001650(PIK3CB)	PIK3CA_B_D; phosphatidylinositol-4,5-bisphosphate 3-kinase catalytic subunit alpha/beta/delta [EC:2.7.1.153]; K00922
ENSBGRG00000001653(ENSBGRG00000001653)	EIF4A; translation initiation factor 4A; K03257
ENSBGRG00000001654(EXOSC3)	RRP40, EXOSC3; exosome complex component RRP40; K03681
ENSBGRG00000001656(TWIST1)	TWIST; twist; K09069
ENSBGRG00000001659(ENSBGRG00000001659)	FARP2, FRG; FERM, RhoGEF and pleckstrin domain protein 2; K06082
ENSBGRG00000001666(CASP6)	CASP6; caspase 6 [EC:3.4.22.59]; K04396; CASP7; caspase 7 [EC:3.4.22.60]; K04397
ENSBGRG00000001670(BHLHE41)	BHLHB3, DEC2; class B basic helix-loop-helix protein 3; K03730
ENSBGRG00000001680(GABRA2)	GABRA; gamma-aminobutyric acid receptor subunit alpha; K05175
ENSBGRG00000001684(NOL6)	UTP22, NOL6; U3 small nucleolar RNA-associated protein 22; K14544
ENSBGRG00000001687(ARHGDIB)	ARHGDI, RHOGDI; Rho GDP-dissociation inhibitor; K12462
ENSBGRG00000001692(ENSBGRG00000001692)	LAMP3, CD208; lysosomal-associated membrane protein 3; K06562
ENSBGRG00000001695(ADH5)	ADH4; alcohol dehydrogenase 4 [EC:1.1.1.1]; K13980; frmA, ADH5, adhC; S-(hydroxymethyl)glutathione dehydrogenase / alcohol dehydrogenase [EC:1.1.1.284 1.1.1.1]; K00121
ENSBGRG00000001698(PDE6H)	PDE6G; retinal rod rhodopsin-sensitive cGMP 3',5'-cyclic phosphodiesterase subunit gamma; K13759; PDE6H; retinal cone rhodopsin-sensitive cGMP 3',5'-cyclic phosphodiesterase subunit gamma; K13760
ENSBGRG00000001699(SEMA6C)	SEMA5; semaphorin 5; K06841; SEMA6; semaphorin 6; K06842
ENSBGRG00000001706(AMPD2)	AMPD; AMP deaminase [EC:3.5.4.6]; K01490
ENSBGRG00000001709(ENSBGRG00000001709)	FARP2, FRG; FERM, RhoGEF and pleckstrin domain protein 2; K06082
ENSBGRG00000001716(COL5A3)	COL5AS; collagen type V/XI/XXIV/XXVII, alpha; K19721
ENSBGRG00000001718(PLA2G12A)	PLA2G, SPLA2; secretory phospholipase A2 [EC:3.1.1.4]; K01047
ENSBGRG00000001725(MCCC1)	E6.4.1.4A; 3-methylcrotonyl-CoA carboxylase alpha subunit [EC:6.4.1.4]; K01968
ENSBGRG00000001728(ITPR2)	ITPR1; inositol 1,4,5-triphosphate receptor type 1; K04958; ITPR2; inositol 1,4,5-triphosphate receptor type 2; K04959; ITPR3; inositol 1,4,5-triphosphate receptor type 3; K04960
ENSBGRG00000001730(CERK)	CERK; ceramide kinase [EC:2.7.1.138]; K04715
ENSBGRG00000001740(PDE1A)	PDE1; calcium/calmodulin-dependent 3',5'-cyclic nucleotide phosphodiesterase [EC:3.1.4.17]; K13755; PDE4; cAMP-specific phosphodiesterase 4 [EC:3.1.4.53]; K13293; PDE8; high affinity cAMP-specific and IBMX-insensitive 3',5'-cyclic phosphodiesterase 8 [EC:3.1.4.53]; K18437
ENSBGRG00000001742(MKNK1)	MKNK, MNK; MAP kinase interacting serine/threonine kinase [EC:2.7.11.1]; K04372
ENSBGRG00000001751(HDAC9)	HDAC4_5; histone deacetylase 4/5 [EC:3.5.1.98]; K11406; HDAC7; histone deacetylase 7 [EC:3.5.1.98]; K11408; HDAC9; histone deacetylase 9 [EC:3.5.1.98]; K11409
ENSBGRG00000001753(WWC1)	WWC1; protein KIBRA; K16685
ENSBGRG00000001760(SOCS2)	CISH; cytokine inducible SH2-containing protein; K04701; SOCS2, CIS2; suppressor of cytokine signaling 2; K04695; SOCS3, CIS3; suppressor of cytokine signaling 3; K04696
ENSBGRG00000001762(STAT4)	STAT4; signal transducer and activator of transcription 4; K11222
ENSBGRG00000001769(GPBAR1)	ADORA1; adenosine receptor A1; K04265
ENSBGRG00000001771(DDX46)	DDX46, PRP5; ATP-dependent RNA helicase DDX46/PRP5 [EC:3.6.4.13]; K12811
ENSBGRG00000001773(ENSBGRG00000001773)	AMH; anti-mullerian hormone; K04665; SF3A2, SAP62; splicing factor 3A subunit 2; K12826
ENSBGRG00000001777(GNPDA2)	nagB, GNPDA; glucosamine-6-phosphate deaminase [EC:3.5.99.6]; K02564
ENSBGRG00000001784(ARPC2)	ARPC2; actin related protein 2/3 complex, subunit 2; K05758
ENSBGRG00000001789(STAT1)	STAT1; signal transducer and activator of transcription 1; K11220; STAT5B; signal transducer and activator of transcription 5B; K11224
ENSBGRG00000001791(RAB5A)	RAB5A; Ras-related protein Rab-5A; K07887; RAB5B; Ras-related protein Rab-5B; K07888; RAB5C; Ras-related protein Rab-5C; K07889
ENSBGRG00000001794(ENSBGRG00000001794)	UBE2D, UBC4, UBC5; ubiquitin-conjugating enzyme E2 D [EC:2.3.2.23]; K06689
ENSBGRG00000001796(BOK)	BOK; Bcl-2-related ovarian killer protein; K02561; BUFFY; Bcl-2 family protein; K20017
ENSBGRG00000001798(ENSBGRG00000001798)	TOM7; mitochondrial import receptor subunit TOM7; K17771
ENSBGRG00000001802(ENSBGRG00000001802)	RRAGA_B; Ras-related GTP-binding protein A/B; K16185
ENSBGRG00000001810(RARS1)	RARS, argS; arginyl-tRNA synthetase [EC:6.1.1.19]; K01887
ENSBGRG00000001811(PIP5K1A)	PIP5K; 1-phosphatidylinositol-4-phosphate 5-kinase [EC:2.7.1.68]; K00889; PSMD4, RPN10; 26S proteasome regulatory subunit N10; K03029
ENSBGRG00000001816(UBE2N)	UBE2N, BLU, UBC13; ubiquitin-conjugating enzyme E2 N [EC:2.3.2.23]; K10580
ENSBGRG00000001819(AP3D1)	AP3D; AP-3 complex subunit delta; K12396
ENSBGRG00000001825(TNS2)	EIF4B; translation initiation factor 4B; K03258
ENSBGRG00000001826(DRD3)	DRD3; dopamine receptor D3; K04146
ENSBGRG00000001827(ENSBGRG00000001827)	CXCR1, IL8RA, CD181; C-X-C chemokine receptor type 1; K04175; CXCR2, IL8RB, CD182; C-X-C chemokine receptor type 2; K05050
ENSBGRG00000001839(ATG4B)	ATG4; cysteine protease ATG4 [EC:3.4.22.-]; K08342
ENSBGRG00000001840(FBLL1)	NOP1, FBL; rRNA 2'-O-methyltransferase fibrillarin [EC:2.1.1.-]; K14563
ENSBGRG00000001845(KAT2B)	PCAF, KAT2, GCN5; histone acetyltransferase [EC:2.3.1.48]; K06062
ENSBGRG00000001850(ZFYVE16)	MADHIP, SARA; MAD, mothers against decapentaplegic interacting protein; K04679
ENSBGRG00000001854(PLIN2)	PLIN2, ADRP; perilipin-2; K17284
ENSBGRG00000001855(RUFY4)	FYCO1; FYVE and coiled-coil domain-containing protein 1; K21954
ENSBGRG00000001856(ENSBGRG00000001856)	FCGR2A, CD32; low affinity immunoglobulin gamma Fc receptor II-a; K06472; FCGR2B, CD32; low affinity immunoglobulin gamma Fc receptor II-b; K12560; FCGR2C, CD32; low affinity immunoglobulin gamma Fc receptor II-c; K16824; FCGR3, CD16; low affinity immunoglobulin gamma Fc receptor III; K06463
ENSBGRG00000001858(POLR1E)	RPA49, POLR1E; DNA-directed RNA polymerase I subunit RPA49; K03005
ENSBGRG00000001862(PPP1R3A)	PPP1R3; protein phosphatase 1 regulatory subunit 3A/B/C/D/E; K07189
ENSBGRG00000001864(UBE2R2)	UBE2R, UBC3, CDC34; ubiquitin-conjugating enzyme E2 R [EC:2.3.2.23]; K02207
ENSBGRG00000001867(HSPA6)	HSPA1s; heat shock 70kDa protein 1/2/6/8; K03283
ENSBGRG00000001868(DIO1)	DIO1; type I thyroxine 5'-deiodinase [EC:1.21.99.4]; K01562
ENSBGRG00000001869(DTYMK)	tmk, DTYMK; dTMP kinase [EC:2.7.4.9]; K00943
ENSBGRG00000001872(GAR1)	GAR1, NOLA1; H/ACA ribonucleoprotein complex subunit 1; K11128
ENSBGRG00000001873(PSMD4)	PSMD4, RPN10; 26S proteasome regulatory subunit N10; K03029
ENSBGRG00000001876(FAAH)	FAAH; fatty acid amide hydrolase [EC:3.5.1.99]; K15528
ENSBGRG00000001878(PRPF40B)	PRPF40, PRP40; pre-mRNA-processing factor 40; K12821
ENSBGRG00000001881(TIGIT)	TIGIT; T-cell immunoreceptor with Ig and ITIM domains; K16350
ENSBGRG00000001887(DNAJB11)	DNAJB11; DnaJ homolog subfamily B member 11; K09517
ENSBGRG00000001891(ENSBGRG00000001891)	MT1_2; metallothionein 1/2; K14739
ENSBGRG00000001900(FXR1)	FMR; fragile X mental retardation protein; K15516
ENSBGRG00000001904(EEA1)	EEA1; early endosome antigen 1; K12478
ENSBGRG00000001907(ENSBGRG00000001907)	RBM17, SPF45; splicing factor 45; K12840
ENSBGRG00000001908(ENSBGRG00000001908)	DHFR, folA; dihydrofolate reductase [EC:1.5.1.3]; K00287
ENSBGRG00000001909(PNOC)	PENK; proenkephalin A; K18832
ENSBGRG00000001919(ENSBGRG00000001919)	RP-L38e, RPL38; large subunit ribosomal protein L38e; K02923
ENSBGRG00000001920(PI4KB)	PI4KB; phosphatidylinositol 4-kinase B [EC:2.7.1.67]; K19801
ENSBGRG00000001921(GRHPR)	GRHPR; glyoxylate/hydroxypyruvate reductase [EC:1.1.1.79 1.1.1.81]; K00049; MTHFD2; methylenetetrahydrofolate dehydrogenase(NAD+) / 5,10-methenyltetrahydrofolate cyclohydrolase [EC:1.5.1.15 3.5.4.9]; K13403
ENSBGRG00000001930(GLS)	glsA, GLS; glutaminase [EC:3.5.1.2]; K01425
ENSBGRG00000001937(TXNDC15)	PCBD, phhB; 4a-hydroxytetrahydrobiopterin dehydratase [EC:4.2.1.96]; K01724
ENSBGRG00000001940(RFX5)	RFX5; regulatory factor X 5; K08061
ENSBGRG00000001941(MRAS)	MRAS; Ras-related protein M-Ras; K07831
ENSBGRG00000001942(ENSBGRG00000001942)	RP-S6e, RPS6; small subunit ribosomal protein S6e; K02991
ENSBGRG00000001957(PCBD2)	PCBD, phhB; 4a-hydroxytetrahydrobiopterin dehydratase [EC:4.2.1.96]; K01724
ENSBGRG00000001960(NEU4)	NEU2_3_4; sialidase-2/3/4 [EC:3.2.1.18]; K12357
ENSBGRG00000001963(HOXA1)	HOX_1; homeobox protein HoxA/B/D1; K09301
ENSBGRG00000001968(ENSBGRG00000001968)	GST, gst; glutathione S-transferase [EC:2.5.1.18]; K00799
ENSBGRG00000001972(PDCD1)	PDCD1, PD1, CD279; programmed cell death protein 1; K06744
ENSBGRG00000001980(MOB3A)	MOB1, Mats; MOB kinase activator 1; K06685
ENSBGRG00000001982(SGO1)	SGOL1; shugoshin-like 1; K11580
ENSBGRG00000001984(DGKG)	dgkA, DGK; diacylglycerol kinase (ATP) [EC:2.7.1.107]; K00901
ENSBGRG00000001985(SELENBP1)	SELENBP1; methanethiol oxidase [EC:1.8.3.4]; K17285
ENSBGRG00000001992(ACER2)	ACER1_2, ASAH3; alkaline ceramidase [EC:3.5.1.23]; K01441; ACER3, YDC1; dihydroceramidase [EC:3.5.1.-]; K04711
ENSBGRG00000001994(ENSBGRG00000001994)	OLFR; olfactory receptor; K04257
ENSBGRG00000001998(RAD23B)	RAD23, HR23; UV excision repair protein RAD23; K10839
ENSBGRG00000002007(ELOVL6)	ELOVL6; elongation of very long chain fatty acids protein 6 [EC:2.3.1.199]; K10203
ENSBGRG00000002008(ENSBGRG00000002008)	SPCS2, SPC2; signal peptidase complex subunit 2 [EC:3.4.-.-]; K12947
ENSBGRG00000002014(PITX1)	PITX2; paired-like homeodomain transcription factor 2; K04686
ENSBGRG00000002015(YJEFN3)	NDUFA13; NADH dehydrogenase (ubiquinone) 1 alpha subcomplex subunit 13; K11353
ENSBGRG00000002018(NDC1)	NDC1, TMEM48; nucleoporin NDC1; K14315
ENSBGRG00000002022(SLC24A2)	SLC24A1, NCKX1; solute carrier family 24 (sodium/potassium/calcium exchanger), member 1; K13749
ENSBGRG00000002023(ZNF596)	KRAB; KRAB domain-containing zinc finger protein; K09228
ENSBGRG00000002024(MKNK2)	MKNK, MNK; MAP kinase interacting serine/threonine kinase [EC:2.7.11.1]; K04372
ENSBGRG00000002025(EXTL3)	EXTL3; alpha-1,4-N-acetylglucosaminyltransferase EXTL3 [EC:2.4.1.223 2.4.1.224]; K02370
ENSBGRG00000002033(ENSBGRG00000002033)	SNRPG, SMG; small nuclear ribonucleoprotein G; K11099
ENSBGRG00000002035(KLF4)	KLF4; krueppel-like factor 4; K17846
ENSBGRG00000002046(ENSBGRG00000002046)	WBP11, NPWBP; WW domain-binding protein 11; K12866
ENSBGRG00000002053(PAX5)	PAX5; paired box protein 5; K09383
ENSBGRG00000002055(RASGRF2)	RASGRF1; Ras-specific guanine nucleotide-releasing factor 1; K04349; RASGRF2; Ras-specific guanine nucleotide-releasing factor 2; K12326; UTP15; U3 small nucleolar RNA-associated protein 15; K14549
ENSBGRG00000002058(HOXA9)	HOXA9; homeobox protein Hox-A9; K21950
ENSBGRG00000002062(ENSBGRG00000002062)	OLFR; olfactory receptor; K04257
ENSBGRG00000002071(CDC7)	CDC7; cell division control protein 7 [EC:2.7.11.1]; K02214
ENSBGRG00000002072(hoxA10)	HOXA10; homrobox protein Hox-A10; K17443
ENSBGRG00000002073(MACROH2A1)	COL13A; collagen type XIII alpha; K16617; H2A; histone H2A; K11251
ENSBGRG00000002074(MLLT3)	MLLT1_3, ENL, AF9; YEATS domain-containing protein 1/3; K15187
ENSBGRG00000002076(ENPEP)	ENPEP, CD249; glutamyl aminopeptidase [EC:3.4.11.7]; K11141; LNPEP; cystinyl aminopeptidase [EC:3.4.11.3]; K01257
ENSBGRG00000002077(HOXA11)	HOXA10; homrobox protein Hox-A10; K17443; HOXA11; homeobox protein Hox-A11; K21951
ENSBGRG00000002079(ENSBGRG00000002079)	GST, gst; glutathione S-transferase [EC:2.5.1.18]; K00799
ENSBGRG00000002082(RNF41)	RNF41, NRDP1; E3 ubiquitin-protein ligase NRDP1 [EC:2.3.2.27]; K11981
ENSBGRG00000002083(RAD54L)	RAD54L, RAD54; DNA repair and recombination protein RAD54 and RAD54-like protein [EC:3.6.4.-]; K10875
ENSBGRG00000002089(ATF6)	ATF6A; cyclic AMP-dependent transcription factor ATF-6 alpha; K09054
ENSBGRG00000002102(VWF)	MUC5B, MG1; mucin-5B; K13908; VWF; von Willebrand factor; K03900
ENSBGRG00000002106(CAV2)	CAV2; caveolin 2; K12958
ENSBGRG00000002110(PSMB4)	PSMB4; 20S proteasome subunit beta 7 [EC:3.4.25.1]; K02736
ENSBGRG00000002112(GSTM3)	GST, gst; glutathione S-transferase [EC:2.5.1.18]; K00799
ENSBGRG00000002133(KIF24)	KIF2_24, MCAK; kinesin family member 2/24; K10393
ENSBGRG00000002134(CAV1)	CAV1; caveolin 1; K06278; CAV3; caveolin 3; K12959
ENSBGRG00000002139(ENSBGRG00000002139)	TOB; protein Tob/BTG; K14443
ENSBGRG00000002143(HIBADH)	HIBADH, mmsB; 3-hydroxyisobutyrate dehydrogenase [EC:1.1.1.31]; K00020
ENSBGRG00000002155(ENSBGRG00000002155)	GYPC, CD236; glycophorin C; K06576
ENSBGRG00000002159(PBX4)	PBX3; pre-B-cell leukemia transcription factor 3; K15610
ENSBGRG00000002160(LRP8)	LDLR; low-density lipoprotein receptor; K12473
ENSBGRG00000002161(POMGNT1)	POMGNT1; beta-1,2-N-acetylglucosaminyltransferase [EC:2.4.1.-]; K09666
ENSBGRG00000002164(CKMT2)	E2.7.3.2; creatine kinase [EC:2.7.3.2]; K00933
ENSBGRG00000002166(B4GALT4)	B4GALT4; beta-1,4-galactosyltransferase 4 [EC:2.4.1.90 2.4.1.275 2.4.1.-]; K07969
ENSBGRG00000002177(HACD4)	HACD, PHS1, PAS2; very-long-chain (3R)-3-hydroxyacyl-CoA dehydratase [EC:4.2.1.134]; K10703
ENSBGRG00000002181(STRAP)	STRAP, UNRIP; serine-threonine kinase receptor-associated protein; K13137
ENSBGRG00000002186(DNAJC10)	DNAJC10; DnaJ homolog subfamily C member 10 [EC:1.8.4.-]; K09530
ENSBGRG00000002193(AHR)	AHR; aryl hydrocarbon receptor; K09093
ENSBGRG00000002194(ENSBGRG00000002194)	NOS1AP, CAPON; carboxyl-terminal PDZ ligand of neuronal nitric oxide synthase protein; K16513
ENSBGRG00000002215(CPOX)	CPOX, hemF; coproporphyrinogen III oxidase [EC:1.3.3.3]; K00228
ENSBGRG00000002216(EPHA2)	EPHA2, ECK; Eph receptor A2 [EC:2.7.10.1]; K05103
ENSBGRG00000002218(ENSBGRG00000002218)	IFNB; interferon beta; K05415
ENSBGRG00000002219(ARNTL2)	ARNTL, BMAL1, CYC; aryl hydrocarbon receptor nuclear translocator-like protein 1; K02296
ENSBGRG00000002220(MET)	MET, HGFR; proto-oncogene tyrosine-protein kinase Met [EC:2.7.10.1]; K05099
ENSBGRG00000002226(ACOT12)	E3.1.2.1, ACH1; acetyl-CoA hydrolase [EC:3.1.2.1]; K01067
ENSBGRG00000002227(LPAR2)	LPAR1, EDG2; lysophosphatidic acid receptor 1; K04289; LPAR2, EDG4; lysophosphatidic acid receptor 2; K04291
ENSBGRG00000002231(ENSBGRG00000002231)	IFNA; interferon alpha; K05414
ENSBGRG00000002237(PIM3)	PIM1; proto-oncogene serine/threonine-protein kinase Pim-1 [EC:2.7.11.1]; K04702
ENSBGRG00000002238(PITX2)	PITX2; paired-like homeodomain transcription factor 2; K04686
ENSBGRG00000002241(SEPTIN8)	SEPT6_8_11; septin 6/8/11; K16939
ENSBGRG00000002243(NUDT2)	NUDT2; bis(5'-nucleosidyl)-tetraphosphatase [EC:3.6.1.17]; K01518
ENSBGRG00000002244(DERA)	deoC, DERA; deoxyribose-phosphate aldolase [EC:4.1.2.4]; K01619
ENSBGRG00000002248(ENSBGRG00000002248)	IFNB; interferon beta; K05415
ENSBGRG00000002259(ENSBGRG00000002259)	CGN; cingulin; K06102
ENSBGRG00000002261(ENSBGRG00000002261)	IFNB; interferon beta; K05415
ENSBGRG00000002264(ENSBGRG00000002264)	NEUROG1; neurogenin 1; K09081; NEUROG3; neurogenin 3; K08028
ENSBGRG00000002265(DNAJB4)	DNAJB1; DnaJ homolog subfamily B member 1; K09507
ENSBGRG00000002269(MYORG)	malZ; alpha-glucosidase [EC:3.2.1.20]; K01187
ENSBGRG00000002270(POGLUT1)	POGLUT1, RUMI, KTELC1; EGF-domain serine glucosyl/xylosyltransferase [EC:2.4.1.376 2.4.2.63]; K13667
ENSBGRG00000002271(ENSBGRG00000002271)	IFNB; interferon beta; K05415
ENSBGRG00000002272(RPL37A)	RP-L37Ae, RPL37A; large subunit ribosomal protein L37Ae; K02921
ENSBGRG00000002273(ST3GAL6)	SIAT10, ST3GAL6; neolactotetraosylceramide alpha-2,3-sialyltransferase (sialyltransferase 10) [EC:2.4.99.6]; K03792
ENSBGRG00000002275(P2RY11)	P2RY11; P2Y purinoceptor 11; K08387
ENSBGRG00000002284(CXCL14)	CXCL14, SCYB14; C-X-C motif chemokine 14; K10033
ENSBGRG00000002297(BAIAP2L2)	BAIAP2L1, IRTKS; BAI1-associated protein 2-like protein 1; K20127
ENSBGRG00000002301(ENSBGRG00000002301)	IFNB; interferon beta; K05415
ENSBGRG00000002307(ENSBGRG00000002307)	IFNA; interferon alpha; K05414; IFNW; interferon omega; K05440
ENSBGRG00000002308(EIF3G)	EIF3G; translation initiation factor 3 subunit G; K03248
ENSBGRG00000002310(CSF1)	CSF1, MCSF; macrophage colony-stimulating factor 1; K05453
ENSBGRG00000002311(CD80)	CD80; CD80 antigen; K05412
ENSBGRG00000002320(LIMCH1)	LMO7, FBXO20; F-box protein 20; K06084
ENSBGRG00000002322(P3R3URF)	PIK3R1_2_3; phosphoinositide-3-kinase regulatory subunit alpha/beta/delta; K02649
ENSBGRG00000002324(CLDN18)	CLDN; claudin; K06087
ENSBGRG00000002327(TTC14)	WIPI1_2, ATG18; autophagy-related protein 18; K17908
ENSBGRG00000002330(ENSBGRG00000002330)	IFNA; interferon alpha; K05414; IFNW; interferon omega; K05440
ENSBGRG00000002335(PLA1A)	PLA1A; phosphatidylserine sn-1 acylhydrolase [EC:3.1.1.111]; K13618
ENSBGRG00000002337(ETV5)	ETV1; ets translocation variant 1; K09431; ETV5; ets translocation variant 5; K15593
ENSBGRG00000002338(PIK3R3)	PIK3R1_2_3; phosphoinositide-3-kinase regulatory subunit alpha/beta/delta; K02649
ENSBGRG00000002343(ENSBGRG00000002343)	IFNA; interferon alpha; K05414; IFNW; interferon omega; K05440
ENSBGRG00000002356(ENSBGRG00000002356)	IFNA; interferon alpha; K05414
ENSBGRG00000002359(PLA2G6)	PLA2G6, IPLA2; calcium-independent phospholipase A2 [EC:3.1.1.4]; K16343
ENSBGRG00000002362(ENSBGRG00000002362)	IFNA; interferon alpha; K05414
ENSBGRG00000002367(ENSBGRG00000002367)	IFNA; interferon alpha; K05414; IFNW; interferon omega; K05440
ENSBGRG00000002369(COX17)	COX17; cytochrome c oxidase assembly protein subunit 17; K02260
ENSBGRG00000002372(ENSBGRG00000002372)	PRSS1_2_3; trypsin [EC:3.4.21.4]; K01312
ENSBGRG00000002376(DAPP1)	DAPP1, BAM32; dual adapter for phosphotyrosine and 3-phosphotyrosine and 3-phosphoinositide; K12229
ENSBGRG00000002388(DNMT1)	DNMT1, dcm; DNA (cytosine-5)-methyltransferase 1 [EC:2.1.1.37]; K00558
ENSBGRG00000002391(ENSBGRG00000002391)	IFNA; interferon alpha; K05414; IFNW; interferon omega; K05440
ENSBGRG00000002392(ENSBGRG00000002392)	FBXL3; F-box and leucine-rich repeat protein 3; K10269
ENSBGRG00000002398(ENSBGRG00000002398)	IFNA; interferon alpha; K05414; IFNW; interferon omega; K05440
ENSBGRG00000002406(ENSBGRG00000002406)	MGAM; maltase-glucoamylase [EC:3.2.1.20 3.2.1.3]; K12047
ENSBGRG00000002408(FRZB)	SFRP4; secreted frizzled-related protein 4; K02185
ENSBGRG00000002413(ENSBGRG00000002413)	IFNA; interferon alpha; K05414
ENSBGRG00000002414(ATP2B1)	ATP2B; P-type Ca2+ transporter type 2B [EC:7.2.2.10]; K05850
ENSBGRG00000002416(S1PR2)	S1PR2, EDG5; sphingosine 1-phosphate receptor 2; K04292
ENSBGRG00000002421(KLHL9)	KLHL9_13; kelch-like protein 9/13; K10447
ENSBGRG00000002428(TMBIM6)	TMBIM6, BI1, TEGT; Bax inhibitor 1; K21889
ENSBGRG00000002429(AHCYL1)	E3.3.1.1, ahcY; adenosylhomocysteinase [EC:3.3.1.1]; K01251
ENSBGRG00000002432(NR1I2)	NR1H4, FXR; farnesoid X receptor; K08537
ENSBGRG00000002434(ENSBGRG00000002434)	IFNA; interferon alpha; K05414
ENSBGRG00000002435(CSNK1E)	CSNK1D; casein kinase 1, delta [EC:2.7.11.1]; K08959; CSNK1E; casein kinase 1, epsilon [EC:2.7.11.1]; K08960
ENSBGRG00000002439(ENSBGRG00000002439)	IFNA; interferon alpha; K05414; IFNW; interferon omega; K05440
ENSBGRG00000002442(ENSBGRG00000002442)	IFNA; interferon alpha; K05414; IFNW; interferon omega; K05440
ENSBGRG00000002443(TRA2B)	TRA2; transformer-2 protein; K12897
ENSBGRG00000002446(LAMTOR3)	LAMTOR3, MP1, MAP2K1IP1; ragulator complex protein LAMTOR3; K04370
ENSBGRG00000002447(ENSBGRG00000002447)	IFNA; interferon alpha; K05414; IFNW; interferon omega; K05440
ENSBGRG00000002450(ENSBGRG00000002450)	RP-L6e, RPL6; large subunit ribosomal protein L6e; K02934
ENSBGRG00000002451(ENSBGRG00000002451)	PEX5, PXR1; peroxin-5; K13342
ENSBGRG00000002456(ENSBGRG00000002456)	IFNA; interferon alpha; K05414
ENSBGRG00000002457(FXN)	FXN; frataxin [EC:1.16.3.1]; K19054
ENSBGRG00000002458(MRPL4)	RP-L4, MRPL4, rplD; large subunit ribosomal protein L4; K02926
ENSBGRG00000002462(ENSBGRG00000002462)	IFNA; interferon alpha; K05414; IFNW; interferon omega; K05440
ENSBGRG00000002466(GSK3B)	GSK3A; glycogen synthase kinase 3 alpha [EC:2.7.11.26]; K08822; GSK3B; glycogen synthase kinase 3 beta [EC:2.7.11.26]; K03083
ENSBGRG00000002470(DNAJB14)	DNAJB12; DnaJ homolog subfamily B member 12; K09518
ENSBGRG00000002471(CYP27C1)	CYP24A1; vitamin D3 24-hydroxylase [EC:1.14.15.16]; K07436; CYP27A1; cholestanetriol 26-monooxygenase [EC:1.14.15.15]; K00488; CYP27B1; calcidiol 1-monooxygenase (25-hydroxyvitamin D3 1alpha-hydroxylase) [EC:1.14.15.18]; K07438; CYP27C1; all-trans-retinol 3,4-desaturase [EC:1.14.19.53]; K17951
ENSBGRG00000002472(ENSBGRG00000002472)	IFNA; interferon alpha; K05414; IFNW; interferon omega; K05440
ENSBGRG00000002476(ENSBGRG00000002476)	IFNA; interferon alpha; K05414; IFNW; interferon omega; K05440
ENSBGRG00000002480(SOX7)	SOX17; transcription factor SOX17 (SOX group F); K04495
ENSBGRG00000002483(FBXO25)	FBXO25_32; F-box protein 25/32; K10305
ENSBGRG00000002484(UAP1)	UAP1; UDP-N-acetylglucosamine/UDP-N-acetylgalactosamine diphosphorylase [EC:2.7.7.23 2.7.7.83]; K00972
ENSBGRG00000002486(XRCC5)	XRCC5, KU80, G22P2; ATP-dependent DNA helicase 2 subunit 2; K10885
ENSBGRG00000002488(KCNJ4)	KCNJ4, KIR2.3; potassium inwardly-rectifying channel subfamily J member 4; K04998; KCNJ6, KIR3.2; potassium inwardly-rectifying channel subfamily J member 6; K05000
ENSBGRG00000002491(ENSBGRG00000002491)	CS, gltA; citrate synthase [EC:2.3.3.1]; K01647
ENSBGRG00000002494(IGF2BP2)	IGF2BP1; insulin-like growth factor 2 mRNA-binding protein 1; K17391; RP-L21, MRPL21, rplU; large subunit ribosomal protein L21; K02888
ENSBGRG00000002496(ENSBGRG00000002496)	H2A; histone H2A; K11251
ENSBGRG00000002505(ENSBGRG00000002505)	IFNA; interferon alpha; K05414; IFNW; interferon omega; K05440
ENSBGRG00000002513(CNTFR)	CNTFR; ciliary neurotrophic factor receptor; K05059
ENSBGRG00000002514(KDELR3)	KDELR; ER lumen protein retaining receptor; K10949
ENSBGRG00000002515(CSAD)	CSAD; sulfinoalanine decarboxylase [EC:4.1.1.29]; K01594; E4.1.1.15, gadB, gadA, GAD; glutamate decarboxylase [EC:4.1.1.15]; K01580; GADL1, CSADC, ADC; sulfinoalanine decarboxylase / aspartate 1-decarboxylase [EC:4.1.1.29 4.1.1.11]; K18966
ENSBGRG00000002516(STAG1)	STAG1_2, SCC3, IRR1; cohesin complex subunit SA-1/2; K06671
ENSBGRG00000002519(PIP5K1B)	PIP5K; 1-phosphatidylinositol-4-phosphate 5-kinase [EC:2.7.1.68]; K00889
ENSBGRG00000002520(IFNE)	IFNE; interferon epsilon; K05442
ENSBGRG00000002526(ERCC3)	ERCC3, XPB; DNA excision repair protein ERCC-3 [EC:3.6.4.12]; K10843
ENSBGRG00000002533(ENSBGRG00000002533)	mtaP, MTAP; 5'-methylthioadenosine phosphorylase [EC:2.4.2.28]; K00772
ENSBGRG00000002536(EPB41L4B)	EPB41L4B, EHM2, LULU2; band 4.1-like protein 4B; K21111
ENSBGRG00000002538(SMAD5)	SMAD1; mothers against decapentaplegic homolog 1; K04676; SMAD5; mothers against decapentaplegic homolog 5; K16790; SMAD9, SMAD8; mothers against decapentaplegic homolog 9; K16791
ENSBGRG00000002541(GPR156)	GABBR; gamma-aminobutyric acid type B receptor; K04615; GPR156, GABABL; gamma-aminobutyric acid type B receptor-like; K04617
ENSBGRG00000002552(ENSBGRG00000002552)	RP-S23e, RPS23; small subunit ribosomal protein S23e; K02973
ENSBGRG00000002557(DDX17)	DDX5, DBP2; ATP-dependent RNA helicase DDX5/DBP2 [EC:3.6.4.13]; K12823
ENSBGRG00000002560(ENSBGRG00000002560)	CDKN2A, P16, INK4A; cyclin-dependent kinase inhibitor 2A; K06621; CDKN2B, P15, INK4B; cyclin-dependent kinase inhibitor 2B; K04685
ENSBGRG00000002562(RPP25L)	RPP25; ribonucleases P/MRP protein subunit RPP25 [EC:3.1.26.5]; K14525
ENSBGRG00000002563(KIF3A)	KIF3A; kinesin family member 3A; K10394
ENSBGRG00000002568(MAP3K2)	MAP3K2, MEKK2; mitogen-activated protein kinase kinase kinase 2 [EC:2.7.11.25]; K04420; MAP3K3, MEKK3; mitogen-activated protein kinase kinase kinase 3 [EC:2.7.11.25]; K04421
ENSBGRG00000002578(ENSBGRG00000002578)	TDH; threonine 3-dehydrogenase [EC:1.1.1.103]; K15789
ENSBGRG00000002581(ENSBGRG00000002581)	DCTN3; dynactin 3; K10425
ENSBGRG00000002582(PAN2)	PAN2; PAB-dependent poly(A)-specific ribonuclease subunit 2 [EC:3.1.13.4]; K12571
ENSBGRG00000002586(CRPPA)	ISPD; D-ribitol-5-phosphate cytidylyltransferase [EC:2.7.7.40]; K21031
ENSBGRG00000002594(GLI2)	CI; transcriptional activator cubitus interruptus; K16799; GLI1; zinc finger protein GLI1; K16797; GLI2; zinc finger protein GLI2; K16798; GLI3; zinc finger protein GLI3; K06230
ENSBGRG00000002605(ENSBGRG00000002605)	TRBV; T-cell receptor beta chain V region; K10785
ENSBGRG00000002608(UCHL1)	UCHL1; ubiquitin carboxyl-terminal hydrolase L1 [EC:3.4.19.12]; K05611
ENSBGRG00000002609(HSD17B7)	HSD17B7; 17beta-estradiol 17-dehydrogenase / 3beta-hydroxysteroid 3-dehydrogenase [EC:1.1.1.62 1.1.1.270]; K13373
ENSBGRG00000002612(ENSBGRG00000002612)	RP-L9, MRPL9, rplI; large subunit ribosomal protein L9; K02939
ENSBGRG00000002616(ENSBGRG00000002616)	TRBV; T-cell receptor beta chain V region; K10785
ENSBGRG00000002618(ENSBGRG00000002618)	RP-S24e, RPS24; small subunit ribosomal protein S24e; K02974
ENSBGRG00000002620(AQP2)	AQP2; aquaporin-2; K09865
ENSBGRG00000002624(BLK)	LCK; lymphocyte cell-specific protein tyrosine kinase [EC:2.7.10.2]; K05856
ENSBGRG00000002625(ENSBGRG00000002625)	ICAM1, CD54; intercellular adhesion molecule 1; K06490
ENSBGRG00000002626(ENSBGRG00000002626)	EEF1G; elongation factor 1-gamma; K03233
ENSBGRG00000002631(ENSBGRG00000002631)	UBE2D, UBC4, UBC5; ubiquitin-conjugating enzyme E2 D [EC:2.3.2.23]; K06689
ENSBGRG00000002634(ENSBGRG00000002634)	PROC; protein C (activated) [EC:3.4.21.69]; K01344
ENSBGRG00000002635(RUNX1)	LZ; RUNX transcription factor Lozenge; K20214; RUNX1, AML1; runt-related transcription factor 1; K08367; RUNX3, AML2; runt-related transcription factor 3; K09279
ENSBGRG00000002637(ITGB7)	ITGB7; integrin beta 7; K06590
ENSBGRG00000002644(AQP5)	AQP4; aquaporin-4; K09866; AQP5; aquaporin-5; K09867
ENSBGRG00000002646(ENSBGRG00000002646)	TRBV; T-cell receptor beta chain V region; K10785
ENSBGRG00000002647(STAT2)	STAT1; signal transducer and activator of transcription 1; K11220; STAT2; signal transducer and activator of transcription 2; K11221; STAT3; signal transducer and activator of transcription 3; K04692
ENSBGRG00000002649(INHBB)	INHBA; inhibin beta A chain; K04667
ENSBGRG00000002653(ENSBGRG00000002653)	COX6A; cytochrome c oxidase subunit 6a; K02266
ENSBGRG00000002659(RALB)	RALA; Ras-related protein Ral-A; K07834; RALB; Ras-related protein Ral-B; K07835
ENSBGRG00000002661(ENSBGRG00000002661)	TRBV; T-cell receptor beta chain V region; K10785
ENSBGRG00000002663(ELAVL2)	ELAVL1, HUR; ELAV-like protein 1; K13088
ENSBGRG00000002665(CREB5)	CREB5, CREBPA; cyclic AMP-responsive element-binding protein 5; K09047
ENSBGRG00000002675(GATA4)	GATA4; GATA-binding protein 4; K09183
ENSBGRG00000002680(SENP2)	SENP2, AXAM2; sentrin-specific protease 2 (axin associating molecule) [EC:3.4.22.68]; K03345
ENSBGRG00000002683(IL13)	IL13; interleukin 13; K05435
ENSBGRG00000002684(ENSBGRG00000002684)	SIGMAR1; sigma non-opioid intracellular receptor; K20719
ENSBGRG00000002685(ENSBGRG00000002685)	TRBV; T-cell receptor beta chain V region; K10785
ENSBGRG00000002693(APBB2)	APBB1, FE65; amyloid beta A4 precursor protein-binding family B member 1; K04529
ENSBGRG00000002699(ENSBGRG00000002699)	RRAGA_B; Ras-related GTP-binding protein A/B; K16185
ENSBGRG00000002704(EPB41L5)	EPB41L4B, EHM2, LULU2; band 4.1-like protein 4B; K21111
ENSBGRG00000002707(ENSBGRG00000002707)	NDUFB4; NADH dehydrogenase (ubiquinone) 1 beta subcomplex subunit 4; K03960
ENSBGRG00000002711(DUSP6)	DUSP, MKP; dual specificity MAP kinase phosphatase [EC:3.1.3.16 3.1.3.48]; K04459; DUSP10; dual specificity phosphatase 10 [EC:3.1.3.16 3.1.3.48]; K20216; DUSP6; dual specificity phosphatase 6 [EC:3.1.3.16 3.1.3.48]; K21946
ENSBGRG00000002717(ENSBGRG00000002717)	VCAN, CSPG2; versican core protein; K06793
ENSBGRG00000002736(PECR)	PECR; peroxisomal trans-2-enoyl-CoA reductase [EC:1.3.1.38]; K07753
ENSBGRG00000002737(ENSBGRG00000002737)	RP-L7Ae, RPL7A; large subunit ribosomal protein L7Ae; K02936
ENSBGRG00000002742(ENSBGRG00000002742)	TRBV; T-cell receptor beta chain V region; K10785
ENSBGRG00000002743(RARG)	RARA, NR1B1; retinoic acid receptor alpha; K08527; RARB, NR1B2; retinoic acid receptor beta; K08528
ENSBGRG00000002747(GALT)	galT, GALT; UDPglucose--hexose-1-phosphate uridylyltransferase [EC:2.7.7.12]; K00965
ENSBGRG00000002753(FDFT1)	FDFT1; farnesyl-diphosphate farnesyltransferase [EC:2.5.1.21]; K00801; NEIL2; endonuclease VIII-like 2 [EC:3.2.2.- 4.2.99.18]; K10568
ENSBGRG00000002755(SDHB)	SDHB, SDH2; succinate dehydrogenase (ubiquinone) iron-sulfur subunit [EC:1.3.5.1]; K00235
ENSBGRG00000002763(ENSBGRG00000002763)	USP8, UBP5; ubiquitin carboxyl-terminal hydrolase 8 [EC:3.4.19.12]; K11839
ENSBGRG00000002768(ASIC1)	ASIC1, ACCN2, BNAC2; acid-sensing ion channel 1; K04829; ASIC4, ACCN4, BNAC4; acid-sensing ion channel 4; K04831
ENSBGRG00000002771(RAD50)	RAD50; DNA repair protein RAD50 [EC:3.6.-.-]; K10866
ENSBGRG00000002775(PGM5)	pgm; phosphoglucomutase [EC:5.4.2.2]; K01835
ENSBGRG00000002777(KITLG)	KITLG; KIT ligand; K05461
ENSBGRG00000002778(CBR1)	CBR1; carbonyl reductase 1 [EC:1.1.1.184 1.1.1.189 1.1.1.197]; K00079; CBR3; carbonyl reductase 3 [EC:1.1.1.184]; K00084
ENSBGRG00000002779(PLCZ1)	PLCD; phosphatidylinositol phospholipase C, delta [EC:3.1.4.11]; K05857; PLCZ; phosphatidylinositol phospholipase C, zeta [EC:3.1.4.11]; K05861
ENSBGRG00000002783(RORC)	NR1F3, RORC; RAR-related orphan receptor gamma; K08534
ENSBGRG00000002796(HDAC10)	HDAC10; histone deacetylase 10 [EC:3.5.1.98]; K18671; HDAC6; histone deacetylase 6 [EC:3.5.1.98]; K11407
ENSBGRG00000002797(ENSBGRG00000002797)	TRBV; T-cell receptor beta chain V region; K10785
ENSBGRG00000002800(AKR1A1)	AKR1A1, adh; alcohol dehydrogenase (NADP+) [EC:1.1.1.2]; K00002; AKR1B; aldehyde reductase [EC:1.1.1.21]; K00011
ENSBGRG00000002802(MAP3K13)	MAP3K12, MUK; mitogen-activated protein kinase kinase kinase 12 [EC:2.7.11.25]; K04423; MAP3K13, LZK; mitogen-activated protein kinase kinase kinase 13 [EC:2.7.11.25]; K04422
ENSBGRG00000002811(FN1)	FN1; fibronectin 1; K05717
ENSBGRG00000002814(MAGOH)	MAGOH; protein mago nashi; K12877
ENSBGRG00000002819(SLC5A8)	SLC5A6, SMVT; solute carrier family 5 (sodium-dependent multivitamin transporter), member 6; K14386
ENSBGRG00000002828(CHRNA9)	CHRNA10; nicotinic acetylcholine receptor alpha-10; K04811; CHRNA9; nicotinic acetylcholine receptor alpha-9; K04810
ENSBGRG00000002831(DOP1B)	IST1; vacuolar protein sorting-associated protein IST1; K19476
ENSBGRG00000002832(ENSBGRG00000002832)	PRDX1; peroxiredoxin 1 [EC:1.11.1.24]; K13279; PRDX2_4, ahpC; peroxiredoxin 2/4 [EC:1.11.1.24]; K03386
ENSBGRG00000002833(ITGAV)	ITGA5, CD49e; integrin alpha 5; K06484; ITGA8; integrin alpha 8; K06584; ITGAV, CD51; integrin alpha V; K06487
ENSBGRG00000002842(IL11RA)	IL11RA; interleukin 11 receptor alpha; K05056; galT, GALT; UDPglucose--hexose-1-phosphate uridylyltransferase [EC:2.7.7.12]; K00965
ENSBGRG00000002849(SMARCD1)	SMARCD; SWI/SNF-related matrix-associated actin-dependent regulator of chromatin subfamily D; K11650
ENSBGRG00000002850(GTF2E1)	TFIIE1, GTF2E1, TFA1, tfe; transcription initiation factor TFIIE subunit alpha; K03136
ENSBGRG00000002868(MMACHC)	MMACHC; cyanocobalamin reductase (cyanide-eliminating) / alkylcobalamin dealkylase [EC:1.16.1.6 2.5.1.151]; K14618
ENSBGRG00000002871(ESPL1)	ESP1; separase [EC:3.4.22.49]; K02365
ENSBGRG00000002882(WIPF3)	WIPF; WAS/WASL-interacting protein; K19475
ENSBGRG00000002883(PCCB)	PCCB, pccB; propionyl-CoA carboxylase beta chain [EC:6.4.1.3 2.1.3.15]; K01966
ENSBGRG00000002889(NIT2)	NIT2, yafV; omega-amidase [EC:3.5.1.3]; K13566
ENSBGRG00000002891(ENSBGRG00000002891)	COX7C; cytochrome c oxidase subunit 7c; K02272
ENSBGRG00000002892(CTSB)	CTSB; cathepsin B [EC:3.4.22.1]; K01363
ENSBGRG00000002893(ENSBGRG00000002893)	CCL27; C-C motif chemokine 27; K16598
ENSBGRG00000002894(ENSBGRG00000002894)	trxA; thioredoxin 1; K03671
ENSBGRG00000002896(ENSBGRG00000002896)	RNPS1; RNA-binding protein with serine-rich domain 1; K14325
ENSBGRG00000002897(ENSBGRG00000002897)	KLKB1; plasma kallikrein [EC:3.4.21.34]; K01324; PRSS1_2_3; trypsin [EC:3.4.21.4]; K01312
ENSBGRG00000002904(ANO4)	ANO2, TMEM16B; anoctamin-2; K19497
ENSBGRG00000002905(ZNF354B)	KRAB; KRAB domain-containing zinc finger protein; K09228
ENSBGRG00000002912(ENSBGRG00000002912)	DNAL4; dynein light chain 4, axonemal; K10412
ENSBGRG00000002913(EHHADH)	EHHADH; enoyl-CoA hydratase / 3-hydroxyacyl-CoA dehydrogenase / 3,2-trans-enoyl-CoA isomerase [EC:4.2.1.17 1.1.1.35 5.3.3.8]; K07514; HADH; 3-hydroxyacyl-CoA dehydrogenase [EC:1.1.1.35]; K00022
ENSBGRG00000002916(GPD1)	GPD1; glycerol-3-phosphate dehydrogenase (NAD+) [EC:1.1.1.8]; K00006
ENSBGRG00000002922(ENSBGRG00000002922)	TRBV; T-cell receptor beta chain V region; K10785
ENSBGRG00000002923(CCL19)	CCL19, ELC; C-C motif chemokine 19; K05512
ENSBGRG00000002927(ENSBGRG00000002927)	DBI, ACBP; diazepam-binding inhibitor (GABA receptor modulator, acyl-CoA-binding protein); K08762
ENSBGRG00000002935(SPRYD4)	TRIM18, MID1; midline 1 [EC:2.3.2.27]; K08285
ENSBGRG00000002936(ENSBGRG00000002936)	GBP1_3_4_7; guanylate-binding protein 1/3/4/7; K20899; GBP2; guanylate-binding protein 2; K20897
ENSBGRG00000002939(THEM4)	THEM4, CTMP; acyl-coenzyme A thioesterase THEM4 [EC:3.1.2.2]; K16339
ENSBGRG00000002941(CPT2)	CPT2; carnitine O-palmitoyltransferase 2 [EC:2.3.1.21]; K08766
ENSBGRG00000002947(COX14)	COX14; cytochrome c oxidase assembly factor 14; K18181
ENSBGRG00000002952(CCL21)	CCL21, SLC; C-C motif chemokine 21; K16062
ENSBGRG00000002954(CERS5)	CERS1_2_3_4, LASS1_2_3_4; ceramide synthetase [EC:2.3.1.24]; K04710
ENSBGRG00000002957(ATIC)	purH; phosphoribosylaminoimidazolecarboxamide formyltransferase / IMP cyclohydrolase [EC:2.1.2.3 3.5.4.10]; K00602
ENSBGRG00000002965(ENSBGRG00000002965)	APOBEC3; C->U-editing enzyme APOBEC3 [EC:3.5.4.-]; K18750
ENSBGRG00000002966(GLS2)	glsA, GLS; glutaminase [EC:3.5.1.2]; K01425
ENSBGRG00000002967(ICAM3)	ICAM1, CD54; intercellular adhesion molecule 1; K06490; ICAM2, CD102; intercellular adhesion molecule 2; K06523; ICAM3, CD50; intercellular adhesion molecule 3; K06486
ENSBGRG00000002976(UBE2K)	HIP2, UBC1; ubiquitin-conjugating enzyme (huntingtin interacting protein 2) [EC:2.3.2.23]; K04649
ENSBGRG00000002980(SLC1A7)	SLC1A7, EAAT5; solute carrier family 1 (glutamate transporter), member 7; K05618
ENSBGRG00000002983(MUTYH)	mutY; A/G-specific adenine glycosylase [EC:3.2.2.31]; K03575
ENSBGRG00000002985(ENSBGRG00000002985)	COX4; cytochrome c oxidase subunit 4; K02263
ENSBGRG00000002991(ENSBGRG00000002991)	ATF4, CREB2; cyclic AMP-dependent transcription factor ATF-4; K04374
ENSBGRG00000002993(ENSBGRG00000002993)	APOBEC3; C->U-editing enzyme APOBEC3 [EC:3.5.4.-]; K18750
ENSBGRG00000003000(RASA1)	RASA1, RASGAP; Ras GTPase-activating protein 1; K04352
ENSBGRG00000003013(NDUFB5)	NDUFB5; NADH dehydrogenase (ubiquinone) 1 beta subcomplex subunit 5; K03961
ENSBGRG00000003016(ENSBGRG00000003016)	ATG10L, ATG10; ubiquitin-like-conjugating enzyme ATG10; K17888
ENSBGRG00000003017(ENSBGRG00000003017)	GBP1_3_4_7; guanylate-binding protein 1/3/4/7; K20899; GBP2; guanylate-binding protein 2; K20897
ENSBGRG00000003021(APOBEC3Z3)	APOBEC3; C->U-editing enzyme APOBEC3 [EC:3.5.4.-]; K18750
ENSBGRG00000003022(WNT8A)	WNT8; wingless-type MMTV integration site family, member 8; K00714
ENSBGRG00000003023(WNT9A)	WNT9; wingless-type MMTV integration site family, member 9; K01064
ENSBGRG00000003025(TYK2)	TYK2; non-receptor tyrosine-protein kinase TYK2 [EC:2.7.10.2]; K11219
ENSBGRG00000003042(PDE3A)	PDE3A; cGMP-inhibited 3',5'-cyclic phosphodiesterase A [EC:3.1.4.17]; K19021; PDE3B; cGMP-inhibited 3',5'-cyclic phosphodiesterase B [EC:3.1.4.17]; K13296
ENSBGRG00000003044(ENSBGRG00000003044)	SAR1; GTP-binding protein SAR1 [EC:3.6.5.-]; K07953
ENSBGRG00000003053(SLC39A8)	SLC39A8, ZIP8; solute carrier family 39 (zinc transporter), member 8; K14714
ENSBGRG00000003054(ETV1)	ETV1; ets translocation variant 1; K09431; ETV5; ets translocation variant 5; K15593
ENSBGRG00000003056(ENSBGRG00000003056)	LAMTOR5, HBXIP; ragulator complex protein LAMTOR5; K16344
ENSBGRG00000003057(AAAS)	AAAS; aladin; K14320
ENSBGRG00000003058(EPHB3)	EPHA3, HEK, TYRO4; Eph receptor A3 [EC:2.7.10.1]; K05104; EPHA4, SEK, TYRO1; Eph receptor A4 [EC:2.7.10.1]; K05105; EPHA5, EHK1, TYRO4; Eph receptor A5 [EC:2.7.10.1]; K05106; EPHA7, EHK3, HEK11; EphA7 [EC:2.7.10.1]; K05108; EPHB1, ELK, NET; Eph receptor B1 [EC:2.7.10.1]; K05110; EPHB2, ERK, DRT; Eph receptor B2 [EC:2.7.10.1]; K05111; EPHB3, HEK2, ETK2; Eph receptor B3 [EC:2.7.10.1]; K05112; EPHB4…
ENSBGRG00000003065(AK5)	CMPK1, UMPK; UMP-CMP kinase [EC:2.7.4.14]; K13800; adk, AK; adenylate kinase [EC:2.7.4.3]; K00939
ENSBGRG00000003066(WNT3A)	WNT3; wingless-type MMTV integration site family, member 3; K00312
ENSBGRG00000003074(PPP2R3A)	PPP2R3; serine/threonine-protein phosphatase 2A regulatory subunit B''; K11583
ENSBGRG00000003083(ARF1)	ARF1_2; ADP-ribosylation factor 1/2; K07937; ARF3; ADP-ribosylation factor 3; K07938
ENSBGRG00000003086(ACTL6A)	ACTL6A, INO80K; actin-like protein 6A; K11340; ACTL6B; actin-like protein 6B; K11652
ENSBGRG00000003093(PDGFB)	PDGFA; platelet-derived growth factor subunit A; K04359; PDGFB; platelet-derived growth factor subunit B; K17386; VEGFC_D; vascular endothelial growth factor C/D; K05449
ENSBGRG00000003094(PBX1)	PBX1; pre-B-cell leukemia transcription factor 1; K09355; PBX3; pre-B-cell leukemia transcription factor 3; K15610
ENSBGRG00000003111(CLDN14)	CLDN; claudin; K06087
ENSBGRG00000003114(SCP2)	SCP2, SCPX; sterol carrier protein 2 [EC:2.3.1.176]; K08764
ENSBGRG00000003115(EN1)	EN; homeobox protein engrailed; K09319
ENSBGRG00000003116(IRF1)	IRF1; interferon regulatory factor 1; K09444
ENSBGRG00000003120(SIM2)	HLCS; biotin---protein ligase [EC:6.3.4.9 6.3.4.10 6.3.4.11 6.3.4.15]; K01942
ENSBGRG00000003124(ENSBGRG00000003124)	RP-L3e, RPL3; large subunit ribosomal protein L3e; K02925
ENSBGRG00000003125(PIGK)	PIGK; GPI-anchor transamidase subunit K; K05290
ENSBGRG00000003129(ENSBGRG00000003129)	CTSD; cathepsin D [EC:3.4.23.5]; K01379; PGA; pepsin A [EC:3.4.23.1]; K06002
ENSBGRG00000003137(ENSBGRG00000003137)	E2.7.4.8, gmk; guanylate kinase [EC:2.7.4.8]; K00942
ENSBGRG00000003140(CHRD)	CHRD; chordin; K04657
ENSBGRG00000003147(CREB3L2)	CREB3; cyclic AMP-responsive element-binding protein 3; K09048
ENSBGRG00000003150(EPHB1)	EPHA3, HEK, TYRO4; Eph receptor A3 [EC:2.7.10.1]; K05104; EPHA4, SEK, TYRO1; Eph receptor A4 [EC:2.7.10.1]; K05105; EPHA5, EHK1, TYRO4; Eph receptor A5 [EC:2.7.10.1]; K05106; EPHA7, EHK3, HEK11; EphA7 [EC:2.7.10.1]; K05108; EPHB1, ELK, NET; Eph receptor B1 [EC:2.7.10.1]; K05110; EPHB2, ERK, DRT; Eph receptor B2 [EC:2.7.10.1]; K05111; EPHB3, HEK2, ETK2; Eph receptor B3 [EC:2.7.10.1]; K05112; EPHB4…
ENSBGRG00000003152(CDC37)	CDC37; cell division cycle protein 37; K09554
ENSBGRG00000003158(KCNA10)	KCNA4, KV1.4; potassium voltage-gated channel Shaker-related subfamily A member 4; K04877
ENSBGRG00000003161(HLCS)	HLCS; biotin---protein ligase [EC:6.3.4.9 6.3.4.10 6.3.4.11 6.3.4.15]; K01942
ENSBGRG00000003166(KCNA2)	KCNA4, KV1.4; potassium voltage-gated channel Shaker-related subfamily A member 4; K04877
ENSBGRG00000003175(KCNA3)	KCNA4, KV1.4; potassium voltage-gated channel Shaker-related subfamily A member 4; K04877
ENSBGRG00000003178(SLC17A8)	SLC17A5; MFS transporter, ACS family, solute carrier family 17 (sodium-dependent inorganic phosphate cotransporter), member 5; K12301; SLC17A6_7_8; MFS transporter, ACS family, solute carrier family 17 (sodium-dependent inorganic phosphate cotransporter), member 6/7/8; K12302
ENSBGRG00000003179(CAMK2D)	CAMK2; calcium/calmodulin-dependent protein kinase (CaM kinase) II [EC:2.7.11.17]; K04515
ENSBGRG00000003188(LIAS)	lipA, LIAS, LIP1, LIP5; lipoyl synthase [EC:2.8.1.8]; K03644
ENSBGRG00000003191(SLC22A5)	SLC22A4_5, OCTN; MFS transporter, OCT family, solute carrier family 22 (organic cation transporter), member 4/5; K08202
ENSBGRG00000003193(ENSBGRG00000003193)	KCNMB3; potassium large conductance calcium-activated channel subfamily M beta member 3; K04939
ENSBGRG00000003196(ST6GALNAC5)	SIAT7E, ST6GalNAc V; N-acetylgalactosaminide alpha-2,6-sialyltransferase (sialyltransferase 7E) [EC:2.4.99.-]; K03375
ENSBGRG00000003207(ENSBGRG00000003207)	H3; histone H3; K11253
ENSBGRG00000003212(ST6GALNAC3)	SIAT7C, ST6GalNAc III; N-acetylgalactosaminide alpha-2,6-sialyltransferase (sialyltransferase 7C) [EC:2.4.99.-]; K03373; SIAT7D, ST6GalNAc IV; N-acetylgalactosaminide alpha-2,6-sialyltransferase (sialyltransferase 7D) [EC:2.4.99.7]; K03374; SIAT7E, ST6GalNAc V; N-acetylgalactosaminide alpha-2,6-sialyltransferase (sialyltransferase 7E) [EC:2.4.99.-]; K03375
ENSBGRG00000003214(MANBA)	E3.2.1.25, MANBA, manB; beta-mannosidase [EC:3.2.1.25]; K01192
ENSBGRG00000003216(ECHDC2)	AUH; methylglutaconyl-CoA hydratase [EC:4.2.1.18]; K05607
ENSBGRG00000003222(THPO)	THPO; thrombopoietin; K06854
ENSBGRG00000003224(SCIN)	GSN; gelsolin; K05768
ENSBGRG00000003234(UROD)	hemE, UROD; uroporphyrinogen decarboxylase [EC:4.1.1.37]; K01599
ENSBGRG00000003236(ENSBGRG00000003236)	CELA2; pancreatic elastase II [EC:3.4.21.71]; K01346; CELA3; pancreatic endopeptidase E [EC:3.4.21.70]; K01345
ENSBGRG00000003237(RXRG)	NR2B4, usp; nuclear receptor subfamily 2 group B member 4; K14030; RXRA, NR2B1; retinoid X receptor alpha; K08524; RXRB, NR2B2; retinoid X receptor beta; K08525; RXRG, NR2B3; retinoid X receptor gamma; K08526
ENSBGRG00000003241(PDE4A)	PDE4; cAMP-specific phosphodiesterase 4 [EC:3.1.4.53]; K13293
ENSBGRG00000003245(PTPRS)	DOME; cytokine receptor domeless; K19599; PTPRF, LAR; receptor-type tyrosine-protein phosphatase F [EC:3.1.3.48]; K05695
ENSBGRG00000003258(TAB1)	MAP3K7IP1, TAB1; TAK1-binding protein 1; K04403
ENSBGRG00000003261(BARD1)	BARD1; BRCA1-associated RING domain protein 1; K10683
ENSBGRG00000003264(ZMAT3)	ZMAT3; zinc finger, matrin type 3; K10137
ENSBGRG00000003265(MAPK12)	P38; p38 MAP kinase [EC:2.7.11.24]; K04441
ENSBGRG00000003271(CEPT1)	CEPT1; choline/ethanolamine phosphotransferase [EC:2.7.8.1 2.7.8.2]; K13644; CHPT1, CPT1; diacylglycerol cholinephosphotransferase [EC:2.7.8.2]; K00994; EPT1; ethanolaminephosphotransferase [EC:2.7.8.1]; K00993
ENSBGRG00000003276(CDC42)	CDC42; cell division control protein 42; K04393
ENSBGRG00000003280(HCLS1)	CTTN, EMS1; cortactin; K06106
ENSBGRG00000003281(SP7)	AAAS; aladin; K14320
ENSBGRG00000003282(RABGGTB)	HEXA_B; hexosaminidase [EC:3.2.1.52]; K12373
ENSBGRG00000003292(RECK)	RECK, ST15; reversion-inducing-cysteine-rich protein with kazal motifs; K17461
ENSBGRG00000003295(MGST3)	GST, gst; glutathione S-transferase [EC:2.5.1.18]; K00799
ENSBGRG00000003297(WNT4)	WNT11; wingless-type MMTV integration site family, member 11; K01384; WNT4; wingless-type MMTV integration site family, member 4; K00408
ENSBGRG00000003298(SP1)	AMHR2; anti-mullerian hormone receptor type-2 [EC:2.7.11.30]; K04672; SP1; transcription factor Sp1; K04684
ENSBGRG00000003299(PYROXD1)	MRPS18B, MRPS18-2; small subunit ribosomal protein S18b, mitochondrial; K16174
ENSBGRG00000003301(ENSBGRG00000003301)	UBE2D, UBC4, UBC5; ubiquitin-conjugating enzyme E2 D [EC:2.3.2.23]; K06689
ENSBGRG00000003311(ANAPC13)	APC13; anaphase-promoting complex subunit 13; K12456
ENSBGRG00000003312(ENSBGRG00000003312)	ALDH9A1; aldehyde dehydrogenase family 9 member A1 [EC:1.2.1.47 1.2.1.3]; K00149
ENSBGRG00000003313(CLCN2)	CLCN2; chloride channel 2; K05011
ENSBGRG00000003319(MAPK11)	P38; p38 MAP kinase [EC:2.7.11.24]; K04441
ENSBGRG00000003323(ATP5F1B)	ATPeF1B, ATP5B, ATP2; F-type H+-transporting ATPase subunit beta [EC:7.1.2.2]; K02133
ENSBGRG00000003324(ACADM)	ACADM, acd; acyl-CoA dehydrogenase [EC:1.3.8.7]; K00249
ENSBGRG00000003331(PLXNB2)	PLXNB; plexin B; K06821
ENSBGRG00000003333(P4HA2)	P4HA; prolyl 4-hydroxylase [EC:1.14.11.2]; K00472
ENSBGRG00000003338(ENSBGRG00000003338)	KLHL19, KEAP1, INRF2; kelch-like protein 19; K10456
ENSBGRG00000003340(PAX7)	PAX3_7; paired box protein 3/7; K09381; PAX6; paired box protein 6; K08031
ENSBGRG00000003343(S1PR5)	S1PR1, EDG1, CD363; sphingosine 1-phosphate receptor 1; K04288; S1PR5, EDG8; sphingosine 1-phosphate receptor 5; K04295
ENSBGRG00000003347(ENSBGRG00000003347)	ATF4, CREB2; cyclic AMP-dependent transcription factor ATF-4; K04374
ENSBGRG00000003348(COA7)	COA7, SELRC1, RESA1; cytochrome c oxidase assembly factor 7; K18180
ENSBGRG00000003356(RYK)	RYK; RYK receptor-like tyrosine kinase [EC:2.7.10.1]; K05128
ENSBGRG00000003358(CHRM2)	CHRM2; muscarinic acetylcholine receptor M2; K04130; CHRM4; muscarinic acetylcholine receptor M4; K04132
ENSBGRG00000003364(ENSBGRG00000003364)	HTR5; 5-hydroxytryptamine receptor 5; K04161
ENSBGRG00000003374(TAS1R2)	TAS1R1; taste receptor type 1 member 1; K04624; TAS1R2; taste receptor type 1 member 2; K04625
ENSBGRG00000003376(ENSBGRG00000003376)	CSF2, GMCSF; granulocyte-macrophage colony-stimulating factor; K05427
ENSBGRG00000003384(EPHA8)	EPHA8, EEK; Eph receptor A8 [EC:2.7.10.1]; K05109
ENSBGRG00000003385(CSF2)	CSF2, GMCSF; granulocyte-macrophage colony-stimulating factor; K05427
ENSBGRG00000003386(PCBP2)	PCBP1; poly(rC)-binding protein 1; K12889; PCBP2; poly(rC)-binding protein 2; K13162
ENSBGRG00000003388(GPX7)	gpx, btuE, bsaA; glutathione peroxidase [EC:1.11.1.9]; K00432
ENSBGRG00000003390(IDNK)	E2.7.1.12, gntK, idnK; gluconokinase [EC:2.7.1.12]; K00851
ENSBGRG00000003393(CCNH)	CCNH; cyclin H; K06634
ENSBGRG00000003396(ATG4D)	ATG4; cysteine protease ATG4 [EC:3.4.22.-]; K08342
ENSBGRG00000003397(UCK2)	udk, UCK; uridine kinase [EC:2.7.1.48]; K00876
ENSBGRG00000003401(ENSBGRG00000003401)	PTGES3; cytosolic prostaglandin-E synthase [EC:5.3.99.3]; K15730
ENSBGRG00000003404(ALDH4A1)	E1.2.1.88; 1-pyrroline-5-carboxylate dehydrogenase [EC:1.2.1.88]; K00294
ENSBGRG00000003409(UBQLN1)	UBQLN, DSK2; ubiquilin; K04523
ENSBGRG00000003415(ENSBGRG00000003415)	H2B; histone H2B; K11252
ENSBGRG00000003420(DPP10)	DPP4, CD26; dipeptidyl-peptidase 4 [EC:3.4.14.5]; K01278
ENSBGRG00000003422(C1QA)	C1QA; complement C1q subcomponent subunit A; K03986; C1QG; complement C1q subcomponent subunit C; K03988
ENSBGRG00000003424(ENSBGRG00000003424)	E3.2.1.14; chitinase [EC:3.2.1.14]; K01183
ENSBGRG00000003425(ENSBGRG00000003425)	OLFR; olfactory receptor; K04257
ENSBGRG00000003428(ENSBGRG00000003428)	OLFR; olfactory receptor; K04257
ENSBGRG00000003429(H2AW)	H2A; histone H2A; K11251
ENSBGRG00000003441(ENSBGRG00000003441)	HNRNPA1_3; heterogeneous nuclear ribonucleoprotein A1/A3; K12741; HNRNPA2B1; heterogeneous nuclear ribonucleoprotein A2/B1; K13158; MSI; RNA-binding protein Musashi; K14411
ENSBGRG00000003442(ERG)	ERG; transcriptional regulator ERG; K09435; FLI1; friend leukemia integration 1 transcription factor; K09436
ENSBGRG00000003451(C1QB)	C1QB; complement C1q subcomponent subunit B; K03987
ENSBGRG00000003460(ZNF454)	KRAB; KRAB domain-containing zinc finger protein; K09228
ENSBGRG00000003462(IPO8)	IPO7, RANBP7; importin-7; K20223
ENSBGRG00000003464(ENSBGRG00000003464)	OLFR; olfactory receptor; K04257
ENSBGRG00000003467(NUP205)	NUP205, NUP192; nuclear pore complex protein Nup205; K14310
ENSBGRG00000003468(CDC23)	APC8, CDC23; anaphase-promoting complex subunit 8; K03355
ENSBGRG00000003471(GGCT)	GGCT; gamma-glutamylcyclotransferase [EC:4.3.2.9]; K00682
ENSBGRG00000003472(ENSBGRG00000003472)	RP-S13e, RPS13; small subunit ribosomal protein S13e; K02953
ENSBGRG00000003473(EPHB2)	EPHA3, HEK, TYRO4; Eph receptor A3 [EC:2.7.10.1]; K05104; EPHA4, SEK, TYRO1; Eph receptor A4 [EC:2.7.10.1]; K05105; EPHA5, EHK1, TYRO4; Eph receptor A5 [EC:2.7.10.1]; K05106; EPHA7, EHK3, HEK11; EphA7 [EC:2.7.10.1]; K05108; EPHB1, ELK, NET; Eph receptor B1 [EC:2.7.10.1]; K05110; EPHB2, ERK, DRT; Eph receptor B2 [EC:2.7.10.1]; K05111; EPHB3, HEK2, ETK2; Eph receptor B3 [EC:2.7.10.1]; K05112; EPHB4…
ENSBGRG00000003474(ENSBGRG00000003474)	GBP1_3_4_7; guanylate-binding protein 1/3/4/7; K20899; GBP2; guanylate-binding protein 2; K20897
ENSBGRG00000003478(ENSBGRG00000003478)	OLFR; olfactory receptor; K04257
ENSBGRG00000003481(GRM6)	GRM1; metabotropic glutamate receptor 1; K04603; GRM2; metabotropic glutamate receptor 2; K04605; GRM4; metabotropic glutamate receptor 4; K04607; GRM5; metabotropic glutamate receptor 5; K04604; GRM6; metabotropic glutamate receptor 6; K04608
ENSBGRG00000003482(ENSBGRG00000003482)	LDH, ldh; L-lactate dehydrogenase [EC:1.1.1.27]; K00016
ENSBGRG00000003484(ENSBGRG00000003484)	OLFR; olfactory receptor; K04257
ENSBGRG00000003485(ENSBGRG00000003485)	ACSL, fadD; long-chain acyl-CoA synthetase [EC:6.2.1.3]; K01897
ENSBGRG00000003488(ENSBGRG00000003488)	OLFR; olfactory receptor; K04257
ENSBGRG00000003490(ENSBGRG00000003490)	SGK196; glycoprotein-mannosyl O6-kinase [EC:2.7.1.183]; K17547
ENSBGRG00000003500(ENSBGRG00000003500)	OLFR; olfactory receptor; K04257
ENSBGRG00000003502(MAP3K12)	MAP3K12, MUK; mitogen-activated protein kinase kinase kinase 12 [EC:2.7.11.25]; K04423; MAP3K13, LZK; mitogen-activated protein kinase kinase kinase 13 [EC:2.7.11.25]; K04422
ENSBGRG00000003504(GARS1)	GARS, glyS1; glycyl-tRNA synthetase [EC:6.1.1.14]; K01880
ENSBGRG00000003508(ENSBGRG00000003508)	OLFR; olfactory receptor; K04257
ENSBGRG00000003509(POLR2D)	RPB4, POLR2D; DNA-directed RNA polymerase II subunit RPB4; K03012
ENSBGRG00000003514(ENSBGRG00000003514)	EGD2, NACA; nascent polypeptide-associated complex subunit alpha; K03626
ENSBGRG00000003523(ENSBGRG00000003523)	OLFR; olfactory receptor; K04257
ENSBGRG00000003524(KCNJ8)	KCNJ8, KIR6.1; potassium inwardly-rectifying channel subfamily J member 8; K05001
ENSBGRG00000003525(KYAT3)	CCBL; kynurenine---oxoglutarate transaminase / cysteine-S-conjugate beta-lyase / glutamine---phenylpyruvate transaminase [EC:2.6.1.7 4.4.1.13 2.6.1.64]; K00816
ENSBGRG00000003526(ZNF354C)	KRAB; KRAB domain-containing zinc finger protein; K09228
ENSBGRG00000003528(WDR75)	NAN1, UTP17, WDR75; NET1-associated nuclear protein 1 (U3 small nucleolar RNA-associated protein 17); K14552
ENSBGRG00000003531(UBR4)	UBR4, ZUBR1; E3 ubiquitin-protein ligase UBR4 [EC:2.3.2.27]; K10691
ENSBGRG00000003534(ACTR3)	ACTR3, ARP3; actin-related protein 3; K18584
ENSBGRG00000003538(CDKN2D)	CDKN2D, P19, INK4D; cyclin-dependent kinase inhibitor 2D; K06623
ENSBGRG00000003541(WNT2)	WNT11; wingless-type MMTV integration site family, member 11; K01384; WNT2; wingless-type MMTV integration site family, member 2; K00182; WNT7; wingless-type MMTV integration site family, member 7; K00572
ENSBGRG00000003542(PRIM1)	PRI1; DNA primase small subunit [EC:2.7.7.102]; K02684
ENSBGRG00000003543(ABCC9)	ABCC8, SUR1; ATP-binding cassette subfamily C (CFTR/MRP) member 8; K05032; ABCC9, SUR2; ATP-binding cassette subfamily C (CFTR/MRP) member 9; K05033
ENSBGRG00000003545(EIF2B3)	EIF2B3; translation initiation factor eIF-2B subunit gamma; K03241
ENSBGRG00000003550(CRHR2)	CRHR1; corticotropin releasing hormone receptor 1; K04578; CRHR2; corticotropin releasing hormone receptor 2; K04579
ENSBGRG00000003553(AP1M2)	AP1M; AP-1 complex subunit mu; K12393
ENSBGRG00000003560(SRPRB)	PEX14; peroxin-14; K13343; SRPRB, SRP102; signal recognition particle receptor subunit beta; K12272
ENSBGRG00000003562(MEF2C)	MEF2A; MADS-box transcription enhancer factor 2A; K09260; MEF2C; MADS-box transcription enhancer factor 2C; K04454
ENSBGRG00000003565(OVGP1)	E3.2.1.14; chitinase [EC:3.2.1.14]; K01183
ENSBGRG00000003574(CNOT4)	CNOT4, NOT4, MOT2; CCR4-NOT transcription complex subunit 4 [EC:2.3.2.27]; K10643
ENSBGRG00000003578(NPFF)	NPFF; neuropeptide FF-amide peptide; K05247
ENSBGRG00000003582(ENSBGRG00000003582)	TFIIB, GTF2B, SUA7, tfb; transcription initiation factor TFIIB; K03124
ENSBGRG00000003586(ENSBGRG00000003586)	RP-L35, MRPL35, rpmI; large subunit ribosomal protein L35; K02916
ENSBGRG00000003597(CMAS)	CMAS; N-acylneuraminate/3-deoxy-D-glycero-D-galacto-nononate cytidylyltransferase [EC:2.7.7.43 2.7.7.92]; K21749
ENSBGRG00000003604(ENSBGRG00000003604)	AP1B1; AP-1 complex subunit beta-1; K12392; AP2B1; AP-2 complex subunit beta-1; K11825
ENSBGRG00000003610(RFC1)	RFC1; replication factor C subunit 1; K10754
ENSBGRG00000003613(PBX3)	PBX1; pre-B-cell leukemia transcription factor 1; K09355; PBX3; pre-B-cell leukemia transcription factor 3; K15610
ENSBGRG00000003619(ACSS3)	ACSS3, prpE; propionyl-CoA synthetase [EC:6.2.1.17]; K01908
ENSBGRG00000003621(PTCH2)	PTCH1; patched 1; K06225; PTCH2; patched 2; K11101
ENSBGRG00000003624(APH1B)	APH1; gamma-secretase subunit APH-1; K06172
ENSBGRG00000003628(NPR2)	ANPRA, NPR1; atrial natriuretic peptide receptor A [EC:4.6.1.2]; K12323; ANPRB, NPR2; atrial natriuretic peptide receptor B [EC:4.6.1.2]; K12324
ENSBGRG00000003629(CACNA1I)	CACNA1G, CAV3.1; voltage-dependent calcium channel T type alpha-1G; K04854; CACNA1H, CAV3.2; voltage-dependent calcium channel T type alpha-1H; K04855; CACNA1I, CAV3.3; voltage-dependent calcium channel T type alpha-1I; K04856
ENSBGRG00000003631(TIAM2)	TIAM1; T-lymphoma invasion and metastasis-inducing protein 1; K05731
ENSBGRG00000003634(BDH2)	E1.1.1.30, bdh; 3-hydroxybutyrate dehydrogenase [EC:1.1.1.30]; K00019
ENSBGRG00000003637(GNG10)	GNG10; guanine nucleotide-binding protein G(I)/G(S)/G(O) subunit gamma-10; K04545
ENSBGRG00000003643(ST8SIA1)	SIAT8A; alpha-N-acetyl-neuraminate alpha-2,8-sialyltransferase (sialyltransferase 8A) [EC:2.4.99.8]; K03371; SIAT8E; alpha-N-acetyl-neuraminate alpha-2,8-sialyltransferase (sialyltransferase 8E) [EC:2.4.99.-]; K03369
ENSBGRG00000003645(SLC40A1)	SLC40A1, FPN1; solute carrier family 40 (iron-regulated transporter), member 1; K14685
ENSBGRG00000003646(ENSBGRG00000003646)	INMT, TEMT; methyltransferase [EC:2.1.1.49 2.1.1.96]; K00562; NNMT; nicotinamide N-methyltransferase [EC:2.1.1.1]; K00541
ENSBGRG00000003649(SLC44A2)	SLC44A2_4_5; solute carrier family 44 (choline transporter-like protein), member 2/4/5; K15377
ENSBGRG00000003651(KDM1A)	KDM1A, AOF2, LSD1; [histone H3]-N6,N6-dimethyl-L-lysine4 FAD-dependent demethylase [EC:1.14.99.66]; K11450
ENSBGRG00000003657(SDR9C7)	E1.1.1.30, bdh; 3-hydroxybutyrate dehydrogenase [EC:1.1.1.30]; K00019; HSD17B6; 17beta-estradiol 17-dehydrogenase / all-trans-retinol dehydrogenase (NAD+) / 3alpha(17beta)-hydroxysteroid dehydrogenase (NAD+) [EC:1.1.1.62 1.1.1.105 1.1.1.239]; K13369; RDH16; retinol dehydrogenase 16 [EC:1.1.1.-]; K11154; RDH5; 11-cis-retinol dehydrogenase [EC:1.1.1.315]; K00061
ENSBGRG00000003658(SIM1)	HLCS; biotin---protein ligase [EC:6.3.4.9 6.3.4.10 6.3.4.11 6.3.4.15]; K01942
ENSBGRG00000003663(ENSBGRG00000003663)	SNRPB, SMB; small nuclear ribonucleoprotein B and B'; K11086
ENSBGRG00000003666(WEE1)	WEE1; wee1-like protein kinase [EC:2.7.11.1]; K06632
ENSBGRG00000003668(APOA1)	APOA1; apolipoprotein A-I; K08757
ENSBGRG00000003692(MINDY4)	AQP1; aquaporin-1; K09864
ENSBGRG00000003695(GALC)	GALC; galactosylceramidase [EC:3.2.1.46]; K01202
ENSBGRG00000003697(ENSBGRG00000003697)	SIAT8A; alpha-N-acetyl-neuraminate alpha-2,8-sialyltransferase (sialyltransferase 8A) [EC:2.4.99.8]; K03371; SIAT8E; alpha-N-acetyl-neuraminate alpha-2,8-sialyltransferase (sialyltransferase 8E) [EC:2.4.99.-]; K03369
ENSBGRG00000003703(CENPE)	EIF4A; translation initiation factor 4A; K03257
ENSBGRG00000003711(RUFY1)	RUFY1, RABIP4; RUN and FYVE domain-containing protein 1; K12482
ENSBGRG00000003713(ENSBGRG00000003713)	NDUFC1; NADH dehydrogenase (ubiquinone) 1 subunit C1; K03967
ENSBGRG00000003715(RAB8B)	RAB8A, MEL; Ras-related protein Rab-8A; K07901; RAB8B; Ras-related protein Rab-8B; K07902
ENSBGRG00000003716(OXA1L)	yidC, spoIIIJ, OXA1, ccfA; YidC/Oxa1 family membrane protein insertase; K03217
ENSBGRG00000003718(APOC3)	APOC3; apolipoprotein C-III; K08759
ENSBGRG00000003719(ENSBGRG00000003719)	DNAH; dynein heavy chain, axonemal; K10408
ENSBGRG00000003727(UGCG)	UGCG; ceramide glucosyltransferase [EC:2.4.1.80]; K00720
ENSBGRG00000003733(CFTR)	CFTR, ABCC7; cystic fibrosis transmembrane conductance regulator [EC:5.6.1.6]; K05031
ENSBGRG00000003739(ETS2)	ETS1, pnt; C-ets-1; K02678; ETS2; C-ets-2; K21932
ENSBGRG00000003742(ENSBGRG00000003742)	POU5F; POU domain transcription factor, class 5; K09367
ENSBGRG00000003743(EIF4G1)	EIF4G; translation initiation factor 4G; K03260
ENSBGRG00000003747(SCAF8)	TIAM1; T-lymphoma invasion and metastasis-inducing protein 1; K05731
ENSBGRG00000003748(PGM2L1)	PGM2; phosphoglucomutase / phosphopentomutase [EC:5.4.2.2 5.4.2.7]; K15779; PGM2L1; glucose-1,6-bisphosphate synthase [EC:2.7.1.106]; K11809; pgm; phosphoglucomutase [EC:5.4.2.2]; K01835
ENSBGRG00000003751(MVB12B)	FAM125; ESCRT-I complex subunit MVB12; K12186
ENSBGRG00000003756(SLC51B)	OSTBETA, OSTB, SLC51A2; organic solute transporter subunit beta; K14361
ENSBGRG00000003757(ENSBGRG00000003757)	TFIIF2, GTF2F2, TFG2; transcription initiation factor TFIIF subunit beta [EC:3.6.4.12]; K03139
ENSBGRG00000003759(MYF5)	MYF5; myogenic factor 5; K18484
ENSBGRG00000003769(SPATA2)	SPATA2; spermatogenesis-associated protein 2; K17595
ENSBGRG00000003770(SLC19A2)	SLC19A2_3, THTR; solute carrier family 19 (thiamine transporter), member 2/3; K14610
ENSBGRG00000003772(ENSBGRG00000003772)	RP-S27e, RPS27; small subunit ribosomal protein S27e; K02978
ENSBGRG00000003774(ENSBGRG00000003774)	E1.1.1.30, bdh; 3-hydroxybutyrate dehydrogenase [EC:1.1.1.30]; K00019; HSD17B6; 17beta-estradiol 17-dehydrogenase / all-trans-retinol dehydrogenase (NAD+) / 3alpha(17beta)-hydroxysteroid dehydrogenase (NAD+) [EC:1.1.1.62 1.1.1.105 1.1.1.239]; K13369; RDH16; retinol dehydrogenase 16 [EC:1.1.1.-]; K11154; RDH5; 11-cis-retinol dehydrogenase [EC:1.1.1.315]; K00061
ENSBGRG00000003775(PPID)	PPID, CYPD; peptidyl-prolyl isomerase D [EC:5.2.1.8]; K05864
ENSBGRG00000003777(SLC7A7)	SLC7A5, LAT1; solute carrier family 7 (L-type amino acid transporter), member 5; K13780; SLC7A7; solute carrier family 7 (L-type amino acid transporter), member 7; K13867
ENSBGRG00000003786(MYF6)	CIC; capicua transcriptional repressor; K20225; MYF5; myogenic factor 5; K18484
ENSBGRG00000003787(ATG14)	ATG14L, ATG14; beclin 1-associated autophagy-related key regulator; K17889
ENSBGRG00000003789(NCEH1)	NCEH1, AADACL1; neutral cholesterol ester hydrolase 1 [EC:3.1.1.-]; K14349
ENSBGRG00000003791(MTFMT)	MTFMT, fmt; methionyl-tRNA formyltransferase [EC:2.1.2.9]; K00604
ENSBGRG00000003796(APOA5)	APOA5; apolipoprotein A-V; K09025
ENSBGRG00000003798(ENSBGRG00000003798)	E1.1.1.30, bdh; 3-hydroxybutyrate dehydrogenase [EC:1.1.1.30]; K00019; HSD17B6; 17beta-estradiol 17-dehydrogenase / all-trans-retinol dehydrogenase (NAD+) / 3alpha(17beta)-hydroxysteroid dehydrogenase (NAD+) [EC:1.1.1.62 1.1.1.105 1.1.1.239]; K13369; RDH16; retinol dehydrogenase 16 [EC:1.1.1.-]; K11154; RDH5; 11-cis-retinol dehydrogenase [EC:1.1.1.315]; K00061
ENSBGRG00000003799(BIVM)	ERCC5, XPG, RAD2; DNA excision repair protein ERCC-5; K10846
ENSBGRG00000003801(ERBB4)	EGFR, ERBB1; epidermal growth factor receptor [EC:2.7.10.1]; K04361; ERBB2, HER2, CD340; receptor tyrosine-protein kinase erbB-2 [EC:2.7.10.1]; K05083; ERBB3, HER3; receptor tyrosine-protein kinase erbB-3 [EC:2.7.10.1]; K05084; ERBB4, HER4; receptor tyrosine-protein kinase erbB-4 [EC:2.7.10.1]; K05085
ENSBGRG00000003802(GBA2)	GBA2; non-lysosomal glucosylceramidase [EC:3.2.1.45]; K17108
ENSBGRG00000003803(RPL24)	RP-L24e, RPL24; large subunit ribosomal protein L24e; K02896
ENSBGRG00000003805(GRIK2)	GRIK1; glutamate receptor, ionotropic kainate 1; K05201; GRIK2; glutamate receptor, ionotropic kainate 2; K05202; GRIK3; glutamate receptor, ionotropic kainate 3; K05203
ENSBGRG00000003809(DARS2)	DARS2, aspS; aspartyl-tRNA synthetase [EC:6.1.1.12]; K01876; KIF23; kinesin family member 23; K17387
ENSBGRG00000003810(ENSBGRG00000003810)	ADGRB1, BAI1; adhesion G protein-coupled receptor B1; K04596
ENSBGRG00000003812(UGGT1)	HUGT; UDP-glucose:glycoprotein glucosyltransferase [EC:2.4.1.-]; K11718
ENSBGRG00000003813(ENSBGRG00000003813)	RP-L44e, RPL44; large subunit ribosomal protein L44e; K02929
ENSBGRG00000003814(P4HB)	PDIA1, P4HB; protein disulfide-isomerase A1 [EC:5.3.4.1]; K09580
ENSBGRG00000003819(ENSBGRG00000003819)	HOXA11; homeobox protein Hox-A11; K21951
ENSBGRG00000003822(ELF2)	ELF1_2_4; E74-like factor 1/2/4; K09428; ETV6_7, yan; ETS translocation variant 6/7; K03211
ENSBGRG00000003823(P4HA3)	P4HA; prolyl 4-hydroxylase [EC:1.14.11.2]; K00472
ENSBGRG00000003825(PLK3)	PLK3, CNK; polo-like kinase 3 [EC:2.7.11.21]; K08862
ENSBGRG00000003827(LBR)	LBR; Delta14-sterol reductase (lamin-B receptor) [EC:1.3.1.70]; K19532; TM7SF2, ERG24; Delta14-sterol reductase [EC:1.3.1.70]; K00222
ENSBGRG00000003833(ZPR1)	APOA5; apolipoprotein A-V; K09025
ENSBGRG00000003838(F5)	F5; coagulation factor V (labile factor); K03902
ENSBGRG00000003840(TNFSF10)	TNFSF10, TRAIL, CD253; tumor necrosis factor ligand superfamily member 10; K04721
ENSBGRG00000003843(CREB3)	CREB3; cyclic AMP-responsive element-binding protein 3; K09048
ENSBGRG00000003844(ENSBGRG00000003844)	E1.1.1.30, bdh; 3-hydroxybutyrate dehydrogenase [EC:1.1.1.30]; K00019; HSD17B6; 17beta-estradiol 17-dehydrogenase / all-trans-retinol dehydrogenase (NAD+) / 3alpha(17beta)-hydroxysteroid dehydrogenase (NAD+) [EC:1.1.1.62 1.1.1.105 1.1.1.239]; K13369; RDH16; retinol dehydrogenase 16 [EC:1.1.1.-]; K11154; RDH5; 11-cis-retinol dehydrogenase [EC:1.1.1.315]; K00061
ENSBGRG00000003847(BCKDHB)	BCKDHB, bkdA2; 2-oxoisovalerate dehydrogenase E1 component beta subunit [EC:1.2.4.4]; K00167
ENSBGRG00000003851(HS2ST1)	HS2ST1; heparan sulfate 2-O-sulfotransferase HS2ST1 [EC:2.8.2.-]; K02513
ENSBGRG00000003859(SNAI1)	SNAI1; snail 1; K05707
ENSBGRG00000003861(ARHGDIA)	ARHGDI, RHOGDI; Rho GDP-dissociation inhibitor; K12462
ENSBGRG00000003864(HOXC10)	HOXD10; homrobox protein Hox-D10; K09295
ENSBGRG00000003866(PIK3R4)	PIK3R4, VPS15; phosphoinositide-3-kinase, regulatory subunit 4 [EC:2.7.11.1]; K08333
ENSBGRG00000003867(FNIP1)	FNIP1; folliculin-interacting protein 1; K20400; FNIP2; folliculin-interacting protein 2; K20401
ENSBGRG00000003873(ILK)	ILK; integrin-linked kinase [EC:2.7.11.1]; K06272
ENSBGRG00000003878(SPG21)	SPG21; maspardin; K19367
ENSBGRG00000003880(ENSBGRG00000003880)	NDUFA4; NADH dehydrogenase (ubiquinone) 1 alpha subcomplex subunit 4; K03948
ENSBGRG00000003884(GHSR)	GHSR; growth hormone secretagogue receptor; K04284
ENSBGRG00000003892(ENSBGRG00000003892)	TMEM189; plasmanylethanolamine desaturase [EC:1.14.19.77]; K20656; UBE2V; ubiquitin-conjugating enzyme E2 variant; K10704
ENSBGRG00000003893(COL6A6)	COL1A; collagen type I alpha; K06236; COL3A; collagen type III alpha; K19720; COL6A; collagen type VI alpha; K06238
ENSBGRG00000003896(RPS8)	RP-S8e, RPS8; small subunit ribosomal protein S8e; K02995
ENSBGRG00000003898(ENSBGRG00000003898)	EGD1, BTF3; nascent polypeptide-associated complex subunit beta; K01527
ENSBGRG00000003900(TLN1)	TLN; talin; K06271
ENSBGRG00000003901(TTK)	TTK, MPS1; serine/threonine-protein kinase TTK/MPS1 [EC:2.7.12.1]; K08866
ENSBGRG00000003902(ENSBGRG00000003902)	RP-L31e, RPL31; large subunit ribosomal protein L31e; K02910
ENSBGRG00000003905(KDM3B)	JMJD1C; jumonji domain-containing protein 1C [EC:1.14.11.-]; K11449; KDM3; [histone H3]-dimethyl-L-lysine9 demethylase [EC:1.14.11.65]; K15601
ENSBGRG00000003921(ALYREF)	THOC4, ALY; THO complex subunit 4; K12881
ENSBGRG00000003931(KLC1)	KLC; kinesin light chain; K10407
ENSBGRG00000003935(ATP5PB)	ATPeF0B, ATP5F1, ATP4; F-type H+-transporting ATPase subunit b; K02127
ENSBGRG00000003940(GABRB3)	GABRB; gamma-aminobutyric acid receptor subunit beta; K05181; GABRQ; gamma-aminobutyric acid receptor subunit theta; K05192
ENSBGRG00000003949(ENSBGRG00000003949)	TF; transferrin; K14736
ENSBGRG00000003952(RAD21)	SCC1, MCD1, RAD21; cohesin complex subunit SCC1; K06670
ENSBGRG00000003955(ENSBGRG00000003955)	AP1S1_2; AP-1 complex subunit sigma 1/2; K12394
ENSBGRG00000003957(ENSBGRG00000003957)	HTR1; 5-hydroxytryptamine receptor 1; K04153
ENSBGRG00000003959(KMT5A)	SETD8; [histone H4]-lysine20 N-methyltransferase SETD8 [EC:2.1.1.361]; K11428
ENSBGRG00000003960(ENAH)	ENAH, MENA; enabled; K05746
ENSBGRG00000003965(ENSBGRG00000003965)	TAC2_3; tachykinin 2/3; K05240
ENSBGRG00000003968(ENSBGRG00000003968)	NKX2-2; homeobox protein Nkx-2.2; K08029
ENSBGRG00000003971(GPX2)	gpx, btuE, bsaA; glutathione peroxidase [EC:1.11.1.9]; K00432
ENSBGRG00000003974(LMO7)	LMO7, FBXO20; F-box protein 20; K06084
ENSBGRG00000003979(ENSBGRG00000003979)	TPM1; tropomyosin 1; K10373; TPM2; tropomyosin 2; K10374; TPM3; tropomyosin 3; K09290; TPM4; tropomyosin 4; K10375
ENSBGRG00000003980(TXNDC12)	TXNDC12; protein-disulfide reductase (glutathione) [EC:1.8.4.2]; K05360
ENSBGRG00000003983(ENSBGRG00000003983)	OLFR; olfactory receptor; K04257
ENSBGRG00000003987(CNKSR3)	CNKSR2, CNK2, KSR2; connector enhancer of kinase suppressor of Ras 2; K17536
ENSBGRG00000003997(PEDS1)	TMEM189; plasmanylethanolamine desaturase [EC:1.14.19.77]; K20656; UBE2V; ubiquitin-conjugating enzyme E2 variant; K10704
ENSBGRG00000004008(NPB)	NPB; preproneuropeptide B; K05267
ENSBGRG00000004010(MMP14)	MMP14; matrix metalloproteinase-14 (membrane-inserted) [EC:3.4.24.80]; K07763; MMP15; matrix metalloproteinase-15 (membrane-inserted) [EC:3.4.24.-]; K07995; MMP16; matrix metalloproteinase-16 (membrane-inserted) [EC:3.4.24.-]; K07996; MMP17; matrix metalloproteinase-17 (membrane-inserted) [EC:3.4.24.-]; K07997; MMP24; matrix metalloproteinase-24 (membrane-inserted) [EC:3.4.24.-]; K08002; MMP25; m…
ENSBGRG00000004011(ENSBGRG00000004011)	OLFR; olfactory receptor; K04257
ENSBGRG00000004014(PTGER2)	PTGDR; prostaglandin D2 receptor; K04332; PTGER2; prostaglandin E receptor 2; K04259
ENSBGRG00000004017(TBPL2)	TBP, tbp; transcription initiation factor TFIID TATA-box-binding protein; K03120
ENSBGRG00000004025(SLC10A2)	SLC10A2, ASBT; solute carrier family 10 (sodium/bile acid cotransporter), member 2; K14342
ENSBGRG00000004028(SMUG1)	SMUG1; single-strand selective monofunctional uracil DNA glycosylase [EC:3.2.2.-]; K10800
ENSBGRG00000004030(PCYT2)	PCYT2; ethanolamine-phosphate cytidylyltransferase [EC:2.7.7.14]; K00967
ENSBGRG00000004043(HNRNPK)	B4GALT7; xylosylprotein 4-beta-galactosyltransferase [EC:2.4.1.133]; K00733; HNRNPK; heterogeneous nuclear ribonucleoprotein K; K12886
ENSBGRG00000004046(ENSBGRG00000004046)	OLFR; olfactory receptor; K04257
ENSBGRG00000004047(MYO1A)	MYO1; myosin I; K10356
ENSBGRG00000004049(GHRHR)	GHRHR; growth hormone releasing hormone receptor; K04584
ENSBGRG00000004061(KIF2C)	KIF2_24, MCAK; kinesin family member 2/24; K10393
ENSBGRG00000004062(SERPINC1)	SERPINB; serpin B; K13963; SERPINC1, AT3; antithrombin III; K03911
ENSBGRG00000004063(ABHD2)	CECR1, ADA2; adenosine deaminase CECR1 [EC:3.5.4.4]; K19572
ENSBGRG00000004067(RAB3B)	RAB3A; Ras-related protein Rab-3A; K07882
ENSBGRG00000004069(GABRA5)	GABRA; gamma-aminobutyric acid receptor subunit alpha; K05175
ENSBGRG00000004071(SH3GLB1)	SH3GLB1; endophilin-B1; K11248; SH3GLB2; endophilin-B2; K21269
ENSBGRG00000004076(ENSBGRG00000004076)	EEF1A; elongation factor 1-alpha; K03231
ENSBGRG00000004079(TPM2)	TPM1; tropomyosin 1; K10373; TPM2; tropomyosin 2; K10374; TPM3; tropomyosin 3; K09290; TPM4; tropomyosin 4; K10375
ENSBGRG00000004082(HNRNPA1)	HNRNPA1_3; heterogeneous nuclear ribonucleoprotein A1/A3; K12741; HNRNPA2B1; heterogeneous nuclear ribonucleoprotein A2/B1; K13158; MSI; RNA-binding protein Musashi; K14411
ENSBGRG00000004084(HS6ST1)	HS6ST1; heparan sulfate 6-O-sulfotransferase HS6ST1 [EC:2.8.2.-]; K02514; HS6ST3; heparan sulfate 6-O-sulfotransferase HS6ST3 [EC:2.8.2.-]; K08103
ENSBGRG00000004087(EFNB2)	EFNB; ephrin-B; K05463
ENSBGRG00000004091(CEBPB)	CEBPB; CCAAT/enhancer binding protein (C/EBP), beta; K10048; CEBPE; CCAAT/enhancer binding protein (C/EBP), epsilon; K10051
ENSBGRG00000004092(FNTB)	FNTB; protein farnesyltransferase subunit beta [EC:2.5.1.58]; K05954
ENSBGRG00000004094(EGR1)	EGR1; early growth response protein 1; K09203; EGR3; early growth response protein 3; K12497
ENSBGRG00000004095(ARSJ)	ARSB; arylsulfatase B [EC:3.1.6.12]; K01135
ENSBGRG00000004102(STK3)	STK3, MST2; serine/threonine kinase 3; K04412; STK4, MST1; serine/threonine kinase 4; K04411
ENSBGRG00000004107(SMARCA2)	SMARCA2_4; SWI/SNF-related matrix-associated actin-dependent regulator of chromatin subfamily A member 2/4 [EC:3.6.4.-]; K11647
ENSBGRG00000004109(OR5J2)	OLFR; olfactory receptor; K04257
ENSBGRG00000004113(ZNF436)	KRAB; KRAB domain-containing zinc finger protein; K09228
ENSBGRG00000004114(ELOVL4)	ELOVL4; elongation of very long chain fatty acids protein 4 [EC:2.3.1.199]; K10249
ENSBGRG00000004123(ETF1)	ETF1, ERF1; peptide chain release factor subunit 1; K03265
ENSBGRG00000004125(TAF10)	TAF10; transcription initiation factor TFIID subunit 10; K03134; idi, IDI; isopentenyl-diphosphate Delta-isomerase [EC:5.3.3.2]; K01823
ENSBGRG00000004126(PTPN1)	PTPN1, PTP1B; tyrosine-protein phosphatase non-receptor type 1 [EC:3.1.3.48]; K05696; PTPN2, PTPT; tyrosine-protein phosphatase non-receptor type 2 [EC:3.1.3.48]; K18026
ENSBGRG00000004143(TACR3)	TACR1; tachykinin receptor 1; K04222; TACR2; tachykinin receptor 2; K04223; TACR3; tachykinin receptor 3; K04224
ENSBGRG00000004149(PTBP3)	RXRA, NR2B1; retinoid X receptor alpha; K08524
ENSBGRG00000004160(ADM)	ADM; adrenomedullin; K12333
ENSBGRG00000004162(ENSBGRG00000004162)	BPGM; bisphosphoglycerate/phosphoglycerate mutase [EC:5.4.2.4 5.4.2.11]; K01837
ENSBGRG00000004165(B3GALT2)	B3GALT2; beta-1,3-galactosyltransferase 2 [EC:2.4.1.86]; K07820
ENSBGRG00000004167(NFE2)	NFE2L2, NRF2; nuclear factor erythroid 2-related factor 2; K05638
ENSBGRG00000004171(SRP9)	SRP9; signal recognition particle subunit SRP9; K03109
ENSBGRG00000004174(CANX)	CANX; calnexin; K08054
ENSBGRG00000004185(SIRT7)	SIRT6, SIR2L6; NAD+-dependent protein deacetylase sirtuin 6 [EC:2.3.1.286]; K11416; SIRT7, SIR2L7; NAD+-dependent protein deacetylase sirtuin 7 [EC:2.3.1.286]; K11417
ENSBGRG00000004190(ERO1A)	ERO1L; ERO1-like protein alpha [EC:1.8.4.-]; K10950; ERO1LB; ERO1-like protein beta [EC:1.8.4.-]; K10976
ENSBGRG00000004194(ENSBGRG00000004194)	XRCC3; DNA-repair protein XRCC3; K10880
ENSBGRG00000004195(EIF3H)	EIF3H; translation initiation factor 3 subunit H; K03247
ENSBGRG00000004205(TPP1)	TPP1, CLN2; tripeptidyl-peptidase I [EC:3.4.14.9]; K01279
ENSBGRG00000004210(NFKBIZ)	NFKBIZ; NF-kappa-B inhibitor zeta; K14242
ENSBGRG00000004213(CA9)	CA; carbonic anhydrase [EC:4.2.1.1]; K01672
ENSBGRG00000004215(CADM1)	CADM1, IGSF4, NECL2, TSLC1; cell adhesion molecule 1; K06781
ENSBGRG00000004218(NDST4)	NDST1; heparan sulfate N-deacetylase/N-sulfotransferase NDST1 [EC:3.1.1.- 2.8.2.-]; K02576; NDST2; heparan sulfate N-deacetylase/N-sulfotransferase NDST2 [EC:3.1.1.- 2.8.2.-]; K02577; NDST3; heparan sulfate N-deacetylase/N-sulfotransferase NDST3 [EC:3.1.1.- 2.8.2.-]; K02578; NDST4; heparan sulfate N-deacetylase/N-sulfotransferase NDST4 [EC:3.1.1.- 2.8.2.-]; K02579
ENSBGRG00000004230(POLR1A)	RPA1, POLR1A; DNA-directed RNA polymerase I subunit RPA1 [EC:2.7.7.6]; K02999
ENSBGRG00000004235(DBH)	DBH; dopamine beta-monooxygenase [EC:1.14.17.1]; K00503
ENSBGRG00000004236(HSPA9)	dnaK, HSPA9; molecular chaperone DnaK; K04043
ENSBGRG00000004237(AMPD3)	AMPD; AMP deaminase [EC:3.5.4.6]; K01490
ENSBGRG00000004257(PSMC6)	MCU; calcium uniporter protein, mitochondrial; K20858; PSMC6, RPT4; 26S proteasome regulatory subunit T4; K03064
ENSBGRG00000004261(ENSBGRG00000004261)	AKR1A1, adh; alcohol dehydrogenase (NADP+) [EC:1.1.1.2]; K00002; AKR1B; aldehyde reductase [EC:1.1.1.21]; K00011
ENSBGRG00000004268(MAML1)	MAML; mastermind; K06061
ENSBGRG00000004269(ENSBGRG00000004269)	OLFR; olfactory receptor; K04257
ENSBGRG00000004270(DNM2)	DNM1_3; dynamin 1/3 [EC:3.6.5.5]; K01528
ENSBGRG00000004271(TLR1)	TLR1, CD281; toll-like receptor 1; K05398; TLR6, CD286; toll-like receptor 6; K10169
ENSBGRG00000004273(PYCR1)	proC; pyrroline-5-carboxylate reductase [EC:1.5.1.2]; K00286
ENSBGRG00000004275(ADCYAP1R1)	ADCYAP1R1, PACAPRI; pituitary adenylate cyclase-activating polypeptide type I receptor; K04587
ENSBGRG00000004279(DNMT3B)	DNMT3A; DNA (cytosine-5)-methyltransferase 3A [EC:2.1.1.37]; K17398; DNMT3B; DNA (cytosine-5)-methyltransferase 3B [EC:2.1.1.37]; K17399
ENSBGRG00000004281(HDAC5)	HDAC4_5; histone deacetylase 4/5 [EC:3.5.1.98]; K11406; HDAC7; histone deacetylase 7 [EC:3.5.1.98]; K11408; HDAC9; histone deacetylase 9 [EC:3.5.1.98]; K11409
ENSBGRG00000004285(FANCI)	FANCI; fanconi anemia group I protein; K10895
ENSBGRG00000004286(MIOX)	MIOX; inositol oxygenase [EC:1.13.99.1]; K00469
ENSBGRG00000004289(LIG4)	LIG4, DNL4; DNA ligase 4 [EC:6.5.1.1]; K10777
ENSBGRG00000004292(ENSBGRG00000004292)	ARHGEF4_29, ASEF1_2; Rho guanine nucleotide exchange factor 4/29; K05769
ENSBGRG00000004293(ENSBGRG00000004293)	QCR7, UQCRB; ubiquinol-cytochrome c reductase subunit 7; K00417
ENSBGRG00000004302(EPHX1)	EPHX1; microsomal epoxide hydrolase [EC:3.3.2.9]; K01253; GPX4; phospholipid-hydroperoxide glutathione peroxidase [EC:1.11.1.12]; K05361; JHEH; juvenile hormone epoxide hydrolase; K10719
ENSBGRG00000004311(KLF3)	KLF3; krueppel-like factor 3; K15605
ENSBGRG00000004316(KCNK10)	KCNK10, K2P10.1; potassium channel subfamily K member 10; K04920
ENSBGRG00000004317(AOC1)	AOC1, ABP1; diamine oxidase [EC:1.4.3.22]; K11182
ENSBGRG00000004319(LTC4S)	LTC4S; leukotriene-C4 synthase [EC:4.4.1.20]; K00807
ENSBGRG00000004321(SELENOS)	SELS, VIMP; selenoprotein S; K14025
ENSBGRG00000004323(ANTXR1)	ANTXR; anthrax toxin receptor; K20909
ENSBGRG00000004326(PPA2)	ppa; inorganic pyrophosphatase [EC:3.6.1.1]; K01507
ENSBGRG00000004327(TNFSF13B)	TNFSF13B, TNFSF20, CD257; tumor necrosis factor ligand superfamily member 13B; K05476
ENSBGRG00000004333(ENSBGRG00000004333)	AKR7; aflatoxin B1 aldehyde reductase; K15303
ENSBGRG00000004335(TLN2)	TLN; talin; K06271
ENSBGRG00000004344(TOPBP1)	TOPBP1; topoisomerase (DNA) II binding protein 1; K10728
ENSBGRG00000004353(ENSBGRG00000004353)	OLFR; olfactory receptor; K04257
ENSBGRG00000004358(ASAP3)	ASAP; Arf-GAP with SH3 domain, ANK repeat and PH domain-containing protein; K12488
ENSBGRG00000004366(STAT6)	STAT5B; signal transducer and activator of transcription 5B; K11224; STAT6; signal transducer and activator of transcription 6; K11225
ENSBGRG00000004368(SARDH)	SARDH; sarcosine dehydrogenase [EC:1.5.8.3]; K00314
ENSBGRG00000004369(GRIA2)	GRIA1; glutamate receptor 1; K05197; GRIA2; glutamate receptor 2; K05198; GRIA3; glutamate receptor 3; K05199; GRIA4; glutamate receptor 4; K05200
ENSBGRG00000004370(SAMHD1)	SF3B3, SAP130, RSE1; splicing factor 3B subunit 3; K12830
ENSBGRG00000004371(OPRM1)	OPRD1; delta-type opioid receptor; K04213; OPRM1; mu-type opioid receptor; K04215
ENSBGRG00000004372(NTRK2)	NTRK1, TRKA; neurotrophic tyrosine kinase receptor type 1 [EC:2.7.10.1]; K03176; NTRK2, TRKB; neurotrophic tyrosine kinase receptor type 2 [EC:2.7.10.1]; K04360; NTRK3, TRKC; neurotrophic tyrosine kinase, receptor type 3 [EC:2.7.10.1]; K05101
ENSBGRG00000004373(MAX)	MAX; Max protein; K04453
ENSBGRG00000004379(NOTUM)	NOTUM; O-palmitoleoyl-L-serine hydrolase [EC:3.1.1.98]; K19882
ENSBGRG00000004393(ENSBGRG00000004393)	TBC1D1; TBC1 domain family member 1; K18341; TBC1D4, AS160; TBC1 domain family member 4; K17902
ENSBGRG00000004398(IRS2)	IRS1; insulin receptor substrate 1; K16172; IRS2; insulin receptor substrate 2; K07187
ENSBGRG00000004400(MGAT4B)	MGAT4A_B; alpha-1,3-mannosylglycoprotein beta-1,4-N-acetylglucosaminyltransferase A/B [EC:2.4.1.145]; K00738
ENSBGRG00000004408(ENSBGRG00000004408)	OLFR; olfactory receptor; K04257
ENSBGRG00000004411(ASPSCR1)	ASPSCR1, ASPL; tether containing UBX domain for GLUT4; K15627
ENSBGRG00000004414(RGS2)	RGS2; regulator of G-protein signaling 2; K18154
ENSBGRG00000004420(DDX20)	DDX20, GEMIN3; ATP-dependent RNA helicase DDX20 [EC:3.6.4.13]; K13131
ENSBGRG00000004423(NOS3)	NOS1; nitric-oxide synthase, brain [EC:1.14.13.39]; K13240; NOS2; nitric-oxide synthase, inducible [EC:1.14.13.39]; K13241; NOS3; nitric-oxide synthase, endothelial [EC:1.14.13.39]; K13242
ENSBGRG00000004426(CHSY1)	CHSY; chondroitin sulfate synthase [EC:2.4.1.175 2.4.1.226]; K13499
ENSBGRG00000004428(RAPGEF6)	RAPGEF2, PDZGEF1; Rap guanine nucleotide exchange factor 2; K08018; RAPGEF6, PDZGEF2; Rap guanine nucleotide exchange factor 6; K08020
ENSBGRG00000004439(PRMT5)	PRMT5, HSL7; type II protein arginine methyltransferase [EC:2.1.1.320]; K02516
ENSBGRG00000004440(MAP4K4)	MAP4K4, HGK; mitogen-activated protein kinase kinase kinase kinase 4 [EC:2.7.11.1]; K04407; TNIK; TRAF2 and NCK interacting kinase [EC:2.7.11.1]; K08840
ENSBGRG00000004450(ENSBGRG00000004450)	TBC1D1; TBC1 domain family member 1; K18341; TBC1D4, AS160; TBC1 domain family member 4; K17902
ENSBGRG00000004458(ENSBGRG00000004458)	STRA13, CENPX, MHF2; centromere protein X; K15360
ENSBGRG00000004466(DSTN)	CFL; cofilin; K05765
ENSBGRG00000004469(ALCAM)	ALCAM, CD166; activated leukocyte cell adhesion molecule; K06547
ENSBGRG00000004473(ENSBGRG00000004473)	AKR7; aflatoxin B1 aldehyde reductase; K15303
ENSBGRG00000004474(OR5AP2)	OLFR; olfactory receptor; K04257
ENSBGRG00000004476(PGM2)	PGM2; phosphoglucomutase / phosphopentomutase [EC:5.4.2.2 5.4.2.7]; K15779; pgm; phosphoglucomutase [EC:5.4.2.2]; K01835
ENSBGRG00000004477(OR5AR1)	OLFR; olfactory receptor; K04257
ENSBGRG00000004485(G6PC3)	G6PC; glucose-6-phosphatase [EC:3.1.3.9]; K01084
ENSBGRG00000004493(PRSS12)	DMBT1; deleted in malignant brain tumors 1 protein; K13912
ENSBGRG00000004494(IRAG1)	MRVI1, IRAG; inositol 1,4,5-triphosphate receptor-associated cGMP kinase substrate; K12337
ENSBGRG00000004498(PFKP)	pfkA, PFK; 6-phosphofructokinase 1 [EC:2.7.1.11]; K00850
ENSBGRG00000004509(E2F2)	E2F2; transcription factor E2F2; K09389; E2F3; transcription factor E2F3; K06620
ENSBGRG00000004513(GLRB)	GLRB; glycine receptor beta; K05196
ENSBGRG00000004514(GFPT1)	glmS, GFPT; glutamine---fructose-6-phosphate transaminase (isomerizing) [EC:2.6.1.16]; K00820
ENSBGRG00000004521(ALDH1A3)	ALDH3; aldehyde dehydrogenase (NAD(P)+) [EC:1.2.1.5]; K00129
ENSBGRG00000004529(CAPZB)	CAPZB; capping protein (actin filament) muscle Z-line, beta; K10365
ENSBGRG00000004531(FOXA1)	FOXA2, HNF3B; forkhead box protein A2, hepatocyte nuclear factor 3-beta; K08035
ENSBGRG00000004545(VLDLR)	LDLR; low-density lipoprotein receptor; K12473
ENSBGRG00000004547(RRBP1)	RRBP1; ribosome-binding protein 1; K14000
ENSBGRG00000004549(ENSBGRG00000004549)	OLFR; olfactory receptor; K04257
ENSBGRG00000004554(VAV2)	VAV; guanine nucleotide exchange factor VAV; K05730
ENSBGRG00000004562(ID3)	ID3; DNA-binding protein inhibitor ID3; K17694
ENSBGRG00000004569(PABPC4L)	PABPC; polyadenylate-binding protein; K13126
ENSBGRG00000004571(ENSBGRG00000004571)	OLFR; olfactory receptor; K04257
ENSBGRG00000004578(WASF3)	WASF1; WAS protein family, member 1; K05753; WASF2; WAS protein family, member 2; K05748; WASF3; WAS protein family, member 3; K06083
ENSBGRG00000004587(SQSTM1)	SQSTM1; sequestosome 1; K14381
ENSBGRG00000004593(FBXO5)	FBXO5, EMI1; F-box protein 5; K10292
ENSBGRG00000004594(IMP4)	IMP4; U3 small nucleolar ribonucleoprotein protein IMP4; K14561
ENSBGRG00000004596(ENSBGRG00000004596)	OLFR; olfactory receptor; K04257
ENSBGRG00000004600(CERS6)	CERS1_2_3_4, LASS1_2_3_4; ceramide synthetase [EC:2.3.1.24]; K04710
ENSBGRG00000004602(ENSBGRG00000004602)	RP-L11e, RPL11; large subunit ribosomal protein L11e; K02868; SPOP; speckle-type POZ protein; K10523
ENSBGRG00000004605(ST3GAL5)	SIAT9; lactosylceramide alpha-2,3-sialyltransferase (sialyltransferase 9) [EC:2.4.99.9]; K03370
ENSBGRG00000004607(ENSBGRG00000004607)	LEFTY; left-right determination factor; K04668
ENSBGRG00000004616(NAGS)	NAGS; N-acetylglutamate synthase [EC:2.3.1.1]; K11067
ENSBGRG00000004617(LRP1)	LRP1, CD91; low-density lipoprotein receptor-related protein 1 (alpha-2-macroglobulin receptor); K04550
ENSBGRG00000004622(MAGI3)	AIP1; atrophin-1 interacting protein 1; K05629; AIP3, WWP3, BAIAP1; atrophin-1 interacting protein 3 (BAI1-associated protein 1); K05631; MAGI3; membrane-associated guanylate kinase-related; K06112
ENSBGRG00000004626(CBLB)	CBL; E3 ubiquitin-protein ligase CBL [EC:2.3.2.27]; K04707
ENSBGRG00000004629(PDGFC)	PDGFC_D; platelet derived growth factor C/D; K05450
ENSBGRG00000004645(HACL1)	HACL1; 2-hydroxyacyl-CoA lyase 1 [EC:4.1.-.-]; K12261
ENSBGRG00000004660(PDE1C)	PDE1; calcium/calmodulin-dependent 3',5'-cyclic nucleotide phosphodiesterase [EC:3.1.4.17]; K13755; PDE4; cAMP-specific phosphodiesterase 4 [EC:3.1.4.53]; K13293; PDE8; high affinity cAMP-specific and IBMX-insensitive 3',5'-cyclic phosphodiesterase 8 [EC:3.1.4.53]; K18437
ENSBGRG00000004666(ENSBGRG00000004666)	PYY; peptide YY; K05233
ENSBGRG00000004673(ENSBGRG00000004673)	SMG5, EST1B; protein SMG5; K11125
ENSBGRG00000004674(PYCR2)	proC; pyrroline-5-carboxylate reductase [EC:1.5.1.2]; K00286
ENSBGRG00000004677(ENSBGRG00000004677)	RFA2, RPA2; replication factor A2; K10739
ENSBGRG00000004681(SSTR1)	C3AR1; C3a anaphylatoxin chemotactic receptor; K04009; SSTR1; somatostatin receptor 1; K04217; SSTR2; somatostatin receptor 2; K04218; SSTR4; somatostatin receptor 4; K04220; SSTR5; somatostatin receptor 5; K04221
ENSBGRG00000004686(NBL1)	NBL1; neuroblastoma suppressor of tumorigenicity 1; K19558; hya; hyaluronoglucosaminidase [EC:3.2.1.35]; K01197
ENSBGRG00000004688(SEC24D)	SEC24; protein transport protein SEC24; K14007
ENSBGRG00000004697(ENSBGRG00000004697)	ADIPOR; adiponectin receptor; K07297
ENSBGRG00000004701(EXOC4)	EXOC4, SEC8; exocyst complex component 4; K06111
ENSBGRG00000004703(ZEB2)	ZEB1; zinc finger homeobox protein 1; K09299
ENSBGRG00000004708(PYY)	PYY; peptide YY; K05233
ENSBGRG00000004709(ENSBGRG00000004709)	LEFTY; left-right determination factor; K04668
ENSBGRG00000004712(ENSBGRG00000004712)	HTR6; 5-hydroxytryptamine receptor 6; K04162
ENSBGRG00000004715(CTSO)	ASIC5, ACCN5; acid-sensing ion channel 5; K04832; CTSO; cathepsin O [EC:3.4.22.42]; K01374
ENSBGRG00000004717(ITGA5)	ITGA5, CD49e; integrin alpha 5; K06484; ITGA8; integrin alpha 8; K06584; ITGAV, CD51; integrin alpha V; K06487
ENSBGRG00000004724(ENSBGRG00000004724)	TAC4; tachykinin 4; K05241
ENSBGRG00000004725(APLNR)	APLNR; apelin receptor; K04174
ENSBGRG00000004729(EBAG9)	EBAG9; estrogen receptor-binding fragment-associated gene 9 protein; K22455
ENSBGRG00000004732(AAK1)	BMP2K, BIKE; BMP2 inducible kinase [EC:2.7.11.1]; K08854
ENSBGRG00000004744(ZNF79)	KRAB; KRAB domain-containing zinc finger protein; K09228
ENSBGRG00000004748(THBS4)	THBS1; thrombospondin 1; K16857; THBS2S; thrombospondin 2/3/4/5; K04659
ENSBGRG00000004749(MYL1)	MYL6; myosin light chain 6; K12751
ENSBGRG00000004753(SEC23A)	SEC23; protein transport protein SEC23; K14006
ENSBGRG00000004755(PPY)	PPY; pancreatic polypeptide; K05234
ENSBGRG00000004783(ENSBGRG00000004783)	RP-L30e, RPL30; large subunit ribosomal protein L30e; K02908
ENSBGRG00000004789(PML)	PML, TRIM19; probable transcription factor PML; K10054
ENSBGRG00000004793(ENSBGRG00000004793)	RP-L12e, RPL12; large subunit ribosomal protein L12e; K02870
ENSBGRG00000004799(HTR1B)	HTR1; 5-hydroxytryptamine receptor 1; K04153
ENSBGRG00000004804(FGD4)	FGD1; FYVE, RhoGEF and PH domain containing 1; K05720; FGD3; FYVE, RhoGEF and PH domain containing 3; K05722
ENSBGRG00000004811(KCTD3)	PANK1_2_3, CAB1, coaW; type II pantothenate kinase [EC:2.7.1.33]; K09680
ENSBGRG00000004812(CACYBP)	CACYBP, SIP; calcyclin binding protein; K04507
ENSBGRG00000004813(RBL1)	RBL1; retinoblastoma-like protein 1; K04681; RBL2; retinoblastoma-like protein 2; K16332
ENSBGRG00000004837(IL1R2)	IL1R2, CD121b; interleukin 1 receptor type II; K04387
ENSBGRG00000004850(BVES)	BVES; blood vessel epicardial substance; K21108
ENSBGRG00000004855(TNIK)	MAP4K4, HGK; mitogen-activated protein kinase kinase kinase kinase 4 [EC:2.7.11.1]; K04407; TNIK; TRAF2 and NCK interacting kinase [EC:2.7.11.1]; K08840
ENSBGRG00000004858(FPGT)	FPGT; fucose-1-phosphate guanylyltransferase [EC:2.7.7.30]; K00976
ENSBGRG00000004862(COA4)	COA4; cytochrome c oxidase assembly factor 4; K18177
ENSBGRG00000004865(ABCB9)	ABCB1, CD243; ATP-binding cassette, subfamily B (MDR/TAP), member 1 [EC:7.6.2.2]; K05658; ABCB9, TAPL; ATP-binding cassette, subfamily B (MDR/TAP), member 9; K05656
ENSBGRG00000004866(H3-3A)	H3; histone H3; K11253
ENSBGRG00000004868(PGLYRP3)	PGRP; peptidoglycan recognition protein; K01446
ENSBGRG00000004872(PLPP2)	PLPP1_2_3; phosphatidate phosphatase [EC:3.1.3.4]; K01080
ENSBGRG00000004874(ENSBGRG00000004874)	LYPLA2; lysophospholipase II [EC:3.1.1.5]; K06130
ENSBGRG00000004878(ENSBGRG00000004878)	RAC1; Ras-related C3 botulinum toxin substrate 1; K04392; RAC3; Ras-related C3 botulinum toxin substrate 3; K07861
ENSBGRG00000004883(PLA2G2E)	PLA2G, SPLA2; secretory phospholipase A2 [EC:3.1.1.4]; K01047
ENSBGRG00000004884(ENSBGRG00000004884)	RP-L21e, RPL21; large subunit ribosomal protein L21e; K02889
ENSBGRG00000004885(ACADL)	ACADL; long-chain-acyl-CoA dehydrogenase [EC:1.3.8.8]; K00255
ENSBGRG00000004887(CPT1B)	CPT1A; carnitine O-palmitoyltransferase 1, liver isoform [EC:2.3.1.21]; K08765; CPT1B; carnitine O-palmitoyltransferase 1, muscle isoform [EC:2.3.1.21]; K19523
ENSBGRG00000004889(MRPL48)	SNX5_6_32; sorting nexin-5/6/32; K17920
ENSBGRG00000004895(IL1R1)	IL1R1, CD121a; interleukin 1 receptor type I; K04386; IL1RL2, IL1RRP2; interleukin 1 receptor-like 2; K05172
ENSBGRG00000004908(ENSBGRG00000004908)	PLA2G, SPLA2; secretory phospholipase A2 [EC:3.1.1.4]; K01047
ENSBGRG00000004922(DYNC2LI1)	DYNC2LI; dynein light intermediate chain 2, cytosolic; K10417
ENSBGRG00000004926(GUCY1B1)	GUCY1A; guanylate cyclase soluble subunit alpha [EC:4.6.1.2]; K12318; GUCY1B; guanylate cyclase soluble subunit beta [EC:4.6.1.2]; K12319
ENSBGRG00000004927(ENSBGRG00000004927)	RP-L17, MRPL17, rplQ; large subunit ribosomal protein L17; K02879
ENSBGRG00000004928(VPS37B)	VPS37; ESCRT-I complex subunit VPS37; K12185
ENSBGRG00000004931(MYO6)	MYO6; myosin VI; K10358
ENSBGRG00000004932(CTR9)	LGR6; leucine-rich repeat-containing G protein-coupled receptor 6; K08399
ENSBGRG00000004934(PGLYRP4)	PGRP; peptidoglycan recognition protein; K01446
ENSBGRG00000004936(BRD3)	EMG1, NEP1; rRNA small subunit pseudouridine methyltransferase Nep1 [EC:2.1.1.260]; K14568
ENSBGRG00000004937(ENSBGRG00000004937)	DCXR; L-xylulose reductase [EC:1.1.1.10]; K03331
ENSBGRG00000004938(MRPS14)	ATP6AP2, PRR; renin receptor; K19514; RP-S14, MRPS14, rpsN; small subunit ribosomal protein S14; K02954
ENSBGRG00000004940(ENSBGRG00000004940)	PLA2G, SPLA2; secretory phospholipase A2 [EC:3.1.1.4]; K01047
ENSBGRG00000004941(ARAP2)	ARAP1; Arf-GAP with Rho-GAP domain, ANK repeat and PH domain-containing protein 1; K18439; ARAP2; Arf-GAP with Rho-GAP domain, ANK repeat and PH domain-containing protein 2; K18440; ARAP3; Arf-GAP with Rho-GAP domain, ANK repeat and PH domain-containing protein 3; K12490
ENSBGRG00000004955(SNRNP27)	SNRNP27; U4/U6.U5 tri-snRNP-associated protein 3; K12846
ENSBGRG00000004960(ITGA3)	ITGA3, CD49c; integrin alpha 3; K06482; ITGA6, CD49f; integrin alpha 6; K06485; ITGA7; integrin alpha 7; K06583
ENSBGRG00000004961(ENSBGRG00000004961)	PLA2G, SPLA2; secretory phospholipase A2 [EC:3.1.1.4]; K01047
ENSBGRG00000004967(GEMIN2)	GEMIN2, SIP1; gem associated protein 2; K13130
ENSBGRG00000004975(ENSBGRG00000004975)	HDAC8; histone deacetylase 8 [EC:3.5.1.98]; K11405
ENSBGRG00000004978(USP39)	USP39, SAD1; U4/U6.U5 tri-snRNP-associated protein 2; K12847
ENSBGRG00000004979(HIP1R)	HIP1; huntingtin interacting protein 1; K04559
ENSBGRG00000004984(ABCB8)	ABCB8; ATP-binding cassette, subfamily B (MDR/TAP), member 8; K05655
ENSBGRG00000004988(IL1RL2)	IL1RL2, IL1RRP2; interleukin 1 receptor-like 2; K05172
ENSBGRG00000004989(ACVR2A)	ACVR2A; activin receptor type-2A [EC:2.7.11.30]; K04670; ACVR2B; activin receptor type-2B [EC:2.7.11.30]; K13596
ENSBGRG00000004992(ZNF696)	KRAB; KRAB domain-containing zinc finger protein; K09228
ENSBGRG00000004993(IDI1)	idi, IDI; isopentenyl-diphosphate Delta-isomerase [EC:5.3.3.2]; K01823
ENSBGRG00000004994(S100A9)	S100A9; protein S100-A9; K21128
ENSBGRG00000004998(ENSBGRG00000004998)	DCXR; L-xylulose reductase [EC:1.1.1.10]; K03331
ENSBGRG00000004999(ENSBGRG00000004999)	BPGM; bisphosphoglycerate/phosphoglycerate mutase [EC:5.4.2.4 5.4.2.11]; K01837
ENSBGRG00000005002(LIN9)	LIN9; protein lin-9; K21773
ENSBGRG00000005006(POPDC3)	BVES; blood vessel epicardial substance; K21108
ENSBGRG00000005007(GALE)	galE, GALE; UDP-glucose 4-epimerase [EC:5.1.3.2]; K01784
ENSBGRG00000005012(ENSBGRG00000005012)	PLA2G, SPLA2; secretory phospholipase A2 [EC:3.1.1.4]; K01047
ENSBGRG00000005013(ENSBGRG00000005013)	LSM5; U6 snRNA-associated Sm-like protein LSm5; K12624
ENSBGRG00000005016(S100A12)	S100A9; protein S100-A9; K21128
ENSBGRG00000005018(GTPBP4)	NOG1; nucleolar GTP-binding protein; K06943
ENSBGRG00000005020(WDR5)	WDR5, SWD3, CPS30; COMPASS component SWD3; K14963
ENSBGRG00000005021(SFRP4)	SFRP4; secreted frizzled-related protein 4; K02185
ENSBGRG00000005023(PDE5A)	PDE11; dual 3',5'-cyclic-AMP and -GMP phosphodiesterase 11 [EC:3.1.4.17 3.1.4.35]; K13298; PDE5; cGMP-specific 3',5'-cyclic phosphodiesterase [EC:3.1.4.35]; K13762
ENSBGRG00000005029(ENSBGRG00000005029)	PLA2G, SPLA2; secretory phospholipase A2 [EC:3.1.1.4]; K01047
ENSBGRG00000005031(PREP)	PREP; prolyl oligopeptidase [EC:3.4.21.26]; K01322
ENSBGRG00000005032(SNX5)	SNX5_6_32; sorting nexin-5/6/32; K17920
ENSBGRG00000005035(TNFSF11)	TNFSF11, RANKL, CD254; tumor necrosis factor ligand superfamily member 11; K05473
ENSBGRG00000005037(TRHR)	TRHR; thyrotropin-releasing hormone receptor; K04282
ENSBGRG00000005038(WNT2B)	WNT11; wingless-type MMTV integration site family, member 11; K01384; WNT2; wingless-type MMTV integration site family, member 2; K00182; WNT7; wingless-type MMTV integration site family, member 7; K00572
ENSBGRG00000005040(ENSBGRG00000005040)	LAPTM; lysosomal-associated transmembrane protein; K12387
ENSBGRG00000005041(MAN2B1)	MAN2B1, LAMAN; lysosomal alpha-mannosidase [EC:3.2.1.24]; K12311
ENSBGRG00000005042(PLA2G5)	PLA2G, SPLA2; secretory phospholipase A2 [EC:3.1.1.4]; K01047
ENSBGRG00000005043(ENSBGRG00000005043)	CBR2; carbonyl reductase 2 [EC:1.1.1.184]; K00081
ENSBGRG00000005044(ENSBGRG00000005044)	PODXL; podocalyxin-like; K06817
ENSBGRG00000005045(ENSBGRG00000005045)	OLFR; olfactory receptor; K04257
ENSBGRG00000005051(ENSBGRG00000005051)	rpe, RPE; ribulose-phosphate 3-epimerase [EC:5.1.3.1]; K01783
ENSBGRG00000005058(S100A8)	S100A8; protein S100-A8; K21127
ENSBGRG00000005066(TBC1D4)	TBC1D1; TBC1 domain family member 1; K18341; TBC1D4, AS160; TBC1 domain family member 4; K17902
ENSBGRG00000005070(ORC4)	ORC4; origin recognition complex subunit 4; K02606
ENSBGRG00000005073(MAFA)	MAFA; transcription factor MAFA; K07595
ENSBGRG00000005082(NPNT)	NPNT; nephronectin; K06824
ENSBGRG00000005083(COL4A2)	COL4A; collagen type IV alpha; K06237
ENSBGRG00000005084(AKIRIN1)	NDUFS5; NADH dehydrogenase (ubiquinone) Fe-S protein 5; K03938
ENSBGRG00000005085(ZC3H3)	PARD6; partitioning defective protein 6; K06093
ENSBGRG00000005086(PCBP1)	PCBP1; poly(rC)-binding protein 1; K12889
ENSBGRG00000005087(EIF4G2)	EIF4G; translation initiation factor 4G; K03260
ENSBGRG00000005089(RFNG)	FNG; fringe [EC:2.4.1.222]; K05948
ENSBGRG00000005094(NEGR1)	NEGR1; neuronal growth regulator 1; K06775
ENSBGRG00000005101(CAPZA1)	CAPZA; capping protein (actin filament) muscle Z-line, alpha; K10364
ENSBGRG00000005107(ENSBGRG00000005107)	PLA2G, SPLA2; secretory phospholipase A2 [EC:3.1.1.4]; K01047
ENSBGRG00000005117(ENSBGRG00000005117)	DUSP3, VHR; dual specificity phosphatase 3 [EC:3.1.3.16 3.1.3.48]; K17614
ENSBGRG00000005118(GSDMD)	GSDMD; gasdermin-D; K20917
ENSBGRG00000005125(HMGCL)	E4.1.3.4, HMGCL, hmgL; hydroxymethylglutaryl-CoA lyase [EC:4.1.3.4]; K01640
ENSBGRG00000005134(GPHN)	GPHN; gephyrin [EC:2.10.1.1 2.7.7.75]; K15376
ENSBGRG00000005137(ENSBGRG00000005137)	PLA2G, SPLA2; secretory phospholipase A2 [EC:3.1.1.4]; K01047
ENSBGRG00000005142(SOST)	SOST; sclerostin; K16834
ENSBGRG00000005144(MOCS3)	MOCS3, UBA4; adenylyltransferase and sulfurtransferase [EC:2.7.7.80 2.8.1.11]; K11996
ENSBGRG00000005148(SHMT2)	glyA, SHMT; glycine hydroxymethyltransferase [EC:2.1.2.1]; K00600
ENSBGRG00000005149(PTBP2)	RXRA, NR2B1; retinoid X receptor alpha; K08524
ENSBGRG00000005154(ENSBGRG00000005154)	SHC1; SHC-transforming protein 1; K06279; SHC2; SHC-transforming protein 2; K17447; SHC3; SHC-transforming protein 3; K17448; SHC4; SHC-transforming protein 4; K17449
ENSBGRG00000005158(ENSBGRG00000005158)	P2RX3; P2X purinoceptor 3; K05217; PRG2, MBP; bone marrow proteoglycan; K10786
ENSBGRG00000005159(ENSBGRG00000005159)	OLFR; olfactory receptor; K04257
ENSBGRG00000005162(NAGK)	HTRA2, PRSS25; HtrA serine peptidase 2 [EC:3.4.21.108]; K08669; NAGK, nagK; N-acetylglucosamine kinase [EC:2.7.1.59]; K00884
ENSBGRG00000005164(PDK2)	PDK1; pyruvate dehydrogenase kinase isoform 1 [EC:2.7.11.2]; K12077
ENSBGRG00000005168(ENSBGRG00000005168)	SHC1; SHC-transforming protein 1; K06279; SHC2; SHC-transforming protein 2; K17447; SHC3; SHC-transforming protein 3; K17448; SHC4; SHC-transforming protein 4; K17449
ENSBGRG00000005175(ENSBGRG00000005175)	PLA2G, SPLA2; secretory phospholipase A2 [EC:3.1.1.4]; K01047
ENSBGRG00000005177(ENSBGRG00000005177)	RPC19, POLR1D; DNA-directed RNA polymerases I and III subunit RPAC2; K03020
ENSBGRG00000005179(ENSBGRG00000005179)	purA, ADSS; adenylosuccinate synthase [EC:6.3.4.4]; K01939
ENSBGRG00000005184(NFATC2)	NFATC1, NFAT2, NFATC; nuclear factor of activated T-cells, cytoplasmic 1; K04446; NFATC2, NFAT1, NFATP; nuclear factor of activated T-cells, cytoplasmic 2; K17332
ENSBGRG00000005186(GALNT6)	GALNT; polypeptide N-acetylgalactosaminyltransferase [EC:2.4.1.41]; K00710
ENSBGRG00000005188(PNN)	PNN; pinin; K13114
ENSBGRG00000005191(RXRA)	NR2B4, usp; nuclear receptor subfamily 2 group B member 4; K14030; RXRA, NR2B1; retinoid X receptor alpha; K08524; RXRB, NR2B2; retinoid X receptor beta; K08525; RXRG, NR2B3; retinoid X receptor gamma; K08526
ENSBGRG00000005204(AJUBA)	AJUBA, LIMD1, WTIP; LIM domain-containing protein; K16682
ENSBGRG00000005208(OR10A4)	OLFR; olfactory receptor; K04257
ENSBGRG00000005212(RPN2)	SWP1, RPN2; oligosaccharyltransferase complex subunit delta (ribophorin II); K12667
ENSBGRG00000005214(SLC1A1)	SLC1A1, EAAT3; solute carrier family 1 (neuronal/epithelial high affinity glutamate transporter), member 1; K05612; SLC1A2, EAAT2; solute carrier family 1 (glial high affinity glutamate transporter), member 2; K05613; SLC1A3, EAAT1; solute carrier family 1 (glial high affinity glutamate transporter), member 3; K05614; SLC1A6, EAAT4; solute carrier family 1 (high affinity glutamate/aspartate trans…
ENSBGRG00000005218(NRCAM)	CNTN2; contactin 2; K06760; L1CAM, CD171; L1 cell adhesion molecule; K06550; NFASC; neurofascin; K06757; NRCAM; neuronal cell adhesion molecule; K06756
ENSBGRG00000005220(OR2D2)	OLFR; olfactory receptor; K04257
ENSBGRG00000005222(SLC4A8)	SLC4A2, AE2; solute carrier family 4 (anion exchanger), member 2; K13855
ENSBGRG00000005223(PARP1)	PARP2_3_4; poly [ADP-ribose] polymerase 2/3/4 [EC:2.4.2.30]; K10798
ENSBGRG00000005227(FUCA1)	FUCA; alpha-L-fucosidase [EC:3.2.1.51]; K01206
ENSBGRG00000005236(ENSBGRG00000005236)	E1.6.2.2; cytochrome-b5 reductase [EC:1.6.2.2]; K00326
ENSBGRG00000005239(ETV4)	ETV4; ets translocation variant 4; K15592; ETV5; ets translocation variant 5; K15593
ENSBGRG00000005240(ZNF133)	KRAB; KRAB domain-containing zinc finger protein; K09228
ENSBGRG00000005247(ENSBGRG00000005247)	CMA1; chymase [EC:3.4.21.39]; K01329; CTSG; cathepsin G [EC:3.4.21.20]; K01319; GZMB; granzyme B [EC:3.4.21.79]; K01353
ENSBGRG00000005248(ABCG5)	ABCG5; ATP-binding cassette, subfamily G (WHITE), member 5 (sterolin 1); K05683
ENSBGRG00000005249(CHKB)	CHK; choline/ethanolamine kinase [EC:2.7.1.32 2.7.1.82]; K14156
ENSBGRG00000005250(DNM1L)	DNM1L; dynamin 1-like protein [EC:3.6.5.5]; K17065
ENSBGRG00000005255(COL5A1)	COL1A; collagen type I alpha; K06236; COL2A; collagen type II alpha; K19719; COL5AS; collagen type V/XI/XXIV/XXVII, alpha; K19721
ENSBGRG00000005257(ENSBGRG00000005257)	CMA1; chymase [EC:3.4.21.39]; K01329; CTSG; cathepsin G [EC:3.4.21.20]; K01319; GZMB; granzyme B [EC:3.4.21.79]; K01353
ENSBGRG00000005259(PDX1)	IPF1, PDX1; insulin promoter factor 1; K07594
ENSBGRG00000005271(CDX2)	CDX2; homeobox protein CDX2; K22234
ENSBGRG00000005275(ENSBGRG00000005275)	CMA1; chymase [EC:3.4.21.39]; K01329; CTSG; cathepsin G [EC:3.4.21.20]; K01319; GZMB; granzyme B [EC:3.4.21.79]; K01353
ENSBGRG00000005276(ENSBGRG00000005276)	RRAGC_D; Ras-related GTP-binding protein C/D; K16186
ENSBGRG00000005277(ADSS1)	purA, ADSS; adenylosuccinate synthase [EC:6.3.4.4]; K01939
ENSBGRG00000005279(ENSBGRG00000005279)	E3.1.3.5; 5'-nucleotidase [EC:3.1.3.5]; K01081
ENSBGRG00000005281(NAPRT)	pncB, NAPRT1; nicotinate phosphoribosyltransferase [EC:6.3.4.21]; K00763
ENSBGRG00000005292(NLRP14)	NLRP12; NACHT, LRR and PYD domains-containing protein 12; K20865; NLRP3, PYPAF1; NACHT, LRR and PYD domains-containing protein 3; K12800
ENSBGRG00000005295(CNR2)	CNR2; cannabinoid receptor 2; K04278
ENSBGRG00000005300(ENSBGRG00000005300)	KRAB; KRAB domain-containing zinc finger protein; K09228
ENSBGRG00000005302(ENSBGRG00000005302)	P2RX3; P2X purinoceptor 3; K05217; PRG2, MBP; bone marrow proteoglycan; K10786
ENSBGRG00000005303(NPY1R)	GALR1; galanin receptor 1; K04230; NPY1R; neuropeptide Y receptor type 1; K04204; NPY4R; neuropeptide Y receptor type 4; K04206; SSTR1; somatostatin receptor 1; K04217; SSTR5; somatostatin receptor 5; K04221
ENSBGRG00000005304(ENSBGRG00000005304)	CMA1; chymase [EC:3.4.21.39]; K01329; CTSG; cathepsin G [EC:3.4.21.20]; K01319; GZMB; granzyme B [EC:3.4.21.79]; K01353
ENSBGRG00000005307(ENSBGRG00000005307)	MADCAM1; mucosal vascular addressin cell adhesion molecule 1; K06779
ENSBGRG00000005309(CARM1)	CARM1, PRMT4; type I protein arginine methyltransferase [EC:2.1.1.319]; K05931
ENSBGRG00000005318(ENSBGRG00000005318)	CMA1; chymase [EC:3.4.21.39]; K01329; CTSG; cathepsin G [EC:3.4.21.20]; K01319; GZMB; granzyme B [EC:3.4.21.79]; K01353
ENSBGRG00000005321(RHOC)	RHOA; Ras homolog gene family, member A; K04513
ENSBGRG00000005329(OTX2)	OTX1; homeobox protein OTX1; K09326
ENSBGRG00000005330(ZNF140)	KRAB; KRAB domain-containing zinc finger protein; K09228
ENSBGRG00000005331(PTGER3)	PTGER3; prostaglandin E receptor 3; K04260
ENSBGRG00000005332(STXBP1)	STXBP1, MUNC18-1; syntaxin-binding protein 1; K15292
ENSBGRG00000005336(KIF5C)	KIF5; kinesin family member 5; K10396
ENSBGRG00000005339(ENSBGRG00000005339)	RBMX, HNRNPG; heterogeneous nuclear ribonucleoprotein G; K12885
ENSBGRG00000005345(GALNT18)	GALNT; polypeptide N-acetylgalactosaminyltransferase [EC:2.4.1.41]; K00710
ENSBGRG00000005347(ENSBGRG00000005347)	KRAB; KRAB domain-containing zinc finger protein; K09228
ENSBGRG00000005349(FASN)	FASN; fatty acid synthase, animal type [EC:2.3.1.85]; K00665
ENSBGRG00000005351(TKTL2)	E2.2.1.1, tktA, tktB; transketolase [EC:2.2.1.1]; K00615
ENSBGRG00000005356(SLC9A2)	SLC9A1, NHE1; solute carrier family 9 (sodium/hydrogen exchanger), member 1; K05742; SLC9A3, NHE3; solute carrier family 9 (sodium/hydrogen exchanger), member 3; K12040; SLC9A4, NHE4; solute carrier family 9 (sodium/hydrogen exchanger), member 4; K13961
ENSBGRG00000005360(NDUFA4L2)	NDUFA4; NADH dehydrogenase (ubiquinone) 1 alpha subcomplex subunit 4; K03948
ENSBGRG00000005364(G6PC2)	G6PC; glucose-6-phosphatase [EC:3.1.3.9]; K01084
ENSBGRG00000005365(ENSBGRG00000005365)	RP-S12e, RPS12; small subunit ribosomal protein S12e; K02951
ENSBGRG00000005366(CDC34)	UBE2R, UBC3, CDC34; ubiquitin-conjugating enzyme E2 R [EC:2.3.2.23]; K02207
ENSBGRG00000005367(ASIC3)	ASIC3, ACCN3; acid-sensing ion channel 3; K04830
ENSBGRG00000005368(ENSBGRG00000005368)	GNG12; guanine nucleotide-binding protein G(I)/G(S)/G(O) subunit gamma-12; K04347
ENSBGRG00000005369(FLT3)	FLT3, FLK2, CD135; fms-related tyrosine kinase 3 [EC:2.7.10.1]; K05092
ENSBGRG00000005372(PALS1)	MPP5, PALS1; MAGUK p55 subfamily member 5; K06091
ENSBGRG00000005376(SPATA17)	VAMP7; vesicle-associated membrane protein 7; K08515
ENSBGRG00000005381(HCAR1)	HCAR1, GPR81; hydroxycarboxylic acid receptor 1; K08401; HCAR2_3, GPR109; hydroxycarboxylic acid receptor 2/3; K08402
ENSBGRG00000005382(ENSBGRG00000005382)	FUSIP1; FUS-interacting serine-arginine-rich protein 1; K12900
ENSBGRG00000005383(DGKH)	dgkA, DGK; diacylglycerol kinase (ATP) [EC:2.7.1.107]; K00901
ENSBGRG00000005384(ENSBGRG00000005384)	CMA1; chymase [EC:3.4.21.39]; K01329; CTSG; cathepsin G [EC:3.4.21.20]; K01319; GZMB; granzyme B [EC:3.4.21.79]; K01353
ENSBGRG00000005390(ZNF10)	KRAB; KRAB domain-containing zinc finger protein; K09228
ENSBGRG00000005395(ENSBGRG00000005395)	HCAR1, GPR81; hydroxycarboxylic acid receptor 1; K08401; HCAR2_3, GPR109; hydroxycarboxylic acid receptor 2/3; K08402
ENSBGRG00000005400(PSMB5)	PSMB5; 20S proteasome subunit beta 5 [EC:3.4.25.1]; K02737; PSMB8, LMP7; 20S proteasome subunit beta 8 [EC:3.4.25.1]; K02740
ENSBGRG00000005401(ENSBGRG00000005401)	CMA1; chymase [EC:3.4.21.39]; K01329; CTSG; cathepsin G [EC:3.4.21.20]; K01319; GZMB; granzyme B [EC:3.4.21.79]; K01353
ENSBGRG00000005403(CTH)	CTH; cystathionine gamma-lyase [EC:4.4.1.1]; K01758
ENSBGRG00000005404(MAPK8IP2)	MAPK8IP2, JIP2; mitogen-activated protein kinase 8 interacting protein 2; K04435
ENSBGRG00000005405(ENSBGRG00000005405)	LAMB4; laminin, beta 4; K06245
ENSBGRG00000005408(EXOC5)	EXOC5, SEC10; exocyst complex component 5; K19984
ENSBGRG00000005416(POLR3F)	RPC6, POLR3F; DNA-directed RNA polymerase III subunit RPC6; K03025
ENSBGRG00000005418(PSMB11)	PSMB11; 20S proteasome subunit beta 11 [EC:3.4.25.1]; K11598
ENSBGRG00000005423(ENSBGRG00000005423)	BTD; biotinidase [EC:3.5.1.12]; K01435; VNN; pantetheine hydrolase [EC:3.5.1.92]; K08069
ENSBGRG00000005426(ENSBGRG00000005426)	WDR82, SWD2, CPS35; COMPASS component SWD2; K14962
ENSBGRG00000005430(HOMER1)	HOMER; homer; K15010
ENSBGRG00000005431(SLC31A2)	SLC31A1, CTR1; solute carrier family 31 (copper transporter), member 1; K14686
ENSBGRG00000005440(ARSA)	ARSA; arylsulfatase A [EC:3.1.6.8]; K01134; ARSG; arylsulfatase G [EC:3.1.6.-]; K12381; STS; steryl-sulfatase [EC:3.1.6.2]; K01131
ENSBGRG00000005442(CYFIP1)	CYFIP; cytoplasmic FMR1 interacting protein; K05749
ENSBGRG00000005443(ABCB11)	ABCB1, CD243; ATP-binding cassette, subfamily B (MDR/TAP), member 1 [EC:7.6.2.2]; K05658; ABCB11; ATP-binding cassette, subfamily B (MDR/TAP), member 11; K05664; ABCB4; ATP-binding cassette, subfamily B (MDR/TAP), member 4 [EC:7.6.2.2]; K05659; ABCB5; ATP-binding cassette, subfamily B (MDR/TAP), member 5; K05660
ENSBGRG00000005449(LAMB1)	LAMB1; laminin, beta 1; K05636; LAMB2; laminin, beta 2; K06243
ENSBGRG00000005454(CD47)	CD47; CD47 antigen (Rh-related antigen, integrin-associated signal transducer); K06266
ENSBGRG00000005458(SGCA)	SGCA; alpha-sarcoglycan; K12565
ENSBGRG00000005460(ENSBGRG00000005460)	KRAB; KRAB domain-containing zinc finger protein; K09228
ENSBGRG00000005463(DHX8)	DHX8, PRP22; ATP-dependent RNA helicase DHX8/PRP22 [EC:3.6.4.13]; K12818
ENSBGRG00000005468(SCN8A)	SCN1A, NAV1.1; voltage-gated sodium channel type I alpha; K04833; SCN2A, NAV1.2; voltage-gated sodium channel type II alpha; K04834; SCN3A, NAV1.3; voltage-gated sodium channel type III alpha; K04836; SCN5A, NAV1.5; voltage-gated sodium channel type V alpha; K04838; SCN9A, NAV1.7; voltage-gated sodium channel type IX alpha; K04841
ENSBGRG00000005485(RELT)	TNFRSF19L, RELT; tumor necrosis factor receptor superfamily member 19-like; K05156
ENSBGRG00000005487(RP9)	RP9, PAP-1; retinitis pigmentosa 9 protein; K19604
ENSBGRG00000005494(MEF2A)	MEF2A; MADS-box transcription enhancer factor 2A; K09260; MEF2C; MADS-box transcription enhancer factor 2C; K04454
ENSBGRG00000005503(REXO2)	orn, REX2, REXO2; oligoribonuclease [EC:3.1.-.-]; K13288
ENSBGRG00000005507(NQO1)	NQO1; NAD(P)H dehydrogenase (quinone) [EC:1.6.5.2]; K00355
ENSBGRG00000005515(SF3A3)	SF3A3, SAP61, PRP9; splicing factor 3A subunit 3; K12827
ENSBGRG00000005531(ENSBGRG00000005531)	E2.6.1.42, ilvE; branched-chain amino acid aminotransferase [EC:2.6.1.42]; K00826
ENSBGRG00000005533(COP1)	RFWD2, COP1; E3 ubiquitin-protein ligase RFWD2 [EC:2.3.2.27]; K10143
ENSBGRG00000005537(PCYOX1)	PCYOX1, FCLY; prenylcysteine oxidase / farnesylcysteine lyase [EC:1.8.3.5 1.8.3.6]; K05906
ENSBGRG00000005544(ANGPT1)	ANGPT1; angiopoietin 1; K05465; ANGPT2; angiopoietin 2; K05466
ENSBGRG00000005545(ENSBGRG00000005545)	RP-L35Ae, RPL35A; large subunit ribosomal protein L35Ae; K02917
ENSBGRG00000005548(ENSBGRG00000005548)	COL1A; collagen type I alpha; K06236; COL2A; collagen type II alpha; K19719; COL3A; collagen type III alpha; K19720
ENSBGRG00000005550(HCN2)	HCN2; hyperpolarization activated cyclic nucleotide-gated potassium channel 2; K04955; HCN3; hyperpolarization activated cyclic nucleotide-gated potassium channel 3; K04956; HCN4; hyperpolarization activated cyclic nucleotide-gated potassium channel 4; K04957
ENSBGRG00000005552(PLD4)	NDUFAF2; NADH dehydrogenase [ubiquinone] 1 alpha subcomplex assembly factor 2; K18160; PLD3_4; phospholipase D3/4 [EC:3.1.4.4]; K16860
ENSBGRG00000005556(VAMP5)	VAMP5; vesicle-associated membrane protein 5; K08514
ENSBGRG00000005559(ATP6V1B1)	ATPeV1B, ATP6B; V-type H+-transporting ATPase subunit B; K02147
ENSBGRG00000005564(SNRPG)	SNRPG, SMG; small nuclear ribonucleoprotein G; K11099
ENSBGRG00000005573(GHRH)	GHRH; growth hormone-releasing hormone; K05260
ENSBGRG00000005577(CDK5)	CDK5; cyclin-dependent kinase 5 [EC:2.7.11.22]; K02090
ENSBGRG00000005578(BHMT)	BHMT; betaine-homocysteine S-methyltransferase [EC:2.1.1.5]; K00544; mmuM, BHMT2; homocysteine S-methyltransferase [EC:2.1.1.10]; K00547
ENSBGRG00000005580(KIF7)	KIF7; kinesin family member 7; K18806
ENSBGRG00000005587(GORAB)	GORAB, SCYL1BP1; RAB6-interacting golgin; K19748
ENSBGRG00000005589(ENSBGRG00000005589)	proC; pyrroline-5-carboxylate reductase [EC:1.5.1.2]; K00286
ENSBGRG00000005595(ENSBGRG00000005595)	HERC2; E3 ubiquitin-protein ligase HERC2 [EC:2.3.2.26]; K10595
ENSBGRG00000005596(CYB5R2)	E1.6.2.2; cytochrome-b5 reductase [EC:1.6.2.2]; K00326
ENSBGRG00000005598(ENSBGRG00000005598)	mmuM, BHMT2; homocysteine S-methyltransferase [EC:2.1.1.10]; K00547
ENSBGRG00000005609(SLC31A1)	SLC31A1, CTR1; solute carrier family 31 (copper transporter), member 1; K14686
ENSBGRG00000005613(PLIN1)	PLIN1; perilipin-1; K08768
ENSBGRG00000005616(ENSBGRG00000005616)	CMA1; chymase [EC:3.4.21.39]; K01329; CTSG; cathepsin G [EC:3.4.21.20]; K01319; GZMB; granzyme B [EC:3.4.21.79]; K01353
ENSBGRG00000005617(GFUS)	TSTA3, fcl; GDP-L-fucose synthase [EC:1.1.1.271]; K02377
ENSBGRG00000005618(SDC2)	SDC2, CD362; syndecan 2; K16336
ENSBGRG00000005619(DLD)	DLD, lpd, pdhD; dihydrolipoamide dehydrogenase [EC:1.8.1.4]; K00382
ENSBGRG00000005623(SEC23B)	SEC23; protein transport protein SEC23; K14006
ENSBGRG00000005624(GGCX)	GGCX; vitamin K-dependent gamma-carboxylase [EC:4.1.1.90]; K10106
ENSBGRG00000005627(ENSBGRG00000005627)	EIF2S1; translation initiation factor 2 subunit 1; K03237
ENSBGRG00000005629(ENSBGRG00000005629)	FTH1; ferritin heavy chain [EC:1.16.3.2]; K00522
ENSBGRG00000005631(ENSBGRG00000005631)	HERC2; E3 ubiquitin-protein ligase HERC2 [EC:2.3.2.26]; K10595
ENSBGRG00000005633(TGFB2)	TGFB2; transforming growth factor beta-2; K13376
ENSBGRG00000005634(P2RY6)	P2RY6; P2Y purinoceptor 6; K04272
ENSBGRG00000005635(INPP5B)	INPP5B_F; inositol polyphosphate 5-phosphatase INPP5B/F [EC:3.1.3.36]; K01099
ENSBGRG00000005637(CDC37L1)	CDC37; cell division cycle protein 37; K09554
ENSBGRG00000005645(SLC3A1)	SLC3A1, RBAT; solute carrier family 3 (neutral and basic amino acid transporter), member 1; K14210; malZ; alpha-glucosidase [EC:3.2.1.20]; K01187
ENSBGRG00000005647(EHD3)	EHD1; EH domain-containing protein 1; K12483; EHD3; EH domain-containing protein 3; K12476; EHD4; EH domain-containing protein 4; K12477
ENSBGRG00000005648(DPYD)	DPYD; dihydropyrimidine dehydrogenase (NADP+) [EC:1.3.1.2]; K00207
ENSBGRG00000005652(P2RY2)	P2RY2; P2Y purinoceptor 2; K04269
ENSBGRG00000005653(ENSBGRG00000005653)	PEX11A; peroxin-11A; K13351
ENSBGRG00000005655(LRP2)	LRP2; low density lipoprotein-related protein 2; K06233
ENSBGRG00000005663(DMGDH)	DMGDH; dimethylglycine dehydrogenase [EC:1.5.8.4]; K00315
ENSBGRG00000005665(ZBTB16)	INMT, TEMT; methyltransferase [EC:2.1.1.49 2.1.1.96]; K00562; NNMT; nicotinamide N-methyltransferase [EC:2.1.1.1]; K00541; ZBTB16, PLZF; zinc finger and BTB domain-containing protein 16; K10055
ENSBGRG00000005671(ZNF623)	KRAB; KRAB domain-containing zinc finger protein; K09228
ENSBGRG00000005672(SRC)	FYN; tyrosine-protein kinase Fyn [EC:2.7.10.2]; K05703; SRC; tyrosine-protein kinase Src [EC:2.7.10.2]; K05704; YES1; tyrosine-protein kinase Yes [EC:2.7.10.2]; K05705
ENSBGRG00000005675(IFT57)	IFT57, HIPPI, ESRRBL1; intraflagellar transport protein 57; K04638
ENSBGRG00000005676(CAPN14)	CAPN1; calpain-1 [EC:3.4.22.52]; K01367
ENSBGRG00000005682(ENSBGRG00000005682)	RPC7, POLR3G; DNA-directed RNA polymerase III subunit RPC7; K03024
ENSBGRG00000005683(ITPKB)	ITPK; 1D-myo-inositol-triphosphate 3-kinase [EC:2.7.1.127]; K00911
ENSBGRG00000005687(PRPF4)	PRPF4, PRP4; U4/U6 small nuclear ribonucleoprotein PRP4; K12662
ENSBGRG00000005711(PTDSS1)	PTDSS1; phosphatidylserine synthase 1 [EC:2.7.8.-]; K08729
ENSBGRG00000005716(GALNT15)	GALNT; polypeptide N-acetylgalactosaminyltransferase [EC:2.4.1.41]; K00710
ENSBGRG00000005723(ENSBGRG00000005723)	ARF1_2; ADP-ribosylation factor 1/2; K07937
ENSBGRG00000005725(SMARCA4)	SMARCA2_4; SWI/SNF-related matrix-associated actin-dependent regulator of chromatin subfamily A member 2/4 [EC:3.6.4.-]; K11647
ENSBGRG00000005726(ENSBGRG00000005726)	UBE2L3, UBCH7; ubiquitin-conjugating enzyme E2 L3 [EC:2.3.2.23]; K04552; UBE2L6, UBCH8; ubiquitin-conjugating enzyme E2 L6 [EC:2.3.2.23]; K04553
ENSBGRG00000005727(AK3)	AK3; nucleoside-triphosphate--adenylate kinase [EC:2.7.4.10]; K00944; adk, AK; adenylate kinase [EC:2.7.4.3]; K00939
ENSBGRG00000005730(GALNT14)	GALNT; polypeptide N-acetylgalactosaminyltransferase [EC:2.4.1.41]; K00710
ENSBGRG00000005733(MRPS9)	RP-S9, MRPS9, rpsI; small subunit ribosomal protein S9; K02996
ENSBGRG00000005736(FGF22)	FGF; fibroblast growth factor; K04358
ENSBGRG00000005739(ZNF593OS)	SNRPE, SME; small nuclear ribonucleoprotein E; K11097
ENSBGRG00000005742(HTR3A)	HTR3; 5-hydroxytryptamine receptor 3; K04819
ENSBGRG00000005752(YARS2)	YARS, tyrS; tyrosyl-tRNA synthetase [EC:6.1.1.1]; K01866
ENSBGRG00000005756(BEST2)	BEST2, VMD2L1; bestrophin-2; K13879
ENSBGRG00000005768(ENSBGRG00000005768)	RP-L5e, RPL5; large subunit ribosomal protein L5e; K02932
ENSBGRG00000005769(SLC30A10)	SLC30A1, ZNT1; solute carrier family 30 (zinc transporter), member 1; K14688
ENSBGRG00000005772(ENSBGRG00000005772)	RP-S4e, RPS4; small subunit ribosomal protein S4e; K02987
ENSBGRG00000005773(ARSB)	ARSB; arylsulfatase B [EC:3.1.6.12]; K01135
ENSBGRG00000005774(SERPING1)	SERPING1, C1INH; C1 inhibitor; K04001
ENSBGRG00000005776(MAT2A)	metK; S-adenosylmethionine synthetase [EC:2.5.1.6]; K00789
ENSBGRG00000005779(ENSBGRG00000005779)	OLFR; olfactory receptor; K04257
ENSBGRG00000005781(CTNNBL1)	CTNNBL1; beta-catenin-like protein 1; K12864
ENSBGRG00000005786(MAPK15)	MAPK15; mitogen-activated protein kinase 15 [EC:2.7.11.24]; K19603
ENSBGRG00000005800(TGFBRAP1)	VPS39, VAM6; Vam6/Vps39-like protein vacuolar protein sorting-associated protein 39; K20183
ENSBGRG00000005810(ENSBGRG00000005810)	OLFR; olfactory receptor; K04257
ENSBGRG00000005812(RCL1)	RCL1; RNA 3'-terminal phosphate cyclase-like protein; K11108
ENSBGRG00000005813(PAN3)	PAN3; PAB-dependent poly(A)-specific ribonuclease subunit 3; K12572
ENSBGRG00000005829(PKP2)	PKP2; plakophilin 2; K12642
ENSBGRG00000005843(GAS1)	GAS1; growth arrest-specific 1; K06232
ENSBGRG00000005849(PIGH)	PIGH, GPI15; phosphatidylinositol N-acetylglucosaminyltransferase subunit H; K03858
ENSBGRG00000005851(HIPK1)	HIPK; homeodomain interacting protein kinase [EC:2.7.11.1]; K08826
ENSBGRG00000005852(SH2D6)	BLNK; B-cell linker protein; K07371
ENSBGRG00000005855(TSHZ2)	TSHZ; teashirt; K09236
ENSBGRG00000005861(LDLR)	LDLR; low-density lipoprotein receptor; K12473
ENSBGRG00000005865(EPRS1)	EARS, gltX; glutamyl-tRNA synthetase [EC:6.1.1.17]; K01885; EPRS; bifunctional glutamyl/prolyl-tRNA synthetase [EC:6.1.1.17 6.1.1.15]; K14163
ENSBGRG00000005881(BRCA1)	BRCA1; breast cancer type 1 susceptibility protein [EC:2.3.2.27]; K10605
ENSBGRG00000005883(LPL)	LPL; lipoprotein lipase [EC:3.1.1.34]; K01059
ENSBGRG00000005898(ARG2)	E3.5.3.1, rocF, arg; arginase [EC:3.5.3.1]; K01476
ENSBGRG00000005904(ENSBGRG00000005904)	OLFR; olfactory receptor; K04257
ENSBGRG00000005908(USP28)	USP25; ubiquitin carboxyl-terminal hydrolase 25 [EC:3.4.19.12]; K11849
ENSBGRG00000005915(TGFA)	TGFA; transforming growth factor, alpha; K08774
ENSBGRG00000005916(ENSBGRG00000005916)	QCR7, UQCRB; ubiquinol-cytochrome c reductase subunit 7; K00417
ENSBGRG00000005917(CPA1)	CAMK2; calcium/calmodulin-dependent protein kinase (CaM kinase) II [EC:2.7.11.17]; K04515; CPA1; carboxypeptidase A1 [EC:3.4.17.1]; K08779; CPA2; carboxypeptidase A2 [EC:3.4.17.15]; K01298; CPA3; carboxypeptidase A3 [EC:3.4.17.1]; K08780; CPB1; carboxypeptidase B [EC:3.4.17.2]; K01291; CPB2; carboxypeptidase B2 [EC:3.4.17.20]; K01300
ENSBGRG00000005918(VTI1B)	VTI1; vesicle transport through interaction with t-SNAREs 1; K08493
ENSBGRG00000005921(FOXG1)	FOXG; forkhead box protein G; K09385
ENSBGRG00000005934(PRSS57)	CELA2; pancreatic elastase II [EC:3.4.21.71]; K01346
ENSBGRG00000005938(SLC16A3)	SLC16A3; MFS transporter, MCT family, solute carrier family 16 (monocarboxylic acid transporters), member 3; K08180
ENSBGRG00000005939(ENSBGRG00000005939)	PGAM5; serine/threonine-protein phosphatase PGAM5 [EC:3.1.3.16]; K15637; PXMP2, PMP22; peroxisomal membrane protein 2; K13347
ENSBGRG00000005946(GFPT2)	glmS, GFPT; glutamine---fructose-6-phosphate transaminase (isomerizing) [EC:2.6.1.16]; K00820
ENSBGRG00000005947(GDF6)	GDF6; growth differentiation factor 6; K20012; GDF7; growth differentiation factor 7; K20013
ENSBGRG00000005960(RDH11)	RDH11; retinol dehydrogenase 11 [EC:1.1.1.300]; K11152; RDH12; retinol dehydrogenase 12 [EC:1.1.1.300]; K11153
ENSBGRG00000005973(CLP1)	CLP1, HERB; polyribonucleotide 5'-hydroxyl-kinase [EC:2.7.1.78]; K14399
ENSBGRG00000005974(RIF1)	RIF1; telomere-associated protein RIF1; K11138
ENSBGRG00000005976(CPA5)	CAMK2; calcium/calmodulin-dependent protein kinase (CaM kinase) II [EC:2.7.11.17]; K04515; CPA1; carboxypeptidase A1 [EC:3.4.17.1]; K08779; CPA2; carboxypeptidase A2 [EC:3.4.17.15]; K01298; CPA3; carboxypeptidase A3 [EC:3.4.17.1]; K08780; CPB1; carboxypeptidase B [EC:3.4.17.2]; K01291; CPB2; carboxypeptidase B2 [EC:3.4.17.20]; K01300
ENSBGRG00000005978(ELMOD3)	ADRA2B; adrenergic receptor alpha-2B; K04139
ENSBGRG00000005982(JAK2)	JAK1; Janus kinase 1 [EC:2.7.10.2]; K11217; JAK2; Janus kinase 2 [EC:2.7.10.2]; K04447; JAK3; Janus kinase 3 [EC:2.7.10.2]; K11218
ENSBGRG00000005984(CSNK1D)	CSNK1D; casein kinase 1, delta [EC:2.7.11.1]; K08959; CSNK1E; casein kinase 1, epsilon [EC:2.7.11.1]; K08960
ENSBGRG00000005993(ENSBGRG00000005993)	ALG10; alpha-1,2-glucosyltransferase [EC:2.4.1.256]; K03850
ENSBGRG00000005996(TGM2)	TGM2; transglutaminase 2 [EC:2.3.2.13]; K05625
ENSBGRG00000006001(ANPEP)	ANPEP, CD13; aminopeptidase N [EC:3.4.11.2]; K11140
ENSBGRG00000006002(JAG2)	JAG1, CD339; jagged-1; K06052; JAG2; jagged-2; K21635
ENSBGRG00000006006(CRNKL1)	CRN, CRNKL1, CLF1, SYF3; crooked neck; K12869
ENSBGRG00000006007(PRKD1)	PKD; protein kinase D [EC:2.7.11.13]; K06070
ENSBGRG00000006010(ATG16L2)	ATG16L2; autophagy-related protein 16-2; K20868
ENSBGRG00000006011(ESR1)	ESR1, NR3A1; estrogen receptor alpha; K08550
ENSBGRG00000006017(FANCL)	FANCL, PHF9; E3 ubiquitin-protein ligase FANCL [EC:2.3.2.27]; K10606
ENSBGRG00000006018(ACTR10)	ACTR10, ARP11; actin-related protein 10; K16576
ENSBGRG00000006021(AP3B1)	AP3B; AP-3 complex subunit beta; K12397
ENSBGRG00000006022(ENSBGRG00000006022)	OLFR; olfactory receptor; K04257
ENSBGRG00000006026(KPNA5)	KPNA2_7; importin subunit alpha-1/8; K15043; KPNA5_6; importin subunit alpha-6/7; K15042
ENSBGRG00000006027(PRNP)	PRNP, PrP, CD230; prion protein; K05634; RPB1, POLR2A; DNA-directed RNA polymerase II subunit RPB1 [EC:2.7.7.6]; K03006
ENSBGRG00000006037(NDUFAF6)	NDUFAF6; NADH dehydrogenase [ubiquinone] 1 alpha subcomplex assembly factor 6; K18163
ENSBGRG00000006039(XYLT2)	XYLT; protein xylosyltransferase [EC:2.4.2.26]; K00771
ENSBGRG00000006040(CHSY3)	CHSY; chondroitin sulfate synthase [EC:2.4.1.175 2.4.1.226]; K13499
ENSBGRG00000006044(ATP6V1B2)	ATPeV1B, ATP6B; V-type H+-transporting ATPase subunit B; K02147
ENSBGRG00000006053(ENSBGRG00000006053)	CD7; T-cell surface glycoprotein CD7; K06457
ENSBGRG00000006054(XDH)	AOX; aldehyde oxidase [EC:1.2.3.1]; K00157; XDH; xanthine dehydrogenase/oxidase [EC:1.17.1.4 1.17.3.2]; K00106
ENSBGRG00000006056(SLC25A17)	SLC25A17, PMP34; solute carrier family 25 (peroxisomal adenine nucleotide transporter), member 17; K13354
ENSBGRG00000006058(EIF3F)	EIF3F; translation initiation factor 3 subunit F; K03249
ENSBGRG00000006060(IGF1R)	IGF1R, CD221; insulin-like growth factor 1 receptor [EC:2.7.10.1]; K05087; INSR, CD220; insulin receptor [EC:2.7.10.1]; K04527; INSRR; insulin receptor-related receptor [EC:2.7.10.1]; K05086
ENSBGRG00000006062(FMO1)	FMO; dimethylaniline monooxygenase (N-oxide forming) [EC:1.14.13.8]; K00485
ENSBGRG00000006071(PSMA3)	PSMA3; 20S proteasome subunit alpha 7 [EC:3.4.25.1]; K02727
ENSBGRG00000006073(MRPL27)	RP-L27, MRPL27, rpmA; large subunit ribosomal protein L27; K02899
ENSBGRG00000006074(ENSBGRG00000006074)	COX7A; cytochrome c oxidase subunit 7a; K02270
ENSBGRG00000006083(SLC26A4)	SLC26A4, PDS; solute carrier family 26 (sodium-independent chloride/iodide transporter), member 4; K14702; SLC26A6; solute carrier family 26 (sulfate anion transporter), member 6; K14704
ENSBGRG00000006084(IFNLR1)	IFNLR1, IL28RA; interferon lambda receptor 1; K05140
ENSBGRG00000006090(TACR1)	TACR1; tachykinin receptor 1; K04222; TACR2; tachykinin receptor 2; K04223; TACR3; tachykinin receptor 3; K04224
ENSBGRG00000006092(LCLAT1)	LCLAT1, AGPAT8; lysocardiolipin and lysophospholipid acyltransferase [EC:2.3.1.- 2.3.1.51]; K13513
ENSBGRG00000006093(ENSBGRG00000006093)	EPHA3, HEK, TYRO4; Eph receptor A3 [EC:2.7.10.1]; K05104; EPHA4, SEK, TYRO1; Eph receptor A4 [EC:2.7.10.1]; K05105; EPHA5, EHK1, TYRO4; Eph receptor A5 [EC:2.7.10.1]; K05106; EPHA7, EHK3, HEK11; EphA7 [EC:2.7.10.1]; K05108; EPHB1, ELK, NET; Eph receptor B1 [EC:2.7.10.1]; K05110; EPHB2, ERK, DRT; Eph receptor B2 [EC:2.7.10.1]; K05111; EPHB3, HEK2, ETK2; Eph receptor B3 [EC:2.7.10.1]; K05112; EPHB4…
ENSBGRG00000006095(ALDH6A1)	mmsA, iolA, ALDH6A1; malonate-semialdehyde dehydrogenase (acetylating) / methylmalonate-semialdehyde dehydrogenase [EC:1.2.1.18 1.2.1.27]; K00140
ENSBGRG00000006101(CPA4)	CAMK2; calcium/calmodulin-dependent protein kinase (CaM kinase) II [EC:2.7.11.17]; K04515; CPA1; carboxypeptidase A1 [EC:3.4.17.1]; K08779; CPA2; carboxypeptidase A2 [EC:3.4.17.15]; K01298; CPA3; carboxypeptidase A3 [EC:3.4.17.1]; K08780; CPB1; carboxypeptidase B [EC:3.4.17.2]; K01291; CPB2; carboxypeptidase B2 [EC:3.4.17.20]; K01300
ENSBGRG00000006104(TP53INP1)	TP53INP2; tumor protein p53-inducible nuclear protein 2; K21247
ENSBGRG00000006109(FLT4)	FGFR2, CD332; fibroblast growth factor receptor 2 [EC:2.7.10.1]; K05093; FLT1, VEGFR1; FMS-like tyrosine kinase 1 [EC:2.7.10.1]; K05096; FLT4, VEGFR3; FMS-like tyrosine kinase 4 [EC:2.7.10.1]; K05097; KDR, VEGFR2, CD309; kinase insert domain protein receptor [EC:2.7.10.1]; K05098
ENSBGRG00000006114(S100A7)	S100A7; protein S100-A7; K21126
ENSBGRG00000006118(ENSBGRG00000006118)	EME1, MMS4; crossover junction endonuclease EME1 [EC:3.1.22.-]; K10882
ENSBGRG00000006125(ENSBGRG00000006125)	RP-S27e, RPS27; small subunit ribosomal protein S27e; K02978
ENSBGRG00000006127(POLE4)	POLE4; DNA polymerase epsilon subunit 4 [EC:2.7.7.7]; K03506; RPA43; DNA-directed RNA polymerase I subunit RPA43; K03004
ENSBGRG00000006128(ALAD)	hemB, ALAD; porphobilinogen synthase [EC:4.2.1.24]; K01698
ENSBGRG00000006129(RETSAT)	RETSAT; all-trans-retinol 13,14-reductase [EC:1.3.99.23]; K09516
ENSBGRG00000006130(ENSBGRG00000006130)	MAN2B2; epididymis-specific alpha-mannosidase [EC:3.2.1.24]; K12312
ENSBGRG00000006141(ENSBGRG00000006141)	LBP; lipopolysaccharide-binding protein; K05399
ENSBGRG00000006150(PTH2R)	PTHR1; parathyroid hormone receptor 1; K04585; PTHR2; parathyroid hormone receptor 2; K04586; VIPR1; vasoactive intestinal peptide receptor 1; K04589
ENSBGRG00000006152(PARVA)	PARV; parvin; K06275
ENSBGRG00000006156(ENSBGRG00000006156)	NDUFV3; NADH dehydrogenase (ubiquinone) flavoprotein 3; K03944
ENSBGRG00000006161(FMO4)	FMO; dimethylaniline monooxygenase (N-oxide forming) [EC:1.14.13.8]; K00485
ENSBGRG00000006166(CCNE2)	CCNE; G1/S-specific cyclin-E1; K06626
ENSBGRG00000006167(ENSBGRG00000006167)	FGFR2, CD332; fibroblast growth factor receptor 2 [EC:2.7.10.1]; K05093; FLT1, VEGFR1; FMS-like tyrosine kinase 1 [EC:2.7.10.1]; K05096; FLT4, VEGFR3; FMS-like tyrosine kinase 4 [EC:2.7.10.1]; K05097; KDR, VEGFR2, CD309; kinase insert domain protein receptor [EC:2.7.10.1]; K05098
ENSBGRG00000006169(HK2)	GCK; glucokinase [EC:2.7.1.2]; K12407; HK; hexokinase [EC:2.7.1.1]; K00844
ENSBGRG00000006174(ELF1)	ELF1_2_4; E74-like factor 1/2/4; K09428
ENSBGRG00000006175(PCNA)	PCNA; proliferating cell nuclear antigen; K04802
ENSBGRG00000006177(RFX6)	RFX6; regulatory factor X 6; K19521
ENSBGRG00000006180(PTBP1)	RXRA, NR2B1; retinoid X receptor alpha; K08524
ENSBGRG00000006186(CLDN11)	CLDN; claudin; K06087
ENSBGRG00000006189(COL12A1)	COL12A; collagen type XII alpha; K08132
ENSBGRG00000006191(PSMC1)	PSMC1, RPT2; 26S proteasome regulatory subunit T2; K03062
ENSBGRG00000006192(LBP)	LBP; lipopolysaccharide-binding protein; K05399
ENSBGRG00000006198(RPL27)	RP-L27e, RPL27; large subunit ribosomal protein L27e; K02901
ENSBGRG00000006201(NOD2)	NOD2, CARD15; nucleotide-binding oligomerization domain-containing protein 2; K10165
ENSBGRG00000006203(MFNG)	FNG; fringe [EC:2.4.1.222]; K05948
ENSBGRG00000006204(SKIL)	SKIL; Ski-like protein; K18499
ENSBGRG00000006205(TCF7L1)	LEF1; lymphoid enhancer-binding factor 1; K04492; TCF7L1; transcription factor 7-like 1; K04490; TCF7L2; transcription factor 7-like 2; K04491
ENSBGRG00000006210(POLE3)	POLE3; DNA polymerase epsilon subunit 3 [EC:2.7.7.7]; K02326
ENSBGRG00000006220(JUNB)	JUNB; transcription factor jun-B; K09028
ENSBGRG00000006226(LIN52)	LIN52; protein lin-52; K21775
ENSBGRG00000006228(CD72)	CD72; CD72 antigen; K06504
ENSBGRG00000006231(CDS2)	E2.7.7.41, CDS1, CDS2, cdsA; phosphatidate cytidylyltransferase [EC:2.7.7.41]; K00981
ENSBGRG00000006233(MFSD8)	MSFD8, CLN7; MFS transporter, ceroid-lipofuscinosis neuronal protein 7; K12307
ENSBGRG00000006234(PRDX2)	PRDX1; peroxiredoxin 1 [EC:1.11.1.24]; K13279; PRDX2_4, ahpC; peroxiredoxin 2/4 [EC:1.11.1.24]; K03386
ENSBGRG00000006238(ZFPM2)	ZFPM2, FOG2; zinc finger protein ZFPM2; K17442
ENSBGRG00000006239(UTS2R)	UTS2R; urotensin 2 receptor; K04241
ENSBGRG00000006242(ARAP1)	ARAP1; Arf-GAP with Rho-GAP domain, ANK repeat and PH domain-containing protein 1; K18439; ARAP2; Arf-GAP with Rho-GAP domain, ANK repeat and PH domain-containing protein 2; K18440; ARAP3; Arf-GAP with Rho-GAP domain, ANK repeat and PH domain-containing protein 3; K12490
ENSBGRG00000006244(SUGT1)	SUGT1, SGT1; suppressor of G2 allele of SKP1; K12795
ENSBGRG00000006246(LTA4H)	LTA4H; leukotriene-A4 hydrolase [EC:3.3.2.6]; K01254
ENSBGRG00000006248(PIKFYVE)	PIKFYVE, FAB1; 1-phosphatidylinositol-3-phosphate 5-kinase [EC:2.7.1.150]; K00921; PIP5K; 1-phosphatidylinositol-4-phosphate 5-kinase [EC:2.7.1.68]; K00889
ENSBGRG00000006256(PRKCI)	PRKCI; atypical protein kinase C iota type [EC:2.7.11.13]; K06069; PRKCZ; atypical protein kinase C zeta type [EC:2.7.11.13]; K18952
ENSBGRG00000006260(ENSBGRG00000006260)	ALK, CD246; anaplastic lymphoma kinase [EC:2.7.10.1]; K05119; ROS1; proto-oncogene tyrosine-protein kinase ROS [EC:2.7.10.1]; K05088
ENSBGRG00000006264(INTS8)	SMAD1; mothers against decapentaplegic homolog 1; K04676
ENSBGRG00000006268(ARID4A)	RAB1A; Ras-related protein Rab-1A; K07874
ENSBGRG00000006275(SEMA4F)	SEMA4, CD100; semaphorin 4; K06521
ENSBGRG00000006288(FBP2)	FBP, fbp; fructose-1,6-bisphosphatase I [EC:3.1.3.11]; K03841
ENSBGRG00000006300(AARSD1)	AARS, alaS; alanyl-tRNA synthetase [EC:6.1.1.7]; K01872
ENSBGRG00000006303(CLIP4)	PIGU; GPI-anchor transamidase subunit U; K05293
ENSBGRG00000006304(ENSBGRG00000006304)	DAG1; dystroglycan 1; K06265; RBX1, ROC1; RING-box protein 1 [EC:2.3.2.32]; K03868; RBX2, ROC2, RNF7; RING-box protein 2 [EC:2.3.2.32]; K10611
ENSBGRG00000006318(ENSBGRG00000006318)	LBP; lipopolysaccharide-binding protein; K05399
ENSBGRG00000006327(ENSBGRG00000006327)	FGFR2, CD332; fibroblast growth factor receptor 2 [EC:2.7.10.1]; K05093; FLT1, VEGFR1; FMS-like tyrosine kinase 1 [EC:2.7.10.1]; K05096; FLT4, VEGFR3; FMS-like tyrosine kinase 4 [EC:2.7.10.1]; K05097; KDR, VEGFR2, CD309; kinase insert domain protein receptor [EC:2.7.10.1]; K05098
ENSBGRG00000006329(CYTH4)	CYTH; cytohesin; K18441
ENSBGRG00000006330(RNASEH2A)	RNASEH2A; ribonuclease H2 subunit A [EC:3.1.26.4]; K10743
ENSBGRG00000006332(INHBC)	INHBA; inhibin beta A chain; K04667
ENSBGRG00000006337(SRD5A2)	SRD5A1; 3-oxo-5-alpha-steroid 4-dehydrogenase 1 [EC:1.3.1.22]; K12343; SRD5A2; 3-oxo-5-alpha-steroid 4-dehydrogenase 2 [EC:1.3.1.22]; K12344
ENSBGRG00000006340(ENSBGRG00000006340)	P2RX2; P2X purinoceptor 2; K05216
ENSBGRG00000006342(RSPO1)	RSPO1; R-spondin 1; K19471
ENSBGRG00000006346(IARS2)	IARS, ileS; isoleucyl-tRNA synthetase [EC:6.1.1.5]; K01870
ENSBGRG00000006356(IDH2)	IDH1, IDH2, icd; isocitrate dehydrogenase [EC:1.1.1.42]; K00031
ENSBGRG00000006360(ENSBGRG00000006360)	AGAP; Arf-GAP with GTPase, ANK repeat and PH domain-containing protein 1/3/4/5/6/9/11; K12491
ENSBGRG00000006362(RGS3)	RGS3; regulator of G-protein signalling 3; K07524
ENSBGRG00000006367(LRP12)	SEC13; protein transport protein SEC13; K14004
ENSBGRG00000006368(E2F1)	E2F1; transcription factor E2F1; K17454
ENSBGRG00000006369(INHBE)	INHBA; inhibin beta A chain; K04667
ENSBGRG00000006381(ABCD4)	ABCD4, PXMP1L; ATP-binding cassette, subfamily D (ALD), member 4; K05678
ENSBGRG00000006389(ENSBGRG00000006389)	CD24; CD24 antigen; K06469
ENSBGRG00000006411(CD24)	CD24; CD24 antigen; K06469
ENSBGRG00000006412(CYP24A1)	CYP24A1; vitamin D3 24-hydroxylase [EC:1.14.15.16]; K07436; CYP27A1; cholestanetriol 26-monooxygenase [EC:1.14.15.15]; K00488; CYP27B1; calcidiol 1-monooxygenase (25-hydroxyvitamin D3 1alpha-hydroxylase) [EC:1.14.15.18]; K07438; CYP27C1; all-trans-retinol 3,4-desaturase [EC:1.14.19.53]; K17951
ENSBGRG00000006415(GLI1)	CI; transcriptional activator cubitus interruptus; K16799; GLI1; zinc finger protein GLI1; K16797; GLI2; zinc finger protein GLI2; K16798; GLI3; zinc finger protein GLI3; K06230
ENSBGRG00000006425(WDR43)	UTP5, WDR43; U3 small nucleolar RNA-associated protein 5; K14546
ENSBGRG00000006426(ENSBGRG00000006426)	PXMP4, PMP24; peroxisomal membrane protein 4; K13350
ENSBGRG00000006427(EPS15)	EPS15; epidermal growth factor receptor substrate 15; K12472
ENSBGRG00000006437(GNL2)	NUG2, GNL2; nuclear GTP-binding protein; K14537
ENSBGRG00000006438(MTHFD1L)	MTHFD1L; monofunctional C1-tetrahydrofolate synthase, mitochondrial [EC:6.3.4.3]; K13402; MTHFD2; methylenetetrahydrofolate dehydrogenase(NAD+) / 5,10-methenyltetrahydrofolate cyclohydrolase [EC:1.5.1.15 3.5.4.9]; K13403; MTHFD; methylenetetrahydrofolate dehydrogenase (NADP+) / methenyltetrahydrofolate cyclohydrolase / formyltetrahydrofolate synthetase [EC:1.5.1.5 3.5.4.9 6.3.4.3]; K00288
ENSBGRG00000006441(RAC2)	RAC1; Ras-related C3 botulinum toxin substrate 1; K04392; RAC2; Ras-related C3 botulinum toxin substrate 2; K07860; RAC3; Ras-related C3 botulinum toxin substrate 3; K07861
ENSBGRG00000006442(CTNND1)	CTNND1; catenin (cadherin-associated protein), delta 1; K05690
ENSBGRG00000006443(SLC32A1)	SLC32A, VGAT; solute carrier family 32 (vesicular inhibitory amino acid transporter); K15015
ENSBGRG00000006444(ENSBGRG00000006444)	AOC3, AOC2, tynA; primary-amine oxidase [EC:1.4.3.21]; K00276
ENSBGRG00000006446(CTSL)	CTSL; cathepsin L [EC:3.4.22.15]; K01365; CTSM; cathepsin M [EC:3.4.22.-]; K09600; CTSP; cathepsin P [EC:3.4.22.-]; K09599
ENSBGRG00000006453(ENSBGRG00000006453)	RP-L44e, RPL44; large subunit ribosomal protein L44e; K02929
ENSBGRG00000006454(ARNTL)	ARNTL, BMAL1, CYC; aryl hydrocarbon receptor nuclear translocator-like protein 1; K02296
ENSBGRG00000006456(SLC27A6)	SLC27A2, FACVL1, FATP2; solute carrier family 27 (fatty acid transporter), member 2 [EC:6.2.1.- 6.2.1.3]; K08746; SLC27A5, FATP5; solute carrier family 27 (fatty acid transporter), member 5 [EC:6.2.1.7]; K08748; SLC27A6, FATP6; solute carrier family 27 (fatty acid transporter), member 6; K08749
ENSBGRG00000006462(VAMP4)	VAMP4; vesicle-associated membrane protein 4; K08513
ENSBGRG00000006465(AOC2)	AOC3, AOC2, tynA; primary-amine oxidase [EC:1.4.3.21]; K00276
ENSBGRG00000006481(ENSBGRG00000006481)	CALM; calmodulin; K02183
ENSBGRG00000006493(BCL11A)	BCL11B; B-cell lymphoma/leukemia 11B; K22046
ENSBGRG00000006495(AGL)	AGL; glycogen debranching enzyme [EC:2.4.1.25 3.2.1.33]; K01196
ENSBGRG00000006498(ENSBGRG00000006498)	AGAP2; Arf-GAP with GTPase, ANK repeat and PH domain-containing protein 2; K17848; AGAP; Arf-GAP with GTPase, ANK repeat and PH domain-containing protein 1/3/4/5/6/9/11; K12491
ENSBGRG00000006499(DKK2)	DKK; dickkopf; K02165
ENSBGRG00000006505(ENSBGRG00000006505)	RP-L30e, RPL30; large subunit ribosomal protein L30e; K02908
ENSBGRG00000006506(CHAD)	CHAD; chondroadherin; K06248
ENSBGRG00000006508(PDSS2)	PDSS2; decaprenyl-diphosphate synthase subunit 2 [EC:2.5.1.91]; K12505
ENSBGRG00000006514(VPS33A)	VPS33A; vacuolar protein sorting-associated protein 33A; K20182
ENSBGRG00000006522(SEMA4B)	SEMA4, CD100; semaphorin 4; K06521
ENSBGRG00000006531(DNALI1)	DNALI; dynein light intermediate chain, axonemal; K10410
ENSBGRG00000006534(CLCA1)	CLCA1; calcium-activated chloride channel regulator 1; K05027; CLCA3_4; calcium-activated chloride channel regulator 3/4; K05030
ENSBGRG00000006540(FNBP1)	FNBP1; formin-binding protein 1; K20121
ENSBGRG00000006544(ZFP36L1)	ZFP36L; butyrate response factor; K18753
ENSBGRG00000006545(SPDYA)	SPDY, RINGO; speedy; K08694
ENSBGRG00000006548(ENSBGRG00000006548)	AOC3, AOC2, tynA; primary-amine oxidase [EC:1.4.3.21]; K00276
ENSBGRG00000006552(METTL13)	VAMP4; vesicle-associated membrane protein 4; K08513
ENSBGRG00000006553(POMP)	POMP, UMP1; proteasome maturation protein; K11599
ENSBGRG00000006555(PDE8B)	PDE8; high affinity cAMP-specific and IBMX-insensitive 3',5'-cyclic phosphodiesterase 8 [EC:3.1.4.53]; K18437
ENSBGRG00000006556(SSTR3)	C3AR1; C3a anaphylatoxin chemotactic receptor; K04009; SSTR1; somatostatin receptor 1; K04217; SSTR2; somatostatin receptor 2; K04218; SSTR3; somatostatin receptor 3; K04219; SSTR5; somatostatin receptor 5; K04221
ENSBGRG00000006560(PPP1R12A)	PPP1R12A, MYPT1; protein phosphatase 1 regulatory subunit 12A; K06270
ENSBGRG00000006562(PAPSS1)	PAPSS; 3'-phosphoadenosine 5'-phosphosulfate synthase [EC:2.7.7.4 2.7.1.25]; K13811
ENSBGRG00000006565(FBN2)	FBN1; fibrillin 1; K06825
ENSBGRG00000006567(CLDN25)	CLDN; claudin; K06087
ENSBGRG00000006570(PPP1CB)	PPP1C; serine/threonine-protein phosphatase PP1 catalytic subunit [EC:3.1.3.16]; K06269
ENSBGRG00000006573(BCAS2)	BCAS2; pre-mRNA-splicing factor SPF27; K12861
ENSBGRG00000006574(MRPS2)	RP-S2, MRPS2, rpsB; small subunit ribosomal protein S2; K02967
ENSBGRG00000006586(CDK9)	CDK9; cyclin-dependent kinase 9 [EC:2.7.11.22 2.7.11.23]; K02211
ENSBGRG00000006595(ACTN1)	ACTN1_4; actinin alpha 1/4; K05699
ENSBGRG00000006596(ENSBGRG00000006596)	ELOB, TCEB2; elongin-B; K03873
ENSBGRG00000006599(DIABLO)	DIABLO, SMAC; diablo; K10522
ENSBGRG00000006600(CEBPE)	CEBPE; CCAAT/enhancer binding protein (C/EBP), epsilon; K10051
ENSBGRG00000006602(ENSBGRG00000006602)	PRKCE; novel protein kinase C epsilon type [EC:2.7.11.13]; K18050
ENSBGRG00000006606(RIMS2)	RIMS1, RIM1; regulating synaptic membrane exocytosis protein 1; K15291; RIMS2, RIM2; regulating synaptic membrane exocytosis protein 2; K15297
ENSBGRG00000006610(MRPL24)	RP-L24, MRPL24, rplX; large subunit ribosomal protein L24; K02895
ENSBGRG00000006624(SLC46A3)	SLC46A1; MFS transporter, PCFT/HCP family, solute carrier family 46 (folate transporter), member 1; K14613
ENSBGRG00000006625(HAL)	hutH, HAL; histidine ammonia-lyase [EC:4.3.1.3]; K01745
ENSBGRG00000006626(ENSBGRG00000006626)	AOC3, AOC2, tynA; primary-amine oxidase [EC:1.4.3.21]; K00276
ENSBGRG00000006627(SLC7A8)	SLC7A5, LAT1; solute carrier family 7 (L-type amino acid transporter), member 5; K13780; SLC7A8, LAT2; solute carrier family 7 (L-type amino acid transporter), member 8; K13781
ENSBGRG00000006628(DNM3)	DNM1_3; dynamin 1/3 [EC:3.6.5.5]; K01528
ENSBGRG00000006633(XRN2)	XRN2, RAT1; 5'-3' exoribonuclease 2 [EC:3.1.13.-]; K12619
ENSBGRG00000006637(IDH1)	IDH1, IDH2, icd; isocitrate dehydrogenase [EC:1.1.1.42]; K00031
ENSBGRG00000006641(FPGS)	FPGS; folylpolyglutamate synthase [EC:6.3.2.17]; K01930
ENSBGRG00000006651(GALNT9)	GALNT; polypeptide N-acetylgalactosaminyltransferase [EC:2.4.1.41]; K00710
ENSBGRG00000006668(B3GNT4)	B3GNT4; beta-1,3-N-acetylglucosaminyltransferase 4 [EC:2.4.1.149]; K07971
ENSBGRG00000006669(NPR1)	ANPRA, NPR1; atrial natriuretic peptide receptor A [EC:4.6.1.2]; K12323; ANPRB, NPR2; atrial natriuretic peptide receptor B [EC:4.6.1.2]; K12324
ENSBGRG00000006672(ENSBGRG00000006672)	CHMP4, SNF7, VPS32; charged multivesicular body protein 4; K12194
ENSBGRG00000006673(PDE2A)	PDE2A; cGMP-dependent 3',5'-cyclic phosphodiesterase [EC:3.1.4.17]; K18283
ENSBGRG00000006674(SGMS2)	SGMS; shingomyelin synthase [EC:2.7.8.27]; K04714
ENSBGRG00000006684(DHDDS)	DHDDS, RER2, SRT1; ditrans,polycis-polyprenyl diphosphate synthase [EC:2.5.1.87]; K11778
ENSBGRG00000006687(VPS33B)	VPS33A; vacuolar protein sorting-associated protein 33A; K20182
ENSBGRG00000006690(ENSBGRG00000006690)	KRAB; KRAB domain-containing zinc finger protein; K09228
ENSBGRG00000006692(LTBP2)	LTBP1; latent transforming growth factor beta binding protein 1; K19559
ENSBGRG00000006695(PRCC)	PRCC; proline-rich protein PRCC; K13105
ENSBGRG00000006696(ENSBGRG00000006696)	hprT, hpt, HPRT1; hypoxanthine phosphoribosyltransferase [EC:2.4.2.8]; K00760
ENSBGRG00000006702(GPX3)	gpx, btuE, bsaA; glutathione peroxidase [EC:1.11.1.9]; K00432
ENSBGRG00000006703(ENSBGRG00000006703)	PIGC, GPI2; phosphatidylinositol N-acetylglucosaminyltransferase subunit C; K03859
ENSBGRG00000006709(PSME3)	PSME3; proteasome activator subunit 3 (PA28 gamma); K06698
ENSBGRG00000006710(DRD2)	DRD2; dopamine receptor D2; K04145
ENSBGRG00000006711(HTRA2)	HTRA2, PRSS25; HtrA serine peptidase 2 [EC:3.4.21.108]; K08669
ENSBGRG00000006713(PAPOLG)	PAP; poly(A) polymerase [EC:2.7.7.19]; K14376
ENSBGRG00000006714(CYP2U1)	CYP2U1; cytochrome P450 family 2 subfamily U polypeptide 1; K07422
ENSBGRG00000006721(POU2F1)	POU2F, OTF; POU domain transcription factor, class 2; K09364
ENSBGRG00000006722(DNASE2)	DNASE2; deoxyribonuclease II [EC:3.1.22.1]; K01158
ENSBGRG00000006724(SEC63)	SEC63, DNAJC23; translocation protein SEC63; K09540
ENSBGRG00000006728(RALY)	HNRNPC; heterogeneous nuclear ribonucleoprotein C1/C2; K12884
ENSBGRG00000006732(ENSBGRG00000006732)	RP-L35e, RPL35; large subunit ribosomal protein L35e; K02918
ENSBGRG00000006735(DAAM1)	DAAM; dishevelled associated activator of morphogenesis; K04512
ENSBGRG00000006739(SSB)	LA, SSB; lupus La protein; K11090
ENSBGRG00000006740(SH2D2A)	SH2D2A, VRAP; SH2 domain protein 2A; K08273
ENSBGRG00000006742(RGMA)	RGMB; RGM domain family member B; K06847
ENSBGRG00000006745(KLF1)	KLF2; krueppel-like factor 2; K17845
ENSBGRG00000006747(CCNA2)	CCNA; cyclin-A; K06627
ENSBGRG00000006749(AMPD1)	AMPD; AMP deaminase [EC:3.5.4.6]; K01490
ENSBGRG00000006750(ENSBGRG00000006750)	TPM1; tropomyosin 1; K10373; TPM2; tropomyosin 2; K10374; TPM3; tropomyosin 3; K09290; TPM4; tropomyosin 4; K10375
ENSBGRG00000006751(SLC7A1)	SLC7A1, ATRC1; solute carrier family 7 (cationic amino acid transporter), member 1; K13863
ENSBGRG00000006763(MLXIP)	MLX; MAX-like protein X; K09113
ENSBGRG00000006774(SUCLG1)	LSC1; succinyl-CoA synthetase alpha subunit [EC:6.2.1.4 6.2.1.5]; K01899; PLPP1_2_3; phosphatidate phosphatase [EC:3.1.3.4]; K01080
ENSBGRG00000006775(GCDH)	GCDH, gcdH; glutaryl-CoA dehydrogenase [EC:1.3.8.6]; K00252
ENSBGRG00000006780(SUCO)	DNM1_3; dynamin 1/3 [EC:3.6.5.5]; K01528
ENSBGRG00000006782(ABCF2)	ABCF2; ATP-binding cassette, subfamily F, member 2; K06185
ENSBGRG00000006784(NRAS)	KRAS, KRAS2; GTPase KRas; K07827; NRAS; GTPase NRas; K07828
ENSBGRG00000006785(MAFB)	MAFB; transcription factor MAFB; K09036
ENSBGRG00000006787(FOSL2)	FOSL2; fos-like antigen 2; K09030; FOSLN; fos-like antigen, invertebrate; K09031
ENSBGRG00000006790(NKX2-2)	NKX2-2; homeobox protein Nkx-2.2; K08029
ENSBGRG00000006798(RASAL2)	DAB2IP, AIP1; disabled homolog 2-interacting protein; K19901; RASAL2; RAS protein activator-like 2; K17633; SYNGAP, RASA5; Ras/Rap GTPase-activating protein SynGAP; K17631
ENSBGRG00000006801(HADH)	HADH; 3-hydroxyacyl-CoA dehydrogenase [EC:1.1.1.35]; K00022
ENSBGRG00000006805(INSRR)	IGF1R, CD221; insulin-like growth factor 1 receptor [EC:2.7.10.1]; K05087; INSR, CD220; insulin receptor [EC:2.7.10.1]; K04527; INSRR; insulin receptor-related receptor [EC:2.7.10.1]; K05086
ENSBGRG00000006808(ENSBGRG00000006808)	HDAC8; histone deacetylase 8 [EC:3.5.1.98]; K11405
ENSBGRG00000006815(ENSBGRG00000006815)	NANP; N-acylneuraminate-9-phosphatase [EC:3.1.3.29]; K01097
ENSBGRG00000006833(ANXA6)	ANXA7_11; annexin A7/11; K17095
ENSBGRG00000006835(CHADL)	CHAD; chondroadherin; K06248
ENSBGRG00000006836(CHPF2)	CHPF2; chondroitin polymerizing factor 2 [EC:2.4.1.226]; K03419; CHPF; chondroitin polymerizing factor [EC:2.4.1.175 2.4.1.226]; K00747
ENSBGRG00000006847(EPAS1)	BIRC6, BRUCE; baculoviral IAP repeat-containing protein 6 (apollon) [EC:2.3.2.23]; K10586; HIF1A; hypoxia-inducible factor 1 alpha; K08268; HIF2A, EPAS1; hypoxia-inducible factor 2 alpha; K09095
ENSBGRG00000006852(ENSBGRG00000006852)	EIF2S2; translation initiation factor 2 subunit 2; K03238
ENSBGRG00000006854(FAR1)	FAR; alcohol-forming fatty acyl-CoA reductase [EC:1.2.1.84]; K13356
ENSBGRG00000006858(HHIP)	HHIP; hedgehog interacting protein; K06231
ENSBGRG00000006871(COL24A1)	COL5AS; collagen type V/XI/XXIV/XXVII, alpha; K19721
ENSBGRG00000006873(ENSBGRG00000006873)	RP-L36e, RPL36; large subunit ribosomal protein L36e; K02920
ENSBGRG00000006884(SIKE1)	SIKE; suppressor of IKK-epsilon; K12656
ENSBGRG00000006889(TLX2)	TLX3, HOX11L2; T-cell leukemia homeobox protein 3; K15607
ENSBGRG00000006891(SEC62)	SEC62; translocation protein SEC62; K12275
ENSBGRG00000006893(RBKS)	rbsK, RBKS; ribokinase [EC:2.7.1.15]; K00852
ENSBGRG00000006894(SNRPF)	SNRPF, SMF; small nuclear ribonucleoprotein F; K11098
ENSBGRG00000006897(ENSBGRG00000006897)	SRRM1, SRM160; serine/arginine repetitive matrix protein 1; K13171
ENSBGRG00000006907(CTNNA2)	CTNNA; catenin alpha; K05691
ENSBGRG00000006909(RANGAP1)	RANGAP1; Ran GTPase-activating protein 1; K14319
ENSBGRG00000006910(NR2E1)	NR2E1, TLX, tll; nuclear receptor subfamily 2 group E member 1; K08545
ENSBGRG00000006913(PCGF1)	PCGF1, NSPC1; polycomb group RING finger protein 1; K11487
ENSBGRG00000006914(L3HYPDH)	L3HYPDH; trans-L-3-hydroxyproline dehydratase [EC:4.2.1.77]; K18384
ENSBGRG00000006917(ENSBGRG00000006917)	UTP24, FCF1; U3 small nucleolar RNA-associated protein 24; K14566
ENSBGRG00000006923(NTRK1)	NTRK1, TRKA; neurotrophic tyrosine kinase receptor type 1 [EC:2.7.10.1]; K03176; NTRK2, TRKB; neurotrophic tyrosine kinase receptor type 2 [EC:2.7.10.1]; K04360; NTRK3, TRKC; neurotrophic tyrosine kinase, receptor type 3 [EC:2.7.10.1]; K05101
ENSBGRG00000006925(ENSBGRG00000006925)	RP-L33, MRPL33, rpmG; large subunit ribosomal protein L33; K02913
ENSBGRG00000006927(FOXA2)	FOXA2, HNF3B; forkhead box protein A2, hepatocyte nuclear factor 3-beta; K08035
ENSBGRG00000006934(ENSBGRG00000006934)	SNRPA; U1 small nuclear ribonucleoprotein A; K11091; SNRPB2; U2 small nuclear ribonucleoprotein B''; K11094
ENSBGRG00000006937(ASIP)	ASIP; agouti signaling protein; K08725
ENSBGRG00000006939(SMYD3)	SMYD; [histone H3]-lysine4/36 N-trimethyltransferase SMYD [EC:2.1.1.354 2.1.1.357]; K11426
[truncated: 4,942 more rows]
