# Supplementary material for: Integration of ATAC-Seq and RNA-Seq Analysis to Identify Key Genes in the Longissimus Dorsi Muscle Development of the Tianzhu White Yak
Source: Int J Mol Sci. 2023 Dec 21;25(1):158. doi: 10.3390/ijms25010158 (PMC10779322; doi:10.3390/ijms25010158)
Supplement: Supplementary file 1 [file ijms-25-00158-s001.zip › Table S6 Transcription factor binding motifs by increased peaks.xlsx]

## Sheet: CvA Motif Up
Total Target Sequences = 4637, Total Background Sequences = 42522
Rank	Name	P-value	log P-pvalue	# Target Sequences with Motif	% of Targets Sequences with Motif	# Background Sequences with Motif
1	NFY(CCAAT)/Promoter/Homer	1e-70	-161.8	517	0.1115	1994.3
2	Sp5(Zf)/mES-Sp5.Flag-ChIP-Seq(GSE72989)/Homer	1e-64	-148.5	1651	0.356	10366.9
3	Sp1(Zf)/Promoter/Homer	1e-55	-127	853	0.184	4520.4
4	KLF1(Zf)/HUDEP2-KLF1-CutnRun(GSE136251)/Homer	1e-47	-108.5	1429	0.3082	9203.3
5	KLF14(Zf)/HEK293-KLF14.GFP-ChIP-Seq(GSE58341)/Homer	1e-45	-104.9	2274	0.4904	16451.5
6	Mef2a(MADS)/HL1-Mef2a.biotin-ChIP-Seq(GSE21529)/Homer	1e-42	-98.08	186	0.0401	514.9
7	KLF3(Zf)/MEF-Klf3-ChIP-Seq(GSE44748)/Homer	1e-42	-97.63	879	0.1896	5073.2
8	Mef2c(MADS)/GM12878-Mef2c-ChIP-Seq(GSE32465)/Homer	1e-41	-96.49	182	0.0392	501.5
9	Mef2b(MADS)/HEK293-Mef2b.V5-ChIP-Seq(GSE67450)/Homer	1e-41	-96.41	292	0.063	1086.7
10	Klf9(Zf)/GBM-Klf9-ChIP-Seq(GSE62211)/Homer	1e-40	-94.17	695	0.1499	3767
11	NRF(NRF)/Promoter/Homer	1e-38	-89.74	330	0.0712	1355.7
12	Elk4(ETS)/Hela-Elk4-ChIP-Seq(GSE31477)/Homer	1e-37	-85.8	633	0.1365	3422.7
13	Sp2(Zf)/HEK293-Sp2.eGFP-ChIP-Seq(Encode)/Homer	1e-37	-85.31	2043	0.4406	14846
14	bZIP50(bZIP)/colamp-bZIP50-DAP-Seq(GSE60143)/Homer	1e-35	-81.98	511	0.1102	2607.5
15	SUT1?/SacCer-Promoters/Homer	1e-35	-81.81	4280	0.923	36726.9
16	Maz(Zf)/HepG2-Maz-ChIP-Seq(GSE31477)/Homer	1e-33	-77.58	1980	0.427	14475.4
17	TGA4(bZIP)/colamp-TGA4-DAP-Seq(GSE60143)/Homer	1e-33	-77.19	190	0.041	628
18	TGA1(bZIP)/colamp-TGA1-DAP-Seq(GSE60143)/Homer	1e-32	-74.81	248	0.0535	967.4
19	NRF1(NRF)/MCF7-NRF1-ChIP-Seq(Unpublished)/Homer	1e-32	-74.76	336	0.0725	1510
20	Ronin(THAP)/ES-Thap11-ChIP-Seq(GSE51522)/Homer	1e-32	-74.7	79	0.017	129.6
21	Mef2d(MADS)/Retina-Mef2d-ChIP-Seq(GSE61391)/Homer	1e-32	-73.96	109	0.0235	247.2
22	KLF5(Zf)/LoVo-KLF5-ChIP-Seq(GSE49402)/Homer	1e-31	-73.48	1703	0.3673	12178.7
23	TGA6(bZIP)/colamp-TGA6-DAP-Seq(GSE60143)/Homer	1e-30	-69.49	346	0.0746	1620.6
24	GFY-Staf(?,Zf)/Promoter/Homer	1e-29	-68.91	92	0.0198	191.1
25	KLF6(Zf)/PDAC-KLF6-ChIP-Seq(GSE64557)/Homer	1e-29	-67.48	1460	0.3149	10257
26	Elk1(ETS)/Hela-Elk1-ChIP-Seq(GSE31477)/Homer	1e-26	-61.24	595	0.1283	3470.8
27	CRE(bZIP)/Promoter/Homer	1e-26	-60.82	239	0.0515	1012.2
28	YY1(Zf)/Promoter/Homer	1e-25	-58.99	120	0.0259	351.2
29	HY5(bZIP)/colamp-HY5-DAP-Seq(GSE60143)/Homer	1e-23	-53.23	565	0.1218	3367.2
30	c-Jun-CRE(bZIP)/K562-cJun-ChIP-Seq(GSE31477)/Homer	1e-22	-52.12	187	0.0403	760.3
31	Atf2(bZIP)/3T3L1-Atf2-ChIP-Seq(GSE56872)/Homer	1e-22	-50.76	214	0.0462	936.3
32	ATAF1(NAC)/col-ATAF1-DAP-Seq(GSE60143)/Homer	1e-21	-50.37	1451	0.3129	10602.8
33	FEA4(bZIP)/Corn-FEA4-ChIP-Seq(GSE61954)/Homer	1e-21	-50.32	648	0.1397	4046.4
34	TGA2(bZIP)/colamp-TGA2-DAP-Seq(GSE60143)/Homer	1e-21	-49.79	355	0.0766	1887.2
35	TGA10(bZIP)/colamp-TGA10-DAP-Seq(GSE60143)/Homer	1e-21	-49.49	299	0.0645	1504.8
36	ETS(ETS)/Promoter/Homer	1e-21	-48.79	324	0.0699	1683.2
37	MITF(bHLH)/MastCells-MITF-ChIP-Seq(GSE48085)/Homer	1e-20	-48.21	527	0.1137	3161.5
38	Atf1(bZIP)/K562-ATF1-ChIP-Seq(GSE31477)/Homer	1e-20	-48.13	353	0.0761	1893.3
39	TAGL1(MADS)/Tomato-TAGL1-ChIP-Seq(GSE116581)/Homer	1e-20	-47.85	311	0.0671	1604.6
40	TGA9(bZIP)/colamp-TGA9-DAP-Seq(GSE60143)/Homer	1e-20	-47.31	487	0.105	2876.7
41	NFIL3(bZIP)/HepG2-NFIL3-ChIP-Seq(Encode)/Homer	1e-20	-47.16	188	0.0405	803.6
42	TGA5(bZIP)/col-TGA5-DAP-Seq(GSE60143)/Homer	1e-20	-46.89	86	0.0185	235.4
43	ELF1(ETS)/Jurkat-ELF1-ChIP-Seq(SRA014231)/Homer	1e-20	-46.37	522	0.1126	3153.3
44	Fli1(ETS)/CD8-FLI-ChIP-Seq(GSE20898)/Homer	1e-19	-45.77	832	0.1794	5583.3
45	Klf4(Zf)/mES-Klf4-ChIP-Seq(GSE11431)/Homer	1e-19	-45.51	467	0.1007	2755.6
46	Six2(Homeobox)/NephronProgenitor-Six2-ChIP-Seq(GSE39837)/Homer	1e-19	-43.87	371	0.08	2076
47	TGA3(bZIP)/colamp-TGA3-DAP-Seq(GSE60143)/Homer	1e-18	-42.62	67	0.0144	163.5
48	GFY(?)/Promoter/Homer	1e-18	-42.55	77	0.0166	209.9
49	JunD(bZIP)/K562-JunD-ChIP-Seq/Homer	1e-18	-42.05	82	0.0177	235
50	SeqBias: polyA-repeat	1e-18	-41.89	4099	0.884	35614.7
51	Usf2(bHLH)/C2C12-Usf2-ChIP-Seq(GSE36030)/Homer	1e-17	-39.82	254	0.0548	1303.5
52	Zfp281(Zf)/ES-Zfp281-ChIP-Seq(GSE81042)/Homer	1e-17	-39.19	327	0.0705	1823.6
53	NAM(NAC)/col-NAM-DAP-Seq(GSE60143)/Homer	1e-17	-39.18	567	0.1223	3624.2
54	ETV4(ETS)/HepG2-ETV4-ChIP-Seq(ENCODE)/Homer	1e-16	-38.59	883	0.1904	6162.2
55	NAP(NAC)/col-NAP-DAP-Seq(GSE60143)/Homer	1e-15	-35.97	377	0.0813	2235.7
56	CREB5(bZIP)/LNCaP-CREB5.V5-ChIP-Seq(GSE137775)/Homer	1e-15	-34.93	171	0.0369	799
57	SeqBias: CG-repeat	1e-14	-33.33	2572	0.5547	21134.7
58	TFE3(bHLH)/MEF-TFE3-ChIP-Seq(GSE75757)/Homer	1e-14	-33.23	87	0.0188	303.9
59	AMYB(HTH)/Testes-AMYB-ChIP-Seq(GSE44588)/Homer	1e-14	-33.12	654	0.141	4438.5
60	BMYB(HTH)/Hela-BMYB-ChIP-Seq(GSE27030)/Homer	1e-14	-32.89	608	0.1311	4076.4
61	SPCH(bHLH)/Seedling-SPCH-ChIP-Seq(GSE57497)/Homer	1e-14	-32.35	658	0.1419	4488.9
62	MyoG(bHLH)/C2C12-MyoG-ChIP-Seq(GSE36024)/Homer	1e-13	-31.67	739	0.1594	5160.6
63	GABPA(ETS)/Jurkat-GABPa-ChIP-Seq(GSE17954)/Homer	1e-13	-31.48	595	0.1283	4004.6
64	NF1(CTF)/LNCAP-NF1-ChIP-Seq(Unpublished)/Homer	1e-13	-30.65	333	0.0718	1993.5
65	Cbf1(bHLH)/Yeast-Cbf1-ChIP-Seq(GSE29506)/Homer	1e-12	-29.56	220	0.0474	1189.4
66	E-box(bHLH)/Promoter/Homer	1e-12	-29.07	113	0.0244	482.2
67	KLF10(Zf)/HEK293-KLF10.GFP-ChIP-Seq(GSE58341)/Homer	1e-12	-28.64	561	0.121	3798.9
68	Six1(Homeobox)/Myoblast-Six1-ChIP-Chip(GSE20150)/Homer	1e-12	-28.14	111	0.0239	477.4
69	HLH-1(bHLH)/cElegans-Embryo-HLH1-ChIP-Seq(modEncode)/Homer	1e-12	-27.98	357	0.077	2219.9
70	SeqBias: CG bias	1e-12	-27.92	4523	0.9754	40603
71	Atf7(bZIP)/3T3L1-Atf7-ChIP-Seq(GSE56872)/Homer	1e-11	-27.31	289	0.0623	1720.8
72	RIN(MADS)/Tomato-RIN-ChIP-Seq(GSE116581)/Homer	1e-11	-27.25	307	0.0662	1855.3
73	ETV1(ETS)/GIST48-ETV1-ChIP-Seq(GSE22441)/Homer	1e-11	-27.12	832	0.1794	6051.6
74	USF1(bHLH)/GM12878-Usf1-ChIP-Seq(GSE32465)/Homer	1e-11	-25.95	375	0.0809	2396
75	E2FA(E2FDP)/colamp-E2FA-DAP-Seq(GSE60143)/Homer	1e-11	-25.55	330	0.0712	2058.2
76	Ap4(bHLH)/AML-Tfap4-ChIP-Seq(GSE45738)/Homer	1e-10	-23.72	749	0.1615	5463.7
77	E-box/Drosophila-Promoters/Homer	1e-10	-23.13	133	0.0287	665.1
78	ZNF467(Zf)/HEK293-ZNF467.GFP-ChIP-Seq(GSE58341)/Homer	1e-10	-23.08	850	0.1833	6328.5
79	Myf5(bHLH)/GM-Myf5-ChIP-Seq(GSE24852)/Homer	1e-10	-23.03	437	0.0942	2942.3
80	SeqBias: GA-repeat	1e-09	-22.95	3168	0.6832	27138.5
81	CLOCK(bHLH)/Liver-Clock-ChIP-Seq(GSE39860)/Homer	1e-09	-22.5	405	0.0873	2701.2
82	Jun-AP1(bZIP)/K562-cJun-ChIP-Seq(GSE31477)/Homer	1e-09	-22.25	131	0.0283	661.7
83	MYB(HTH)/ERMYB-Myb-ChIPSeq(GSE22095)/Homer	1e-09	-22.04	778	0.1678	5758.2
84	MafA(bZIP)/Islet-MafA-ChIP-Seq(GSE30298)/Homer	1e-09	-21.87	410	0.0884	2755.9
85	ANAC047(NAC)/colamp-ANAC047-DAP-Seq(GSE60143)/Homer	1e-09	-21.77	281	0.0606	1755.6
86	WT1(Zf)/Kidney-WT1-ChIP-Seq(GSE90016)/Homer	1e-09	-21.71	666	0.1436	4836.4
87	MYB101(MYB)/colamp-MYB101-DAP-Seq(GSE60143)/Homer	1e-09	-21.53	646	0.1393	4676.7
88	BIM2(bHLH)/col-BIM2-DAP-Seq(GSE60143)/Homer	1e-08	-20.46	455	0.0981	3148
89	Egr1(Zf)/K562-Egr1-ChIP-Seq(GSE32465)/Homer	1e-08	-20.18	867	0.187	6572.9
90	EWS:FLI1-fusion(ETS)/SK_N_MC-EWS:FLI1-ChIP-Seq(SRA014231)/Homer	1e-08	-20.08	341	0.0735	2252.7
91	Tgif2(Homeobox)/mES-Tgif2-ChIP-Seq(GSE55404)/Homer	1e-08	-19.87	1137	0.2452	8898.6
92	E2F4(E2F)/K562-E2F4-ChIP-Seq(GSE31477)/Homer	1e-08	-19.8	589	0.127	4258.4
93	GFX(?)/Promoter/Homer	1e-08	-19.74	33	0.0071	88.3
94	RRTF1(AP2EREBP)/colamp-RRTF1-DAP-Seq(GSE60143)/Homer	1e-08	-19.49	214	0.0462	1291.3
95	AT1G28160(AP2EREBP)/colamp-AT1G28160-DAP-Seq(GSE60143)/Homer	1e-08	-19.49	2278	0.4913	19066.7
96	At1g75490(AP2EREBP)/colamp-At1g75490-DAP-Seq(GSE60143)/Homer	1e-08	-19.15	1396	0.3011	11188.1
97	Elf4(ETS)/BMDM-Elf4-ChIP-Seq(GSE88699)/Homer	1e-08	-18.96	558	0.1203	4028.4
98	NF1-halfsite(CTF)/LNCaP-NF1-ChIP-Seq(Unpublished)/Homer	1e-08	-18.91	969	0.209	7490
99	ZBTB33(Zf)/GM12878-ZBTB33-ChIP-Seq(GSE32465)/Homer	1e-08	-18.89	87	0.0188	404.4
100	Bach2(bZIP)/OCILy7-Bach2-ChIP-Seq(GSE44420)/Homer	1e-07	-17.55	109	0.0235	564.3
101	Meis1(Homeobox)/MastCells-Meis1-ChIP-Seq(GSE48085)/Homer	1e-07	-16.93	702	0.1514	5295.4
102	AT5G05550(Trihelix)/col-AT5G05550-DAP-Seq(GSE60143)/Homer	1e-07	-16.8	1121	0.2418	8892.8
103	At5g18450(AP2EREBP)/col-At5g18450-DAP-Seq(GSE60143)/Homer	1e-07	-16.32	1715	0.3699	14157.9
104	PIF5ox(bHLH)/Arabidopsis-PIF5ox-ChIP-Seq(GSE35062)/Homer	1e-07	-16.25	537	0.1158	3939.9
105	bHLHE41(bHLH)/proB-Bhlhe41-ChIP-Seq(GSE93764)/Homer	1e-06	-15.63	877	0.1891	6835.8
106	BIM3(bHLH)/col-BIM3-DAP-Seq(GSE60143)/Homer	1e-06	-15.63	112	0.0242	608.7
107	PBX1(Homeobox)/MCF7-PBX1-ChIP-Seq(GSE28007)/Homer	1e-06	-15.54	54	0.0116	225.9
108	PIF4(bHLH)/Seedling-PIF4-ChIP-Seq(GSE35315)/Homer	1e-06	-15.48	598	0.129	4473.7
109	SEP3(MADS)/Arabidoposis-Flower-Sep3-ChIP-Seq/Homer	1e-06	-15.36	293	0.0632	1982.3
110	ZNF143|STAF(Zf)/CUTLL-ZNF143-ChIP-Seq(GSE29600)/Homer	1e-06	-15.18	210	0.0453	1339.4
111	Trl(Zf)/S2-GAGAfactor-ChIP-Seq(GSE40646)/Homer	1e-06	-14.86	1725	0.372	14327.6
112	SeqBias: CA-repeat	1e-06	-14.32	2179	0.4699	18457
113	BMAL1(bHLH)/Liver-Bmal1-ChIP-Seq(GSE39860)/Homer	1e-06	-14.31	814	0.1755	6351.3
114	bHLH28(bHLH)/col-bHLH28-DAP-Seq(GSE60143)/Homer	1e-06	-14.14	105	0.0226	578.2
115	LBD13(LOBAS2)/colamp-LBD13-DAP-Seq(GSE60143)/Homer	1e-06	-14.04	863	0.1861	6785
116	E-box/Arabidopsis-Promoters/Homer	1e-06	-13.98	391	0.0843	2808.2
117	bZIP52(bZIP)/colamp-bZIP52-DAP-Seq(GSE60143)/Homer	1e-06	-13.93	515	0.1111	3834.5
118	ERF15(AP2EREBP)/colamp-ERF15-DAP-Seq(GSE60143)/Homer	1e-06	-13.92	1989	0.4289	16758.5
119	EKLF(Zf)/Erythrocyte-Klf1-ChIP-Seq(GSE20478)/Homer	1e-06	-13.85	157	0.0339	962.7
120	RFX(HTH)/K562-RFX3-ChIP-Seq(SRA012198)/Homer	1e-05	-13.7	67	0.0144	324
121	SeqBias: C/A-bias	1e-05	-13.66	4637	1	42363.6
122	ERRg(NR)/Kidney-ESRRG-ChIP-Seq(GSE104905)/Homer	1e-05	-13.65	429	0.0925	3130
123	Tgif1(Homeobox)/mES-Tgif1-ChIP-Seq(GSE55404)/Homer	1e-05	-13.53	967	0.2085	7707.5
124	Foxo1(Forkhead)/RAW-Foxo1-ChIP-Seq(Fan_et_al.)/Homer	1e-05	-13.48	621	0.1339	4741.5
125	Max(bHLH)/K562-Max-ChIP-Seq(GSE31477)/Homer	1e-05	-13.23	401	0.0865	2913.6
126	SPL14(SBP)/col-SPL14-DAP-Seq(GSE60143)/Homer	1e-05	-13.23	72	0.0155	361
127	At2g33710(AP2EREBP)/colamp-At2g33710-DAP-Seq(GSE60143)/Homer	1e-05	-13.21	1776	0.383	14882.9
128	ERF4(AP2EREBP)/colamp-ERF4-DAP-Seq(GSE60143)/Homer	1e-05	-13.17	1265	0.2728	10334.2
129	HLF(bZIP)/HSC-HLF.Flag-ChIP-Seq(GSE69817)/Homer	1e-05	-13.14	152	0.0328	937.5
130	MYB77(MYB)/col-MYB77-DAP-Seq(GSE60143)/Homer	1e-05	-13.06	502	0.1083	3756.3
131	JunB(bZIP)/DendriticCells-Junb-ChIP-Seq(GSE36099)/Homer	1e-05	-13.03	223	0.0481	1486
132	Tlx?(NR)/NPC-H3K4me1-ChIP-Seq(GSE16256)/Homer	1e-05	-12.97	289	0.0623	2010.8
133	SOC1(MADS)/Seedling-SOC1-ChIP-Seq(GSE45846)/Homer	1e-05	-12.95	85	0.0183	453.5
134	Fra1(bZIP)/BT549-Fra1-ChIP-Seq(GSE46166)/Homer	1e-05	-12.85	217	0.0468	1442.6
135	Six4(Homeobox)/MCF7-SIX4-ChIP-Seq(Encode)/Homer	1e-05	-12.63	31	0.0067	110.8
136	ABR1(AP2EREBP)/colamp-ABR1-DAP-Seq(GSE60143)/Homer	1e-05	-12.36	1117	0.2409	9076.6
137	Fos(bZIP)/TSC-Fos-ChIP-Seq(GSE110950)/Homer	1e-05	-12.36	227	0.049	1532.2
138	CEBP(bZIP)/ThioMac-CEBPb-ChIP-Seq(GSE21512)/Homer	1e-05	-12.28	140	0.0302	862.7
139	Fosl2(bZIP)/3T3L1-Fosl2-ChIP-Seq(GSE56872)/Homer	1e-05	-12.27	167	0.036	1067.2
140	AtGRF6(GRF)/col-AtGRF6-DAP-Seq(GSE60143)/Homer	1e-05	-12.18	529	0.1141	4015.3
141	SeqBias: A/T bias	1e-05	-11.95	2075	0.4475	17663.8
142	RAP212(AP2EREBP)/col-RAP212-DAP-Seq(GSE60143)/Homer	1e-05	-11.87	987	0.2129	7965.3
143	Fra2(bZIP)/Striatum-Fra2-ChIP-Seq(GSE43429)/Homer	0.0001	-11.45	199	0.0429	1333.5
144	bHLHE40(bHLH)/HepG2-BHLHE40-ChIP-Seq(GSE31477)/Homer	0.0001	-11.38	261	0.0563	1828.7
145	LBD23(LOBAS2)/colamp-LBD23-DAP-Seq(GSE60143)/Homer	0.0001	-11.29	736	0.1587	5817.4
146	SeqBias: G/A bias	0.0001	-11.28	4636	0.9998	42360.2
147	CArG(MADS)/PUER-Srf-ChIP-Seq(Sullivan_et_al.)/Homer	0.0001	-11.23	103	0.0222	605.1
148	AT5G23930(mTERF)/col-AT5G23930-DAP-Seq(GSE60143)/Homer	0.0001	-11.2	1983	0.4276	16880.2
149	Tcfcp2l1(CP2)/mES-Tcfcp2l1-ChIP-Seq(GSE11431)/Homer	0.0001	-11.14	98	0.0211	570.6
150	BATF(bZIP)/Th17-BATF-ChIP-Seq(GSE39756)/Homer	0.0001	-11.1	245	0.0528	1707
151	Rfx2(HTH)/LoVo-RFX2-ChIP-Seq(GSE49402)/Homer	0.0001	-11.07	67	0.0144	351.1
152	CRX(Homeobox)/Retina-Crx-ChIP-Seq(GSE20012)/Homer	0.0001	-11.05	612	0.132	4765.5
153	DEAR2(AP2EREBP)/colamp-DEAR2-DAP-Seq(GSE60143)/Homer	0.0001	-10.88	749	0.1615	5950
154	LBD2(LOBAS2)/colamp-LBD2-DAP-Seq(GSE60143)/Homer	0.0001	-10.88	166	0.0358	1088.3
155	En1(Homeobox)/SUM149-EN1-ChIP-Seq(GSE120957)/Homer	0.0001	-10.82	428	0.0923	3219.6
156	Otx2(Homeobox)/EpiLC-Otx2-ChIP-Seq(GSE56098)/Homer	0.0001	-10.78	188	0.0405	1262.3
157	SPL5(SBP)/colamp-SPL5-DAP-Seq(GSE60143)/Homer	0.0001	-10.77	163	0.0352	1067.3
158	Atf3(bZIP)/GBM-ATF3-ChIP-Seq(GSE33912)/Homer	0.0001	-10.77	249	0.0537	1748.3
159	DREB19(AP2EREBP)/colamp-DREB19-DAP-Seq(GSE60143)/Homer	0.0001	-10.76	348	0.075	2556.2
160	ERF8(AP2EREBP)/colamp-ERF8-DAP-Seq(GSE60143)/Homer	0.0001	-10.65	1256	0.2709	10401.3
161	AP-1(bZIP)/ThioMac-PU.1-ChIP-Seq(GSE21512)/Homer	0.0001	-10.57	275	0.0593	1964.7
162	Esrrb(NR)/mES-Esrrb-ChIP-Seq(GSE11431)/Homer	0.0001	-10.4	304	0.0656	2206.7
163	ERF115(AP2EREBP)/colamp-ERF115-DAP-Seq(GSE60143)/Homer	0.0001	-10.39	1725	0.372	14607.5
164	ETS1(ETS)/Jurkat-ETS1-ChIP-Seq(GSE17954)/Homer	0.0001	-10.36	637	0.1374	5010.3
165	Smad3(MAD)/NPC-Smad3-ChIP-Seq(GSE36673)/Homer	0.0001	-10.18	1317	0.284	10972
166	bHLH74(bHLH)/col-bHLH74-DAP-Seq(GSE60143)/Homer	0.0001	-10.15	228	0.0492	1596.8
167	Tbx20(T-box)/Heart-Tbx20-ChIP-Seq(GSE29636)/Homer	0.0001	-10.07	112	0.0242	691.7
168	GBF3(bZIP)/Arabidopsis-GBF3-ChIP-Seq(GSE80564)/Homer	0.0001	-10.07	205	0.0442	1414.9
169	SPDEF(ETS)/VCaP-SPDEF-ChIP-Seq(SRA014231)/Homer	0.0001	-10.06	469	0.1011	3593.6
170	MYB62(MYB)/colamp-MYB62-DAP-Seq(GSE60143)/Homer	0.0001	-9.932	441	0.0951	3362.8
171	Olig2(bHLH)/Neuron-Olig2-ChIP-Seq(GSE30882)/Homer	0.0001	-9.884	764	0.1648	6129.4
172	bZIP48(bZIP)/colamp-bZIP48-DAP-Seq(GSE60143)/Homer	0.0001	-9.847	181	0.039	1229.6
173	AGL63(MADS)/col-AGL63-DAP-Seq(GSE60143)/Homer	0.0001	-9.819	163	0.0352	1088.2
174	ABF1(bZIP)/Arabidopsis-ABF1-ChIP-Seq(GSE80564)/Homer	0.0001	-9.669	603	0.13	4751.9
175	bcd(Homeobox)/Embryo-Bcd-ChIP-Seq(GSE86966)/Homer	0.0001	-9.667	318	0.0686	2345.7
176	LBD18(LOBAS2)/colamp-LBD18-DAP-Seq(GSE60143)/Homer	0.0001	-9.562	859	0.1852	6973.3
177	PPARE(NR),DR1/3T3L1-Pparg-ChIP-Seq(GSE13511)/Homer	0.0001	-9.402	483	0.1042	3739.6
178	STZ(C2H2)/colamp-STZ-DAP-Seq(GSE60143)/Homer	0.0001	-9.397	2131	0.4596	18355.8
179	At5g04390(C2H2)/col200-At5g04390-DAP-Seq(GSE60143)/Homer	0.0001	-9.341	2076	0.4477	17859.6
180	FOXP1(Forkhead)/H9-FOXP1-ChIP-Seq(GSE31006)/Homer	0.0001	-9.336	106	0.0229	659
181	SpiB(ETS)/OCILY3-SPIB-ChIP-Seq(GSE56857)/Homer	0.0001	-9.294	92	0.0198	555.5
182	COUP-TFII(NR)/K562-NR2F1-ChIP-Seq(Encode)/Homer	0.0001	-9.23	767	0.1654	6190.1
183	Hoxa9(Homeobox)/ChickenMSG-Hoxa9.Flag-ChIP-Seq(GSE86088)/Homer	0.001	-8.968	664	0.1432	5311.3
184	Tcf21(bHLH)/ArterySmoothMuscle-Tcf21-ChIP-Seq(GSE61369)/Homer	0.001	-8.876	560	0.1208	4420.8
185	RAP26(AP2EREBP)/colamp-RAP26-DAP-Seq(GSE60143)/Homer	0.001	-8.8	1390	0.2998	11716.4
186	ERF13(AP2EREBP)/colamp-ERF13-DAP-Seq(GSE60143)/Homer	0.001	-8.79	1240	0.2674	10380.1
187	ERF11(AP2EREBP)/col-ERF11-DAP-Seq(GSE60143)/Homer	0.001	-8.74	1176	0.2536	9815.9
188	Foxo3(Forkhead)/U2OS-Foxo3-ChIP-Seq(E-MTAB-2701)/Homer	0.001	-8.685	162	0.0349	1107.1
189	BIM1(bHLH)/colamp-BIM1-DAP-Seq(GSE60143)/Homer	0.001	-8.676	91	0.0196	558.1
190	SRS7(SRS)/colamp-SRS7-DAP-Seq(GSE60143)/Homer	0.001	-8.622	1255	0.2706	10525.1
191	Tcf12(bHLH)/GM12878-Tcf12-ChIP-Seq(GSE32465)/Homer	0.001	-8.4	621	0.1339	4969.7
192	Nur77(NR)/K562-NR4A1-ChIP-Seq(GSE31363)/Homer	0.001	-8.325	56	0.0121	308.2
193	NPAS(bHLH)/Liver-NPAS-ChIP-Seq(GSE39860)/Homer	0.001	-8.307	705	0.152	5702.6
194	bZIP44(bZIP)/colamp-bZIP44-DAP-Seq(GSE60143)/Homer	0.001	-8.252	17	0.0037	57.4
195	bZIP18(bZIP)/colamp-bZIP18-DAP-Seq(GSE60143)/Homer	0.001	-8.195	2569	0.554	22460.4
196	PIF7(bHLH)/col-PIF7-DAP-Seq(GSE60143)/Homer	0.001	-8.134	177	0.0382	1241.5
197	NPAS2(bHLH)/Liver-NPAS2-ChIP-Seq(GSE39860)/Homer	0.001	-8.033	594	0.1281	4755.3
198	CAMTA1(CAMTA)/col-CAMTA1-DAP-Seq(GSE60143)/Homer	0.001	-8.017	365	0.0787	2799.4
199	bZIP28(bZIP)/col-bZIP28-DAP-Seq(GSE60143)/Homer	0.001	-7.985	175	0.0377	1229.8
200	ANAC046(NAC)/colamp-ANAC046-DAP-Seq(GSE60143)/Homer	0.001	-7.978	541	0.1167	4301.6
201	CRF10(AP2EREBP)/col100-CRF10-DAP-Seq(GSE60143)/Homer	0.001	-7.952	1738	0.3748	14907.5
202	RXR(NR),DR1/3T3L1-RXR-ChIP-Seq(GSE13511)/Homer	0.001	-7.913	612	0.132	4917.8
203	bZIP3(bZIP)/col-bZIP3-DAP-Seq(GSE60143)/Homer	0.001	-7.829	235	0.0507	1722.7
204	At1g13300(G2like)/col-At1g13300-DAP-Seq(GSE60143)/Homer	0.001	-7.775	7	0.0015	12.5
205	Hoxb4(Homeobox)/ES-Hoxb4-ChIP-Seq(GSE34014)/Homer	0.001	-7.677	50	0.0108	274.3
206	GSC(Homeobox)/FrogEmbryos-GSC-ChIP-Seq(DRA000576)/Homer	0.001	-7.654	240	0.0518	1769
207	BOS1(MYB)/col-BOS1-DAP-Seq(GSE60143)/Homer	0.001	-7.626	287	0.0619	2160.6
208	MyoD(bHLH)/Myotube-MyoD-ChIP-Seq(GSE21614)/Homer	0.001	-7.564	539	0.1162	4305.8
209	AREB3(bZIP)/col-AREB3-DAP-Seq(GSE60143)/Homer	0.001	-7.523	186	0.0401	1331.3
210	TATA-Box(TBP)/Promoter/Homer	0.001	-7.465	311	0.0671	2367.1
211	ABI5(bZIP)/col-ABI5-DAP-Seq(GSE60143)/Homer	0.001	-7.334	313	0.0675	2389.8
212	PHA-4(Forkhead)/cElegans-Embryos-PHA4-ChIP-Seq(modEncode)/Homer	0.001	-7.219	797	0.1719	6571.7
213	GBF5(bZIP)/colamp-GBF5-DAP-Seq(GSE60143)/Homer	0.001	-7.197	160	0.0345	1130.3
214	Nrf2(bZIP)/Lymphoblast-Nrf2-ChIP-Seq(GSE37589)/Homer	0.001	-7.185	28	0.006	130.7
215	ZNF189(Zf)/HEK293-ZNF189.GFP-ChIP-Seq(GSE58341)/Homer	0.001	-7.122	350	0.0755	2710.9
216	THRa(NR)/C17.2-THRa-ChIP-Seq(GSE38347)/Homer	0.001	-7.076	253	0.0546	1897.6
217	LOB(LOBAS2)/col-LOB-DAP-Seq(GSE60143)/Homer	0.001	-7.062	320	0.069	2459
218	FoxL2(Forkhead)/Ovary-FoxL2-ChIP-Seq(GSE60858)/Homer	0.001	-7.031	164	0.0354	1167.6
219	AZF1(C2H2)/colamp-AZF1-DAP-Seq(GSE60143)/Homer	0.001	-6.985	2169	0.4678	18903.7
220	ERF105(AP2EREBP)/colamp-ERF105-DAP-Seq(GSE60143)/Homer	0.001	-6.937	1719	0.3707	14821.9
221	ABF2(bZIP)/col-ABF2-DAP-Seq(GSE60143)/Homer	0.001	-6.913	137	0.0295	953.3
222	bZIP68(bZIP)/col-bZIP68-DAP-Seq(GSE60143)/Homer	0.01	-6.781	210	0.0453	1551.4
223	THRb(NR)/HepG2-THRb.Flag-ChIP-Seq(Encode)/Homer	0.01	-6.753	435	0.0938	3452.4
224	ETS:RUNX(ETS,Runt)/Jurkat-RUNX1-ChIP-Seq(GSE17954)/Homer	0.01	-6.744	61	0.0132	368
225	FOXK1(Forkhead)/HEK293-FOXK1-ChIP-Seq(GSE51673)/Homer	0.01	-6.648	219	0.0472	1630.3
226	GT3a(Trihelix)/col-GT3a-DAP-Seq(GSE60143)/Homer	0.01	-6.647	57	0.0123	339.5
227	DEL2(E2FDP)/col-DEL2-DAP-Seq(GSE60143)/Homer	0.01	-6.644	247	0.0533	1863.3
228	ERF3(AP2EREBP)/colamp-ERF3-DAP-Seq(GSE60143)/Homer	0.01	-6.624	1001	0.2159	8413.5
229	GBF6(bZIP)/colamp-GBF6-DAP-Seq(GSE60143)/Homer	0.01	-6.613	124	0.0267	857.6
230	Foxf1(Forkhead)/Lung-Foxf1-ChIP-Seq(GSE77951)/Homer	0.01	-6.585	170	0.0367	1229.4
231	VIP1(bZIP)/col-VIP1-DAP-Seq(GSE60143)/Homer	0.01	-6.562	85	0.0183	552.5
232	Unknown3/Arabidopsis-Promoters/Homer	0.01	-6.557	79	0.017	506.3
233	DREB2(AP2EREBP)/col-DREB2-DAP-Seq(GSE60143)/Homer	0.01	-6.546	264	0.0569	2009.5
234	bZIP53(bZIP)/colamp-bZIP53-DAP-Seq(GSE60143)/Homer	0.01	-6.535	188	0.0405	1378.1
235	c-Myc(bHLH)/mES-cMyc-ChIP-Seq(GSE11431)/Homer	0.01	-6.476	322	0.0694	2501.7
236	STAT5(Stat)/mCD4+-Stat5-ChIP-Seq(GSE12346)/Homer	0.01	-6.441	96	0.0207	640.2
237	MNT(bHLH)/HepG2-MNT-ChIP-Seq(Encode)/Homer	0.01	-6.419	466	0.1005	3736.8
238	n-Myc(bHLH)/mES-nMyc-ChIP-Seq(GSE11431)/Homer	0.01	-6.295	479	0.1033	3855.1
239	PPARa(NR),DR1/Liver-Ppara-ChIP-Seq(GSE47954)/Homer	0.01	-6.218	463	0.0998	3721.3
240	Atoh1(bHLH)/Cerebellum-Atoh1-ChIP-Seq(GSE22111)/Homer	0.01	-6.137	566	0.1221	4619.7
241	MafK(bZIP)/C2C12-MafK-ChIP-Seq(GSE36030)/Homer	0.01	-6.136	104	0.0224	710.4
242	MYB116(MYB)/colamp-MYB116-DAP-Seq(GSE60143)/Homer	0.01	-6.112	195	0.0421	1451
243	Nkx3.1(Homeobox)/LNCaP-Nkx3.1-ChIP-Seq(GSE28264)/Homer	0.01	-6.062	778	0.1678	6482.9
244	NLP7(RWPRK)/col-NLP7-DAP-Seq(GSE60143)/Homer	0.01	-5.979	874	0.1885	7336.8
245	AT5G02460(C2C2dof)/col-AT5G02460-DAP-Seq(GSE60143)/Homer	0.01	-5.922	519	0.1119	4223.6
246	NeuroD1(bHLH)/Islet-NeuroD1-ChIP-Seq(GSE30298)/Homer	0.01	-5.881	418	0.0901	3351.1
247	At5g65130(AP2EREBP)/colamp-At5g65130-DAP-Seq(GSE60143)/Homer	0.01	-5.812	264	0.0569	2039.4
248	Rfx1(HTH)/NPC-H3K4me1-ChIP-Seq(GSE16256)/Homer	0.01	-5.7	99	0.0214	681.6
249	CEBP:AP1(bZIP)/ThioMac-CEBPb-ChIP-Seq(GSE21512)/Homer	0.01	-5.644	176	0.038	1309
250	c-Myc(bHLH)/LNCAP-cMyc-ChIP-Seq(Unpublished)/Homer	0.01	-5.563	439	0.0947	3550.4
251	bHLH122(bHLH)/col100-bHLH122-DAP-Seq(GSE60143)/Homer	0.01	-5.461	255	0.055	1978.3
252	At5g08750(C3H)/col-At5g08750-DAP-Seq(GSE60143)/Homer	0.01	-5.457	239	0.0515	1843.5
253	GRHL2(CP2)/HBE-GRHL2-ChIP-Seq(GSE46194)/Homer	0.01	-5.422	103	0.0222	720.3
254	E2F3(E2F)/MEF-E2F3-ChIP-Seq(GSE71376)/Homer	0.01	-5.41	796	0.1717	6689.4
255	Hoxc9(Homeobox)/Ainv15-Hoxc9-ChIP-Seq(GSE21812)/Homer	0.01	-5.383	100	0.0216	697.3
256	STAT1(Stat)/HelaS3-STAT1-ChIP-Seq(GSE12782)/Homer	0.01	-5.356	80	0.0173	539.8
257	ANAC038(NAC)/col-ANAC038-DAP-Seq(GSE60143)/Homer	0.01	-5.296	610	0.1316	5058.4
258	FOXK2(Forkhead)/U2OS-FOXK2-ChIP-Seq(E-MTAB-2204)/Homer	0.01	-5.278	147	0.0317	1082.5
259	bZIP16(bZIP)/colamp-bZIP16-DAP-Seq(GSE60143)/Homer	0.01	-5.243	172	0.0371	1290.8
260	ARF16(ARF)/col-ARF16-DAP-Seq(GSE60143)/Homer	0.01	-5.206	36	0.0078	207.8
261	ZSCAN22(Zf)/HEK293-ZSCAN22.GFP-ChIP-Seq(GSE58341)/Homer	0.01	-5.205	59	0.0127	379.4
262	THRb(NR)/Liver-NR1A2-ChIP-Seq(GSE52613)/Homer	0.01	-5.168	1812	0.3908	15833.2
263	TEAD4(TEA)/Tropoblast-Tead4-ChIP-Seq(GSE37350)/Homer	0.01	-5.154	298	0.0643	2358
264	AT5G59990(C2C2COlike)/colamp-AT5G59990-DAP-Seq(GSE60143)/Homer	0.01	-5.119	10	0.0022	35.9
265	ERF7(AP2EREBP)/col-ERF7-DAP-Seq(GSE60143)/Homer	0.01	-5.098	1390	0.2998	12024.5
266	Atf4(bZIP)/MEF-Atf4-ChIP-Seq(GSE35681)/Homer	0.01	-5.097	67	0.0144	443.3
267	ERF10(AP2EREBP)/col-ERF10-DAP-Seq(GSE60143)/Homer	0.01	-5.024	1025	0.221	8757.3
268	GATA11(C2C2gata)/col-GATA11-DAP-Seq(GSE60143)/Homer	0.01	-5.023	106	0.0229	755.8
269	FHY3(FAR1)/Arabidopsis-FHY3-ChIP-Seq(GSE30711)/Homer	0.01	-4.98	341	0.0735	2736.9
270	X-box(HTH)/NPC-H3K4me1-ChIP-Seq(GSE16256)/Homer	0.01	-4.972	47	0.0101	292.9
271	Ascl1(bHLH)/NeuralTubes-Ascl1-ChIP-Seq(GSE55840)/Homer	0.01	-4.972	992	0.2139	8467.4
272	bZIP69(bZIP)/col-bZIP69-DAP-Seq(GSE60143)/Homer	0.01	-4.965	58	0.0125	376.2
273	ASL18(LOBAS2)/colamp-ASL18-DAP-Seq(GSE60143)/Homer	0.01	-4.949	902	0.1945	7667.6
274	E2F(E2F)/Hela-CellCycle-Expression/Homer	0.01	-4.929	57	0.0123	369.7
275	Ascl2(bHLH)/ESC-Ascl2-ChIP-Seq(GSE97712)/Homer	0.01	-4.894	758	0.1635	6394
276	ARE(NR)/LNCAP-AR-ChIP-Seq(GSE27824)/Homer	0.01	-4.891	97	0.0209	686.2
277	HIF-1a(bHLH)/MCF7-HIF1a-ChIP-Seq(GSE28352)/Homer	0.01	-4.86	209	0.0451	1615.1
278	PAX5(Paired,Homeobox),condensed/GM12878-PAX5-ChIP-Seq(GSE32465)/Homer	0.01	-4.844	70	0.0151	472.2
279	Rap210(AP2EREBP)/col-Rap210-DAP-Seq(GSE60143)/Homer	0.01	-4.78	360	0.0776	2911.6
280	MYB3(MYB)/Arabidopsis-MYB3-ChIP-Seq(GSE80564)/Homer	0.01	-4.768	731	0.1576	6164.8
281	HNF4a(NR),DR1/HepG2-HNF4a-ChIP-Seq(GSE25021)/Homer	0.01	-4.72	186	0.0401	1427.8
282	NeuroG2(bHLH)/Fibroblast-NeuroG2-ChIP-Seq(GSE75910)/Homer	0.01	-4.718	655	0.1413	5496.7
283	Stat3(Stat)/mES-Stat3-ChIP-Seq(GSE11431)/Homer	0.01	-4.68	272	0.0587	2159.6
284	bHLH80(bHLH)/col-bHLH80-DAP-Seq(GSE60143)/Homer	0.01	-4.676	311	0.0671	2494.6
285	HOXA9(Homeobox)/HSC-Hoxa9-ChIP-Seq(GSE33509)/Homer	0.01	-4.618	127	0.0274	939.3
