# Supplementary material for: Integration of ATAC-Seq and RNA-Seq Analysis to Identify Key Genes in the Longissimus Dorsi Muscle Development of the Tianzhu White Yak
Source: Int J Mol Sci. 2023 Dec 21;25(1):158. doi: 10.3390/ijms25010158 (PMC10779322; doi:10.3390/ijms25010158)
Supplement: Supplementary file 1 [file ijms-25-00158-s001.zip › Table S7 Transcription factor binding motifs by decreased peaks.xlsx]

## Sheet: CvA Motif Down
Total Target Sequences = 231, Total Background Sequences = 42002
Rank	Name	P-value	log P-pvalue	# Target Sequences with Motif	% of Targets Sequences with Motif	# Background Sequences with Motif	% of Background Sequences with Motif
1	AT5G25475(ABI3VP1)/col-AT5G25475-DAP-Seq(GSE60143)/Homer	1e-24	-56.74	82	0.355	4212.8	0.1003
2	LBD23(LOBAS2)/colamp-LBD23-DAP-Seq(GSE60143)/Homer	1e-20	-47.68	83	0.3593	4961.3	0.1181
3	Slug(Zf)/Mesoderm-Snai2-ChIP-Seq(GSE61475)/Homer	1e-18	-43.69	69	0.2987	3743.7	0.0891
4	Nkx6.1(Homeobox)/Islet-Nkx6.1-ChIP-Seq(GSE40975)/Homer	1e-16	-37.58	74	0.3203	4771.8	0.1136
5	ZEB2(Zf)/SNU398-ZEB2-ChIP-Seq(GSE103048)/Homer	1e-15	-35.29	81	0.3506	5827.3	0.1388
6	Snail1(Zf)/LS174T-SNAIL1.HA-ChIP-Seq(GSE127183)/Homer	1e-14	-34.13	76	0.329	5330.6	0.1269
7	bZIP52(bZIP)/colamp-bZIP52-DAP-Seq(GSE60143)/Homer	1e-13	-30.43	75	0.3247	5589.5	0.1331
8	ZEB1(Zf)/PDAC-ZEB1-ChIP-Seq(GSE64557)/Homer	1e-11	-25.98	100	0.4329	9604.6	0.2287
9	E2A(bHLH),near_PU.1/Bcell-PU.1-ChIP-Seq(GSE21512)/Homer	1e-10	-23.64	95	0.4113	9232.8	0.2199
10	Tbx5(T-box)/HL1-Tbx5.biotin-ChIP-Seq(GSE21529)/Homer	1e-09	-22.29	120	0.5195	13381	0.3186
11	LBD13(LOBAS2)/colamp-LBD13-DAP-Seq(GSE60143)/Homer	1e-09	-21.61	57	0.2468	4346.1	0.1035
12	Ascl2(bHLH)/ESC-Ascl2-ChIP-Seq(GSE97712)/Homer	1e-09	-21.14	82	0.355	7743.9	0.1844
13	E2A(bHLH)/proBcell-E2A-ChIP-Seq(GSE21978)/Homer	1e-09	-20.98	97	0.4199	9982.8	0.2377
14	ASL18(LOBAS2)/colamp-ASL18-DAP-Seq(GSE60143)/Homer	1e-09	-20.78	81	0.3506	7657.9	0.1824
15	ATHB25(ZFHD)/colamp-ATHB25-DAP-Seq(GSE60143)/Homer	1e-08	-20.04	33	0.1429	1810.8	0.0431
16	MyoG(bHLH)/C2C12-MyoG-ChIP-Seq(GSE36024)/Homer	1e-08	-19.13	77	0.3333	7353.4	0.1751
17	c-Myc(bHLH)/LNCAP-cMyc-ChIP-Seq(Unpublished)/Homer	1e-08	-18.91	45	0.1948	3209.3	0.0764
18	Tal1	1e-08	-18.71	71	0.3074	6576.1	0.1566
19	IBL1(bHLH)/Seedling-IBL1-ChIP-Seq(GSE51120)/Homer	1e-08	-18.65	98	0.4242	10571	0.2517
20	ATHB33(ZFHD)/col-ATHB33-DAP-Seq(GSE60143)/Homer	1e-08	-18.59	35	0.1515	2129.5	0.0507
21	Ap4(bHLH)/AML-Tfap4-ChIP-Seq(GSE45738)/Homer	1e-07	-18.18	81	0.3506	8091.7	0.1927
22	HEB(bHLH)/mES-Heb-ChIP-Seq(GSE53233)/Homer	1e-07	-17.83	110	0.4762	12650.7	0.3013
23	Tbx6(T-box)/ESC-Tbx6-ChIP-Seq(GSE93524)/Homer	1e-07	-17.61	47	0.2035	3593	0.0856
24	Tbet(T-box)/CD8-Tbet-ChIP-Seq(GSE33802)/Homer	1e-06	-15.8	37	0.1602	2615.1	0.0623
25	MITF(bHLH)/MastCells-MITF-ChIP-Seq(GSE48085)/Homer	1e-06	-15.2	44	0.1905	3521.4	0.0839
26	NeuroG2(bHLH)/Fibroblast-NeuroG2-ChIP-Seq(GSE75910)/Homer	1e-06	-15.07	76	0.329	7927	0.1888
27	DPL-1(E2F)/cElegans-Adult-ChIP-Seq(modEncode)/Homer	1e-06	-14.86	51	0.2208	4461.7	0.1062
28	ATHB21(HB)/colamp-ATHB21-DAP-Seq(GSE60143)/Homer	1e-06	-14.59	16	0.0693	620	0.0148
29	SPCH(bHLH)/Seedling-SPCH-ChIP-Seq(GSE57497)/Homer	1e-05	-12.75	52	0.2251	4929.1	0.1174
30	NGA4(ABI3VP1)/col-NGA4-DAP-Seq(GSE60143)/Homer	1e-05	-12.68	109	0.4719	13708.6	0.3264
31	Ascl1(bHLH)/NeuralTubes-Ascl1-ChIP-Seq(GSE55840)/Homer	1e-05	-11.81	90	0.3896	10817.7	0.2576
32	ABF1(bZIP)/Arabidopsis-ABF1-ChIP-Seq(GSE80564)/Homer	0.0001	-11.39	48	0.2078	4615.5	0.1099
33	Ptf1a(bHLH)/Panc1-Ptf1a-ChIP-Seq(GSE47459)/Homer	0.0001	-10.86	122	0.5281	16463.3	0.392
34	ZBTB33(Zf)/GM12878-ZBTB33-ChIP-Seq(GSE32465)/Homer	0.0001	-10.46	8	0.0346	213.6	0.0051
35	NAP(NAC)/col-NAP-DAP-Seq(GSE60143)/Homer	0.0001	-9.607	28	0.1212	2281.3	0.0543
36	ZNF322(Zf)/HEK293-ZNF322.GFP-ChIP-Seq(GSE58341)/Homer	0.0001	-9.489	26	0.1126	2053.2	0.0489
37	Npas4(bHLH)/Neuron-Npas4-ChIP-Seq(GSE127793)/Homer	0.0001	-9.468	55	0.2381	5992.2	0.1427
38	PHV(HB)/col-PHV-DAP-Seq(GSE60143)/Homer	0.0001	-9.464	12	0.0519	560.5	0.0133
39	ANAC047(NAC)/colamp-ANAC047-DAP-Seq(GSE60143)/Homer	0.001	-9.042	23	0.0996	1751.1	0.0417
40	LBD18(LOBAS2)/colamp-LBD18-DAP-Seq(GSE60143)/Homer	0.001	-8.84	66	0.2857	7805.9	0.1859
41	Unknown-ESC-element(?)/mES-Nanog-ChIP-Seq(GSE11724)/Homer	0.001	-8.53	41	0.1775	4178.1	0.0995
42	AT5G45580(G2like)/colamp-AT5G45580-DAP-Seq(GSE60143)/Homer	0.001	-7.934	43	0.1861	4586.4	0.1092
43	DLX1(Homeobox)/BasalGanglia-Dlx1-ChIP-seq(GSE124936)/Homer	0.01	-6.607	26	0.1126	2486.5	0.0592
44	TEAD2(TEA)/Py2T-Tead2-ChIP-Seq(GSE55709)/Homer	0.01	-6.335	17	0.0736	1376.8	0.0328
45	RKD2(RWPRK)/colamp-RKD2-DAP-Seq(GSE60143)/Homer	0.01	-6.103	21	0.0909	1913.4	0.0456
46	ANAC079(NAC)/colamp-ANAC079-DAP-Seq(GSE60143)/Homer	0.01	-5.801	12	0.0519	854.6	0.0204
47	E-box(bHLH)/Promoter/Homer	0.01	-5.347	8	0.0346	468.4	0.0112
48	HLH-1(bHLH)/cElegans-Embryo-HLH1-ChIP-Seq(modEncode)/Homer	0.01	-5.322	29	0.1255	3163.8	0.0753
49	Nanog(Homeobox)/mES-Nanog-ChIP-Seq(GSE11724)/Homer	0.01	-5.295	110	0.4762	16405.1	0.3907
50	bHLH74(bHLH)/col-bHLH74-DAP-Seq(GSE60143)/Homer	0.01	-5.149	18	0.0779	1680.2	0.04
51	TFE3(bHLH)/MEF-TFE3-ChIP-Seq(GSE75757)/Homer	0.01	-5.14	7	0.0303	385.9	0.0092
52	Meis1(Homeobox)/MastCells-Meis1-ChIP-Seq(GSE48085)/Homer	0.01	-4.971	52	0.2251	6767.6	0.1612
53	MafK(bZIP)/C2C12-MafK-ChIP-Seq(GSE36030)/Homer	0.01	-4.884	14	0.0606	1208.5	0.0288
54	ATHB34(ZFHD)/colamp-ATHB34-DAP-Seq(GSE60143)/Homer	0.01	-4.843	14	0.0606	1214.3	0.0289
55	HY5(bZIP)/colamp-HY5-DAP-Seq(GSE60143)/Homer	0.01	-4.735	28	0.1212	3159.6	0.0752
56	ATHB23(ZFHD)/col-ATHB23-DAP-Seq(GSE60143)/Homer	0.01	-4.716	15	0.0649	1361.7	0.0324
57	GT3a(Trihelix)/col-GT3a-DAP-Seq(GSE60143)/Homer	0.01	-4.665	7	0.0303	422.3	0.0101
58	AREB3(bZIP)/col-AREB3-DAP-Seq(GSE60143)/Homer	0.01	-4.654	15	0.0649	1371.6	0.0327
