# Supplementary material for: Integration of ATAC-Seq and RNA-Seq Analysis to Identify Key Genes in the Longissimus Dorsi Muscle Development of the Tianzhu White Yak
Source: Int J Mol Sci. 2023 Dec 21;25(1):158. doi: 10.3390/ijms25010158 (PMC10779322; doi:10.3390/ijms25010158)
Supplement: Supplementary file 1 [file ijms-25-00158-s001.zip › Table S8 List of RNA sequencing differential genes.xlsx]

## Sheet: CvA DEG Up
Gene	C_1	C_2	C_3	A_1	A_2	A_3	logFC	logCPM	PValue	FDR	GeneInfo	GeneName	GO	KEGG	NR
ENSBGRG00000019169	68.09	61.42	76.07	1.05	0.11	0.6	6.66441	4.89943	1.43646e-194	1.73798e-190	24:9078874-9083304:+	ENSBGRG00000019169	190;GO:0000139,cellular_component Golgi membrane;GO:0000323,cellular_component lytic vacuole;GO:0002253,biological_process activation of immune response;GO:0002376,biological_process immune system process;GO:0002429,biological_process immune response-activating cell surface receptor signaling pathway;GO:0002478,biological_process antigen processing and presentation of exogenous peptide antigen;GO…	MHC2; MHC class II antigen; K06752	AJA40882.1 MHC class II antigen [Muntiacus reevesi]
ENSBGRG00000019265	63.17	63.77	81.46	1.61	1.38	1.21	5.56907	4.80126	1.28027e-158	5.16331e-155	24:9094015-9105864:-	ENSBGRG00000019265	209;GO:0001775,biological_process cell activation;GO:0002250,biological_process adaptive immune response;GO:0002252,biological_process immune effector process;GO:0002339,biological_process B cell selection;GO:0002343,biological_process peripheral B cell selection;GO:0002344,biological_process B cell affinity maturation;GO:0002376,biological_process immune system process;GO:0002377,biological_proc…	MHC2; MHC class II antigen; K06752	XP_005957623.1 PREDICTED: SLA class II histocompatibility antigen, DQ haplotype C beta chain-like [Pantholops hodgsonii]
ENSBGRG00000018782	7.68	7.56	7.66	0.07	0	0.05	7.25276	2.75498	2.81843e-94	4.26252e-91	X:53978428-53993657:+	ENSBGRG00000018782	24;GO:0005575,cellular_component cellular_component;GO:0005622,cellular_component intracellular;GO:0005623,cellular_component cell;GO:0005634,cellular_component nucleus;GO:0007154,biological_process cell communication;GO:0007165,biological_process signal transduction;GO:0008150,biological_process biological_process;GO:0009987,biological_process cellular process;GO:0019932,biological_process secon…	NA	XP_005887409.2 PREDICTED: T-complex protein 11 homolog isoform X1 [Bos mutus]
ENSBGRG00000016617	164.1	172.45	153.68	25.24	24.22	22.01	2.70477	5.16025	6.1567e-87	6.77181e-84	15:20491384-20499654:-	ENSBGRG00000016617	105;GO:0000151,cellular_component ubiquitin ligase complex;GO:0000226,biological_process microtubule cytoskeleton organization;GO:0000278,biological_process mitotic cell cycle;GO:0003674,molecular_function molecular_function;GO:0005488,molecular_function binding;GO:0005515,molecular_function protein binding;GO:0005575,cellular_component cellular_component;GO:0005622,cellular_component intracellul…	NA	XP_014338716.1 PREDICTED: LOW QUALITY PROTEIN: DCN1-like protein 2 [Bos mutus]
ENSBGRG00000002113	28.36	32.8	28.17	2.4	3.75	2.55	3.32013	3.51154	2.30953e-63	1.39715e-60	6:62042656-62046814:-	SHISA3	NA	NA	NP_001192340.1 protein shisa-3 homolog precursor [Bos taurus]
ENSBGRG00000011945	59.04	53.21	64.34	11.06	12.7	9.65	2.34541	5.45171	1.55962e-62	8.57719e-60	8:16224936-16239799:-	RAB3D	140;GO:0000323,cellular_component lytic vacuole;GO:0001775,biological_process cell activation;GO:0001894,biological_process tissue homeostasis;GO:0002252,biological_process immune effector process;GO:0002263,biological_process cell activation involved in immune response;GO:0002274,biological_process myeloid leukocyte activation;GO:0002275,biological_process myeloid cell activation involved in imm…	RAB3D; Ras-related protein Rab-3D; K07884	XP_005890841.2 PREDICTED: ras-related protein Rab-3D isoform X1 [Bos mutus]
ENSBGRG00000002862	18.86	14.9	21.01	2	2.94	1.92	2.96005	4.64154	9.57536e-56	4.45586e-53	3:39290814-39320343:+	KCNC4	146;GO:0001505,biological_process regulation of neurotransmitter levels;GO:0003674,molecular_function molecular_function;GO:0005215,molecular_function transporter activity;GO:0005216,molecular_function ion channel activity;GO:0005244,molecular_function voltage-gated ion channel activity;GO:0005249,molecular_function voltage-gated potassium channel activity;GO:0005261,molecular_function cation cha…	NA	XP_017901383.1 PREDICTED: potassium voltage-gated channel subfamily C member 4 isoform X3 [Capra hircus]
ENSBGRG00000018070	107.15	157.31	102.89	12.29	16.53	9.88	3.1822	6.43993	1.04407e-55	4.6786e-53	25:20219487-20230647:+	ANKRD2	155;GO:0000122,biological_process negative regulation of transcription by RNA polymerase II;GO:0000785,cellular_component chromatin;GO:0000791,cellular_component euchromatin;GO:0001085,molecular_function RNA polymerase II transcription factor binding;GO:0001817,biological_process regulation of cytokine production;GO:0003008,biological_process system process;GO:0003012,biological_process muscle sy…	NA	XP_005901231.1 PREDICTED: LOW QUALITY PROTEIN: ankyrin repeat domain-containing protein 2 [Bos mutus]
ENSBGRG00000024349	29.33	27.42	29.22	4.97	4.85	5.24	2.42883	3.9898	6.12185e-55	2.6453e-52	21:25687207-25702233:+	AQP4	136;GO:0001678,biological_process cellular glucose homeostasis;GO:0001817,biological_process regulation of cytokine production;GO:0001818,biological_process negative regulation of cytokine production;GO:0002376,biological_process immune system process;GO:0003008,biological_process system process;GO:0003014,biological_process renal system process;GO:0003091,biological_process renal water homeostas…	AQP4; aquaporin-4; K09866	XP_019842432.1 PREDICTED: aquaporin-4 isoform X2 [Bos indicus]
ENSBGRG00000017121	11.22	11.2	11.95	1.56	2.19	1.68	2.61706	3.57245	2.93578e-50	1.01486e-47	1:120972423-121476743:-	KCNAB1	238;GO:0000166,molecular_function nucleotide binding;GO:0003008,biological_process system process;GO:0003674,molecular_function molecular_function;GO:0003824,molecular_function catalytic activity;GO:0004033,molecular_function aldo-keto reductase (NADP) activity;GO:0005215,molecular_function transporter activity;GO:0005216,molecular_function ion channel activity;GO:0005244,molecular_function volta…	NA	XP_008511809.1 PREDICTED: voltage-gated potassium channel subunit beta-1 isoform X2 [Equus przewalskii]
ENSBGRG00000021445	124.9	118.48	117.22	38.5	39.98	38.52	1.54854	6.96382	1.94118e-45	5.592e-43	19:41073182-41079694:-	SLC2A4	209;GO:0001666,biological_process response to hypoxia;GO:0002791,biological_process regulation of peptide secretion;GO:0002793,biological_process positive regulation of peptide secretion;GO:0003674,molecular_function molecular_function;GO:0005215,molecular_function transporter activity;GO:0005351,molecular_function carbohydrate:proton symporter activity;GO:0005355,molecular_function glucose trans…	SLC2A1, GLUT1; MFS transporter, SP family, solute carrier family 2 (facilitated glucose transporter), member 1; K07299; SLC2A2, GLUT2; MFS transporter, SP family, solute carrier family 2 (facilitated glucose transporter), member 2; K07593; SLC2A4, GLUT4; MFS transporter, SP family, solute carrier family 2 (facilitated glucose transporter), member 4; K07191	XP_005890013.1 PREDICTED: solute carrier family 2, facilitated glucose transporter member 4 [Bos mutus]
ENSBGRG00000001445	18.14	20.26	20.41	2.12	2.61	1.66	3.18073	2.77427	7.13247e-45	2.00688e-42	7:111967710-111968502:+	ENSBGRG00000001445	20;GO:0003674,molecular_function molecular_function;GO:0005488,molecular_function binding;GO:0005543,molecular_function phospholipid binding;GO:0005547,molecular_function phosphatidylinositol-3,4,5-trisphosphate binding;GO:0005575,cellular_component cellular_component;GO:0008150,biological_process biological_process;GO:0008289,molecular_function lipid binding;GO:0016020,cellular_component membran…	NA	XP_005981717.1 PREDICTED: pleckstrin homology domain-containing family B member 2 isoform X5 [Pantholops hodgsonii]
ENSBGRG00000012223	17.81	14.93	15.61	4.67	3.81	3.65	1.92649	4.80165	1.40079e-40	3.60599e-38	13:52006307-52080270:+	KCNC1	493;GO:0000228,cellular_component nuclear chromosome;GO:0000381,biological_process regulation of alternative mRNA splicing, via spliceosome;GO:0000768,biological_process syncytium formation by plasma membrane fusion;GO:0000785,cellular_component chromatin;GO:0000790,cellular_component nuclear chromatin;GO:0000976,molecular_function transcription regulatory region sequence-specific DNA binding;GO:…	MYF5; myogenic factor 5; K18484	XP_004016168.1 PREDICTED: potassium voltage-gated channel subfamily C member 1 [Ovis aries]
ENSBGRG00000025807	131.21	138.24	124.11	47.84	47.74	44.9	1.41026	7.60051	3.59222e-38	8.69246e-36	26:26327242-26419211:-	ANKS4B	49;GO:0005575,cellular_component cellular_component;GO:0005622,cellular_component intracellular;GO:0005623,cellular_component cell;GO:0005737,cellular_component cytoplasm;GO:0005783,cellular_component endoplasmic reticulum;GO:0005789,cellular_component endoplasmic reticulum membrane;GO:0005886,cellular_component plasma membrane;GO:0005902,cellular_component microvillus;GO:0005903,cellular_compone…	NA	XP_010835477.1 PREDICTED: ankyrin repeat and SAM domain-containing protein 4B [Bison bison bison]
ENSBGRG00000021642	2.21	1.52	2.62	0.05	0.03	0.02	6.02254	1.62019	1.96298e-36	4.24109e-34	29:13576005-13596874:+	ENSBGRG00000021642	50;GO:0003674,molecular_function molecular_function;GO:0003824,molecular_function catalytic activity;GO:0005102,molecular_function signaling receptor binding;GO:0005178,molecular_function integrin binding;GO:0005215,molecular_function transporter activity;GO:0005488,molecular_function binding;GO:0005515,molecular_function protein binding;GO:0006508,biological_process proteolysis;GO:0006807,biolog…	NA	DAA13864.1 TPA: ADAM metallopeptidase with thrombospondin type 1 motif, 8 [Bos taurus]
ENSBGRG00000013053	7.38	3.38	6.45	0	0	0	9.57208	1.6111	4.30419e-36	9.13621e-34	17:20077933-20080929:-	ENSBGRG00000013053	166;GO:0001726,cellular_component ruffle;GO:0001885,biological_process endothelial cell development;GO:0001932,biological_process regulation of protein phosphorylation;GO:0001933,biological_process negative regulation of protein phosphorylation;GO:0002064,biological_process epithelial cell development;GO:0003158,biological_process endothelium development;GO:0005575,cellular_component cellular_com…	NA	XP_014332149.1 PREDICTED: LOW QUALITY PROTEIN: myeloid-associated differentiation marker-like [Bos mutus]
ENSBGRG00000009289	14.58	12.6	12.08	2.42	2	2.16	2.49189	2.95447	2.28579e-35	4.60929e-33	5:29559780-29578055:-	ENSBGRG00000009289	134;GO:0000003,biological_process reproduction;GO:0001906,biological_process cell killing;GO:0002376,biological_process immune system process;GO:0002526,biological_process acute inflammatory response;GO:0003674,molecular_function molecular_function;GO:0005102,molecular_function signaling receptor binding;GO:0005215,molecular_function transporter activity;GO:0005216,molecular_function ion channel …	NA	XP_005887528.1 PREDICTED: apolipoprotein L2 [Bos mutus]
ENSBGRG00000003568	166.83	176.18	164.26	65.46	56.37	61.47	1.38916	6.85462	2.85715e-35	5.57559e-33	7:39044901-39074276:-	PTGR1	32;GO:0003674,molecular_function molecular_function;GO:0003824,molecular_function catalytic activity;GO:0005575,cellular_component cellular_component;GO:0005622,cellular_component intracellular;GO:0005623,cellular_component cell;GO:0005737,cellular_component cytoplasm;GO:0005829,cellular_component cytosol;GO:0006082,biological_process organic acid metabolic process;GO:0006690,biological_process i…	NA	XP_005906639.1 PREDICTED: prostaglandin reductase 1 [Bos mutus]
ENSBGRG00000001760	30.07	26.5	33.47	7.21	6.99	6.94	2.02404	3.8267	6.7072e-35	1.2881e-32	5:84618334-84664412:-	SOCS2	202;GO:0001558,biological_process regulation of cell growth;GO:0001932,biological_process regulation of protein phosphorylation;GO:0001933,biological_process negative regulation of protein phosphorylation;GO:0003674,molecular_function molecular_function;GO:0004857,molecular_function enzyme inhibitor activity;GO:0004860,molecular_function protein kinase inhibitor activity;GO:0005070,molecular_func…	CISH; cytokine inducible SH2-containing protein; K04701; SOCS2, CIS2; suppressor of cytokine signaling 2; K04695; SOCS3, CIS3; suppressor of cytokine signaling 3; K04696	XP_005889127.1 PREDICTED: suppressor of cytokine signaling 2 [Bos mutus]
ENSBGRG00000014049	78.17	60.76	72.02	15.36	23.12	16.84	1.86783	5.77286	9.3146e-32	1.58729e-29	18:69992599-70012242:-	ENSBGRG00000014049	206;GO:0001655,biological_process urogenital system development;GO:0001822,biological_process kidney development;GO:0002009,biological_process morphogenesis of an epithelium;GO:0002376,biological_process immune system process;GO:0002520,biological_process immune system development;GO:0002521,biological_process leukocyte differentiation;GO:0002573,biological_process myeloid leukocyte differentiati…	CA2; carbonic anhydrase 2 [EC:4.2.1.1]; K18245; CA; carbonic anhydrase [EC:4.2.1.1]; K01672	XP_010844522.1 PREDICTED: carbonic anhydrase 2 [Bison bison bison]
ENSBGRG00000001542	2.84	2.44	3.54	0.05	0	0.03	6.39261	1.10178	1.66587e-31	2.7237e-29	3:38505902-38507258:+	GPR61	49;GO:0003674,molecular_function molecular_function;GO:0005488,molecular_function binding;GO:0005515,molecular_function protein binding;GO:0005575,cellular_component cellular_component;GO:0005622,cellular_component intracellular;GO:0005623,cellular_component cell;GO:0005737,cellular_component cytoplasm;GO:0005768,cellular_component endosome;GO:0005886,cellular_component plasma membrane;GO:0007154…	NA	XP_014332343.1 PREDICTED: probable G-protein coupled receptor 61 [Bos mutus]
ENSBGRG00000026534	96.94	105.58	101.57	42.04	33.28	35.77	1.37196	5.85491	4.90496e-30	7.80857e-28	6:35509983-35511710:-	PNP	358;GO:0001775,biological_process cell activation;GO:0001816,biological_process cytokine production;GO:0001882,molecular_function nucleoside binding;GO:0001910,biological_process regulation of leukocyte mediated cytotoxicity;GO:0001912,biological_process positive regulation of leukocyte mediated cytotoxicity;GO:0001914,biological_process regulation of T cell mediated cytotoxicity;GO:0001916,biolo…	punA, PNP; purine-nucleoside phosphorylase [EC:2.4.2.1]; K03783	ELR55443.1 Purine nucleoside phosphorylase, partial [Bos mutus]
ENSBGRG00000002780	88.39	57.59	91.94	21.02	15.02	19.62	2.01893	6.65966	5.27894e-30	8.2948e-28	2:715038-784307:-	PADI2	219;GO:0000323,cellular_component lytic vacuole;GO:0000785,cellular_component chromatin;GO:0001672,biological_process regulation of chromatin assembly or disassembly;GO:0001775,biological_process cell activation;GO:0001959,biological_process regulation of cytokine-mediated signaling pathway;GO:0001960,biological_process negative regulation of cytokine-mediated signaling pathway;GO:0002252,biologi…	NA	XP_005203326.1 protein-arginine deiminase type-2 isoform X4 [Bos taurus]
ENSBGRG00000024474	93.83	74.71	85.97	29.44	32.65	28.96	1.41206	6.70342	9.76683e-30	1.47711e-27	22:62007111-62220863:+	GADL1	74;GO:0001505,biological_process regulation of neurotransmitter levels;GO:0003674,molecular_function molecular_function;GO:0003824,molecular_function catalytic activity;GO:0004068,molecular_function aspartate 1-decarboxylase activity;GO:0005575,cellular_component cellular_component;GO:0005622,cellular_component intracellular;GO:0005623,cellular_component cell;GO:0005737,cellular_component cytopla…	CSAD; sulfinoalanine decarboxylase [EC:4.1.1.29]; K01594; E4.1.1.15, gadB, gadA, GAD; glutamate decarboxylase [EC:4.1.1.15]; K01580; GADL1, CSADC, ADC; sulfinoalanine decarboxylase / aspartate 1-decarboxylase [EC:4.1.1.29 4.1.1.11]; K18966	XP_010833862.1 PREDICTED: acidic amino acid decarboxylase GADL1 isoform X2 [Bison bison bison]
ENSBGRG00000013818	18.29	15.89	10.84	1.37	1.11	1.19	3.51128	2.22755	5.25439e-29	7.5682e-27	7:59458927-59466319:+	ENSBGRG00000013818	NA	NA	XP_005900815.1 PREDICTED: protein FAM205CP isoform X1 [Bos mutus]
ENSBGRG00000003414	43.32	41.03	52.72	12.45	8.71	10.43	2.03365	3.30589	1.74289e-27	2.26744e-25	5:14264170-14275557:+	SPX	147;GO:0001664,molecular_function G protein-coupled receptor binding;GO:0002027,biological_process regulation of heart rate;GO:0003008,biological_process system process;GO:0003013,biological_process circulatory system process;GO:0003073,biological_process regulation of systemic arterial blood pressure;GO:0003084,biological_process positive regulation of systemic arterial blood pressure;GO:0003674…	NA	NP_001068875.1 spexin precursor [Bos taurus]
ENSBGRG00000001699	66.94	73.15	61.86	29.77	25.59	25.93	1.23535	7.14966	5.1929e-26	6.09989e-24	3:21556346-21567608:-	SEMA6C	107;GO:0000902,biological_process cell morphogenesis;GO:0000904,biological_process cell morphogenesis involved in differentiation;GO:0001558,biological_process regulation of cell growth;GO:0003674,molecular_function molecular_function;GO:0005102,molecular_function signaling receptor binding;GO:0005488,molecular_function binding;GO:0005515,molecular_function protein binding;GO:0005575,cellular_com…	SEMA5; semaphorin 5; K06841; SEMA6; semaphorin 6; K06842	XP_015318484.2 semaphorin-6C isoform X3 [Bos taurus]
ENSBGRG00000012197	10.92	11.05	10.49	2.94	2.95	3.99	1.61457	4.24052	2.00291e-24	2.10723e-22	7:20186355-20215097:-	ZNF484	24;GO:0000981,molecular_function DNA-binding transcription factor activity, RNA polymerase II-specific;GO:0003674,molecular_function molecular_function;GO:0003700,molecular_function DNA-binding transcription factor activity;GO:0006355,biological_process regulation of transcription, DNA-templated;GO:0006357,biological_process regulation of transcription by RNA polymerase II;GO:0008150,biological_p…	KRAB; KRAB domain-containing zinc finger protein; K09228	XP_010834301.1 PREDICTED: LOW QUALITY PROTEIN: zinc finger protein 484 [Bison bison bison]
ENSBGRG00000021787	19.98	18.18	17.12	4.27	5.5	4.93	1.84453	3.20065	2.80706e-24	2.92781e-22	5:110605332-110607085:+	SPSB2	24;GO:0005575,cellular_component cellular_component;GO:0005622,cellular_component intracellular;GO:0005623,cellular_component cell;GO:0005737,cellular_component cytoplasm;GO:0005829,cellular_component cytosol;GO:0006464,biological_process cellular protein modification process;GO:0006807,biological_process nitrogen compound metabolic process;GO:0008150,biological_process biological_process;GO:0008…	NA	XP_005907548.1 PREDICTED: SPRY domain-containing SOCS box protein 2 isoform X2 [Bos mutus]
ENSBGRG00000026121	70.6	68.47	76.61	30.74	31.84	30.63	1.13669	5.98389	2.57172e-23	2.5297e-21	22:44083149-44087106:+	BHLHE40	128;GO:0000122,biological_process negative regulation of transcription by RNA polymerase II;GO:0000976,molecular_function transcription regulatory region sequence-specific DNA binding;GO:0000977,molecular_function RNA polymerase II regulatory region sequence-specific DNA binding;GO:0000978,molecular_function RNA polymerase II proximal promoter sequence-specific DNA binding;GO:0000981,molecular_fu…	BHLHB2, DEC1; class B basic helix-loop-helix protein 2; K03729	NP_001020100.1 class E basic helix-loop-helix protein 40 [Bos taurus]
ENSBGRG00000005614	6.17	6.91	5.93	0.12	0.54	0	5.15414	0.787499	2.62723e-23	2.56345e-21	2:98688280-98831348:+	LYPD6	65;GO:0003674,molecular_function molecular_function;GO:0005575,cellular_component cellular_component;GO:0005623,cellular_component cell;GO:0005886,cellular_component plasma membrane;GO:0008150,biological_process biological_process;GO:0009653,biological_process anatomical structure morphogenesis;GO:0009966,biological_process regulation of signal transduction;GO:0009967,biological_process positive …	NA	XP_004004760.1 PREDICTED: ly6/PLAUR domain-containing protein 6 [Ovis aries]
ENSBGRG00000011690	15.59	17.05	16.1	6.64	4.46	4.44	1.56949	4.62003	2.9914e-23	2.89544e-21	11:79047870-79052863:-	IRF2BPL	81;GO:0000003,biological_process reproduction;GO:0000122,biological_process negative regulation of transcription by RNA polymerase II;GO:0003006,biological_process developmental process involved in reproduction;GO:0003674,molecular_function molecular_function;GO:0005488,molecular_function binding;GO:0005515,molecular_function protein binding;GO:0005575,cellular_component cellular_component;GO:000…	NA	XP_002691170.1 interferon regulatory factor 2-binding protein-like [Bos taurus]
ENSBGRG00000016987	16.19	17.42	16.28	2.76	2.07	3.44	2.42932	1.97384	1.4637e-22	1.35186e-20	19:27398354-27399548:-	ENSBGRG00000016987	NA	NA	XP_010841440.1 PREDICTED: LOW QUALITY PROTEIN: rho GTPase-activating protein 23 [Bison bison bison]
ENSBGRG00000017050	5.81	6.15	5.89	2.06	2.1	2.08	1.43269	3.77475	1.57003e-22	1.43908e-20	19:27404105-27476654:-	ARHGAP23	87;GO:0002009,biological_process morphogenesis of an epithelium;GO:0002165,biological_process instar larval or pupal development;GO:0003674,molecular_function molecular_function;GO:0005096,molecular_function GTPase activator activity;GO:0005488,molecular_function binding;GO:0005515,molecular_function protein binding;GO:0005575,cellular_component cellular_component;GO:0005622,cellular_component in…	NA	XP_005898115.1 PREDICTED: rho GTPase-activating protein 23 [Bos mutus]
ENSBGRG00000002464	6.39	5.8	6.23	2.34	2.28	1.95	1.42843	4.03006	4.70048e-22	4.27602e-20	5:77424857-77436199:-	NCKAP5L	40;GO:0000226,biological_process microtubule cytoskeleton organization;GO:0001578,biological_process microtubule bundle formation;GO:0005575,cellular_component cellular_component;GO:0005622,cellular_component intracellular;GO:0005623,cellular_component cell;GO:0005813,cellular_component centrosome;GO:0005815,cellular_component microtubule organizing center;GO:0005856,cellular_component cytoskelet…	NA	NP_001192468.1 nck-associated protein 5-like [Bos taurus]
ENSBGRG00000019341	18.56	13.61	13.95	4.5	4.22	4.73	1.70152	3.662	1.89436e-21	1.67298e-19	11:53393390-53410897:+	GATM	106;GO:0003008,biological_process system process;GO:0003012,biological_process muscle system process;GO:0003674,molecular_function molecular_function;GO:0003824,molecular_function catalytic activity;GO:0005575,cellular_component cellular_component;GO:0005622,cellular_component intracellular;GO:0005623,cellular_component cell;GO:0005737,cellular_component cytoplasm;GO:0005739,cellular_component mi…	GATM; glycine amidinotransferase [EC:2.1.4.1]; K00613	NP_001039343.1 glycine amidinotransferase, mitochondrial precursor [Bos taurus]
ENSBGRG00000023382	34.04	34.92	30.02	13.93	14.72	12.02	1.21217	5.47059	2.63646e-21	2.27846e-19	X:64669736-64688877:-	CAPN6	86;GO:0000003,biological_process reproduction;GO:0000226,biological_process microtubule cytoskeleton organization;GO:0001578,biological_process microtubule bundle formation;GO:0003006,biological_process developmental process involved in reproduction;GO:0003674,molecular_function molecular_function;GO:0003824,molecular_function catalytic activity;GO:0004175,molecular_function endopeptidase activit…	NA	NP_001179160.1 calpain-6 [Bos taurus]
ENSBGRG00000021960	3.32	2.46	2.34	0.67	0.63	0.68	1.96869	3.04562	3.17894e-21	2.7278e-19	X:56365879-56500708:-	NRK	165;GO:0000003,biological_process reproduction;GO:0000165,biological_process MAPK cascade;GO:0000185,biological_process activation of MAPKKK activity;GO:0000186,biological_process activation of MAPKK activity;GO:0000902,biological_process cell morphogenesis;GO:0001932,biological_process regulation of protein phosphorylation;GO:0001934,biological_process positive regulation of protein phosphorylat…	NA	XP_005899340.1 PREDICTED: nik-related protein kinase [Bos mutus]
ENSBGRG00000017953	7.4	7.26	5.72	1.24	1.41	1.79	2.0798	2.75046	3.29017e-21	2.80336e-19	2:17951701-17957982:-	CHRNG	102;GO:0003008,biological_process system process;GO:0003009,biological_process skeletal muscle contraction;GO:0003012,biological_process muscle system process;GO:0003674,molecular_function molecular_function;GO:0004888,molecular_function transmembrane signaling receptor activity;GO:0005215,molecular_function transporter activity;GO:0005216,molecular_function ion channel activity;GO:0005230,molecu…	CHRNG; nicotinic acetylcholine receptor gamma; K04818	XP_014338946.1 PREDICTED: acetylcholine receptor subunit gamma isoform X2 [Bos mutus]
ENSBGRG00000003960	28.28	33.48	20.77	7.94	9.73	8.45	1.58075	5.52584	1.36154e-20	1.11306e-18	14:23817568-23999759:-	ENAH	283;GO:0000003,biological_process reproduction;GO:0000902,biological_process cell morphogenesis;GO:0000904,biological_process cell morphogenesis involved in differentiation;GO:0001654,biological_process eye development;GO:0001667,biological_process ameboidal-type cell migration;GO:0001700,biological_process embryonic development via the syncytial blastoderm;GO:0001725,cellular_component stress fi…	ENAH, MENA; enabled; K05746	XP_025141839.1 protein enabled homolog isoform X6 [Bubalus bubalis]
ENSBGRG00000013723	78.42	63.38	87.66	25.51	22.59	16.04	1.8013	3.59266	1.61806e-20	1.28795e-18	14:40725103-40744909:+	CTNNBIP1	189;GO:0000122,biological_process negative regulation of transcription by RNA polymerase II;GO:0001655,biological_process urogenital system development;GO:0001657,biological_process ureteric bud development;GO:0001658,biological_process branching involved in ureteric bud morphogenesis;GO:0001763,biological_process morphogenesis of a branching structure;GO:0001822,biological_process kidney develop…	ICAT, CTNNBIP1; beta-catenin-interacting protein 1 (inhibitor of beta-catenin and Tcf-4); K04493	NP_001032219.1 beta-catenin-interacting protein 1 [Bos taurus]
ENSBGRG00000013199	4.79	5.13	5.18	1.32	0.86	1.32	1.97775	2.42787	2.47107e-20	1.9165e-18	1:116875747-116919533:+	ENSBGRG00000013199	NA	NA	XP_010838202.1 PREDICTED: uncharacterized protein LOC104988541 [Bison bison bison]
ENSBGRG00000019137	3.05	2.15	2.46	0.72	0.65	0.72	1.80642	3.11808	4.20544e-20	3.14084e-18	24:29399994-29432849:+	COL11A2	81;GO:0001501,biological_process skeletal system development;GO:0001894,biological_process tissue homeostasis;GO:0002062,biological_process chondrocyte differentiation;GO:0003008,biological_process system process;GO:0003674,molecular_function molecular_function;GO:0005198,molecular_function structural molecule activity;GO:0005201,molecular_function extracellular matrix structural constituent;GO:0…	COL1A; collagen type I alpha; K06236; COL2A; collagen type II alpha; K19719; COL5AS; collagen type V/XI/XXIV/XXVII, alpha; K19721	XP_005891449.1 PREDICTED: collagen alpha-2(XI) chain isoform X2 [Bos mutus]
ENSBGRG00000007830	21.4	23.25	20.08	8.92	9.53	9.66	1.12035	5.39772	6.03575e-20	4.48016e-18	15:52477603-52505992:-	HSPH1	243;GO:0000166,molecular_function nucleotide binding;GO:0000774,molecular_function adenyl-nucleotide exchange factor activity;GO:0001932,biological_process regulation of protein phosphorylation;GO:0001933,biological_process negative regulation of protein phosphorylation;GO:0001934,biological_process positive regulation of protein phosphorylation;GO:0002682,biological_process regulation of immune …	HSP110; heat shock protein 110kDa; K09485; HSPA4; heat shock 70kDa protein 4; K09489	XP_010834211.1 PREDICTED: heat shock protein 105 kDa isoform X2 [Bison bison bison]
ENSBGRG00000015117	12.2	10.51	11.81	4.32	4.82	4.54	1.27053	4.40815	1.39944e-19	1.02617e-17	8:75242383-75351571:-	ADAM19	75;GO:0000003,biological_process reproduction;GO:0001890,biological_process placenta development;GO:0003006,biological_process developmental process involved in reproduction;GO:0003674,molecular_function molecular_function;GO:0003824,molecular_function catalytic activity;GO:0004175,molecular_function endopeptidase activity;GO:0004222,molecular_function metalloendopeptidase activity;GO:0005488,mol…	NA	XP_010853587.1 PREDICTED: disintegrin and metalloproteinase domain-containing protein 19 isoform X1 [Bison bison bison]
ENSBGRG00000024230	24.05	17.57	22.12	6.05	7.57	7.46	1.53306	4.10007	2.38747e-19	1.7194e-17	25:23015570-23030190:+	SCD	301;GO:0000003,biological_process reproduction;GO:0000278,biological_process mitotic cell cycle;GO:0000281,biological_process mitotic cytokinesis;GO:0000910,biological_process cytokinesis;GO:0001101,biological_process response to acid chemical;GO:0001676,biological_process long-chain fatty acid metabolic process;GO:0002376,biological_process immune system process;GO:0003674,molecular_function mol…	SCD, desC; stearoyl-CoA desaturase (Delta-9 desaturase) [EC:1.14.19.1]; K00507	XP_005892117.1 PREDICTED: acyl-CoA desaturase [Bos mutus]
ENSBGRG00000006169	15.32	27.78	19.03	6.43	5.99	5.66	1.69524	5.1671	2.51124e-19	1.79784e-17	9:28083275-28163125:-	HK2	301;GO:0000166,molecular_function nucleotide binding;GO:0001678,biological_process cellular glucose homeostasis;GO:0002931,biological_process response to ischemia;GO:0003674,molecular_function molecular_function;GO:0003824,molecular_function catalytic activity;GO:0004340,molecular_function glucokinase activity;GO:0004396,molecular_function hexokinase activity;GO:0005488,molecular_function binding…	GCK; glucokinase [EC:2.7.1.2]; K12407; HK; hexokinase [EC:2.7.1.1]; K00844	XP_005906809.1 PREDICTED: hexokinase-2 [Bos mutus]
ENSBGRG00000022202	11.93	11.26	10.96	4.81	2.76	3.31	1.56585	4.17073	6.86412e-19	4.74566e-17	26:14173792-14290481:+	AUTS2	222;GO:0000902,biological_process cell morphogenesis;GO:0000904,biological_process cell morphogenesis involved in differentiation;GO:0001764,biological_process neuron migration;GO:0002009,biological_process morphogenesis of an epithelium;GO:0002165,biological_process instar larval or pupal development;GO:0003674,molecular_function molecular_function;GO:0003682,molecular_function chromatin binding…	NA	XP_025130529.1 autism susceptibility gene 2 protein isoform X4 [Bubalus bubalis]
ENSBGRG00000013378	27.93	32.64	32.79	13.31	14.39	13.73	1.09318	5.36706	7.80547e-19	5.36582e-17	11:20958036-20989371:+	FEM1C	111;GO:0000003,biological_process reproduction;GO:0000151,cellular_component ubiquitin ligase complex;GO:0003006,biological_process developmental process involved in reproduction;GO:0003674,molecular_function molecular_function;GO:0003824,molecular_function catalytic activity;GO:0004842,molecular_function ubiquitin-protein transferase activity;GO:0005488,molecular_function binding;GO:0005515,mole…	NA	XP_538557.1 protein fem-1 homolog C [Canis lupus familiaris]
ENSBGRG00000012325	10.56	9.7	13.16	3.23	2.81	4	1.63901	3.43814	1.62064e-18	1.08934e-16	8:16248040-16256799:+	PLPPR2	43;GO:0003674,molecular_function molecular_function;GO:0003824,molecular_function catalytic activity;GO:0005575,cellular_component cellular_component;GO:0005623,cellular_component cell;GO:0005886,cellular_component plasma membrane;GO:0005887,cellular_component integral component of plasma membrane;GO:0006629,biological_process lipid metabolic process;GO:0006644,biological_process phospholipid met…	NA	XP_005208810.1 phospholipid phosphatase-related protein type 2 isoform X1 [Bos taurus]
ENSBGRG00000005861	3.38	2.82	4.51	0.9	0.73	0.68	2.16611	2.49242	3.68318e-18	2.43513e-16	8:15991860-16033518:+	LDLR	345;GO:0000323,cellular_component lytic vacuole;GO:0001101,biological_process response to acid chemical;GO:0001540,molecular_function amyloid-beta binding;GO:0001666,biological_process response to hypoxia;GO:0002020,molecular_function protease binding;GO:0002682,biological_process regulation of immune system process;GO:0002683,biological_process negative regulation of immune system process;GO:000…	LDLR; low-density lipoprotein receptor; K12473	XP_019819741.1 PREDICTED: low-density lipoprotein receptor isoform X1 [Bos indicus]
ENSBGRG00000022035	21.65	26.95	22.54	10.34	9.83	7.52	1.28814	4.85177	9.81073e-18	6.24737e-16	17:70961831-70974012:+	DLK1	91;GO:0001501,biological_process skeletal system development;GO:0001503,biological_process ossification;GO:0001649,biological_process osteoblast differentiation;GO:0001817,biological_process regulation of cytokine production;GO:0001819,biological_process positive regulation of cytokine production;GO:0001936,biological_process regulation of endothelial cell proliferation;GO:0001937,biological_proc…	NA	XP_005222166.1 protein delta homolog 1 isoform X1 [Bos taurus]
ENSBGRG00000013386	7	8.29	8.11	3.19	2.44	3.16	1.31223	4.13329	2.0846e-17	1.30681e-15	24:1867613-2107085:-	RIPOR2	302;GO:0000902,biological_process cell morphogenesis;GO:0000904,biological_process cell morphogenesis involved in differentiation;GO:0002064,biological_process epithelial cell development;GO:0002065,biological_process columnar/cuboidal epithelial cell differentiation;GO:0002066,biological_process columnar/cuboidal epithelial cell development;GO:0002093,biological_process auditory receptor cell mo…	NA	XP_024839456.1 rho family-interacting cell polarization regulator 2 isoform X4 [Bos taurus]
ENSBGRG00000025371	3.56	3.15	3.11	0.54	1.16	0.81	1.92776	2.99953	3.51667e-17	2.18196e-15	22:7284147-7425504:+	ATP2B2	320;GO:0000166,molecular_function nucleotide binding;GO:0000902,biological_process cell morphogenesis;GO:0000904,biological_process cell morphogenesis involved in differentiation;GO:0001505,biological_process regulation of neurotransmitter levels;GO:0001654,biological_process eye development;GO:0002064,biological_process epithelial cell development;GO:0002065,biological_process columnar/cuboidal …	ATP2B; P-type Ca2+ transporter type 2B [EC:7.2.2.10]; K05850	XP_024838753.1 plasma membrane calcium-transporting ATPase 2 isoform X9 [Bos taurus]
ENSBGRG00000008491	463.65	539.38	457.52	220.47	230.01	158.65	1.18905	7.75479	3.8585e-17	2.38183e-15	4:10156696-10192113:+	ENSBGRG00000008491	52;GO:0002181,biological_process cytoplasmic translation;GO:0003674,molecular_function molecular_function;GO:0003735,molecular_function structural constituent of ribosome;GO:0005198,molecular_function structural molecule activity;GO:0005575,cellular_component cellular_component;GO:0005622,cellular_component intracellular;GO:0005623,cellular_component cell;GO:0005737,cellular_component cytoplasm;G…	RP-L17e, RPL17; large subunit ribosomal protein L17e; K02880	AAH03896.2 Rpl17 protein, partial [Mus musculus]
ENSBGRG00000020599	10.76	5.58	9.92	2.14	2.87	2.31	1.78221	5.01527	9.2785e-17	5.66973e-15	19:38136813-38156124:+	MYH3	155;GO:0000146,molecular_function microfilament motor activity;GO:0003008,biological_process system process;GO:0003009,biological_process skeletal muscle contraction;GO:0003012,biological_process muscle system process;GO:0003674,molecular_function molecular_function;GO:0003774,molecular_function motor activity;GO:0003779,molecular_function actin binding;GO:0003824,molecular_function catalytic act…	MYH6_7; myosin heavy chain 6/7; K17751; MYH9s; myosin heavy chain 9/10/11/14; K10352	XP_021093713.1 myosin-3 [Heterocephalus glaber]
ENSBGRG00000007560	89.61	90.54	86.95	22.04	32.05	38.8	1.43762	5.45272	1.75104e-16	1.04881e-14	24:23576242-23603581:+	ENSBGRG00000007560	106;GO:0002376,biological_process immune system process;GO:0002520,biological_process immune system development;GO:0002521,biological_process leukocyte differentiation;GO:0002573,biological_process myeloid leukocyte differentiation;GO:0003674,molecular_function molecular_function;GO:0003824,molecular_function catalytic activity;GO:0004462,molecular_function lactoylglutathione lyase activity;GO:00…	GLO1, gloA; lactoylglutathione lyase [EC:4.4.1.5]; K01759	NP_001076965.1 lactoylglutathione lyase [Bos taurus]
ENSBGRG00000022167	754.99	599.34	753.7	317.41	357.79	310.21	1.02147	9.81962	5.56248e-16	3.17455e-14	20:524715-556204:-	GPI	382;GO:0001701,biological_process in utero embryonic development;GO:0001704,biological_process formation of primary germ layer;GO:0001707,biological_process mesoderm formation;GO:0001775,biological_process cell activation;GO:0002252,biological_process immune effector process;GO:0002262,biological_process myeloid cell homeostasis;GO:0002263,biological_process cell activation involved in immune res…	GPI, pgi; glucose-6-phosphate isomerase [EC:5.3.1.9]; K01810	XP_010847255.1 PREDICTED: glucose-6-phosphate isomerase isoform X1 [Bison bison bison]
ENSBGRG00000021268	28.92	23.27	26.65	11.25	12.42	11.55	1.09744	4.95872	5.94804e-16	3.37866e-14	29:31885850-31974441:-	PRCP	158;GO:0000323,cellular_component lytic vacuole;GO:0001525,biological_process angiogenesis;GO:0001568,biological_process blood vessel development;GO:0001775,biological_process cell activation;GO:0001944,biological_process vasculature development;GO:0002155,biological_process regulation of thyroid hormone mediated signaling pathway;GO:0002252,biological_process immune effector process;GO:0002254,b…	PRCP; lysosomal Pro-X carboxypeptidase [EC:3.4.16.2]; K01285	XP_005894702.1 PREDICTED: lysosomal Pro-X carboxypeptidase isoform X2 [Bos mutus]
ENSBGRG00000006091	12.48	13.62	14.16	5.26	6.02	5.11	1.23061	3.73179	7.02098e-16	3.96948e-14	3:26750308-26882080:+	SNX7	37;GO:0003674,molecular_function molecular_function;GO:0005488,molecular_function binding;GO:0005543,molecular_function phospholipid binding;GO:0005575,cellular_component cellular_component;GO:0005622,cellular_component intracellular;GO:0005623,cellular_component cell;GO:0005737,cellular_component cytoplasm;GO:0005768,cellular_component endosome;GO:0006810,biological_process transport;GO:0006897,…	NA	XP_010829308.1 PREDICTED: LOW QUALITY PROTEIN: sorting nexin-7 [Bison bison bison]
ENSBGRG00000001086	2.72	4.38	2.46	0.1	0.46	0.27	3.45415	1.00385	7.12357e-16	4.00875e-14	5:18065065-18201107:-	ENSBGRG00000001086	78;GO:0000082,biological_process G1/S transition of mitotic cell cycle;GO:0000278,biological_process mitotic cell cycle;GO:0002119,biological_process nematode larval development;GO:0002164,biological_process larval development;GO:0003674,molecular_function molecular_function;GO:0003824,molecular_function catalytic activity;GO:0004084,molecular_function branched-chain-amino-acid transaminase activ…	E2.6.1.42, ilvE; branched-chain amino acid aminotransferase [EC:2.6.1.42]; K00826	XP_014335718.1 PREDICTED: branched-chain-amino-acid aminotransferase, cytosolic isoform X1 [Bos mutus]
ENSBGRG00000024887	78.79	89.62	88	46.2	40.34	33.08	1.0264	8.37073	8.46561e-16	4.74192e-14	3:3180922-3189839:-	NES	125;GO:0000086,biological_process G2/M transition of mitotic cell cycle;GO:0000278,biological_process mitotic cell cycle;GO:0000902,biological_process cell morphogenesis;GO:0001654,biological_process eye development;GO:0001664,molecular_function G protein-coupled receptor binding;GO:0003674,molecular_function molecular_function;GO:0005102,molecular_function signaling receptor binding;GO:0005126,m…	NA	NP_001193520.1 nestin [Bos taurus]
ENSBGRG00000001966	2.14	3.16	2.17	0.16	0.33	0.07	3.7964	0.588168	1.05969e-15	5.90839e-14	1:142532103-142559397:+	NME9	NA	NA	XP_010856528.1 PREDICTED: thioredoxin domain-containing protein 6 isoform X1 [Bison bison bison]
ENSBGRG00000010901	50.58	36.15	42.49	19.52	19.42	15.38	1.18786	5.58598	1.24313e-15	6.89937e-14	19:31847994-31896475:-	DHRS7B	44;GO:0000140,molecular_function acylglycerone-phosphate reductase activity;GO:0002376,biological_process immune system process;GO:0002520,biological_process immune system development;GO:0002521,biological_process leukocyte differentiation;GO:0002573,biological_process myeloid leukocyte differentiation;GO:0003674,molecular_function molecular_function;GO:0003824,molecular_function catalytic activi…	NA	XP_010841168.1 PREDICTED: dehydrogenase/reductase SDR family member 7B isoform X2 [Bison bison bison]
ENSBGRG00000006201	1.36	1.47	1.32	0.16	0.21	0.35	2.34769	1.5336	1.46194e-15	8.04002e-14	20:29215030-29244902:-	NOD2	544;GO:0000165,biological_process MAPK cascade;GO:0000187,biological_process activation of MAPK activity;GO:0001816,biological_process cytokine production;GO:0001817,biological_process regulation of cytokine production;GO:0001818,biological_process negative regulation of cytokine production;GO:0001819,biological_process positive regulation of cytokine production;GO:0001894,biological_process tiss…
c substance;GO:0071345,biological_process cellular response to cytokine stimulus;GO:0071347,biological_process cellular response to interleukin-1;GO:0071417,biological_process cellular response to organonitrogen compound;GO:0071495,biological_process cellular response to endogenous stimulus;GO:0071608,biological_process macrophage inflammatory protein-1 alpha production;GO:0071622,biological_proc…	NOD2, CARD15; nucleotide-binding oligomerization domain-containing protein 2; K10165	ELR51388.1 Nucleotide-binding oligomerization domain-containing protein 2, partial [Bos mutus]
ENSBGRG00000010766	6.81	4.36	6.55	0.82	1.24	1.34	2.31492	1.84911	1.66645e-15	9.08217e-14	4:12827087-12839989:+	INSIG1	252;GO:0001101,biological_process response to acid chemical;GO:0001501,biological_process skeletal system development;GO:0005575,cellular_component cellular_component;GO:0005622,cellular_component intracellular;GO:0005623,cellular_component cell;GO:0005737,cellular_component cytoplasm;GO:0005783,cellular_component endoplasmic reticulum;GO:0005789,cellular_component endoplasmic reticulum membrane;…	NA	XP_024846388.1 insulin-induced gene 1 protein isoform X2 [Bos taurus]
ENSBGRG00000014725	13.26	13.31	12.21	6.02	5.81	4.84	1.15027	4.21393	2.02321e-15	1.09281e-13	20:21545991-21568322:-	MMP15	289;GO:0000003,biological_process reproduction;GO:0000902,biological_process cell morphogenesis;GO:0000904,biological_process cell morphogenesis involved in differentiation;GO:0001704,biological_process formation of primary germ layer;GO:0001706,biological_process endoderm formation;GO:0001763,biological_process morphogenesis of a branching structure;GO:0001838,biological_process embryonic epithe…	MMP14; matrix metalloproteinase-14 (membrane-inserted) [EC:3.4.24.80]; K07763; MMP15; matrix metalloproteinase-15 (membrane-inserted) [EC:3.4.24.-]; K07995; MMP16; matrix metalloproteinase-16 (membrane-inserted) [EC:3.4.24.-]; K07996; MMP17; matrix metalloproteinase-17 (membrane-inserted) [EC:3.4.24.-]; K07997; MMP24; matrix metalloproteinase-24 (membrane-inserted) [EC:3.4.24.-]; K08002; MMP25; m…	NP_001178363.1 matrix metalloproteinase-15 precursor [Bos taurus]
ENSBGRG00000004473	27.21	30.73	27.86	14.08	13.4	10.6	1.10122	4.75261	3.34628e-15	1.73762e-13	2:3247600-3253866:-	ENSBGRG00000004473	88;GO:0003674,molecular_function molecular_function;GO:0003824,molecular_function catalytic activity;GO:0004032,molecular_function alditol:NADP+ 1-oxidoreductase activity;GO:0004033,molecular_function aldo-keto reductase (NADP) activity;GO:0004301,molecular_function epoxide hydrolase activity;GO:0005488,molecular_function binding;GO:0005515,molecular_function protein binding;GO:0005575,cellular_c…	AKR7; aflatoxin B1 aldehyde reductase; K15303	XP_006068170.2 aflatoxin B1 aldehyde reductase member 4 [Bubalus bubalis]
ENSBGRG00000012071	10.45	9.42	10.86	2.71	2.67	3.21	1.74739	2.14517	4.62743e-15	2.37234e-13	24:7196916-7198746:-	ENSBGRG00000012071	6;GO:0005575,cellular_component cellular_component;GO:0005623,cellular_component cell;GO:0005886,cellular_component plasma membrane;GO:0016020,cellular_component membrane;GO:0044464,cellular_component cell part;GO:0071944,cellular_component cell periphery	MHC1; MHC class I antigen; K06751	DAA16428.1 TPA: MHC class I heavy chain [Bos taurus]
ENSBGRG00000004302	16.89	15.38	15.87	7.88	6.07	5.08	1.27529	4.18329	8.81413e-15	4.44342e-13	14:24159094-24256389:+	EPHX1	111;GO:0001889,biological_process liver development;GO:0003674,molecular_function molecular_function;GO:0003824,molecular_function catalytic activity;GO:0004301,molecular_function epoxide hydrolase activity;GO:0005488,molecular_function binding;GO:0005515,molecular_function protein binding;GO:0005575,cellular_component cellular_component;GO:0005622,cellular_component intracellular;GO:0005623,cell…	EPHX1; microsomal epoxide hydrolase [EC:3.3.2.9]; K01253; GPX4; phospholipid-hydroperoxide glutathione peroxidase [EC:1.11.1.12]; K05361; JHEH; juvenile hormone epoxide hydrolase; K10719	XP_005903775.1 PREDICTED: epoxide hydrolase 1 [Bos mutus]
ENSBGRG00000012017	27.8	19.77	23.06	4.19	3.78	3.04	2.65172	1.09208	2.01129e-14	9.97318e-13	24:7195874-7196840:-	ENSBGRG00000012017	2;GO:0005575,cellular_component cellular_component;GO:0016020,cellular_component membrane	MHC1; MHC class I antigen; K06751	XP_024839906.1 BOLA class I histocompatibility antigen, alpha chain BL3-7-like isoform X3 [Bos taurus]
ENSBGRG00000014336	14.26	15.86	13.92	6.81	6.97	5.95	1.08266	4.26955	2.68116e-14	1.30804e-12	3:7805713-7814352:-	IGSF8	52;GO:0000003,biological_process reproduction;GO:0005575,cellular_component cellular_component;GO:0005623,cellular_component cell;GO:0005886,cellular_component plasma membrane;GO:0006928,biological_process movement of cell or subcellular component;GO:0007275,biological_process multicellular organism development;GO:0007338,biological_process single fertilization;GO:0007399,biological_process nervo…	NA	XP_005903936.1 PREDICTED: immunoglobulin superfamily member 8 [Bos mutus]
ENSBGRG00000005554	7.82	8.39	7.45	3.25	3.31	2.88	1.25059	3.27115	3.85768e-14	1.83756e-12	13:1976356-2007007:-	SLC43A1	45;GO:0003333,biological_process amino acid transmembrane transport;GO:0003674,molecular_function molecular_function;GO:0005215,molecular_function transporter activity;GO:0005342,molecular_function organic acid transmembrane transporter activity;GO:0005575,cellular_component cellular_component;GO:0005623,cellular_component cell;GO:0005886,cellular_component plasma membrane;GO:0005887,cellular_com…	NA	XP_014965051.1 PREDICTED: large neutral amino acids transporter small subunit 3 isoform X4 [Ovis aries musimon]
ENSBGRG00000012214	12.01	8.25	10.17	3.38	4.22	3.79	1.36305	3.82253	3.90591e-14	1.85324e-12	16:56102971-56205492:+	SCARB1	324;GO:0001530,molecular_function lipopolysaccharide binding;GO:0001540,molecular_function amyloid-beta binding;GO:0001667,biological_process ameboidal-type cell migration;GO:0001786,molecular_function phosphatidylserine binding;GO:0001875,molecular_function lipopolysaccharide receptor activity;GO:0001935,biological_process endothelial cell proliferation;GO:0002218,biological_process activation o…	SCARB1; scavenger receptor class B, member 1; K13885; SCARB2, LIMP2, CD36L2; lysosome membrane protein 2; K12384	XP_022453914.1 scavenger receptor class B member 1 isoform X4 [Delphinapterus leucas]
ENSBGRG00000023170	25.16	25.15	20	11.04	9.64	8.12	1.21512	4.2714	5.28905e-14	2.48032e-12	19:29407189-29427893:-	PHOSPHO1	119;GO:0001501,biological_process skeletal system development;GO:0001503,biological_process ossification;GO:0001958,biological_process endochondral ossification;GO:0003674,molecular_function molecular_function;GO:0003824,molecular_function catalytic activity;GO:0003924,molecular_function GTPase activity;GO:0005575,cellular_component cellular_component;GO:0005576,cellular_component extracellular r…	GNGT2; guanine nucleotide-binding protein G(I)/G(S)/G(O) subunit gamma-T2; K04549; PHOSPHO1; phosphoethanolamine/phosphocholine phosphatase [EC:3.1.3.75]; K06124	XP_010814444.1 phosphoethanolamine/phosphocholine phosphatase isoform X2 [Bos taurus]
ENSBGRG00000008298	5.44	5.92	6.13	2.04	2.05	2.36	1.34024	2.92357	8.4273e-14	3.8188e-12	2:9976092-10160758:+	MAN1C1	78;GO:0000139,cellular_component Golgi membrane;GO:0003674,molecular_function molecular_function;GO:0003824,molecular_function catalytic activity;GO:0004553,molecular_function hydrolase activity, hydrolyzing O-glycosyl compounds;GO:0004559,molecular_function alpha-mannosidase activity;GO:0004571,molecular_function mannosyl-oligosaccharide 1,2-alpha-mannosidase activity;GO:0005488,molecular_functi…	MAN1A_C, MNS1_2; mannosyl-oligosaccharide alpha-1,2-mannosidase [EC:3.2.1.113]; K01230	XP_005895992.1 PREDICTED: mannosyl-oligosaccharide 1,2-alpha-mannosidase IC [Bos mutus]
ENSBGRG00000010821	9.92	1.91	6.58	0.63	0.24	0	4.43746	2.06398	9.14732e-14	4.11425e-12	9:97398982-97444912:-	KCNK3	157;GO:0001666,biological_process response to hypoxia;GO:0003674,molecular_function molecular_function;GO:0005215,molecular_function transporter activity;GO:0005216,molecular_function ion channel activity;GO:0005244,molecular_function voltage-gated ion channel activity;GO:0005249,molecular_function voltage-gated potassium channel activity;GO:0005252,molecular_function open rectifier potassium cha…	KCNK3, K2P3.1; potassium channel subfamily K member 3; K04914; KCNK9, K2P9.1; potassium channel subfamily K member 9; K04919	XP_007470867.1 PREDICTED: potassium channel subfamily K member 3 [Lipotes vexillifer]
ENSBGRG00000017584	3.72	3.49	3.58	0.96	0.83	1.37	1.64028	2.40248	9.30797e-14	4.16777e-12	14:44674924-44694469:-	RNF207	121;GO:0003674,molecular_function molecular_function;GO:0005488,molecular_function binding;GO:0005515,molecular_function protein binding;GO:0005575,cellular_component cellular_component;GO:0005622,cellular_component intracellular;GO:0005623,cellular_component cell;GO:0005737,cellular_component cytoplasm;GO:0006937,biological_process regulation of muscle contraction;GO:0006942,biological_process r…	NA	XP_019832087.1 PREDICTED: RING finger protein 207 isoform X5 [Bos indicus]
ENSBGRG00000010972	3.67	2.38	2.3	0.08	0.24	0.26	3.69985	0.365601	1.2582e-13	5.57616e-12	13:9192948-9261514:-	BDNF	523;GO:0000902,biological_process cell morphogenesis;GO:0000904,biological_process cell morphogenesis involved in differentiation;GO:0001101,biological_process response to acid chemical;GO:0001558,biological_process regulation of cell growth;GO:0001655,biological_process urogenital system development;GO:0001657,biological_process ureteric bud development;GO:0001662,biological_process behavioral f…
000322,biological_process regulation of glucocorticoid receptor signaling pathway;GO:2000324,biological_process positive regulation of glucocorticoid receptor signaling pathway;GO:2000647,biological_process negative regulation of stem cell proliferation;GO:2001141,biological_process regulation of RNA biosynthetic process	BDNF; brain-derived neurotrophic factor; K04355	XP_005216391.1 brain-derived neurotrophic factor isoform X1 [Bos taurus]
ENSBGRG00000021005	11.63	14.46	10.46	5.58	3.82	4.21	1.32819	3.90216	1.31604e-13	5.81125e-12	27:31519713-31524252:-	ZNF503	114;GO:0000228,cellular_component nuclear chromosome;GO:0001654,biological_process eye development;GO:0001745,biological_process compound eye morphogenesis;GO:0001751,biological_process compound eye photoreceptor cell differentiation;GO:0001752,biological_process compound eye photoreceptor fate commitment;GO:0001754,biological_process eye photoreceptor cell differentiation;GO:0001763,biological_p…	NA	XP_025140907.1 zinc finger protein 503 [Bubalus bubalis]
ENSBGRG00000018106	24.33	14.77	20.71	6.88	7.01	7.48	1.42601	3.51553	2.65445e-13	1.14293e-11	20:58368460-58375877:+	GARIN5A	10;GO:0005575,cellular_component cellular_component;GO:0005622,cellular_component intracellular;GO:0005623,cellular_component cell;GO:0005634,cellular_component nucleus;GO:0043226,cellular_component organelle;GO:0043227,cellular_component membrane-bounded organelle;GO:0043229,cellular_component intracellular organelle;GO:0043231,cellular_component intracellular membrane-bounded organelle;GO:00444…	NA	XP_020742544.1 protein FAM71E1 isoform X2 [Odocoileus virginianus texanus]
ENSBGRG00000023915	3.2	3.9	3.59	1.47	1.17	1.06	1.44854	2.7598	3.12582e-13	1.32699e-11	6:52171264-52275994:-	KIT	520;GO:0000003,biological_process reproduction;GO:0000165,biological_process MAPK cascade;GO:0000187,biological_process activation of MAPK activity;GO:0001501,biological_process skeletal system development;GO:0001541,biological_process ovarian follicle development;GO:0001667,biological_process ameboidal-type cell migration;GO:0001669,cellular_component acrosomal vesicle;GO:0001775,biological_proc…
al_process positive regulation of cell motility;GO:2001141,biological_process regulation of RNA biosynthetic process	KIT, SCFR, CD117; proto-oncogene tyrosine-protein kinase Kit [EC:2.7.10.1]; K05091	XP_010857992.1 PREDICTED: mast/stem cell growth factor receptor Kit isoform X2 [Bison bison bison]
ENSBGRG00000006555	13.62	10.11	12.88	5.23	6	5.14	1.10309	4.63933	3.54138e-13	1.48775e-11	11:16314402-16554799:-	PDE8B	221;GO:0001662,biological_process behavioral fear response;GO:0001932,biological_process regulation of protein phosphorylation;GO:0001934,biological_process positive regulation of protein phosphorylation;GO:0002209,biological_process behavioral defense response;GO:0002791,biological_process regulation of peptide secretion;GO:0002792,biological_process negative regulation of peptide secretion;GO:0…	PDE8; high affinity cAMP-specific and IBMX-insensitive 3',5'-cyclic phosphodiesterase 8 [EC:3.1.4.53]; K18437	XP_024853665.1 high affinity cAMP-specific and IBMX-insensitive 3',5'-cyclic phosphodiesterase 8B isoform X2 [Bos taurus]
ENSBGRG00000013988	1.69	1.34	0.96	0.14	0	0.16	3.38049	0.455277	4.07054e-13	1.69242e-11	14:49345943-49350426:-	ENSBGRG00000013988	51;GO:0003674,molecular_function molecular_function;GO:0005215,molecular_function transporter activity;GO:0005216,molecular_function ion channel activity;GO:0005261,molecular_function cation channel activity;GO:0005272,molecular_function sodium channel activity;GO:0005575,cellular_component cellular_component;GO:0005622,cellular_component intracellular;GO:0005623,cellular_component cell;GO:000585…	NA	XP_005217258.1 amiloride-sensitive sodium channel subunit delta isoform X1 [Bos taurus]
ENSBGRG00000018685	3.92	4.17	4.46	1.13	1.14	0.93	1.91666	1.61047	4.22409e-13	1.75025e-11	9:12511210-12522939:-	GBGT1	45;GO:0003674,molecular_function molecular_function;GO:0003824,molecular_function catalytic activity;GO:0005575,cellular_component cellular_component;GO:0005622,cellular_component intracellular;GO:0005623,cellular_component cell;GO:0005737,cellular_component cytoplasm;GO:0005794,cellular_component Golgi apparatus;GO:0006629,biological_process lipid metabolic process;GO:0006643,biological_process …	ABO; histo-blood group ABO system transferase [EC:2.4.1.40 2.4.1.37]; K00709; GBGT1; globoside alpha-N-acetylgalactosaminyltransferase [EC:2.4.1.88]; K00722	XP_019826637.1 PREDICTED: globoside alpha-1,3-N-acetylgalactosaminyltransferase 1 isoform X1 [Bos indicus]
ENSBGRG00000005352	12.49	12.34	11.99	6.74	4.55	4.91	1.10513	4.44809	5.17106e-13	2.09246e-11	19:30371807-30390451:-	PPP1R9B	410;GO:0000003,biological_process reproduction;GO:0000164,cellular_component protein phosphatase type 1 complex;GO:0001101,biological_process response to acid chemical;GO:0001558,biological_process regulation of cell growth;GO:0001560,biological_process regulation of cell growth by extracellular stimulus;GO:0001664,molecular_function G protein-coupled receptor binding;GO:0001725,cellular_componen…	NA	XP_025136108.1 neurabin-2 isoform X1 [Bubalus bubalis]
ENSBGRG00000020702	3.5	4	3.36	0.33	1.15	0.79	2.20417	2.00328	5.39916e-13	2.17748e-11	25:21042324-21073436:-	PYROXD2	10;GO:0003674,molecular_function molecular_function;GO:0003824,molecular_function catalytic activity;GO:0005575,cellular_component cellular_component;GO:0005622,cellular_component intracellular;GO:0005623,cellular_component cell;GO:0008150,biological_process biological_process;GO:0008152,biological_process metabolic process;GO:0016491,molecular_function oxidoreductase activity;GO:0044464,cellular…	NA	XP_010831401.1 PREDICTED: pyridine nucleotide-disulfide oxidoreductase domain-containing protein 2 [Bison bison bison]
ENSBGRG00000009094	16.29	15.53	14.68	5.9	6.55	6.58	1.20816	3.1884	5.88311e-13	2.36478e-11	5:49395114-49399295:-	METTL1	72;GO:0001510,biological_process RNA methylation;GO:0003674,molecular_function molecular_function;GO:0003824,molecular_function catalytic activity;GO:0005575,cellular_component cellular_component;GO:0005622,cellular_component intracellular;GO:0005623,cellular_component cell;GO:0005634,cellular_component nucleus;GO:0005654,cellular_component nucleoplasm;GO:0005730,cellular_component nucleolus;GO:0…	NA	ELR52088.1 tRNA (guanine-N(7)-)-methyltransferase, partial [Bos mutus]
ENSBGRG00000018787	13.67	17.09	13.46	6.7	6.48	4.94	1.21161	3.95262	6.99889e-13	2.74934e-11	26:28054836-28056351:+	GPRC5B	176;GO:0001664,molecular_function G protein-coupled receptor binding;GO:0001817,biological_process regulation of cytokine production;GO:0001819,biological_process positive regulation of cytokine production;GO:0001932,biological_process regulation of protein phosphorylation;GO:0001934,biological_process positive regulation of protein phosphorylation;GO:0002682,biological_process regulation of immu…	NA	OWK11457.1 GPRC5B [Cervus elaphus hippelaphus]
ENSBGRG00000012556	7.71	6.51	8.02	3.07	2.95	1.86	1.46887	3.12081	7.06866e-13	2.76776e-11	18:2598536-2622117:-	SQLE	75;GO:0003674,molecular_function molecular_function;GO:0003824,molecular_function catalytic activity;GO:0004497,molecular_function monooxygenase activity;GO:0004506,molecular_function squalene monooxygenase activity;GO:0005575,cellular_component cellular_component;GO:0005622,cellular_component intracellular;GO:0005623,cellular_component cell;GO:0005737,cellular_component cytoplasm;GO:0005783,cell…	SQLE, ERG1; squalene monooxygenase [EC:1.14.14.17]; K00511	XP_005909973.1 PREDICTED: squalene monooxygenase isoform X2 [Bos mutus]
ENSBGRG00000011342	0.38	0.57	0.39	0.07	0.08	0.08	2.3544	1.18935	8.70159e-13	3.35289e-11	13:51833842-51926753:+	OTOG	NA	NA	XP_014334031.1 PREDICTED: otogelin [Bos mutus]
ENSBGRG00000026582	3.62	5.23	3.8	1.2	1.44	1.14	1.65032	2.41357	1.07013e-12	4.08437e-11	19:38549219-38783480:+	GAS7	107;GO:0000902,biological_process cell morphogenesis;GO:0001726,cellular_component ruffle;GO:0003674,molecular_function molecular_function;GO:0003700,molecular_function DNA-binding transcription factor activity;GO:0003779,molecular_function actin binding;GO:0005488,molecular_function binding;GO:0005515,molecular_function protein binding;GO:0005575,cellular_component cellular_component;GO:0005622,…	NA	XP_012509401.1 PREDICTED: growth arrest-specific protein 7 isoform X1 [Propithecus coquereli]
ENSBGRG00000019342	7.19	6.45	8.41	2.93	3.13	2.84	1.25451	3.22981	1.12259e-12	4.27114e-11	4:120606955-120626040:+	CYP51A1	87;GO:0001878,biological_process response to yeast;GO:0003674,molecular_function molecular_function;GO:0003824,molecular_function catalytic activity;GO:0004497,molecular_function monooxygenase activity;GO:0005488,molecular_function binding;GO:0005575,cellular_component cellular_component;GO:0005622,cellular_component intracellular;GO:0005623,cellular_component cell;GO:0005737,cellular_component c…	CYP51; sterol 14alpha-demethylase [EC:1.14.14.154 1.14.15.36]; K05917	ELR46811.1 Lanosterol 14-alpha demethylase, partial [Bos mutus]
ENSBGRG00000012965	24.9	21.92	20	6.58	7.61	9.96	1.3675	3.29442	1.22361e-12	4.61196e-11	13:52615351-52640639:+	SCN3B	169;GO:0001508,biological_process action potential;GO:0001518,cellular_component voltage-gated sodium channel complex;GO:0002027,biological_process regulation of heart rate;GO:0002028,biological_process regulation of sodium ion transport;GO:0003008,biological_process system process;GO:0003012,biological_process muscle system process;GO:0003013,biological_process circulatory system process;GO:0003…	NA	NP_001039960.1 sodium channel subunit beta-3 precursor [Bos taurus]
ENSBGRG00000013271	33.92	35.6	29.88	14.27	16.08	14.97	1.0522	4.10646	1.29901e-12	4.88097e-11	5:114002987-114092537:-	TSPAN9	24;GO:0005575,cellular_component cellular_component;GO:0005623,cellular_component cell;GO:0005886,cellular_component plasma membrane;GO:0005887,cellular_component integral component of plasma membrane;GO:0007154,biological_process cell communication;GO:0007165,biological_process signal transduction;GO:0007166,biological_process cell surface receptor signaling pathway;GO:0008150,biological_process…	TEAD; transcriptional enhancer factor; K09448	XP_010803930.1 tetraspanin-9 isoform X1 [Bos taurus]
ENSBGRG00000019493	14.84	19.04	14.53	7.87	7.09	5.5	1.16573	4.4294	1.59884e-12	5.93386e-11	6:4994005-5008759:-	FGFRL1	153;GO:0001501,biological_process skeletal system development;GO:0001571,molecular_function non-tyrosine kinase fibroblast growth factor receptor activity;GO:0003007,biological_process heart morphogenesis;GO:0003170,biological_process heart valve development;GO:0003179,biological_process heart valve morphogenesis;GO:0003205,biological_process cardiac chamber development;GO:0003206,biological_proc…	NA	XP_025146267.1 fibroblast growth factor receptor-like 1 [Bubalus bubalis]
ENSBGRG00000006320	40.52	53.17	38.6	19.59	15.85	13.19	1.35686	3.29798	2.8726e-12	1.03748e-10	13:2213552-2214099:+	ENSBGRG00000006320	NA	NA	NP_001157564.1 selenoprotein H [Bos taurus]
ENSBGRG00000018916	4.3	4.84	5.56	2.23	1.75	1.76	1.2796	3.11516	3.24032e-12	1.16334e-10	24:53434720-53603515:+	F13A1	93;GO:0002376,biological_process immune system process;GO:0002576,biological_process platelet degranulation;GO:0003674,molecular_function molecular_function;GO:0003810,molecular_function protein-glutamine gamma-glutamyltransferase activity;GO:0003824,molecular_function catalytic activity;GO:0005575,cellular_component cellular_component;GO:0005576,cellular_component extracellular region;GO:0005622…	F13A1; coagulation factor XIII A1 polypeptide [EC:2.3.2.13]; K03917	XP_005891215.1 PREDICTED: coagulation factor XIII A chain [Bos mutus]
ENSBGRG00000024238	1.56	0.94	1.35	0.04	0.13	0.12	3.63895	0.163859	3.75089e-12	1.33085e-10	3:2830077-2844301:+	RHBG	67;GO:0003674,molecular_function molecular_function;GO:0005215,molecular_function transporter activity;GO:0005488,molecular_function binding;GO:0005515,molecular_function protein binding;GO:0005575,cellular_component cellular_component;GO:0005622,cellular_component intracellular;GO:0005623,cellular_component cell;GO:0005737,cellular_component cytoplasm;GO:0005856,cellular_component cytoskeleton;G…	NA	XP_005203673.1 ammonium transporter Rh type B isoform X1 [Bos taurus]
ENSBGRG00000006454	5.1	5.59	6.3	2.34	2.35	1.7	1.36311	2.88007	5.88314e-12	2.03955e-10	13:46983974-47028295:+	ARNTL	354;GO:0000003,biological_process reproduction;GO:0000060,biological_process protein import into nucleus, translocation;GO:0000122,biological_process negative regulation of transcription by RNA polymerase II;GO:0000976,molecular_function transcription regulatory region sequence-specific DNA binding;GO:0000977,molecular_function RNA polymerase II regulatory region sequence-specific DNA binding;GO:…	ARNTL, BMAL1, CYC; aryl hydrocarbon receptor nuclear translocator-like protein 1; K02296	XP_005984406.1 PREDICTED: aryl hydrocarbon receptor nuclear translocator-like protein 1 isoform X5 [Pantholops hodgsonii]
ENSBGRG00000008928	9.13	7.55	8.86	3.22	3.45	3.55	1.25525	2.92835	5.95557e-12	2.05876e-10	28:48740757-48834213:+	VEGFC	250;GO:0001525,biological_process angiogenesis;GO:0001568,biological_process blood vessel development;GO:0001666,biological_process response to hypoxia;GO:0001932,biological_process regulation of protein phosphorylation;GO:0001934,biological_process positive regulation of protein phosphorylation;GO:0001936,biological_process regulation of endothelial cell proliferation;GO:0001938,biological_proce…	VEGFC_D; vascular endothelial growth factor C/D; K05449	NP_776913.1 vascular endothelial growth factor C precursor [Bos taurus]
ENSBGRG00000025751	18.34	17.92	17.91	7.76	6.1	7.2	1.26827	2.74668	6.48903e-12	2.22658e-10	25:24456419-24458614:-	NPM3	87;GO:0000003,biological_process reproduction;GO:0003674,molecular_function molecular_function;GO:0005488,molecular_function binding;GO:0005515,molecular_function protein binding;GO:0005575,cellular_component cellular_component;GO:0005622,cellular_component intracellular;GO:0005623,cellular_component cell;GO:0005634,cellular_component nucleus;GO:0005730,cellular_component nucleolus;GO:0005737,cel…	NA	NP_001192489.1 nucleoplasmin-3 [Bos taurus]
ENSBGRG00000017993	27.21	25.42	25.37	11.93	12.78	8.3	1.19619	3.64698	7.16072e-12	2.44739e-10	25:20147608-20217753:+	UBTD1	NA	NA	NP_001029433.1 ubiquitin domain-containing protein 1 [Bos taurus]
ENSBGRG00000011324	2.75	3.82	2.75	0.71	0.77	0.78	1.90835	1.57256	8.29476e-12	2.8033e-10	11:39383271-39519258:+	ALDH1A2	231;GO:0001101,biological_process response to acid chemical;GO:0001523,biological_process retinoid metabolic process;GO:0001568,biological_process blood vessel development;GO:0001654,biological_process eye development;GO:0001655,biological_process urogenital system development;GO:0001756,biological_process somitogenesis;GO:0001758,molecular_function retinal dehydrogenase activity;GO:0001822,biolo…	ALDH1A; retinal dehydrogenase [EC:1.2.1.36]; K07249; ALDH; aldehyde dehydrogenase (NAD+) [EC:1.2.1.3]; K00128	XP_005910502.1 PREDICTED: retinal dehydrogenase 2 isoform X2 [Bos mutus]
ENSBGRG00000005834	22.97	13.67	23.7	7.27	9.07	7.85	1.25167	5.60871	1.04775e-11	3.52131e-10	13:45572394-45733463:+	MICAL2	119;GO:0000166,molecular_function nucleotide binding;GO:0001947,biological_process heart looping;GO:0002009,biological_process morphogenesis of an epithelium;GO:0003007,biological_process heart morphogenesis;GO:0003143,biological_process embryonic heart tube morphogenesis;GO:0003674,molecular_function molecular_function;GO:0003779,molecular_function actin binding;GO:0003824,molecular_function cat…	NA	XP_019830577.1 PREDICTED: protein-methionine sulfoxide oxidase MICAL2 isoform X7 [Bos indicus]
ENSBGRG00000024162	17.16	16.39	12.34	5.91	5.31	4.16	1.51032	2.70931	1.11906e-11	3.74019e-10	27:28294777-28296870:-	ENSBGRG00000024162	316;GO:0000003,biological_process reproduction;GO:0000070,biological_process mitotic sister chromatid segregation;GO:0000278,biological_process mitotic cell cycle;GO:0000280,biological_process nuclear division;GO:0000281,biological_process mitotic cytokinesis;GO:0000815,cellular_component ESCRT III complex;GO:0000819,biological_process sister chromatid segregation;GO:0000902,biological_process ce…	CHMP4, SNF7, VPS32; charged multivesicular body protein 4; K12194	NP_001121978.1 charged multivesicular body protein 4b [Bos taurus]
ENSBGRG00000002593	4.5	4.23	4.47	2.23	1.58	1.99	1.09558	3.48828	1.1343e-11	3.7807e-10	2:619900-643361:-	ATP13A2	288;GO:0000323,cellular_component lytic vacuole;GO:0002791,biological_process regulation of peptide secretion;GO:0002793,biological_process positive regulation of peptide secretion;GO:0003674,molecular_function molecular_function;GO:0003824,molecular_function catalytic activity;GO:0005215,molecular_function transporter activity;GO:0005388,molecular_function calcium-transporting ATPase activity;GO…	NA	NP_001179200.1 cation-transporting ATPase 13A2 [Bos taurus]
ENSBGRG00000005605	154.73	273.28	155.79	79.7	73.9	77.4	1.26058	9.2383	1.57737e-11	5.13025e-10	2:8404581-8466666:-	MYOM3	88;GO:0003008,biological_process system process;GO:0003012,biological_process muscle system process;GO:0003674,molecular_function molecular_function;GO:0003779,molecular_function actin binding;GO:0005198,molecular_function structural molecule activity;GO:0005488,molecular_function binding;GO:0005515,molecular_function protein binding;GO:0005575,cellular_component cellular_component;GO:0005622,cel…	NA	XP_005900783.1 PREDICTED: myomesin-3 [Bos mutus]
ENSBGRG00000010622	15.14	13.64	13.96	6.63	4.1	3.66	1.50832	2.6991	1.68282e-11	5.42945e-10	14:49127960-49128638:+	FNDC10	NA	NA	XP_024832575.1 fibronectin type III domain-containing protein 10 [Bos taurus]
ENSBGRG00000016622	2.17	1.74	1.68	0.86	0.49	0.51	1.50731	2.90959	1.83661e-11	5.89422e-10	17:32098615-32166694:+	ADAMTS7	98;GO:0003674,molecular_function molecular_function;GO:0003824,molecular_function catalytic activity;GO:0004175,molecular_function endopeptidase activity;GO:0004222,molecular_function metalloendopeptidase activity;GO:0005575,cellular_component cellular_component;GO:0005622,cellular_component intracellular;GO:0005623,cellular_component cell;GO:0005737,cellular_component cytoplasm;GO:0005783,cellul…	NA	XP_024837785.1 A disintegrin and metalloproteinase with thrombospondin motifs 7 isoform X1 [Bos taurus]
ENSBGRG00000004992	11.45	11.99	11.46	6.05	4.08	3.83	1.24512	3.25766	1.92883e-11	6.15749e-10	18:20481183-20486486:+	ZNF696	24;GO:0000981,molecular_function DNA-binding transcription factor activity, RNA polymerase II-specific;GO:0003674,molecular_function molecular_function;GO:0003700,molecular_function DNA-binding transcription factor activity;GO:0006355,biological_process regulation of transcription, DNA-templated;GO:0006357,biological_process regulation of transcription by RNA polymerase II;GO:0008150,biological_p…	KRAB; KRAB domain-containing zinc finger protein; K09228	XP_019829205.1 PREDICTED: zinc finger protein 696 isoform X1 [Bos indicus]
ENSBGRG00000012471	31	28.26	29.45	15.17	14.18	9.41	1.14134	4.28088	2.25588e-11	7.14499e-10	8:55258616-55297287:+	CXXC5	67;GO:0000122,biological_process negative regulation of transcription by RNA polymerase II;GO:0003674,molecular_function molecular_function;GO:0003676,molecular_function nucleic acid binding;GO:0003677,molecular_function DNA binding;GO:0005488,molecular_function binding;GO:0005515,molecular_function protein binding;GO:0005575,cellular_component cellular_component;GO:0005622,cellular_component int…	NA	XP_007937168.1 PREDICTED: CXXC-type zinc finger protein 5 [Orycteropus afer afer]
ENSBGRG00000023166	3.65	4	4.29	1.4	1.75	1.5	1.29588	2.72173	2.61732e-11	8.22518e-10	22:236529-265957:+	SLC41A3	11;GO:0005575,cellular_component cellular_component;GO:0005623,cellular_component cell;GO:0005886,cellular_component plasma membrane;GO:0006810,biological_process transport;GO:0008150,biological_process biological_process;GO:0016020,cellular_component membrane;GO:0044464,cellular_component cell part;GO:0051179,biological_process localization;GO:0051234,biological_process establishment of localiza…	NA	XP_024839103.1 solute carrier family 41 member 3 isoform X3 [Bos taurus]
ENSBGRG00000019446	4.92	4.78	4.75	1.88	1.65	1.96	1.29905	2.40716	5.5144e-11	1.65555e-09	20:59702345-59710062:+	TULP2	41;GO:0003008,biological_process system process;GO:0003674,molecular_function molecular_function;GO:0003824,molecular_function catalytic activity;GO:0005488,molecular_function binding;GO:0005543,molecular_function phospholipid binding;GO:0005575,cellular_component cellular_component;GO:0005623,cellular_component cell;GO:0005929,cellular_component cilium;GO:0007600,biological_process sensory perce…	NA	XP_005895438.1 PREDICTED: tubby-related protein 2 [Bos mutus]
ENSBGRG00000005489	2.97	3.16	2.45	0.69	0.85	0.57	1.97152	1.35343	5.92744e-11	1.77077e-09	9:25498849-25510378:-	MFSD9	7;GO:0003674,molecular_function molecular_function;GO:0005215,molecular_function transporter activity;GO:0006810,biological_process transport;GO:0008150,biological_process biological_process;GO:0051179,biological_process localization;GO:0051234,biological_process establishment of localization;GO:0055085,biological_process transmembrane transport	NA	ELR53363.1 Major facilitator superfamily domain-containing protein 9 [Bos mutus]
ENSBGRG00000019543	10.32	13.03	10.63	5.23	5.77	3.65	1.1487	4.22284	7.81838e-11	2.29043e-09	20:59718580-59746387:+	PLEKHA4	39;GO:0003674,molecular_function molecular_function;GO:0005488,molecular_function binding;GO:0005543,molecular_function phospholipid binding;GO:0005575,cellular_component cellular_component;GO:0005623,cellular_component cell;GO:0005886,cellular_component plasma membrane;GO:0006629,biological_process lipid metabolic process;GO:0006644,biological_process phospholipid metabolic process;GO:0006650,bi…	NA	XP_010847880.1 PREDICTED: pleckstrin homology domain-containing family A member 4 isoform X2 [Bison bison bison]
ENSBGRG00000012374	6.74	5.45	5.52	1.83	1.22	1.21	1.99066	1.21911	1.03622e-10	3.00653e-09	5:64409819-64411210:+	ENSBGRG00000012374	382;GO:0000226,biological_process microtubule cytoskeleton organization;GO:0000740,biological_process nuclear membrane fusion;GO:0000768,biological_process syncytium formation by plasma membrane fusion;GO:0001817,biological_process regulation of cytokine production;GO:0001819,biological_process positive regulation of cytokine production;GO:0001906,biological_process cell killing;GO:0001907,biolog…	GAPDH, gapA; glyceraldehyde 3-phosphate dehydrogenase [EC:1.2.1.12]; K00134	NP_001177319.1 glyceraldehyde-3-phosphate dehydrogenase [Ovis aries]
ENSBGRG00000018846	11.32	10.1	11.55	6.58	4.2	4.33	1.05477	4.75225	1.07888e-10	3.11014e-09	22:3156023-3186699:-	XPC	133;GO:0000003,biological_process reproduction;GO:0000075,biological_process cell cycle checkpoint;GO:0000077,biological_process DNA damage checkpoint;GO:0000109,cellular_component nucleotide-excision repair complex;GO:0000111,cellular_component nucleotide-excision repair factor 2 complex;GO:0000217,molecular_function DNA secondary structure binding;GO:0000278,biological_process mitotic cell cycl…	XPC; xeroderma pigmentosum group C-complementing protein; K10838	XP_010860825.1 PREDICTED: DNA repair protein complementing XP-C cells [Bison bison bison]
ENSBGRG00000000205	9.22	8.79	10.39	4.31	3.28	4.26	1.17022	2.93904	1.41642e-10	3.95404e-09	2:143288921-143294171:-	MSTN	324;GO:0000003,biological_process reproduction;GO:0001932,biological_process regulation of protein phosphorylation;GO:0001934,biological_process positive regulation of protein phosphorylation;GO:0002119,biological_process nematode larval development;GO:0002164,biological_process larval development;GO:0002237,biological_process response to molecule of bacterial origin;GO:0003008,biological_process…	MSTN, GDF8; growth differentiation factor 8; K05497	NP_001001525.1 growth/differentiation factor 8 precursor [Bos taurus]
ENSBGRG00000016504	36.9	24.05	36.7	14.8	16.26	13.47	1.07357	5.05359	1.42161e-10	3.95404e-09	19:8102695-8118315:+	SLC16A5	38;GO:0003674,molecular_function molecular_function;GO:0005215,molecular_function transporter activity;GO:0005342,molecular_function organic acid transmembrane transporter activity;GO:0005575,cellular_component cellular_component;GO:0005623,cellular_component cell;GO:0005886,cellular_component plasma membrane;GO:0005887,cellular_component integral component of plasma membrane;GO:0006810,biologica…	NA	XP_005908049.1 PREDICTED: monocarboxylate transporter 6 [Bos mutus]
ENSBGRG00000018553	9.19	10.71	8.67	4.53	4.04	4.57	1.0145	3.49076	1.87336e-10	5.17483e-09	23:45410984-45492955:+	SLC1A3	264;GO:0000902,biological_process cell morphogenesis;GO:0000904,biological_process cell morphogenesis involved in differentiation;GO:0001101,biological_process response to acid chemical;GO:0001504,biological_process neurotransmitter uptake;GO:0001505,biological_process regulation of neurotransmitter levels;GO:0003008,biological_process system process;GO:0003333,biological_process amino acid trans…	SLC1A1, EAAT3; solute carrier family 1 (neuronal/epithelial high affinity glutamate transporter), member 1; K05612; SLC1A2, EAAT2; solute carrier family 1 (glial high affinity glutamate transporter), member 2; K05613; SLC1A3, EAAT1; solute carrier family 1 (glial high affinity glutamate transporter), member 3; K05614; SLC1A6, EAAT4; solute carrier family 1 (high affinity glutamate/aspartate trans…	XP_014337364.1 PREDICTED: excitatory amino acid transporter 1 isoform X2 [Bos mutus]
ENSBGRG00000009183	11.38	11.22	9.64	5.63	3.9	4.08	1.15927	3.23573	1.8912e-10	5.21221e-09	13:28486212-28487448:-	CHST1	65;GO:0000139,cellular_component Golgi membrane;GO:0001517,molecular_function N-acetylglucosamine 6-O-sulfotransferase activity;GO:0003674,molecular_function molecular_function;GO:0003824,molecular_function catalytic activity;GO:0005575,cellular_component cellular_component;GO:0005622,cellular_component intracellular;GO:0005623,cellular_component cell;GO:0005737,cellular_component cytoplasm;GO:00…	CHST1; keratan sulfate 6-sulfotransferase 1 [EC:2.8.2.21]; K01022; CHST3; chondroitin 6-sulfotransferase 3 [EC:2.8.2.17]; K01020	XP_011972312.1 PREDICTED: carbohydrate sulfotransferase 1 [Ovis aries musimon]
ENSBGRG00000009515	8.32	7.19	8.22	4.14	3.71	3.47	1.00937	3.46039	2.12165e-10	5.80764e-09	9:16030440-16035516:-	DPP7	84;GO:0000323,cellular_component lytic vacuole;GO:0001775,biological_process cell activation;GO:0002252,biological_process immune effector process;GO:0002263,biological_process cell activation involved in immune response;GO:0002274,biological_process myeloid leukocyte activation;GO:0002275,biological_process myeloid cell activation involved in immune response;GO:0002283,biological_process neutrop…	PRCP; lysosomal Pro-X carboxypeptidase [EC:3.4.16.2]; K01285	XP_025117958.1 dipeptidyl peptidase 2 isoform X2 [Bubalus bubalis]
ENSBGRG00000007558	6.3	4.95	6.85	3.08	2.37	2.68	1.08912	3.6176	2.19041e-10	5.98233e-09	24:6648526-6665816:-	PPP1R10	169;GO:0000228,cellular_component nuclear chromosome;GO:0000785,cellular_component chromatin;GO:0000790,cellular_component nuclear chromatin;GO:0003674,molecular_function molecular_function;GO:0004857,molecular_function enzyme inhibitor activity;GO:0004864,molecular_function protein phosphatase inhibitor activity;GO:0005488,molecular_function binding;GO:0005515,molecular_function protein binding;…	NA	NP_001137335.1 serine/threonine-protein phosphatase 1 regulatory subunit 10 [Bos taurus]
ENSBGRG00000002494	6.4	8.36	6.68	3.22	2.95	3.11	1.10062	3.20193	2.21017e-10	6.0227e-09	1:88545644-88737636:+	IGF2BP2	197;GO:0000003,biological_process reproduction;GO:0000375,biological_process RNA splicing, via transesterification reactions;GO:0000377,biological_process RNA splicing, via transesterification reactions with bulged adenosine as nucleophile;GO:0000398,biological_process mRNA splicing, via spliceosome;GO:0001817,biological_process regulation of cytokine production;GO:0003674,molecular_function mole…	IGF2BP1; insulin-like growth factor 2 mRNA-binding protein 1; K17391; RP-L21, MRPL21, rplU; large subunit ribosomal protein L21; K02888	XP_014336144.1 PREDICTED: insulin-like growth factor 2 mRNA-binding protein 2 isoform X1 [Bos mutus]
ENSBGRG00000022274	24.92	24.55	23.67	11.26	10.12	7.89	1.26595	2.6459	2.877e-10	7.73528e-09	13:90055852-90056588:-	ENSBGRG00000022274	86;GO:0000002,biological_process mitochondrial genome maintenance;GO:0000313,cellular_component organellar ribosome;GO:0000315,cellular_component organellar large ribosomal subunit;GO:0003674,molecular_function molecular_function;GO:0003735,molecular_function structural constituent of ribosome;GO:0005198,molecular_function structural molecule activity;GO:0005488,molecular_function binding;GO:0005…	RP-L17, MRPL17, rplQ; large subunit ribosomal protein L17; K02879	NP_001068761.1 uncharacterized protein LOC506989 [Bos taurus]
ENSBGRG00000026797	1.67	1.6	1.56	0.79	0.64	0.52	1.25417	2.75086	3.23668e-10	8.66384e-09	9:20065874-20127665:+	FER1L5	NA	NA	XP_014332434.1 PREDICTED: fer-1-like protein 5 [Bos mutus]
ENSBGRG00000011099	1.22	2.09	1.32	0.47	0.54	0.5	1.49424	2.71441	3.35759e-10	8.96767e-09	13:54911583-55095437:-	SORL1	NA	NA	XP_010828805.1 PREDICTED: sortilin-related receptor isoform X4 [Bison bison bison]
ENSBGRG00000009603	6.09	5.78	4.86	2.69	2.46	2.68	1.00587	3.54563	4.60726e-10	1.2171e-08	10:50718975-50910371:+	FIG4	145;GO:0000139,cellular_component Golgi membrane;GO:0003674,molecular_function molecular_function;GO:0003824,molecular_function catalytic activity;GO:0004438,molecular_function phosphatidylinositol-3-phosphatase activity;GO:0005575,cellular_component cellular_component;GO:0005622,cellular_component intracellular;GO:0005623,cellular_component cell;GO:0005737,cellular_component cytoplasm;GO:0005768…	NA	NP_001069482.1 polyphosphoinositide phosphatase [Bos taurus]
ENSBGRG00000019283	5.28	4.1	4.22	1.55	1.34	1.76	1.45193	2.11887	4.97714e-10	1.31195e-08	14:50166980-50176960:+	AGMAT	29;GO:0003674,molecular_function molecular_function;GO:0003824,molecular_function catalytic activity;GO:0005575,cellular_component cellular_component;GO:0005622,cellular_component intracellular;GO:0005623,cellular_component cell;GO:0005737,cellular_component cytoplasm;GO:0005739,cellular_component mitochondrion;GO:0006807,biological_process nitrogen compound metabolic process;GO:0008150,biologica…	speB; agmatinase [EC:3.5.3.11]; K01480	XP_019831967.1 PREDICTED: agmatinase, mitochondrial isoform X2 [Bos indicus]
ENSBGRG00000007757	71.49	157.01	77.71	33.8	39.81	31.07	1.46962	6.44298	5.66994e-10	1.48165e-08	3:45533955-45615364:-	CASQ2	262;GO:0002027,biological_process regulation of heart rate;GO:0003008,biological_process system process;GO:0003012,biological_process muscle system process;GO:0003013,biological_process circulatory system process;GO:0003015,biological_process heart process;GO:0003674,molecular_function molecular_function;GO:0005080,molecular_function protein kinase C binding;GO:0005488,molecular_function binding;…	NA	XP_005899578.1 PREDICTED: calsequestrin-2 [Bos mutus]
ENSBGRG00000013833	1.27	1.38	1.17	0	0.18	0.12	3.58757	-0.307052	6.46826e-10	1.64757e-08	18:69472363-69535723:-	ATP6V0D2	212;GO:0000041,biological_process transition metal ion transport;GO:0000220,cellular_component vacuolar proton-transporting V-type ATPase, V0 domain;GO:0000323,cellular_component lytic vacuole;GO:0001763,biological_process morphogenesis of a branching structure;GO:0002009,biological_process morphogenesis of an epithelium;GO:0003674,molecular_function molecular_function;GO:0003824,molecular_functi…	ATPeV0D, ATP6D; V-type H+-transporting ATPase subunit d; K02146	ELR61834.1 V-type proton ATPase subunit d 2, partial [Bos mutus]
ENSBGRG00000009298	50.95	26.28	48.26	12.68	18.42	15.86	1.3531	5.01406	6.50366e-10	1.6531e-08	4:117122789-117161045:+	PON3	95;GO:0003674,molecular_function molecular_function;GO:0003824,molecular_function catalytic activity;GO:0004064,molecular_function arylesterase activity;GO:0005488,molecular_function binding;GO:0005515,molecular_function protein binding;GO:0005575,cellular_component cellular_component;GO:0005576,cellular_component extracellular region;GO:0005615,cellular_component extracellular space;GO:0005622,c…	NA	XP_005909762.1 PREDICTED: serum paraoxonase/lactonase 3 [Bos mutus]
ENSBGRG00000017470	1.65	2.15	2.14	0.6	0.48	0.76	1.5418	1.92258	7.05228e-10	1.78505e-08	8:20874136-20898511:-	ANKRD24	NA	NA	XP_019818962.1 PREDICTED: ankyrin repeat domain-containing protein 24 [Bos indicus]
ENSBGRG00000014323	7.49	9.2	8.61	2.98	2.6	3.89	1.28401	2.58845	7.1864e-10	1.8152e-08	20:54050902-54054816:+	ENSBGRG00000014323	134;GO:0000022,biological_process mitotic spindle elongation;GO:0000070,biological_process mitotic sister chromatid segregation;GO:0000226,biological_process microtubule cytoskeleton organization;GO:0000228,cellular_component nuclear chromosome;GO:0000278,biological_process mitotic cell cycle;GO:0000280,biological_process nuclear division;GO:0000775,cellular_component chromosome, centromeric regi…	NA	NP_001180124.1 aurora kinase C [Bos taurus]
ENSBGRG00000023656	1.5	0.37	1.36	0	0	0.11	4.23289	-0.314953	8.85184e-10	2.20821e-08	26:24643121-24773219:-	ENSBGRG00000023656	50;GO:0000139,cellular_component Golgi membrane;GO:0003674,molecular_function molecular_function;GO:0003824,molecular_function catalytic activity;GO:0005575,cellular_component cellular_component;GO:0005622,cellular_component intracellular;GO:0005623,cellular_component cell;GO:0005737,cellular_component cytoplasm;GO:0005794,cellular_component Golgi apparatus;GO:0006022,biological_process aminoglyc…	HS3ST2; [heparan sulfate]-glucosamine 3-sulfotransferase 2 [EC:2.8.2.29]; K07808	NP_001192923.1 heparan sulfate glucosamine 3-O-sulfotransferase 2 [Bos taurus]
ENSBGRG00000004901	12.8	10.25	14.22	5.69	3.28	4.81	1.34993	2.68391	9.30617e-10	2.31678e-08	18:20440718-20443196:+	ENSBGRG00000004901	110;GO:0003674,molecular_function molecular_function;GO:0005215,molecular_function transporter activity;GO:0005488,molecular_function binding;GO:0005515,molecular_function protein binding;GO:0005575,cellular_component cellular_component;GO:0005576,cellular_component extracellular region;GO:0005623,cellular_component cell;GO:0005886,cellular_component plasma membrane;GO:0006810,biological_process …	NA	XP_014337303.1 PREDICTED: glycosylphosphatidylinositol-anchored high density lipoprotein-binding protein 1 [Bos mutus]
ENSBGRG00000026628	0.64	0.22	0.63	0.08	0.03	0.04	3.19346	0.282448	1.22928e-09	3.02299e-08	19:38903336-38955768:-	USP43	76;GO:0000731,biological_process DNA synthesis involved in DNA repair;GO:0003674,molecular_function molecular_function;GO:0003824,molecular_function catalytic activity;GO:0004843,molecular_function thiol-dependent ubiquitin-specific protease activity;GO:0005575,cellular_component cellular_component;GO:0005622,cellular_component intracellular;GO:0005623,cellular_component cell;GO:0005634,cellular_…	USP15; ubiquitin carboxyl-terminal hydrolase 15 [EC:3.4.19.12]; K21343	XP_005220488.1 ubiquitin carboxyl-terminal hydrolase 43 isoform X3 [Bos taurus]
ENSBGRG00000024179	24.25	19.91	26.96	11.12	11.69	8.96	1.12712	3.20143	1.4427e-09	3.49804e-08	16:77081274-77084228:+	MTFP1	31;GO:0000266,biological_process mitochondrial fission;GO:0005575,cellular_component cellular_component;GO:0005622,cellular_component intracellular;GO:0005623,cellular_component cell;GO:0005737,cellular_component cytoplasm;GO:0005739,cellular_component mitochondrion;GO:0005740,cellular_component mitochondrial envelope;GO:0005743,cellular_component mitochondrial inner membrane;GO:0006996,biologica…	NA	XP_017916470.1 PREDICTED: mitochondrial fission process protein 1 isoform X1 [Capra hircus]
ENSBGRG00000006084	1.6	2.26	1.4	0.25	0.37	0.44	2.13646	0.885411	1.70776e-09	4.09964e-08	2:8519193-8544142:-	IFNLR1	72;GO:0002251,biological_process organ or tissue specific immune response;GO:0002252,biological_process immune effector process;GO:0002376,biological_process immune system process;GO:0002385,biological_process mucosal immune response;GO:0002682,biological_process regulation of immune system process;GO:0002697,biological_process regulation of immune effector process;GO:0002831,biological_process r…	IFNLR1, IL28RA; interferon lambda receptor 1; K05140	XP_005900780.1 PREDICTED: interferon lambda receptor 1 isoform X1 [Bos mutus]
ENSBGRG00000023228	99.28	94.88	94.17	59.08	30.72	40.54	1.06727	5.38547	2.00708e-09	4.74532e-08	17:73576353-73576956:-	ENSBGRG00000023228	NA	NA	XP_006079103.1 ras-related protein Rap-2c-like [Bubalus bubalis]
ENSBGRG00000016558	1.84	2.53	1.99	0.8	1.03	0.89	1.12896	3.1609	2.26809e-09	5.30786e-08	19:17652302-18010267:-	TANC2	110;GO:0000003,biological_process reproduction;GO:0000768,biological_process syncytium formation by plasma membrane fusion;GO:0001655,biological_process urogenital system development;GO:0001667,biological_process ameboidal-type cell migration;GO:0001701,biological_process in utero embryonic development;GO:0002064,biological_process epithelial cell development;GO:0002065,biological_process columna…	NA	XP_019837195.1 PREDICTED: protein TANC2 isoform X6 [Bos indicus]
ENSBGRG00000010921	3.24	3.08	1.18	0.22	0	0.07	4.30649	-0.337117	2.44338e-09	5.67419e-08	9:97505515-97560949:+	CIB4	7;GO:0000287,molecular_function magnesium ion binding;GO:0003674,molecular_function molecular_function;GO:0005488,molecular_function binding;GO:0005509,molecular_function calcium ion binding;GO:0043167,molecular_function ion binding;GO:0043169,molecular_function cation binding;GO:0046872,molecular_function metal ion binding	NA	NP_001069923.2 calcium and integrin-binding family member 4 [Bos taurus]
ENSBGRG00000024662	3.4	3.21	2.16	0.18	0.53	0.52	2.69427	0.31204	2.48958e-09	5.75936e-08	22:416250-535153:+	CHCHD6	54;GO:0005575,cellular_component cellular_component;GO:0005622,cellular_component intracellular;GO:0005623,cellular_component cell;GO:0005737,cellular_component cytoplasm;GO:0005739,cellular_component mitochondrion;GO:0005740,cellular_component mitochondrial envelope;GO:0005743,cellular_component mitochondrial inner membrane;GO:0005829,cellular_component cytosol;GO:0006950,biological_process resp…	NA	NP_001069870.1 MICOS complex subunit MIC25 [Bos taurus]
ENSBGRG00000005938	68.85	36.63	67.8	25.8	25.03	24.92	1.12448	5.90231	3.53329e-09	8.0205e-08	19:14549995-14558253:+	SLC16A3	77;GO:0002376,biological_process immune system process;GO:0003674,molecular_function molecular_function;GO:0005215,molecular_function transporter activity;GO:0005342,molecular_function organic acid transmembrane transporter activity;GO:0005575,cellular_component cellular_component;GO:0005622,cellular_component intracellular;GO:0005623,cellular_component cell;GO:0005634,cellular_component nucleus;…	SLC16A3; MFS transporter, MCT family, solute carrier family 16 (monocarboxylic acid transporters), member 3; K08180	NP_001103450.1 monocarboxylate transporter 4 [Bos taurus]
ENSBGRG00000026514	27.73	16.89	20.63	9.81	9.34	10.88	1.04971	4.59841	3.63764e-09	8.22651e-08	10:39800738-39878066:-	FAXC	NA	NA	EAW48486.1 chromosome 6 open reading frame 168, isoform CRA_d [Homo sapiens]
ENSBGRG00000019818	3.91	3.57	3.76	1.71	1.62	1.83	1.04078	2.86131	4.69183e-09	1.03959e-07	9:100104552-100271841:-	KLHL29	11;GO:0000151,cellular_component ubiquitin ligase complex;GO:0005575,cellular_component cellular_component;GO:0005622,cellular_component intracellular;GO:0005623,cellular_component cell;GO:0031461,cellular_component cullin-RING ubiquitin ligase complex;GO:0031463,cellular_component Cul3-RING ubiquitin ligase complex;GO:0032991,cellular_component protein-containing complex;GO:0044424,cellular_comp…	NA	NP_001157966.1 kelch-like protein 29 [Bos taurus]
ENSBGRG00000004476	12.04	13.51	13.21	4.35	5.94	7.21	1.05323	4.10234	4.77851e-09	1.05502e-07	6:66541478-66581405:-	PGM2	137;GO:0000271,biological_process polysaccharide biosynthetic process;GO:0000272,biological_process polysaccharide catabolic process;GO:0001775,biological_process cell activation;GO:0002252,biological_process immune effector process;GO:0002263,biological_process cell activation involved in immune response;GO:0002274,biological_process myeloid leukocyte activation;GO:0002275,biological_process mye…	PGM2; phosphoglucomutase / phosphopentomutase [EC:5.4.2.2 5.4.2.7]; K15779; pgm; phosphoglucomutase [EC:5.4.2.2]; K01835	XP_010850723.1 PREDICTED: phosphoglucomutase-2 [Bison bison bison]
ENSBGRG00000025202	4.43	3.29	4.56	1.48	1.32	0.58	1.88673	1.61162	6.29799e-09	1.37049e-07	26:6919342-6956366:+	ADAP1	48;GO:0003674,molecular_function molecular_function;GO:0005096,molecular_function GTPase activator activity;GO:0005488,molecular_function binding;GO:0005575,cellular_component cellular_component;GO:0005622,cellular_component intracellular;GO:0005623,cellular_component cell;GO:0005634,cellular_component nucleus;GO:0005737,cellular_component cytoplasm;GO:0005829,cellular_component cytosol;GO:000588…	NA	XP_005225071.1 arf-GAP with dual PH domain-containing protein 1 isoform X2 [Bos taurus]
ENSBGRG00000026909	12.13	16.29	10.22	4.91	4.82	3.81	1.41611	2.2894	6.37955e-09	1.38575e-07	20:35072261-35080018:+	CYBA	384;GO:0001101,biological_process response to acid chemical;GO:0001558,biological_process regulation of cell growth;GO:0001666,biological_process response to hypoxia;GO:0001678,biological_process cellular glucose homeostasis;GO:0001725,cellular_component stress fiber;GO:0001775,biological_process cell activation;GO:0001817,biological_process regulation of cytokine production;GO:0001819,biological…	CYBA, P22PHOX; cytochrome b-245, alpha polypeptide; K08009	NP_776459.1 cytochrome b-245 light chain [Bos taurus]
ENSBGRG00000005166	2.01	2.15	1.99	0.5	0.45	0.5	1.96916	0.715991	8.11513e-09	1.72861e-07	19:22359260-22395784:+	ENSBGRG00000005166	142;GO:0000976,molecular_function transcription regulatory region sequence-specific DNA binding;GO:0000977,molecular_function RNA polymerase II regulatory region sequence-specific DNA binding;GO:0000978,molecular_function RNA polymerase II proximal promoter sequence-specific DNA binding;GO:0000981,molecular_function DNA-binding transcription factor activity, RNA polymerase II-specific;GO:0000982,…	NA	NP_001030453.2 homeobox protein MOX-1 [Bos taurus]
ENSBGRG00000010337	7.89	11.3	7.25	3.77	4.09	3.79	1.08008	3.49309	9.12591e-09	1.93709e-07	8:71617626-71870804:+	GALNT10	67;GO:0000139,cellular_component Golgi membrane;GO:0003674,molecular_function molecular_function;GO:0003824,molecular_function catalytic activity;GO:0004653,molecular_function polypeptide N-acetylgalactosaminyltransferase activity;GO:0005575,cellular_component cellular_component;GO:0005622,cellular_component intracellular;GO:0005623,cellular_component cell;GO:0005737,cellular_component cytoplasm;…	GALNT; polypeptide N-acetylgalactosaminyltransferase [EC:2.4.1.41]; K00710	XP_015327817.2 polypeptide N-acetylgalactosaminyltransferase 10 isoform X1 [Bos taurus]
ENSBGRG00000016457	2.91	3.14	3.2	1.41	1.31	0.78	1.36554	2.34986	1.10047e-08	2.30756e-07	8:41665202-41675069:+	FGFR4	322;GO:0000003,biological_process reproduction;GO:0000165,biological_process MAPK cascade;GO:0001759,biological_process organ induction;GO:0001816,biological_process cytokine production;GO:0001817,biological_process regulation of cytokine production;GO:0001818,biological_process negative regulation of cytokine production;GO:0001932,biological_process regulation of protein phosphorylation;GO:00019…	FGFR1, CD331; fibroblast growth factor receptor 1 [EC:2.7.10.1]; K04362; FGFR2, CD332; fibroblast growth factor receptor 2 [EC:2.7.10.1]; K05093; FGFR3, CD333; fibroblast growth factor receptor 3 [EC:2.7.10.1]; K05094; FGFR4, CD334; fibroblast growth factor receptor 4 [EC:2.7.10.1]; K05095	XP_005904655.1 PREDICTED: fibroblast growth factor receptor 4 [Bos mutus]
ENSBGRG00000017731	1.7	1.77	1.63	0.65	0.21	0.39	1.88786	0.988288	1.1049e-08	2.31283e-07	5:124069092-124130788:+	PRR5	207;GO:0001703,biological_process gastrulation with mouth forming first;GO:0001932,biological_process regulation of protein phosphorylation;GO:0001934,biological_process positive regulation of protein phosphorylation;GO:0002009,biological_process morphogenesis of an epithelium;GO:0002165,biological_process instar larval or pupal development;GO:0003674,molecular_function molecular_function;GO:0005…	PRR5; proline-rich protein 5; K20411	XP_017904379.1 PREDICTED: proline-rich protein 5 isoform X1 [Capra hircus]
ENSBGRG00000005549	19.56	9.72	23.08	4.65	7.19	5.98	1.50563	3.55349	1.44545e-08	2.96416e-07	14:34087618-34107004:+	NTMT2	35;GO:0003674,molecular_function molecular_function;GO:0003824,molecular_function catalytic activity;GO:0005575,cellular_component cellular_component;GO:0005622,cellular_component intracellular;GO:0005623,cellular_component cell;GO:0005737,cellular_component cytoplasm;GO:0006464,biological_process cellular protein modification process;GO:0006479,biological_process protein methylation;GO:0006480,b…	NA	XP_005902451.1 PREDICTED: alpha N-terminal protein methyltransferase 1B [Bos mutus]
ENSBGRG00000002622	6.08	5.61	6.68	2.87	2.77	2.77	1.06274	2.70401	1.46874e-08	3.00681e-07	5:89052003-89161665:+	POC1B	97;GO:0000226,biological_process microtubule cytoskeleton organization;GO:0000922,cellular_component spindle pole;GO:0001654,biological_process eye development;GO:0001894,biological_process tissue homeostasis;GO:0001895,biological_process retina homeostasis;GO:0003008,biological_process system process;GO:0003014,biological_process renal system process;GO:0003341,biological_process cilium movement…	NA	XP_024847581.1 POC1 centriolar protein homolog B isoform X3 [Bos taurus]
ENSBGRG00000008300	1.27	1.81	1.5	0.46	0.16	0.39	1.96547	0.762097	1.80874e-08	3.6352e-07	26:8968314-8982097:+	SSC4D	NA	NA	XP_005892884.1 PREDICTED: scavenger receptor cysteine-rich domain-containing group B protein [Bos mutus]
ENSBGRG00000008504	12.71	15.29	12.95	4.79	8.2	6.25	1.01588	4.40288	2.31995e-08	4.55667e-07	3:83385089-83507999:+	WLS	187;GO:0000139,cellular_component Golgi membrane;GO:0001664,molecular_function G protein-coupled receptor binding;GO:0001704,biological_process formation of primary germ layer;GO:0001707,biological_process mesoderm formation;GO:0002790,biological_process peptide secretion;GO:0002791,biological_process regulation of peptide secretion;GO:0002793,biological_process positive regulation of peptide sec…	NA	XP_015320520.1 protein wntless homolog isoform X1 [Bos taurus]
ENSBGRG00000016879	3.28	3.53	2.49	1.17	0.81	1.26	1.37937	2.03176	2.35537e-08	4.61873e-07	24:5071266-5084708:-	ZNF311	24;GO:0000981,molecular_function DNA-binding transcription factor activity, RNA polymerase II-specific;GO:0003674,molecular_function molecular_function;GO:0003700,molecular_function DNA-binding transcription factor activity;GO:0006355,biological_process regulation of transcription, DNA-templated;GO:0006357,biological_process regulation of transcription by RNA polymerase II;GO:0008150,biological_p…	KRAB; KRAB domain-containing zinc finger protein; K09228	XP_019840817.1 PREDICTED: LOW QUALITY PROTEIN: zinc finger protein 311 [Bos indicus]
ENSBGRG00000012091	9.27	5.63	12.53	2.81	3.17	4.03	1.38486	3.41836	3.5643e-08	6.84515e-07	8:16239725-16248045:+	ENSBGRG00000012091	NA	NA	XP_019819749.1 PREDICTED: coiled-coil domain-containing protein 159 isoform X1 [Bos indicus]
ENSBGRG00000013546	32.83	45.46	37.4	21.35	8.76	8.17	1.52301	4.69099	4.24363e-08	8.06023e-07	10:55145664-55149285:+	MARCKS	256;GO:0000323,cellular_component lytic vacuole;GO:0001520,cellular_component outer dense fiber;GO:0001674,cellular_component female germ cell nucleus;GO:0001786,molecular_function phosphatidylserine binding;GO:0001932,biological_process regulation of protein phosphorylation;GO:0001934,biological_process positive regulation of protein phosphorylation;GO:0003229,biological_process ventricular card…	MARCKS; myristoylated alanine-rich C-kinase substrate; K12561	XP_019822741.1 PREDICTED: myristoylated alanine-rich C-kinase substrate [Bos indicus]
ENSBGRG00000023865	65.31	46.38	55.14	17.24	27.05	8.28	1.63517	3.62568	4.69642e-08	8.87844e-07	19:55377272-55377894:-	ENSBGRG00000023865	118;GO:0001664,molecular_function G protein-coupled receptor binding;GO:0001932,biological_process regulation of protein phosphorylation;GO:0001934,biological_process positive regulation of protein phosphorylation;GO:0002376,biological_process immune system process;GO:0002548,biological_process monocyte chemotaxis;GO:0003674,molecular_function molecular_function;GO:0005102,molecular_function sign…	NA	ELR53546.1 Regakine-1, partial [Bos mutus]
ENSBGRG00000018526	3.67	4.1	3.61	1.55	1.71	0.89	1.42995	1.96312	5.81817e-08	1.08298e-06	27:46586089-46628824:-	RASSF4	NA	RASSF2_4; Ras association domain-containing protein 2/4; K09851	XP_019809598.1 PREDICTED: ras association domain-containing protein 4 isoform X3 [Bos indicus]
ENSBGRG00000009220	5.18	3.97	3.57	1.88	2.02	1.54	1.17863	2.8059	5.94624e-08	1.10512e-06	12:64991617-64998095:-	EMILIN3	9;GO:0005575,cellular_component cellular_component;GO:0005576,cellular_component extracellular region;GO:0005622,cellular_component intracellular;GO:0005623,cellular_component cell;GO:0005737,cellular_component cytoplasm;GO:0031012,cellular_component extracellular matrix;GO:0044421,cellular_component extracellular region part;GO:0044424,cellular_component intracellular part;GO:0044464,cellular_co…	NA	XP_024857019.1 EMILIN-3 [Bos taurus]
ENSBGRG00000024097	8.35	8.25	10.76	2.98	3.73	4.85	1.15189	3.00317	6.01514e-08	1.11622e-06	29:35123938-35139494:+	ENSBGRG00000024097	22;GO:0005575,cellular_component cellular_component;GO:0005622,cellular_component intracellular;GO:0005623,cellular_component cell;GO:0005737,cellular_component cytoplasm;GO:0005739,cellular_component mitochondrion;GO:0007275,biological_process multicellular organism development;GO:0007399,biological_process nervous system development;GO:0008150,biological_process biological_process;GO:0021545,bi…	NA	XP_020728639.1 transmembrane protein 126A isoform X1 [Odocoileus virginianus texanus]
ENSBGRG00000015786	15.68	12.83	13.1	3.58	5.99	1.71	1.93589	1.47298	6.47455e-08	1.19963e-06	6:29952786-29955539:+	CXCL10	294;GO:0001664,molecular_function G protein-coupled receptor binding;GO:0001775,biological_process cell activation;GO:0001906,biological_process cell killing;GO:0001932,biological_process regulation of protein phosphorylation;GO:0002237,biological_process response to molecule of bacterial origin;GO:0002252,biological_process immune effector process;GO:0002376,biological_process immune system proc…	CXCL10, IP10; C-X-C motif chemokine 10; K12671; IL8, CXCL8; interleukin 8; K10030	NP_001040016.1 C-X-C motif chemokine 10 precursor [Bos taurus]
ENSBGRG00000001735	3.34	4.05	3.56	0.67	0.67	1.03	2.01976	0.398683	6.68403e-08	1.23278e-06	3:21588178-21588733:+	TNFAIP8L2	37;GO:0002682,biological_process regulation of immune system process;GO:0002683,biological_process negative regulation of immune system process;GO:0002694,biological_process regulation of leukocyte activation;GO:0002695,biological_process negative regulation of leukocyte activation;GO:0005575,cellular_component cellular_component;GO:0005622,cellular_component intracellular;GO:0005623,cellular_com…	NA	XP_005894993.1 PREDICTED: tumor necrosis factor alpha-induced protein 8-like protein 2 [Bos mutus]
ENSBGRG00000024735	1.5	1.65	1.96	0.46	0.15	0.44	2.07506	0.443187	6.7339e-08	1.24008e-06	X:38110736-38111939:+	ENSBGRG00000024735	11;GO:0005575,cellular_component cellular_component;GO:0005622,cellular_component intracellular;GO:0005623,cellular_component cell;GO:0005634,cellular_component nucleus;GO:0005737,cellular_component cytoplasm;GO:0043226,cellular_component organelle;GO:0043227,cellular_component membrane-bounded organelle;GO:0043229,cellular_component intracellular organelle;GO:0043231,cellular_component intracell…	NA	XP_025132046.1 factor VIII intron 22 protein-like [Bubalus bubalis]
ENSBGRG00000026597	1.81	1.5	2.1	0.76	0.64	0.36	1.61231	1.75786	6.86461e-08	1.26048e-06	10:105224704-105328605:+	TAGAP	46;GO:0002252,biological_process immune effector process;GO:0002376,biological_process immune system process;GO:0003674,molecular_function molecular_function;GO:0005096,molecular_function GTPase activator activity;GO:0005575,cellular_component cellular_component;GO:0005622,cellular_component intracellular;GO:0005623,cellular_component cell;GO:0005737,cellular_component cytoplasm;GO:0005829,cellul…	NA	XP_020732049.1 T-cell activation Rho GTPase-activating protein isoform X4 [Odocoileus virginianus texanus]
ENSBGRG00000022487	1.38	2.62	1.06	0.08	0.25	0.11	3.40328	-0.49721	6.88574e-08	1.26228e-06	9:108124381-108131379:-	ENSBGRG00000022487	212;GO:0000785,cellular_component chromatin;GO:0000976,molecular_function transcription regulatory region sequence-specific DNA binding;GO:0000977,molecular_function RNA polymerase II regulatory region sequence-specific DNA binding;GO:0000978,molecular_function RNA polymerase II proximal promoter sequence-specific DNA binding;GO:0000981,molecular_function DNA-binding transcription factor activity…	MYC; Myc proto-oncogene protein; K04377; NMYC, MYCN; N-myc proto-oncogene protein; K09109	XP_014332261.1 PREDICTED: LOW QUALITY PROTEIN: N-myc proto-oncogene protein [Bos mutus]
ENSBGRG00000015740	7.92	8.47	7.49	1.26	3.56	1.56	1.924	1.00156	9.91282e-08	1.77157e-06	9:98849096-98850774:+	ENSBGRG00000015740	227;GO:0001664,molecular_function G protein-coupled receptor binding;GO:0001817,biological_process regulation of cytokine production;GO:0001818,biological_process negative regulation of cytokine production;GO:0001906,biological_process cell killing;GO:0001910,biological_process regulation of leukocyte mediated cytotoxicity;GO:0001912,biological_process positive regulation of leukocyte mediated cy…	POMC; proopiomelanocortin; K05228	P01191.3 RecName: Full=Pro-opiomelanocortin; Short=POMC; AltName: Full=Corticotropin-lipotropin; Contains: RecName: Full=NPP; Contains: RecName: Full=Melanotropin gamma; AltName: Full=Gamma-MSH; Contains: RecName: Full=Corticotropin; AltName: Full=Adrenocorticotropic hormone; Short=ACTH; Contains: RecName: Full=Melanocyte-stimulating hormone alpha; Short=Alpha-MSH; AltName: Full=Melanotropin alph…
ENSBGRG00000004316	0.75	1.04	0.6	0	0.22	0.05	3.23557	-0.367354	1.06686e-07	1.88161e-06	11:91931528-92110611:-	KCNK10	66;GO:0003008,biological_process system process;GO:0003674,molecular_function molecular_function;GO:0005215,molecular_function transporter activity;GO:0005216,molecular_function ion channel activity;GO:0005261,molecular_function cation channel activity;GO:0005267,molecular_function potassium channel activity;GO:0005575,cellular_component cellular_component;GO:0005623,cellular_component cell;GO:00…	KCNK10, K2P10.1; potassium channel subfamily K member 10; K04920	XP_015328804.2 potassium channel subfamily K member 10 [Bos taurus]
ENSBGRG00000005634	3.9	3.61	4.58	1.81	0.94	0.66	1.79234	1.40862	1.16351e-07	2.0343e-06	13:33819474-33820461:-	P2RY6	136;GO:0000166,molecular_function nucleotide binding;GO:0001101,biological_process response to acid chemical;GO:0001608,molecular_function G protein-coupled nucleotide receptor activity;GO:0001932,biological_process regulation of protein phosphorylation;GO:0001934,biological_process positive regulation of protein phosphorylation;GO:0003674,molecular_function molecular_function;GO:0004888,molecula…	P2RY6; P2Y purinoceptor 6; K04272	XP_005893586.1 PREDICTED: P2Y purinoceptor 6 [Bos mutus]
ENSBGRG00000021154	1.35	1.37	0.85	0.08	0.12	0.05	3.70189	-0.778677	1.33595e-07	2.3124e-06	11:45960020-45968463:+	ENSBGRG00000021154	106;GO:0002020,molecular_function protease binding;GO:0003674,molecular_function molecular_function;GO:0005488,molecular_function binding;GO:0005515,molecular_function protein binding;GO:0005575,cellular_component cellular_component;GO:0005622,cellular_component intracellular;GO:0005623,cellular_component cell;GO:0005737,cellular_component cytoplasm;GO:0005739,cellular_component mitochondrion;GO:…	NA	XP_019823406.1 PREDICTED: bcl-2-like protein 10 [Bos indicus]
ENSBGRG00000006424	2.67	1.51	2.33	0.92	0.65	0.7	1.48387	1.82442	1.49832e-07	2.54966e-06	15:33927612-34451801:+	DACH1	248;GO:0000003,biological_process reproduction;GO:0000122,biological_process negative regulation of transcription by RNA polymerase II;GO:0000902,biological_process cell morphogenesis;GO:0000904,biological_process cell morphogenesis involved in differentiation;GO:0000981,molecular_function DNA-binding transcription factor activity, RNA polymerase II-specific;GO:0000982,molecular_function DNA-bind…	NA	XP_024855876.1 dachshund homolog 1 isoform X2 [Bos taurus]
ENSBGRG00000023879	5.46	4.91	4.48	2.23	1.27	2.66	1.15008	3.13485	1.57084e-07	2.66933e-06	10:28850660-28918975:+	ANKRD6	143;GO:0001654,biological_process eye development;GO:0001736,biological_process establishment of planar polarity;GO:0001737,biological_process establishment of imaginal disc-derived wing hair orientation;GO:0001738,biological_process morphogenesis of a polarized epithelium;GO:0001745,biological_process compound eye morphogenesis;GO:0001932,biological_process regulation of protein phosphorylation;…	NA	XP_006055407.1 ankyrin repeat domain-containing protein 6 isoform X3 [Bubalus bubalis]
ENSBGRG00000021859	1.94	3.98	2.29	0.89	1.08	0.62	1.57667	2.26444	1.78268e-07	2.99564e-06	15:58687411-58727569:-	POSTN	170;GO:0000902,biological_process cell morphogenesis;GO:0001501,biological_process skeletal system development;GO:0001817,biological_process regulation of cytokine production;GO:0001819,biological_process positive regulation of cytokine production;GO:0001952,biological_process regulation of cell-matrix adhesion;GO:0001953,biological_process negative regulation of cell-matrix adhesion;GO:0002791,b…	NA	XP_014337447.1 PREDICTED: periostin isoform X8 [Bos mutus]
ENSBGRG00000018527	2.68	4.51	2.74	1.08	0.94	0.75	1.71864	1.16244	1.7899e-07	2.99944e-06	2:32026796-32029715:-	INHA	271;GO:0000003,biological_process reproduction;GO:0001501,biological_process skeletal system development;GO:0001541,biological_process ovarian follicle development;GO:0001750,cellular_component photoreceptor outer segment;GO:0001817,biological_process regulation of cytokine production;GO:0001818,biological_process negative regulation of cytokine production;GO:0001917,cellular_component photorecep…	INHA; inhibin, alpha; K05500	XP_005889759.1 PREDICTED: inhibin alpha chain [Bos mutus]
ENSBGRG00000000254	27.47	44.17	28.62	17.09	17.48	10.52	1.07854	5.07031	2.07563e-07	3.44014e-06	1:137349322-137452455:+	PCOLCE2	55;GO:0003674,molecular_function molecular_function;GO:0005488,molecular_function binding;GO:0005518,molecular_function collagen binding;GO:0005539,molecular_function glycosaminoglycan binding;GO:0008047,molecular_function enzyme activator activity;GO:0008150,biological_process biological_process;GO:0008201,molecular_function heparin binding;GO:0009893,biological_process positive regulation of me…	NA	XP_010856445.1 PREDICTED: procollagen C-endopeptidase enhancer 2 [Bison bison bison]
ENSBGRG00000026471	5.14	8.64	5.21	2.11	2.52	2.53	1.28076	2.44041	2.15591e-07	3.54407e-06	19:3330068-3332349:+	KCNJ2	223;GO:0001508,biological_process action potential;GO:0002027,biological_process regulation of heart rate;GO:0003008,biological_process system process;GO:0003012,biological_process muscle system process;GO:0003013,biological_process circulatory system process;GO:0003015,biological_process heart process;GO:0003674,molecular_function molecular_function;GO:0005215,molecular_function transporter acti…	KCNJ12_18, KIR2.2, KIR2.6; potassium inwardly-rectifying channel subfamily J member 12/18; K05005; KCNJ2, KIR2.1; potassium inwardly-rectifying channel subfamily J member 2; K04996; KCNJ4, KIR2.3; potassium inwardly-rectifying channel subfamily J member 4; K04998; KCNJ5, KIR3.4; potassium inwardly-rectifying channel subfamily J member 5; K04999; KCNJ6, KIR3.2; potassium inwardly-rectifying channe…	XP_005899377.1 PREDICTED: inward rectifier potassium channel 2 [Bos mutus]
ENSBGRG00000019089	7.29	9.33	7.9	4.41	2.66	3.05	1.16573	2.38383	2.19852e-07	3.59221e-06	9:4188873-4194326:+	WDR38	15;GO:0002244,biological_process hematopoietic progenitor cell differentiation;GO:0002376,biological_process immune system process;GO:0002520,biological_process immune system development;GO:0007275,biological_process multicellular organism development;GO:0008150,biological_process biological_process;GO:0009987,biological_process cellular process;GO:0030097,biological_process hemopoiesis;GO:003015…	NA	ELR58298.1 WD repeat-containing protein 38, partial [Bos mutus]
ENSBGRG00000009032	0.9	0.89	1.04	0.45	0.42	0.27	1.27441	2.10239	2.20004e-07	3.59221e-06	8:47094578-47113303:+	ABCA7	272;GO:0000166,molecular_function nucleotide binding;GO:0001726,cellular_component ruffle;GO:0001891,cellular_component phagocytic cup;GO:0001932,biological_process regulation of protein phosphorylation;GO:0001934,biological_process positive regulation of protein phosphorylation;GO:0003008,biological_process system process;GO:0003674,molecular_function molecular_function;GO:0003824,molecular_func…	ABCA7; ATP-binding cassette, subfamily A (ABC1), member 7; K05645	NP_001341091.1 ATP-binding cassette sub-family A member 7 [Bos taurus]
ENSBGRG00000012599	2.99	2.77	2.86	1.38	0.87	0.79	1.43986	1.47529	2.28454e-07	3.72014e-06	12:1176285-1200124:-	PROSER2	NA	NA	XP_005907474.1 PREDICTED: proline and serine-rich protein 2 [Bos mutus]
ENSBGRG00000018922	3.22	1.93	2.55	0.78	1.14	1.08	1.31391	2.30903	2.65254e-07	4.23951e-06	1:77224361-77259784:+	NRROS	57;GO:0002376,biological_process immune system process;GO:0005575,cellular_component cellular_component;GO:0005622,cellular_component intracellular;GO:0005623,cellular_component cell;GO:0005737,cellular_component cytoplasm;GO:0005783,cellular_component endoplasmic reticulum;GO:0006508,biological_process proteolysis;GO:0006511,biological_process ubiquitin-dependent protein catabolic process;GO:000…	NA	DAA33355.1 TPA: leucine-rich repeat-containing protein 33 precursor, partial [Bos taurus]
ENSBGRG00000025793	7.69	3.08	6.18	1.82	1.67	1.94	1.60042	1.92884	3.65686e-07	5.73114e-06	26:26297408-26322597:+	CRYM	150;GO:0000122,biological_process negative regulation of transcription by RNA polymerase II;GO:0000166,molecular_function nucleotide binding;GO:0003008,biological_process system process;GO:0003674,molecular_function molecular_function;GO:0003712,molecular_function transcription coregulator activity;GO:0003714,molecular_function transcription corepressor activity;GO:0003824,molecular_function cata…	NA	NP_001039379.1 ketimine reductase mu-crystallin [Bos taurus]
ENSBGRG00000013127	2.43	2.82	2.34	0.96	0.95	1.21	1.15314	2.0202	3.72637e-07	5.83251e-06	14:64330777-64387293:-	NCF2	200;GO:0000323,cellular_component lytic vacuole;GO:0001669,cellular_component acrosomal vesicle;GO:0002237,biological_process response to molecule of bacterial origin;GO:0002376,biological_process immune system process;GO:0003008,biological_process system process;GO:0003013,biological_process circulatory system process;GO:0003674,molecular_function molecular_function;GO:0003824,molecular_function…	NCF2, P67PHOX; neutrophil cytosolic factor 2; K08010	XP_005963477.1 PREDICTED: neutrophil cytosol factor 2 isoform X4 [Pantholops hodgsonii]
ENSBGRG00000006087	0.4	0.74	0.42	0.14	0.08	0.06	2.37025	0.135009	4.08057e-07	6.34587e-06	12:61723881-61767843:-	KIAA1755	NA	NA	ELR56196.1 Putative protein KIAA1755, partial [Bos mutus]
ENSBGRG00000003115	5.77	8.79	5.21	3.02	0.85	2.1	1.58614	2.3336	4.74067e-07	7.29737e-06	2:72536794-72542607:+	EN1	285;GO:0000003,biological_process reproduction;GO:0000122,biological_process negative regulation of transcription by RNA polymerase II;GO:0000902,biological_process cell morphogenesis;GO:0000904,biological_process cell morphogenesis involved in differentiation;GO:0000976,molecular_function transcription regulatory region sequence-specific DNA binding;GO:0000977,molecular_function RNA polymerase I…	EN; homeobox protein engrailed; K09319	XP_003585804.2 homeobox protein engrailed-1 [Bos taurus]
ENSBGRG00000006024	7.09	8.5	8.21	4.62	2.89	2.74	1.1333	2.5419	4.75146e-07	7.3047e-06	7:58722840-58725806:-	ENSBGRG00000006024	NA	NA	XP_005900829.1 PREDICTED: coiled-coil domain-containing protein 107 isoform X1 [Bos mutus]
ENSBGRG00000009026	18.57	27.23	14.1	8.38	9.8	8.25	1.08546	3.63553	5.48844e-07	8.32138e-06	X:13013139-13015275:-	PRR32	NA	NA	XP_005910884.1 PREDICTED: proline-rich protein 32 [Bos mutus]
ENSBGRG00000019375	0.99	1.03	0.73	0.16	0.24	0.11	2.43455	-0.135503	5.5604e-07	8.41994e-06	19:40925284-40927640:-	TMEM102	90;GO:0001932,biological_process regulation of protein phosphorylation;GO:0002682,biological_process regulation of immune system process;GO:0002684,biological_process positive regulation of immune system process;GO:0002685,biological_process regulation of leukocyte migration;GO:0002687,biological_process positive regulation of leukocyte migration;GO:0002688,biological_process regulation of leukoc…	FGF; fibroblast growth factor; K04358	XP_005890001.1 PREDICTED: transmembrane protein 102 [Bos mutus]
ENSBGRG00000015697	1.73	2.75	2.05	1.15	0.76	0.79	1.16345	2.63919	5.75563e-07	8.68296e-06	19:17580707-17606923:-	ACE	468;GO:0000003,biological_process reproduction;GO:0000323,cellular_component lytic vacuole;GO:0001525,biological_process angiogenesis;GO:0001568,biological_process blood vessel development;GO:0001655,biological_process urogenital system development;GO:0001664,molecular_function G protein-coupled receptor binding;GO:0001666,biological_process response to hypoxia;GO:0001678,biological_process cellu…	ACE, CD143; peptidyl-dipeptidase A [EC:3.4.15.1]; K01283	XP_024835648.1 angiotensin-converting enzyme isoform X1 [Bos taurus]
ENSBGRG00000026822	0.76	0.17	1.13	0.1	0.12	0.1	2.67827	0.595261	5.87491e-07	8.84087e-06	9:21640981-21674666:-	ENSBGRG00000026822	NA	NA	XP_010808095.2 uncharacterized protein KIAA1211-like homolog isoform X1 [Bos taurus]
ENSBGRG00000000966	12.29	8.55	13.12	2.76	3.69	3.24	1.7914	0.693701	6.79163e-07	1.00948e-05	8:13241660-13242974:-	ENSBGRG00000000966	NA	NA	XP_016824885.1 PREDICTED: uncharacterized protein LOC100758944 isoform X2 [Cricetulus griseus]
ENSBGRG00000022244	2.33	1.79	3.03	0.42	0.47	0.48	2.32825	-0.0189256	6.83731e-07	1.01503e-05	26:23722300-23725945:-	CHP2	123;GO:0003674,molecular_function molecular_function;GO:0005488,molecular_function binding;GO:0005509,molecular_function calcium ion binding;GO:0005575,cellular_component cellular_component;GO:0005622,cellular_component intracellular;GO:0005623,cellular_component cell;GO:0005634,cellular_component nucleus;GO:0005737,cellular_component cytoplasm;GO:0005886,cellular_component plasma membrane;GO:000…	NA	NP_001179334.1 calcineurin B homologous protein 2 [Bos taurus]
ENSBGRG00000007004	9.2	14.35	9.86	6.65	3.86	4.64	1.03846	3.71814	6.94754e-07	1.03013e-05	23:8101969-8127986:+	NKD2	127;GO:0003674,molecular_function molecular_function;GO:0005488,molecular_function binding;GO:0005515,molecular_function protein binding;GO:0005575,cellular_component cellular_component;GO:0005622,cellular_component intracellular;GO:0005623,cellular_component cell;GO:0005737,cellular_component cytoplasm;GO:0005886,cellular_component plasma membrane;GO:0006810,biological_process transport;GO:00069…	NKD; naked cuticle; K03213	XP_024837330.1 protein naked cuticle homolog 2 [Bos taurus]
ENSBGRG00000009107	0.27	0.41	0.31	0.09	0	0.08	2.15749	0.0224422	6.97653e-07	1.03189e-05	12:44059889-44079808:+	SIGLEC1	52;GO:0003674,molecular_function molecular_function;GO:0005488,molecular_function binding;GO:0005575,cellular_component cellular_component;GO:0005576,cellular_component extracellular region;GO:0005623,cellular_component cell;GO:0005886,cellular_component plasma membrane;GO:0006950,biological_process response to stress;GO:0006952,biological_process defense response;GO:0006954,biological_process in…	CD22, SIGLEC2; CD22 antigen; K06467; SN, SIGLEC1, CD169; sialoadhesin; K06548	XP_010834928.1 PREDICTED: sialoadhesin [Bison bison bison]
ENSBGRG00000020747	1.45	0.74	1.5	0.12	0.4	0.3	2.1799	0.472755	7.27827e-07	1.07259e-05	20:58761392-58766834:-	ENSBGRG00000020747	NA	CD33, SIGLEC3; CD33 antigen; K06473; MAG, GMA, SIGLEC4; myelin associated glycoprotein; K06771	XP_005905097.2 PREDICTED: sialic acid-binding Ig-like lectin 5 [Bos mutus]
ENSBGRG00000019097	0.44	0.51	0.53	0.24	0.22	0.21	1.04626	2.23551	7.7414e-07	1.13531e-05	13:84518676-84939319:+	DYNC2H1	205;GO:0001568,biological_process blood vessel development;GO:0001944,biological_process vasculature development;GO:0002119,biological_process nematode larval development;GO:0002164,biological_process larval development;GO:0003002,biological_process regionalization;GO:0003674,molecular_function molecular_function;GO:0003774,molecular_function motor activity;GO:0003777,molecular_function microtubu…	DYNC2H, DNCH2; dynein heavy chain 2, cytosolic; K10414	XP_005887922.1 PREDICTED: cytoplasmic dynein 2 heavy chain 1 isoform X2 [Bos mutus]
ENSBGRG00000018451	0.81	0.78	1.55	0.34	0.15	0.29	1.8816	1.12548	8.24262e-07	1.20299e-05	4:47510504-47530936:-	MYO1G	165;GO:0000003,biological_process reproduction;GO:0001891,cellular_component phagocytic cup;GO:0002009,biological_process morphogenesis of an epithelium;GO:0002165,biological_process instar larval or pupal development;GO:0002250,biological_process adaptive immune response;GO:0002252,biological_process immune effector process;GO:0002253,biological_process activation of immune response;GO:0002376,b…	MYO1; myosin I; K10356	XP_005891933.1 PREDICTED: unconventional myosin-Ig [Bos mutus]
ENSBGRG00000024223	3.34	3.17	2.93	1.48	0.99	0.58	1.60082	1.26451	1.05214e-06	1.4994e-05	29:35171720-35172845:-	CCDC89	10;GO:0005575,cellular_component cellular_component;GO:0005622,cellular_component intracellular;GO:0005623,cellular_component cell;GO:0005634,cellular_component nucleus;GO:0043226,cellular_component organelle;GO:0043227,cellular_component membrane-bounded organelle;GO:0043229,cellular_component intracellular organelle;GO:0043231,cellular_component intracellular membrane-bounded organelle;GO:00444…	NA	ELR61667.1 Coiled-coil domain-containing protein 89, partial [Bos mutus]
ENSBGRG00000026185	13.8	17.75	10.81	7.77	5.85	5.84	1.01861	3.13977	1.08179e-06	1.53983e-05	14:82742509-82752040:+	TNNT2	189;GO:0002119,biological_process nematode larval development;GO:0002164,biological_process larval development;GO:0003007,biological_process heart morphogenesis;GO:0003008,biological_process system process;GO:0003012,biological_process muscle system process;GO:0003013,biological_process circulatory system process;GO:0003015,biological_process heart process;GO:0003205,biological_process cardiac ch…	TNNT2; troponin T, cardiac muscle; K12045	XP_024831825.1 troponin T, cardiac muscle isoform X4 [Bos taurus]
ENSBGRG00000021948	2.47	2.8	1.97	0.53	0.94	1.06	1.39719	1.76488	1.08475e-06	1.54223e-05	20:60240794-60267627:+	ENSBGRG00000021948	60;GO:0000226,biological_process microtubule cytoskeleton organization;GO:0001578,biological_process microtubule bundle formation;GO:0003341,biological_process cilium movement;GO:0005575,cellular_component cellular_component;GO:0005622,cellular_component intracellular;GO:0005623,cellular_component cell;GO:0005737,cellular_component cytoplasm;GO:0005856,cellular_component cytoskeleton;GO:0005858,c…	NA	XP_024834989.1 coiled-coil domain-containing protein 114 isoform X4 [Bos taurus]
ENSBGRG00000020693	0.76	0.97	0.91	0.12	0.06	0.24	2.28407	-0.193434	1.16157e-06	1.63227e-05	24:6423505-6432429:+	ENSBGRG00000020693	NA	NA	XP_019841433.1 PREDICTED: LOW QUALITY PROTEIN: tripartite motif-containing protein 26 [Bos indicus]
ENSBGRG00000015389	5.08	6.03	5.86	1.84	1.79	2.28	1.38949	1.17574	1.20807e-06	1.69368e-05	18:26345571-26382248:+	LY96	149;GO:0001817,biological_process regulation of cytokine production;GO:0001819,biological_process positive regulation of cytokine production;GO:0001875,molecular_function lipopolysaccharide receptor activity;GO:0002218,biological_process activation of innate immune response;GO:0002221,biological_process pattern recognition receptor signaling pathway;GO:0002224,biological_process toll-like recepto…	LY96, MD-2; lymphocyte antigen 96; K05400	NP_001039982.1 lymphocyte antigen 96 precursor [Bos taurus]
ENSBGRG00000025952	8.66	10.98	6.72	5.27	3.37	2.81	1.11954	3.57119	1.32332e-06	1.83822e-05	24:7852266-7856493:+	CYP21A2	91;GO:0003674,molecular_function molecular_function;GO:0003824,molecular_function catalytic activity;GO:0004497,molecular_function monooxygenase activity;GO:0004509,molecular_function steroid 21-monooxygenase activity;GO:0005488,molecular_function binding;GO:0005575,cellular_component cellular_component;GO:0005622,cellular_component intracellular;GO:0005623,cellular_component cell;GO:0005737,cell…	CYP21A; steroid 21-monooxygenase [EC:1.14.14.16]; K00513	NP_001013614.1 steroid 21-hydroxylase [Bos taurus]
ENSBGRG00000019958	3.11	3.01	2.95	0.18	0	1.04	2.3903	-0.445268	1.5267e-06	2.10381e-05	15:3590742-3600623:-	ENSBGRG00000019958	154;GO:0001666,biological_process response to hypoxia;GO:0002576,biological_process platelet degranulation;GO:0003002,biological_process regionalization;GO:0003674,molecular_function molecular_function;GO:0003824,molecular_function catalytic activity;GO:0005215,molecular_function transporter activity;GO:0005575,cellular_component cellular_component;GO:0005622,cellular_component intracellular;GO:0…	ABCC4; ATP-binding cassette, subfamily C (CFTR/MRP), member 4; K05673; ENTPD2; adenosinetriphosphatase [EC:3.6.1.-]; K01509; TUBA; tubulin alpha; K07374	XP_025118926.1 multidrug resistance-associated protein 4-like isoform X1 [Bubalus bubalis]
ENSBGRG00000001100	2.97	1.65	2.93	1.2	0.87	1.02	1.24335	2.25833	1.54275e-06	2.12352e-05	1:159299968-159330933:-	LSS	71;GO:0000250,molecular_function lanosterol synthase activity;GO:0003674,molecular_function molecular_function;GO:0003824,molecular_function catalytic activity;GO:0005575,cellular_component cellular_component;GO:0005622,cellular_component intracellular;GO:0005623,cellular_component cell;GO:0005737,cellular_component cytoplasm;GO:0005783,cellular_component endoplasmic reticulum;GO:0005789,cellular…	LSS, ERG7; lanosterol synthase [EC:5.4.99.7]; K01852	ELR51621.1 Lanosterol synthase [Bos mutus]
ENSBGRG00000001519	0.48	0.06	0.5	0.03	0	0.05	3.40168	-0.642282	1.80829e-06	2.45275e-05	5:111134924-111154260:-	PLEKHG6	17;GO:0005575,cellular_component cellular_component;GO:0005622,cellular_component intracellular;GO:0005623,cellular_component cell;GO:0005813,cellular_component centrosome;GO:0005815,cellular_component microtubule organizing center;GO:0005856,cellular_component cytoskeleton;GO:0015630,cellular_component microtubule cytoskeleton;GO:0030054,cellular_component cell junction;GO:0043226,cellular_compo…	NA	XP_024848458.1 pleckstrin homology domain-containing family G member 6 isoform X1 [Bos taurus]
ENSBGRG00000000926	5.33	56.86	2.85	0.75	0.84	1.23	4.36754	1.41085	1.81215e-06	2.45523e-05	2:130249025-130249583:-	ENSBGRG00000000926	NA	NA	XP_010858056.1 PREDICTED: LOW QUALITY PROTEIN: titin [Bison bison bison]
ENSBGRG00000025752	1.12	0.94	0.78	0.1	0.22	0.16	2.50843	-0.30863	1.91051e-06	2.57408e-05	27:16022119-16088490:-	TMEM26	NA	NA	XP_005897865.1 PREDICTED: transmembrane protein 26 [Bos mutus]
ENSBGRG00000002480	4.17	3.95	4.05	2.45	1.27	1.44	1.15429	2.24026	2.07164e-06	2.77265e-05	7:114823728-114830502:-	SOX7	139;GO:0000981,molecular_function DNA-binding transcription factor activity, RNA polymerase II-specific;GO:0001067,molecular_function regulatory region nucleic acid binding;GO:0001655,biological_process urogenital system development;GO:0001704,biological_process formation of primary germ layer;GO:0001706,biological_process endoderm formation;GO:0001822,biological_process kidney development;GO:000…	SOX17; transcription factor SOX17 (SOX group F); K04495	XP_006064379.1 transcription factor SOX-7 [Bubalus bubalis]
ENSBGRG00000009611	8.17	3.92	7.91	2.41	2.96	3.35	1.13389	3.89255	2.32155e-06	3.06308e-05	3:5278373-5284421:+	ENSBGRG00000009611	222;GO:0000323,cellular_component lytic vacuole;GO:0001775,biological_process cell activation;GO:0001817,biological_process regulation of cytokine production;GO:0001819,biological_process positive regulation of cytokine production;GO:0001865,biological_process NK T cell differentiation;GO:0001910,biological_process regulation of leukocyte mediated cytotoxicity;GO:0001912,biological_process positi…	CD1; T-cell surface glycoprotein CD1; K06448	XP_025143361.1 antigen-presenting glycoprotein CD1d-like [Bubalus bubalis]
ENSBGRG00000012820	7.24	10.46	10.33	4.94	3.66	4.05	1.04243	2.49896	2.60336e-06	3.38325e-05	9:10784957-10789961:-	UCK1	89;GO:0003674,molecular_function molecular_function;GO:0003824,molecular_function catalytic activity;GO:0004849,molecular_function uridine kinase activity;GO:0005575,cellular_component cellular_component;GO:0005622,cellular_component intracellular;GO:0005623,cellular_component cell;GO:0005737,cellular_component cytoplasm;GO:0005829,cellular_component cytosol;GO:0006139,biological_process nucleoba…	udk, UCK; uridine kinase [EC:2.7.1.48]; K00876	NP_001069260.1 uridine-cytidine kinase 1 [Bos taurus]
ENSBGRG00000019776	1.47	1.02	1.46	0.08	0.36	0.21	2.63698	-0.461791	3.09725e-06	3.97809e-05	5:2086849-2103390:-	CLEC7A	105;GO:0001562,biological_process response to protozoan;GO:0001775,biological_process cell activation;GO:0002218,biological_process activation of innate immune response;GO:0002221,biological_process pattern recognition receptor signaling pathway;GO:0002238,biological_process response to molecule of fungal origin;GO:0002252,biological_process immune effector process;GO:0002253,biological_process a…	CLEC7A, DECTIN1, CD369; C-type lectin domain family 7 member A; K10074	XP_005898924.1 PREDICTED: C-type lectin domain family 7 member A isoform X3 [Bos mutus]
ENSBGRG00000010248	4.13	3.62	4.19	2.32	1.58	1.53	1.07796	2.11856	3.12171e-06	4.00269e-05	X:92395179-92396640:+	CHST7	75;GO:0000139,cellular_component Golgi membrane;GO:0001517,molecular_function N-acetylglucosamine 6-O-sulfotransferase activity;GO:0003674,molecular_function molecular_function;GO:0003824,molecular_function catalytic activity;GO:0005575,cellular_component cellular_component;GO:0005622,cellular_component intracellular;GO:0005623,cellular_component cell;GO:0005737,cellular_component cytoplasm;GO:00…	CHST7; chondroitin 6-sulfotransferase 7 [EC:2.8.2.17]; K04743	NP_001180132.1 carbohydrate sulfotransferase 7 [Bos taurus]
ENSBGRG00000017985	8.18	9.39	4.54	0.87	2.78	2.25	1.81587	1.5356	3.12302e-06	4.00269e-05	20:59592512-59593145:+	NTF4	157;GO:0000902,biological_process cell morphogenesis;GO:0001709,biological_process cell fate determination;GO:0003002,biological_process regionalization;GO:0003008,biological_process system process;GO:0003674,molecular_function molecular_function;GO:0005102,molecular_function signaling receptor binding;GO:0005126,molecular_function cytokine receptor binding;GO:0005165,molecular_function neurotrop…	BDNF; brain-derived neurotrophic factor; K04355; NTF3; neurotrophin 3; K04356; NTF4; neurotrophin 4; K12457	DAA19767.1 TPA: neurotrophin 5 preproprotein-like [Bos taurus]
ENSBGRG00000026165	3.61	3.35	4.29	1.68	1.74	1.07	1.32059	1.53086	3.64829e-06	4.60278e-05	8:4985026-4989222:+	IFI30	79;GO:0000323,cellular_component lytic vacuole;GO:0002376,biological_process immune system process;GO:0002474,biological_process antigen processing and presentation of peptide antigen via MHC class I;GO:0002478,biological_process antigen processing and presentation of exogenous peptide antigen;GO:0002495,biological_process antigen processing and presentation of peptide antigen via MHC class II;GO…	IFI30, GILT; interferon, gamma-inducible protein 30; K08059	XP_019819414.1 PREDICTED: gamma-interferon-inducible lysosomal thiol reductase [Bos indicus]
ENSBGRG00000018169	0.27	0.02	0.2	0.01	0	0.03	3.23922	-0.519442	4.1666e-06	5.16514e-05	Y:17315254-18164020:+	FRMPD4	41;GO:0003674,molecular_function molecular_function;GO:0005488,molecular_function binding;GO:0005543,molecular_function phospholipid binding;GO:0005546,molecular_function phosphatidylinositol-4,5-bisphosphate binding;GO:0005575,cellular_component cellular_component;GO:0005623,cellular_component cell;GO:0008150,biological_process biological_process;GO:0008289,molecular_function lipid binding;GO:00…	NA	XP_014964006.1 PREDICTED: FERM and PDZ domain-containing protein 4 isoform X10 [Ovis aries musimon]
ENSBGRG00000001539	2.87	2.66	3.04	1.72	0.91	0.84	1.24526	1.99317	4.56156e-06	5.58041e-05	7:56167439-56322698:+	SHB	201;GO:0001568,biological_process blood vessel development;GO:0001775,biological_process cell activation;GO:0001784,molecular_function phosphotyrosine residue binding;GO:0001932,biological_process regulation of protein phosphorylation;GO:0001933,biological_process negative regulation of protein phosphorylation;GO:0001944,biological_process vasculature development;GO:0002253,biological_process act…	NA	NP_001179863.1 SH2 domain-containing adapter protein B [Bos taurus]
ENSBGRG00000018812	1.77	1.82	1.95	0.7	0.38	0.66	1.52659	0.692478	4.71301e-06	5.7137e-05	20:22197864-22204067:-	CX3CL1	335;GO:0001525,biological_process angiogenesis;GO:0001568,biological_process blood vessel development;GO:0001664,molecular_function G protein-coupled receptor binding;GO:0001666,biological_process response to hypoxia;GO:0001774,biological_process microglial cell activation;GO:0001775,biological_process cell activation;GO:0001817,biological_process regulation of cytokine production;GO:0001818,biol…	CX3CL1, NTT; C-X3-C motif chemokine 1; K05508	ELR53398.1 Fractalkine, partial [Bos mutus]
ENSBGRG00000009456	4.75	5.47	6.79	3.21	2.45	1.6	1.18262	2.50989	5.23472e-06	6.2432e-05	28:34595926-34667414:-	MSR1	119;GO:0001540,molecular_function amyloid-beta binding;GO:0003674,molecular_function molecular_function;GO:0005044,molecular_function scavenger receptor activity;GO:0005488,molecular_function binding;GO:0005515,molecular_function protein binding;GO:0005575,cellular_component cellular_component;GO:0005622,cellular_component intracellular;GO:0005623,cellular_component cell;GO:0005737,cellular_compo…	MSR1, CD204; macrophage scavenger receptor 1; K06558	XP_005887499.1 PREDICTED: macrophage scavenger receptor types I and II isoform X1 [Bos mutus]
ENSBGRG00000000370	5.43	3.38	4.66	1.58	1.42	1.67	1.47698	0.958663	5.40768e-06	6.42706e-05	8:21574433-21581950:+	ENSBGRG00000000370	NA	NA	XP_005888383.1 PREDICTED: small integral membrane protein 24-like isoform X2 [Bos mutus]
ENSBGRG00000010980	1.91	2.1	2.79	0.91	0.59	0.52	1.69997	0.587174	5.62572e-06	6.65004e-05	19:16637910-16661084:-	MILR1	58;GO:0001775,biological_process cell activation;GO:0002252,biological_process immune effector process;GO:0002263,biological_process cell activation involved in immune response;GO:0002274,biological_process myeloid leukocyte activation;GO:0002275,biological_process myeloid cell activation involved in immune response;GO:0002279,biological_process mast cell activation involved in immune response;GO…	NA	XP_005887818.1 PREDICTED: allergin-1 [Bos mutus]
ENSBGRG00000024311	3.57	2.43	4.47	1.74	1.21	1.12	1.3339	1.74884	5.71784e-06	6.7427e-05	17:73882259-73892626:-	CKB	142;GO:0003674,molecular_function molecular_function;GO:0003824,molecular_function catalytic activity;GO:0004111,molecular_function creatine kinase activity;GO:0005488,molecular_function binding;GO:0005515,molecular_function protein binding;GO:0005575,cellular_component cellular_component;GO:0005576,cellular_component extracellular region;GO:0005615,cellular_component extracellular space;GO:00056…	E2.7.3.2; creatine kinase [EC:2.7.3.2]; K00933	ELR50342.1 Creatine kinase B-type, partial [Bos mutus]
ENSBGRG00000026172	2.49	2.18	1.87	0.72	0.27	0.87	1.61038	0.653659	5.77868e-06	6.80119e-05	X:100073859-100168616:+	ENSBGRG00000026172	27;GO:0000003,biological_process reproduction;GO:0005575,cellular_component cellular_component;GO:0005623,cellular_component cell;GO:0005886,cellular_component plasma membrane;GO:0007155,biological_process cell adhesion;GO:0007156,biological_process homophilic cell adhesion via plasma membrane adhesion molecules;GO:0007275,biological_process multicellular organism development;GO:0007565,biologica…	NA	XP_014336397.1 PREDICTED: LOW QUALITY PROTEIN: trophinin [Bos mutus]
ENSBGRG00000004789	1.39	1.92	1.6	0.76	0.79	0.72	1.00921	2.12179	5.91343e-06	6.93281e-05	17:36756835-36818184:-	PML	593;GO:0000075,biological_process cell cycle checkpoint;GO:0000077,biological_process DNA damage checkpoint;GO:0000228,cellular_component nuclear chromosome;GO:0000278,biological_process mitotic cell cycle;GO:0000781,cellular_component chromosome, telomeric region;GO:0000784,cellular_component nuclear chromosome, telomeric region;GO:0001558,biological_process regulation of cell growth;GO:0001666,…
ation of peptide transport;GO:0090311,biological_process regulation of protein deacetylation;GO:0090312,biological_process positive regulation of protein deacetylation;GO:0090398,biological_process cellular senescence;GO:0097190,biological_process apoptotic signaling pathway;GO:0097191,biological_process extrinsic apoptotic signaling pathway;GO:0097193,biological_process intrinsic apoptotic signa…	PML, TRIM19; probable transcription factor PML; K10054	XP_010841674.1 PREDICTED: protein PML isoform X1 [Bison bison bison]
ENSBGRG00000008432	5.41	2.91	2.07	1.05	0.79	0.7	1.97712	0.923308	6.19672e-06	7.25088e-05	17:14071857-14121149:+	ENSBGRG00000008432	NA	NA	XP_025127069.1 membrane protein FAM174B [Bubalus bubalis]
ENSBGRG00000022846	3.46	4.47	2.44	1.34	1.3	1.4	1.22852	1.88926	6.27883e-06	7.33986e-05	5:74069145-74070711:-	AMIGO2	48;GO:0005575,cellular_component cellular_component;GO:0005623,cellular_component cell;GO:0005886,cellular_component plasma membrane;GO:0005887,cellular_component integral component of plasma membrane;GO:0007155,biological_process cell adhesion;GO:0007156,biological_process homophilic cell adhesion via plasma membrane adhesion molecules;GO:0007157,biological_process heterophilic cell-cell adhesio…	NA	XP_005903304.1 PREDICTED: amphoterin-induced protein 2 [Bos mutus]
ENSBGRG00000013069	1.88	1.57	2.76	0.85	1.1	0.78	1.16308	2.46966	6.6885e-06	7.75136e-05	8:47114852-47129292:+	ARHGAP45	88;GO:0000323,cellular_component lytic vacuole;GO:0001775,biological_process cell activation;GO:0002252,biological_process immune effector process;GO:0002263,biological_process cell activation involved in immune response;GO:0002274,biological_process myeloid leukocyte activation;GO:0002275,biological_process myeloid cell activation involved in immune response;GO:0002283,biological_process neutrop…	NA	XP_024849921.1 rho GTPase-activating protein 45 isoform X2 [Bos taurus]
ENSBGRG00000021209	24.73	24.73	21.2	14.03	6.77	11.3	1.02222	2.56809	7.20186e-06	8.27496e-05	24:18994773-18995115:+	ENSBGRG00000021209	NA	NA	XP_005900191.1 PREDICTED: uncharacterized protein C6orf226 homolog [Bos mutus]
ENSBGRG00000016137	13.06	9.18	8.78	4.67	5.12	4.37	1.08471	2.28609	7.59265e-06	8.65819e-05	24:3234510-3236418:+	ENSBGRG00000016137	13;GO:0005575,cellular_component cellular_component;GO:0005622,cellular_component intracellular;GO:0005623,cellular_component cell;GO:0005634,cellular_component nucleus;GO:0005694,cellular_component chromosome;GO:0043226,cellular_component organelle;GO:0043227,cellular_component membrane-bounded organelle;GO:0043228,cellular_component non-membrane-bounded organelle;GO:0043229,cellular_component i…	H2B; histone H2B; K11252; H4; histone H4; K11254	NP_001092459.1 histone cluster 1, H1e [Bos taurus]
ENSBGRG00000018903	0.33	0.12	0.45	0.05	0.02	0.08	2.35299	0.00725678	8.39086e-06	9.41754e-05	19:47659446-47757143:-	EFCAB5	NA	NA	XP_010859981.1 PREDICTED: EF-hand calcium-binding domain-containing protein 5 [Bison bison bison]
ENSBGRG00000015462	7.64	10.37	8.3	3.05	3	5.83	1.03874	4.16754	8.48138e-06	9.51031e-05	8:105146372-105205752:+	LNPEP	171;GO:0000003,biological_process reproduction;GO:0000209,biological_process protein polyubiquitination;GO:0001595,molecular_function angiotensin receptor activity;GO:0001653,molecular_function peptide receptor activity;GO:0002376,biological_process immune system process;GO:0002474,biological_process antigen processing and presentation of peptide antigen via MHC class I;GO:0002478,biological_proc…	ANPEP, CD13; aminopeptidase N [EC:3.4.11.2]; K11140; ENPEP, CD249; glutamyl aminopeptidase [EC:3.4.11.7]; K11141; LNPEP; cystinyl aminopeptidase [EC:3.4.11.3]; K01257	ELR54946.1 Leucyl-cystinyl aminopeptidase, partial [Bos mutus]
ENSBGRG00000006538	11.44	9.32	13.4	5.54	5.41	4.16	1.15912	1.81256	8.71796e-06	9.7575e-05	9:15654903-15659626:-	PIERCE1	NA	NA	XP_005887120.1 PREDICTED: UPF0691 protein C9orf116 homolog [Bos mutus]
ENSBGRG00000007158	2.04	2.14	1.14	0.61	0.46	0.53	1.59381	0.921277	8.86909e-06	9.91748e-05	26:47066208-47071695:-	SOX8	292;GO:0000003,biological_process reproduction;GO:0000976,molecular_function transcription regulatory region sequence-specific DNA binding;GO:0000977,molecular_function RNA polymerase II regulatory region sequence-specific DNA binding;GO:0000979,molecular_function RNA polymerase II core promoter sequence-specific DNA binding;GO:0000981,molecular_function DNA-binding transcription factor activity,…	SOX9; transcription factor SOX9 (SOX group E); K18435	XP_002698019.3 transcription factor SOX-8 [Bos taurus]
ENSBGRG00000021013	3.36	2.73	3.29	1.33	1.2	1.44	1.16627	1.44722	9.50821e-06	0.000105638	12:70457146-70475958:+	CD40	343;GO:0000018,biological_process regulation of DNA recombination;GO:0001562,biological_process response to protozoan;GO:0001775,biological_process cell activation;GO:0001817,biological_process regulation of cytokine production;GO:0001819,biological_process positive regulation of cytokine production;GO:0001932,biological_process regulation of protein phosphorylation;GO:0001934,biological_process …	TNFRSF5, CD40; tumor necrosis factor receptor superfamily member 5; K03160	XP_012044684.1 PREDICTED: tumor necrosis factor receptor superfamily member 5 isoform X3 [Ovis aries]
ENSBGRG00000016931	1.4	0.7	1.49	0.45	0.39	0.26	1.74093	0.740374	9.54769e-06	0.000105979	24:27189162-27211411:-	DEF6	47;GO:0001667,biological_process ameboidal-type cell migration;GO:0002009,biological_process morphogenesis of an epithelium;GO:0005575,cellular_component cellular_component;GO:0005622,cellular_component intracellular;GO:0005623,cellular_component cell;GO:0005634,cellular_component nucleus;GO:0005654,cellular_component nucleoplasm;GO:0005737,cellular_component cytoplasm;GO:0005829,cellular_compone…	NA	NP_001092464.1 differentially expressed in FDCP 6 homolog [Bos taurus]
ENSBGRG00000007861	1.06	0.74	1.27	0.17	0.26	0.19	2.31502	-0.31611	1.12171e-05	0.000122709	22:53953975-53955052:+	CX3CR1	239;GO:0001637,molecular_function G protein-coupled chemoattractant receptor activity;GO:0001653,molecular_function peptide receptor activity;GO:0001774,biological_process microglial cell activation;GO:0001775,biological_process cell activation;GO:0002052,biological_process positive regulation of neuroblast proliferation;GO:0002237,biological_process response to molecule of bacterial origin;GO:00…	CX3CR1; CX3C chemokine receptor 1; K04192	XP_005909715.1 PREDICTED: CX3C chemokine receptor 1 [Bos mutus]
ENSBGRG00000017210	1.33	1.17	1.5	0.52	0.57	0.5	1.28545	1.15796	1.24279e-05	0.000134736	1:155388863-155461511:+	ABCG1	253;GO:0000166,molecular_function nucleotide binding;GO:0003674,molecular_function molecular_function;GO:0003824,molecular_function catalytic activity;GO:0005215,molecular_function transporter activity;GO:0005319,molecular_function lipid transporter activity;GO:0005488,molecular_function binding;GO:0005496,molecular_function steroid binding;GO:0005515,molecular_function protein binding;GO:0005524…	ABCG1; ATP-binding cassette, subfamily G (WHITE), member 1; K05679; ABCG4; ATP-binding cassette, subfamily G (WHITE), member 4; K05680	XP_006071598.1 ATP-binding cassette sub-family G member 1 isoform X2 [Bubalus bubalis]
ENSBGRG00000019182	0.39	0.74	0.65	0.18	0.15	0.12	1.85277	0.239646	1.29427e-05	0.000139319	16:13614748-13960095:-	TLL1	229;GO:0000003,biological_process reproduction;GO:0000578,biological_process embryonic axis specification;GO:0000902,biological_process cell morphogenesis;GO:0000904,biological_process cell morphogenesis involved in differentiation;GO:0001501,biological_process skeletal system development;GO:0001568,biological_process blood vessel development;GO:0001703,biological_process gastrulation with mouth …	NA	XP_010839007.1 PREDICTED: tolloid-like protein 1 [Bison bison bison]
ENSBGRG00000009412	8.41	13.08	10.05	5.45	3.14	2.22	1.45705	1.42402	1.3665e-05	0.000146313	13:66200929-66207187:-	C11orf52	NA	NA	XP_014335529.1 PREDICTED: uncharacterized protein C11orf52 homolog isoform X2 [Bos mutus]
ENSBGRG00000009561	0.19	0.28	0.41	0.1	0.05	0.04	2.18314	0.127241	1.47837e-05	0.000156353	3:31287947-31532290:-	COL11A1	148;GO:0001501,biological_process skeletal system development;GO:0001502,biological_process cartilage condensation;GO:0001503,biological_process ossification;GO:0001704,biological_process formation of primary germ layer;GO:0001706,biological_process endoderm formation;GO:0002062,biological_process chondrocyte differentiation;GO:0002063,biological_process chondrocyte development;GO:0003007,biologi…	COL1A; collagen type I alpha; K06236; COL2A; collagen type II alpha; K19719; COL5AS; collagen type V/XI/XXIV/XXVII, alpha; K19721	XP_019812523.1 PREDICTED: collagen alpha-1(XI) chain [Bos indicus]
ENSBGRG00000019249	1.46	1.8	1.02	0.17	0.5	0.37	1.93339	0.0447373	1.73339e-05	0.000179097	8:21178619-21215676:-	ATCAY	93;GO:0000820,biological_process regulation of glutamine family amino acid metabolic process;GO:0003674,molecular_function molecular_function;GO:0005488,molecular_function binding;GO:0005515,molecular_function protein binding;GO:0005575,cellular_component cellular_component;GO:0005622,cellular_component intracellular;GO:0005623,cellular_component cell;GO:0005737,cellular_component cytoplasm;GO:00…	NA	XP_006042602.1 LOW QUALITY PROTEIN: caytaxin [Bubalus bubalis]
ENSBGRG00000009722	2	1.8	1.77	0.84	0.97	0.7	1.11943	1.60734	1.78307e-05	0.000183603	13:28729922-28754383:+	MAPK8IP1	273;GO:0000165,biological_process MAPK cascade;GO:0001932,biological_process regulation of protein phosphorylation;GO:0001933,biological_process negative regulation of protein phosphorylation;GO:0001934,biological_process positive regulation of protein phosphorylation;GO:0002682,biological_process regulation of immune system process;GO:0002694,biological_process regulation of leukocyte activation…	MAPK8IP1, JIP1; mitogen-activated protein kinase 8 interacting protein 1; K04434	XP_005216519.1 C-Jun-amino-terminal kinase-interacting protein 1 isoform X1 [Bos taurus]
ENSBGRG00000015631	0.81	1.42	0.8	0.35	0.12	0.23	1.86745	0.0338583	1.85159e-05	0.00018921	2:26463533-26490951:+	FAM124B	21;GO:0005575,cellular_component cellular_component;GO:0005622,cellular_component intracellular;GO:0005623,cellular_component cell;GO:0005634,cellular_component nucleus;GO:0005654,cellular_component nucleoplasm;GO:0005737,cellular_component cytoplasm;GO:0005739,cellular_component mitochondrion;GO:0031974,cellular_component membrane-enclosed lumen;GO:0031981,cellular_component nuclear lumen;GO:004…	NA	XP_010835360.1 PREDICTED: protein FAM124B [Bison bison bison]
ENSBGRG00000000037	2.55	2.36	1.37	0.64	0.35	0.73	1.68444	0.590447	1.86135e-05	0.000189886	1:17998078-18071143:+	CXADR	267;GO:0000003,biological_process reproduction;GO:0001618,molecular_function virus receptor activity;GO:0001655,biological_process urogenital system development;GO:0001669,cellular_component acrosomal vesicle;GO:0001775,biological_process cell activation;GO:0001822,biological_process kidney development;GO:0001894,biological_process tissue homeostasis;GO:0002252,biological_process immune effector …	CXADR, CAR; coxsackievirus and adenovirus receptor; K06788	XP_010799241.1 coxsackievirus and adenovirus receptor homolog isoform X1 [Bos taurus]
ENSBGRG00000010250	2.13	2.73	1.88	1.14	1.08	0.66	1.15607	1.87603	2.03348e-05	0.000205884	27:44569897-44766796:-	ARHGAP22	33;GO:0003674,molecular_function molecular_function;GO:0005096,molecular_function GTPase activator activity;GO:0005575,cellular_component cellular_component;GO:0005622,cellular_component intracellular;GO:0005623,cellular_component cell;GO:0005737,cellular_component cytoplasm;GO:0005829,cellular_component cytosol;GO:0008047,molecular_function enzyme activator activity;GO:0008150,biological_process…	NA	XP_024842656.1 rho GTPase-activating protein 22 isoform X8 [Bos taurus]
ENSBGRG00000011513	0.23	0.15	0.25	0.05	0.06	0.1	1.46321	1.00639	2.15306e-05	0.000216721	19:40528660-40644652:-	DNAH2	63;GO:0001539,biological_process cilium or flagellum-dependent cell motility;GO:0003674,molecular_function molecular_function;GO:0003774,molecular_function motor activity;GO:0003777,molecular_function microtubule motor activity;GO:0003824,molecular_function catalytic activity;GO:0005488,molecular_function binding;GO:0005515,molecular_function protein binding;GO:0005575,cellular_component cellular…	DNAH; dynein heavy chain, axonemal; K10408	DAA18757.1 TPA: dynein, axonemal, heavy chain 2 [Bos taurus]
ENSBGRG00000011902	5.11	2.67	4.21	1.57	1.87	1.34	1.33292	1.49174	2.32217e-05	0.000231052	24:7165422-7168181:-	ENSBGRG00000011902	6;GO:0005575,cellular_component cellular_component;GO:0005623,cellular_component cell;GO:0005886,cellular_component plasma membrane;GO:0016020,cellular_component membrane;GO:0044464,cellular_component cell part;GO:0071944,cellular_component cell periphery	MHC1; MHC class I antigen; K06751	XP_024839671.1 LOW QUALITY PROTEIN: BOLA class I histocompatibility antigen, alpha chain BL3-7-like [Bos taurus]
ENSBGRG00000002130	0.23	0.3	0.7	0.12	0.03	0.06	2.4464	-0.006835	2.37303e-05	0.000234761	8:6476557-6489564:+	CILP2	NA	NA	NP_001179457.1 cartilage intermediate layer protein 2 precursor [Bos taurus]
ENSBGRG00000025282	3.82	4.42	4.73	2.31	1.49	1.2	1.31463	1.20817	2.48645e-05	0.00024518	6:54063055-54067626:-	RASL11B	34;GO:0003674,molecular_function molecular_function;GO:0005102,molecular_function signaling receptor binding;GO:0005126,molecular_function cytokine receptor binding;GO:0005160,molecular_function transforming growth factor beta receptor binding;GO:0005488,molecular_function binding;GO:0005515,molecular_function protein binding;GO:0007492,biological_process endoderm development;GO:0007498,biologica…	NA	NP_001015635.1 ras-like protein family member 11B [Bos taurus]
ENSBGRG00000007455	16.49	29.42	12.54	9.49	8.71	9	1.00836	4.32764	2.55999e-05	0.000250796	14:20134397-20179213:-	DUSP10	258;GO:0000188,biological_process inactivation of MAPK activity;GO:0001932,biological_process regulation of protein phosphorylation;GO:0001933,biological_process negative regulation of protein phosphorylation;GO:0002237,biological_process response to molecule of bacterial origin;GO:0002682,biological_process regulation of immune system process;GO:0002683,biological_process negative regulation of …	DUSP10; dual specificity phosphatase 10 [EC:3.1.3.16 3.1.3.48]; K20216	NP_001029897.2 dual specificity protein phosphatase 10 [Bos taurus]
ENSBGRG00000016697	19.52	26.23	19.87	15.36	7.86	6.7	1.05298	3.64898	2.58903e-05	0.000253026	26:432553-433620:+	PPP1R35	24;GO:0008150,biological_process biological_process;GO:0009892,biological_process negative regulation of metabolic process;GO:0010563,biological_process negative regulation of phosphorus metabolic process;GO:0010921,biological_process regulation of phosphatase activity;GO:0010923,biological_process negative regulation of phosphatase activity;GO:0019220,biological_process regulation of phosphate m…	NA	XP_019843428.1 PREDICTED: protein phosphatase 1 regulatory subunit 35 [Bos indicus]
ENSBGRG00000011534	0.74	1.26	1.13	0.46	0.23	0.18	1.73207	0.464482	2.65418e-05	0.000258975	5:63428521-63736975:-	PTPRR	156;GO:0000278,biological_process mitotic cell cycle;GO:0001654,biological_process eye development;GO:0001701,biological_process in utero embryonic development;GO:0001745,biological_process compound eye morphogenesis;GO:0001751,biological_process compound eye photoreceptor cell differentiation;GO:0001752,biological_process compound eye photoreceptor fate commitment;GO:0001754,biological_process e…	PTP-ER; tyrosine-protein phosphatase ERK [EC:3.1.3.48]; K20220; PTPN5; tyrosine-protein phosphatase non-receptor type 5 [EC:3.1.3.48]; K18018; PTPRR; receptor-type tyrosine-protein phosphatase R [EC:3.1.3.48]; K04458	XP_010839814.1 PREDICTED: receptor-type tyrosine-protein phosphatase R isoform X2 [Bison bison bison]
ENSBGRG00000023923	6.98	5.24	8.59	1.95	1.1	2.91	1.64291	0.380184	2.69759e-05	0.000262787	X:4759279-4759531:-	ENSBGRG00000023923	NA	NA	ELR44876.1 hypothetical protein M91_16829, partial [Bos mutus]
ENSBGRG00000015370	6.05	4.77	5.06	2.39	3.34	1.5	1.125	2.45387	2.75289e-05	0.000266884	7:64856886-64886397:-	PSAT1	64;GO:0003674,molecular_function molecular_function;GO:0003824,molecular_function catalytic activity;GO:0004648,molecular_function O-phospho-L-serine:2-oxoglutarate aminotransferase activity;GO:0005575,cellular_component cellular_component;GO:0005622,cellular_component intracellular;GO:0005623,cellular_component cell;GO:0005737,cellular_component cytoplasm;GO:0005829,cellular_component cytosol;GO…	serC, PSAT1; phosphoserine aminotransferase [EC:2.6.1.52]; K00831	XP_010849442.1 PREDICTED: phosphoserine aminotransferase [Bison bison bison]
ENSBGRG00000008888	0.65	1.64	0.89	0.39	0.07	0.29	1.8142	0.679997	2.90198e-05	0.000279325	18:62412105-62505224:+	CDH17	113;GO:0001775,biological_process cell activation;GO:0002252,biological_process immune effector process;GO:0002263,biological_process cell activation involved in immune response;GO:0002285,biological_process lymphocyte activation involved in immune response;GO:0002312,biological_process B cell activation involved in immune response;GO:0002313,biological_process mature B cell differentiation invol…	CDH17; cadherin 17, LI cadherin; K06811	XP_005895592.1 PREDICTED: cadherin-17 [Bos mutus]
ENSBGRG00000003621	1.32	1.45	1.16	0.61	0.74	0.38	1.15509	1.77456	3.03513e-05	0.000290293	3:110217937-110236954:+	PTCH2	253;GO:0000003,biological_process reproduction;GO:0000902,biological_process cell morphogenesis;GO:0000904,biological_process cell morphogenesis involved in differentiation;GO:0001503,biological_process ossification;GO:0001649,biological_process osteoblast differentiation;GO:0001654,biological_process eye development;GO:0001664,molecular_function G protein-coupled receptor binding;GO:0001708,biol…	PTCH1; patched 1; K06225; PTCH2; patched 2; K11101	XP_005894250.1 PREDICTED: protein patched homolog 2 [Bos mutus]
ENSBGRG00000020106	2.57	2.2	2.54	1.1	1.17	1.22	1.00504	1.70544	3.06098e-05	0.000292303	7:52637780-52678352:+	GALNT12	61;GO:0000139,cellular_component Golgi membrane;GO:0003674,molecular_function molecular_function;GO:0003824,molecular_function catalytic activity;GO:0004653,molecular_function polypeptide N-acetylgalactosaminyltransferase activity;GO:0005575,cellular_component cellular_component;GO:0005622,cellular_component intracellular;GO:0005623,cellular_component cell;GO:0005737,cellular_component cytoplasm;…	GALNT; polypeptide N-acetylgalactosaminyltransferase [EC:2.4.1.41]; K00710	NP_001093795.1 polypeptide N-acetylgalactosaminyltransferase 12 [Bos taurus]
ENSBGRG00000018998	3.89	2.99	2.33	1.71	1.19	1.05	1.15722	2.11531	3.06674e-05	0.000292622	9:4112652-4142998:+	OLFML2A	17;GO:0003674,molecular_function molecular_function;GO:0005488,molecular_function binding;GO:0005515,molecular_function protein binding;GO:0005575,cellular_component cellular_component;GO:0005576,cellular_component extracellular region;GO:0008150,biological_process biological_process;GO:0009987,biological_process cellular process;GO:0016043,biological_process cellular component organization;GO:00…	NA	XP_005893121.1 PREDICTED: olfactomedin-like protein 2A [Bos mutus]
ENSBGRG00000007767	0.58	0.83	0.66	0.32	0.37	0.23	1.08072	1.91368	3.10352e-05	0.000295432	5:101826349-102238809:-	NAV3	187;GO:0000003,biological_process reproduction;GO:0000902,biological_process cell morphogenesis;GO:0000904,biological_process cell morphogenesis involved in differentiation;GO:0001558,biological_process regulation of cell growth;GO:0001667,biological_process ameboidal-type cell migration;GO:0001889,biological_process liver development;GO:0003674,molecular_function molecular_function;GO:0003779,mo…	NA	XP_014339231.1 PREDICTED: neuron navigator 3 isoform X1 [Bos mutus]
ENSBGRG00000018815	0.77	0.53	0.95	0.29	0.22	0.27	1.47355	0.749145	3.11318e-05	0.00029612	23:55482756-55690392:+	PARP8	4;GO:0005575,cellular_component cellular_component;GO:0005622,cellular_component intracellular;GO:0005623,cellular_component cell;GO:0044464,cellular_component cell part	NA	XP_019838529.1 PREDICTED: poly [ADP-ribose] polymerase 8 isoform X2 [Bos indicus]
ENSBGRG00000022183	1.63	2.2	1.49	0.89	0.6	0.57	1.2501	1.20301	3.33331e-05	0.00031483	6:6257193-6767906:+	LDB2	217;GO:0000902,biological_process cell morphogenesis;GO:0000904,biological_process cell morphogenesis involved in differentiation;GO:0000988,molecular_function obsolete transcription factor activity, protein binding;GO:0000989,molecular_function obsolete transcription factor activity, transcription factor binding;GO:0001085,molecular_function RNA polymerase II transcription factor binding;GO:0001…	LDB1; LIM domain-binding protein 1; K15617	XP_006055030.1 LIM domain-binding protein 2 isoform X5 [Bubalus bubalis]
ENSBGRG00000011476	0.74	1.03	0.79	0.38	0.25	0.22	1.46144	0.593703	3.40993e-05	0.000321815	11:22013637-22192469:-	KCNN2	173;GO:0001508,biological_process action potential;GO:0003008,biological_process system process;GO:0003012,biological_process muscle system process;GO:0003013,biological_process circulatory system process;GO:0003015,biological_process heart process;GO:0003674,molecular_function molecular_function;GO:0005215,molecular_function transporter activity;GO:0005216,molecular_function ion channel activity…	KCNN1, KCA2.1; potassium intermediate/small conductance calcium-activated channel subfamily N member 1; K04942; KCNN2, KCA2.2; potassium intermediate/small conductance calcium-activated channel subfamily N member 2; K04943; KCNN3, KCA2.3; potassium intermediate/small conductance calcium-activated channel subfamily N member 3; K04944; KCNN4, KCA3.1; potassium intermediate/small conductance calcium…	XP_024853073.1 small conductance calcium-activated potassium channel protein 2 isoform X2 [Bos taurus]
ENSBGRG00000000446	7.59	3.37	7.98	2.96	1.99	3.25	1.13793	3.06534	3.53637e-05	0.000330909	5:82277717-82306455:+	PDE1B	225;GO:0000003,biological_process reproduction;GO:0000302,biological_process response to reactive oxygen species;GO:0001505,biological_process regulation of neurotransmitter levels;GO:0001975,biological_process response to amphetamine;GO:0002376,biological_process immune system process;GO:0002520,biological_process immune system development;GO:0002521,biological_process leukocyte differentiation;…	PDE1; calcium/calmodulin-dependent 3',5'-cyclic nucleotide phosphodiesterase [EC:3.1.4.17]; K13755; PDE4; cAMP-specific phosphodiesterase 4 [EC:3.1.4.53]; K13293; PDE8; high affinity cAMP-specific and IBMX-insensitive 3',5'-cyclic phosphodiesterase 8 [EC:3.1.4.53]; K18437	XP_005206157.1 calcium/calmodulin-dependent 3',5'-cyclic nucleotide phosphodiesterase 1B isoform X1 [Bos taurus]
ENSBGRG00000011023	7.52	8.53	6.77	3.85	2.51	3.3	1.10555	1.41374	3.60534e-05	0.000336063	19:40501685-40503487:-	TMEM88	46;GO:0003674,molecular_function molecular_function;GO:0005488,molecular_function binding;GO:0005515,molecular_function protein binding;GO:0005575,cellular_component cellular_component;GO:0005622,cellular_component intracellular;GO:0005623,cellular_component cell;GO:0005737,cellular_component cytoplasm;GO:0005829,cellular_component cytosol;GO:0005886,cellular_component plasma membrane;GO:0008104,…	NA	NP_001091848.1 transmembrane protein 88 [Bos taurus]
ENSBGRG00000024339	2.95	1.16	3.13	1.17	0.54	0.39	1.78031	1.24743	3.86547e-05	0.000357282	21:13189350-13214570:+	KCNG2	85;GO:0002791,biological_process regulation of peptide secretion;GO:0003674,molecular_function molecular_function;GO:0005215,molecular_function transporter activity;GO:0005216,molecular_function ion channel activity;GO:0005244,molecular_function voltage-gated ion channel activity;GO:0005249,molecular_function voltage-gated potassium channel activity;GO:0005251,molecular_function delayed rectifier…	NA	XP_024840266.1 potassium voltage-gated channel subfamily G member 2 [Bos taurus]
ENSBGRG00000020750	1.29	1.54	1.56	0.81	0.72	0.55	1.02064	1.86697	3.92941e-05	0.000361261	26:10640540-10737643:+	GTF2IRD1	62;GO:0000981,molecular_function DNA-binding transcription factor activity, RNA polymerase II-specific;GO:0003674,molecular_function molecular_function;GO:0003676,molecular_function nucleic acid binding;GO:0003677,molecular_function DNA binding;GO:0003700,molecular_function DNA-binding transcription factor activity;GO:0003705,molecular_function DNA-binding transcription factor activity, RNA polym…	TFII-I, GTF2I; transcription initiation factor TFII-I; K03121	XP_024840509.1 general transcription factor II-I repeat domain-containing protein 1 isoform X4 [Bos taurus]
ENSBGRG00000003810	1.51	2.45	2.72	0.68	1.18	0.45	1.51634	1.49313	3.95489e-05	0.000363052	18:19905471-19960804:+	ENSBGRG00000003810	222;GO:0000902,biological_process cell morphogenesis;GO:0000904,biological_process cell morphogenesis involved in differentiation;GO:0001530,molecular_function lipopolysaccharide binding;GO:0001786,molecular_function phosphatidylserine binding;GO:0001891,cellular_component phagocytic cup;GO:0003674,molecular_function molecular_function;GO:0004888,molecular_function transmembrane signaling recepto…	ADGRB1, BAI1; adhesion G protein-coupled receptor B1; K04596	XP_020755701.1 LOW QUALITY PROTEIN: brain-specific angiogenesis inhibitor 1 [Odocoileus virginianus texanus]
ENSBGRG00000006446	1.03	1.91	0.98	0.33	0.25	0.29	1.92405	-0.126627	4.01437e-05	0.000367675	7:17111122-17116945:+	CTSL	159;GO:0000003,biological_process reproduction;GO:0000323,cellular_component lytic vacuole;GO:0001701,biological_process in utero embryonic development;GO:0001890,biological_process placenta development;GO:0001892,biological_process embryonic placenta development;GO:0001968,molecular_function fibronectin binding;GO:0001974,biological_process blood vessel remodeling;GO:0002250,biological_process a…	CTSL; cathepsin L [EC:3.4.22.15]; K01365; CTSM; cathepsin M [EC:3.4.22.-]; K09600; CTSP; cathepsin P [EC:3.4.22.-]; K09599	XP_010834348.1 PREDICTED: cathepsin L1-like [Bison bison bison]
ENSBGRG00000008873	7.37	12.29	9.4	4.53	3.23	4.65	1.07007	1.83106	4.44765e-05	0.000401283	8:28727552-28753570:+	C5orf63	NA	NA	XP_012033573.1 PREDICTED: glutaredoxin-like protein C5orf63 homolog isoform X1 [Ovis aries]
ENSBGRG00000011822	3.11	2.76	3.68	2.04	0.88	0.66	1.36337	2.23903	4.57468e-05	0.000410907	X:129569170-129583342:+	ARX	232;GO:0000122,biological_process negative regulation of transcription by RNA polymerase II;GO:0000902,biological_process cell morphogenesis;GO:0000904,biological_process cell morphogenesis involved in differentiation;GO:0000976,molecular_function transcription regulatory region sequence-specific DNA binding;GO:0000977,molecular_function RNA polymerase II regulatory region sequence-specific DNA b…	NA	XP_024844383.1 homeobox protein ARX [Bos taurus]
ENSBGRG00000022222	0.74	0.74	0.97	0.28	0.1	0.32	1.61918	0.117594	4.69958e-05	0.000419942	21:9268631-9288041:-	DIPK1C	NA	NA	XP_002697705.1 protein FAM69C [Bos taurus]
ENSBGRG00000018313	1.01	1.02	0.83	0.47	0.29	0.4	1.16714	1.17825	5.02773e-05	0.000445319	24:18759539-18839388:-	PTK7	291;GO:0000003,biological_process reproduction;GO:0000902,biological_process cell morphogenesis;GO:0000904,biological_process cell morphogenesis involved in differentiation;GO:0001101,biological_process response to acid chemical;GO:0001568,biological_process blood vessel development;GO:0001736,biological_process establishment of planar polarity;GO:0001738,biological_process morphogenesis of a pol…	NA	NP_001179894.1 inactive tyrosine-protein kinase 7 precursor [Bos taurus]
ENSBGRG00000003426	1.46	1.45	1.52	0.34	0.73	0.42	1.58026	0.424253	5.13713e-05	0.00045368	3:15306312-15404061:-	FAM78B	NA	NA	XP_025143225.1 protein FAM78B isoform X2 [Bubalus bubalis]
ENSBGRG00000005670	1.01	0.78	0.58	0.22	0.11	0.26	1.79947	-0.0562419	5.18316e-05	0.00045722	13:40562088-40587070:-	OVCH2	NA	NA	ELR62204.1 Ovochymase-2, partial [Bos mutus]
ENSBGRG00000024545	12.39	16.57	9.01	6.09	4.28	4.3	1.24122	1.39667	5.19233e-05	0.00045722	19:60760740-60761043:-	ENSBGRG00000024545	NA	NA	ELR52866.1 DET1- and DDB1-associated protein 1 [Bos mutus]
ENSBGRG00000014343	5.98	3.38	5.73	2.14	2.84	1.75	1.17715	1.90095	5.40778e-05	0.00047481	2:17174323-17175787:+	ENSBGRG00000014343	5;GO:0008150,biological_process biological_process;GO:0009987,biological_process cellular process;GO:0030154,biological_process cell differentiation;GO:0032502,biological_process developmental process;GO:0048869,biological_process cellular developmental process	NA	DAA32336.1 TPA: KIAA1522-like [Bos taurus]
ENSBGRG00000015065	4.55	3.55	4	1.65	1.49	2.23	1.06505	1.52238	6.08571e-05	0.000526312	12:68800311-68822788:-	TOMM34	71;GO:0003674,molecular_function molecular_function;GO:0005488,molecular_function binding;GO:0005515,molecular_function protein binding;GO:0005575,cellular_component cellular_component;GO:0005622,cellular_component intracellular;GO:0005623,cellular_component cell;GO:0005634,cellular_component nucleus;GO:0005654,cellular_component nucleoplasm;GO:0005737,cellular_component cytoplasm;GO:0005739,cell…	NA	XP_005903239.1 PREDICTED: mitochondrial import receptor subunit TOM34 [Bos mutus]
ENSBGRG00000024222	4.17	3.23	6.28	2.12	1.85	1.81	1.2087	1.63804	6.54088e-05	0.000560865	12:49907642-49908542:+	PPP1R3D	28;GO:0003674,molecular_function molecular_function;GO:0003824,molecular_function catalytic activity;GO:0004721,molecular_function phosphoprotein phosphatase activity;GO:0004722,molecular_function protein serine/threonine phosphatase activity;GO:0006464,biological_process cellular protein modification process;GO:0006470,biological_process protein dephosphorylation;GO:0006793,biological_process ph…	PPP1R3; protein phosphatase 1 regulatory subunit 3A/B/C/D/E; K07189	XP_005214993.1 protein phosphatase 1 regulatory subunit 3D [Bos taurus]
ENSBGRG00000023972	1.61	1.4	1.15	0.46	0.2	0.43	1.74775	-0.0840794	6.88149e-05	0.000587159	26:5861253-5866158:-	ENSBGRG00000023972	40;GO:0000003,biological_process reproduction;GO:0003674,molecular_function molecular_function;GO:0003774,molecular_function motor activity;GO:0003777,molecular_function microtubule motor activity;GO:0003824,molecular_function catalytic activity;GO:0005575,cellular_component cellular_component;GO:0005622,cellular_component intracellular;GO:0005623,cellular_component cell;GO:0005856,cellular_compo…	NA	XP_024841037.1 kinesin-like protein KIF19 [Bos taurus]
ENSBGRG00000017808	2.7	3.35	2.43	1.18	1.22	1.03	1.19892	0.997615	7.16969e-05	0.000609172	8:78347687-78375407:-	C1QTNF2	118;GO:0000187,biological_process activation of MAPK activity;GO:0001932,biological_process regulation of protein phosphorylation;GO:0001934,biological_process positive regulation of protein phosphorylation;GO:0003674,molecular_function molecular_function;GO:0005102,molecular_function signaling receptor binding;GO:0005488,molecular_function binding;GO:0005515,molecular_function protein binding;GO…	NA	XP_002689397.3 complement C1q tumor necrosis factor-related protein 2 [Bos taurus]
ENSBGRG00000014294	7.42	4.62	6.26	2.58	1.51	2.84	1.29592	0.996635	7.52888e-05	0.000636561	2:17167505-17175662:+	ENSBGRG00000014294	5;GO:0008150,biological_process biological_process;GO:0009987,biological_process cellular process;GO:0030154,biological_process cell differentiation;GO:0032502,biological_process developmental process;GO:0048869,biological_process cellular developmental process	NA	XP_005203108.1 uncharacterized protein KIAA1522 homolog isoform X3 [Bos taurus]
ENSBGRG00000016570	1.78	2.59	2.38	1.32	0.27	0.51	1.56411	1.33536	7.82873e-05	0.000655955	26:18726871-18789957:-	SBK1	43;GO:0003674,molecular_function molecular_function;GO:0003824,molecular_function catalytic activity;GO:0004672,molecular_function protein kinase activity;GO:0004674,molecular_function protein serine/threonine kinase activity;GO:0006464,biological_process cellular protein modification process;GO:0006468,biological_process protein phosphorylation;GO:0006793,biological_process phosphorus metabolic …	NA	XP_020942092.1 serine/threonine-protein kinase SBK1 [Sus scrofa]
ENSBGRG00000021220	1.32	0.94	1.87	0.59	0.15	0.48	1.63383	0.390122	8.04576e-05	0.000670425	29:31776659-31777919:-	FAM181B	NA	NA	NP_001094693.1 protein FAM181B [Bos taurus]
ENSBGRG00000001584	39.68	65.34	85.37	38.32	29.18	22.95	1.00243	3.66596	8.18129e-05	0.000679915	3:21509544-21509817:+	MLLT11	103;GO:0003254,biological_process regulation of membrane depolarization;GO:0005575,cellular_component cellular_component;GO:0005622,cellular_component intracellular;GO:0005623,cellular_component cell;GO:0005634,cellular_component nucleus;GO:0005654,cellular_component nucleoplasm;GO:0005737,cellular_component cytoplasm;GO:0005829,cellular_component cytosol;GO:0006355,biological_process regulation …	SETDB1; [histone H3]-lysine9 N-trimethyltransferase SETDB1 [EC:2.1.1.355]; K11421	NP_001069637.1 protein AF1q [Bos taurus]
ENSBGRG00000015914	1.02	1.17	0.87	0.46	0.21	0.18	1.75627	-0.058743	8.2125e-05	0.00068197	9:117586864-117588673:-	SOX11	346;GO:0000075,biological_process cell cycle checkpoint;GO:0000122,biological_process negative regulation of transcription by RNA polymerase II;GO:0000976,molecular_function transcription regulatory region sequence-specific DNA binding;GO:0000977,molecular_function RNA polymerase II regulatory region sequence-specific DNA binding;GO:0000978,molecular_function RNA polymerase II proximal promoter s…	NA	XP_004582644.1 PREDICTED: transcription factor SOX-11 isoform X2 [Ochotona princeps]
ENSBGRG00000013518	1.54	1.93	1.28	0.81	0.57	0.57	1.16056	1.26172	9.03336e-05	0.000743501	20:55520192-55531675:-	SLC27A5	125;GO:0000038,biological_process very long-chain fatty acid metabolic process;GO:0001676,biological_process long-chain fatty acid metabolic process;GO:0003674,molecular_function molecular_function;GO:0003824,molecular_function catalytic activity;GO:0004467,molecular_function long-chain fatty acid-CoA ligase activity;GO:0005215,molecular_function transporter activity;GO:0005319,molecular_function…	SLC27A2, FACVL1, FATP2; solute carrier family 27 (fatty acid transporter), member 2 [EC:6.2.1.- 6.2.1.3]; K08746; SLC27A5, FATP5; solute carrier family 27 (fatty acid transporter), member 5 [EC:6.2.1.7]; K08748; SLC27A6, FATP6; solute carrier family 27 (fatty acid transporter), member 6; K08749	NP_001096743.1 bile acyl-CoA synthetase precursor [Bos taurus]
ENSBGRG00000003803	55.72	48.55	141.53	39.17	34.78	30.47	1.16476	4.86796	0.000109005	0.000877481	1:49646403-49654988:-	RPL24	205;GO:0000027,biological_process ribosomal large subunit assembly;GO:0000075,biological_process cell cycle checkpoint;GO:0000184,biological_process nuclear-transcribed mRNA catabolic process, nonsense-mediated decay;GO:0000278,biological_process mitotic cell cycle;GO:0000280,biological_process nuclear division;GO:0000902,biological_process cell morphogenesis;GO:0000904,biological_process cell mo…	RP-L24e, RPL24; large subunit ribosomal protein L24e; K02896	XP_024211356.1 60S ribosomal protein L24 isoform X2 [Pan troglodytes]
ENSBGRG00000022744	2.34	3.15	2.72	1.05	1.1	0.48	1.6227	0.166107	0.000119445	0.000950138	26:17096800-17099841:+	PYCARD	495;GO:0000323,cellular_component lytic vacuole;GO:0001773,biological_process myeloid dendritic cell activation;GO:0001775,biological_process cell activation;GO:0001816,biological_process cytokine production;GO:0001817,biological_process regulation of cytokine production;GO:0001818,biological_process negative regulation of cytokine production;GO:0001819,biological_process positive regulation of c…
terleukin-10 secretion;GO:2001181,biological_process positive regulation of interleukin-10 secretion;GO:2001233,biological_process regulation of apoptotic signaling pathway;GO:2001235,biological_process positive regulation of apoptotic signaling pathway;GO:2001236,biological_process regulation of extrinsic apoptotic signaling pathway;GO:2001238,biological_process positive regulation of extrinsic …	PYCARD, ASC; apoptosis-associated speck-like protein containing a CARD; K12799	NP_777155.1 apoptosis-associated speck-like protein containing a CARD [Bos taurus]
ENSBGRG00000015190	2.02	1.98	1.53	1.03	0.08	0.17	2.01051	0.528432	0.000119938	0.00095344	29:2769555-2771662:-	ENSBGRG00000015190	218;GO:0000003,biological_process reproduction;GO:0000122,biological_process negative regulation of transcription by RNA polymerase II;GO:0001501,biological_process skeletal system development;GO:0001654,biological_process eye development;GO:0001655,biological_process urogenital system development;GO:0001701,biological_process in utero embryonic development;GO:0001822,biological_process kidney de…	CDKN1C, P57, KIP2; cyclin-dependent kinase inhibitor 1C; K09993	XP_017899034.1 PREDICTED: cyclin-dependent kinase inhibitor 1C isoform X1 [Capra hircus]
ENSBGRG00000013208	3.01	2.32	2.67	1.16	0.62	1.15	1.31881	0.58818	0.000121793	0.000965014	24:7385431-7387447:-	LTB	76;GO:0001817,biological_process regulation of cytokine production;GO:0001819,biological_process positive regulation of cytokine production;GO:0002376,biological_process immune system process;GO:0002520,biological_process immune system development;GO:0003674,molecular_function molecular_function;GO:0005102,molecular_function signaling receptor binding;GO:0005488,molecular_function binding;GO:0005…	LTB, TNFC; lymphotoxin beta (TNF superfamily, member 3); K03157	XP_025123082.1 lymphotoxin-beta isoform X3 [Bubalus bubalis]
ENSBGRG00000020627	2.63	0.82	2.08	0.88	0.4	0.58	1.52942	1.1705	0.000124264	0.000982659	4:49979741-49995310:-	STEAP2	98;GO:0000041,biological_process transition metal ion transport;GO:0000139,cellular_component Golgi membrane;GO:0003674,molecular_function molecular_function;GO:0003824,molecular_function catalytic activity;GO:0005215,molecular_function transporter activity;GO:0005575,cellular_component cellular_component;GO:0005622,cellular_component intracellular;GO:0005623,cellular_component cell;GO:0005737,ce…	STEAP2; metalloreductase STEAP2 [EC:1.16.1.-]; K14738	XP_006193854.1 PREDICTED: metalloreductase STEAP2 isoform X2 [Camelus ferus]
ENSBGRG00000015927	1.67	1.12	3.95	0.28	0.72	0.82	1.82161	1.29681	0.000129133	0.00101256	16:10287084-10288623:-	TIGD4	NA	NA	XP_005907314.1 PREDICTED: tigger transposable element-derived protein 4 [Bos mutus]
ENSBGRG00000005777	0.62	0.83	0.8	0.21	0.41	0.14	1.61789	0.477727	0.0001333	0.00104052	4:78250203-78277567:+	SLC26A3	173;GO:0000003,biological_process reproduction;GO:0003006,biological_process developmental process involved in reproduction;GO:0003008,biological_process system process;GO:0003674,molecular_function molecular_function;GO:0003700,molecular_function DNA-binding transcription factor activity;GO:0003712,molecular_function transcription coregulator activity;GO:0005215,molecular_function transporter ac…	SLC26A3, DRA; solute carrier family 26 (chloride anion exchanger), member 3; K14078	XP_019814243.1 PREDICTED: chloride anion exchanger isoform X1 [Bos indicus]
ENSBGRG00000017871	0.4	1.25	5.55	0.26	0.19	0.3	3.12214	0.564724	0.000133584	0.00104206	X:53482722-53506324:+	TNMD	80;GO:0000902,biological_process cell morphogenesis;GO:0000904,biological_process cell morphogenesis involved in differentiation;GO:0001885,biological_process endothelial cell development;GO:0001886,biological_process endothelial cell morphogenesis;GO:0001936,biological_process regulation of endothelial cell proliferation;GO:0001937,biological_process negative regulation of endothelial cell proli…	NA	NP_001093418.1 tenomodulin [Bos taurus]
ENSBGRG00000015589	1.38	2.28	0.81	0.63	0.15	0.35	1.75941	0.250644	0.00014163	0.00109845	5:55245458-55249522:-	AVPR1A	316;GO:0000003,biological_process reproduction;GO:0001101,biological_process response to acid chemical;GO:0001558,biological_process regulation of cell growth;GO:0001653,molecular_function peptide receptor activity;GO:0001664,molecular_function G protein-coupled receptor binding;GO:0001990,biological_process regulation of systemic arterial blood pressure by hormone;GO:0001992,biological_process r…	AVPR1A; arginine vasopressin receptor 1A; K04226	XP_010839899.1 PREDICTED: vasopressin V1a receptor [Bison bison bison]
ENSBGRG00000004954	1.09	1.12	0.74	0.41	0.61	0.36	1.03779	2.07805	0.000141758	0.00109874	11:92381004-92546146:-	EML5	17;GO:0003674,molecular_function molecular_function;GO:0005488,molecular_function binding;GO:0005515,molecular_function protein binding;GO:0005575,cellular_component cellular_component;GO:0005622,cellular_component intracellular;GO:0005623,cellular_component cell;GO:0005856,cellular_component cytoskeleton;GO:0008017,molecular_function microtubule binding;GO:0008092,molecular_function cytoskeletal…	NA	XP_005212258.1 echinoderm microtubule-associated protein-like 5 isoform X2 [Bos taurus]
ENSBGRG00000008077	1.15	1.29	1.18	0.63	0.39	0.47	1.16247	0.942485	0.000149991	0.00115295	3:119628395-119647550:-	SH3D21	21;GO:0005575,cellular_component cellular_component;GO:0005622,cellular_component intracellular;GO:0005623,cellular_component cell;GO:0005634,cellular_component nucleus;GO:0005654,cellular_component nucleoplasm;GO:0005886,cellular_component plasma membrane;GO:0016020,cellular_component membrane;GO:0031974,cellular_component membrane-enclosed lumen;GO:0031981,cellular_component nuclear lumen;GO:00…	NA	XP_005892740.1 PREDICTED: SH3 domain-containing protein 21 [Bos mutus]
ENSBGRG00000010523	5.88	4.97	6.08	2.48	2.24	2.19	1.2409	0.685152	0.000183307	0.00137582	29:10155285-10166807:-	ENSBGRG00000010523	52;GO:0003674,molecular_function molecular_function;GO:0003824,molecular_function catalytic activity;GO:0004402,molecular_function histone acetyltransferase activity;GO:0004596,molecular_function peptide alpha-N-acetyltransferase activity;GO:0006325,biological_process chromatin organization;GO:0006464,biological_process cellular protein modification process;GO:0006473,biological_process protein a…	NA	PNI94169.1 NAA40 isoform 6 [Pan troglodytes]
ENSBGRG00000014616	3.83	5.56	4.24	2.85	1.59	0.98	1.25554	1.86481	0.000187163	0.00140216	13:53137745-53255285:+	CLMP	37;GO:0005575,cellular_component cellular_component;GO:0005622,cellular_component intracellular;GO:0005623,cellular_component cell;GO:0005737,cellular_component cytoplasm;GO:0005856,cellular_component cytoskeleton;GO:0005874,cellular_component microtubule;GO:0005881,cellular_component cytoplasmic microtubule;GO:0005911,cellular_component cell-cell junction;GO:0005923,cellular_component bicellular…	NA	XP_017915124.1 PREDICTED: CXADR-like membrane protein isoform X1 [Capra hircus]
ENSBGRG00000018923	2.55	1.28	2.41	1.31	0.62	0.82	1.13235	2.09815	0.000188139	0.00140773	11:2510119-2527794:-	TGM1	94;GO:0001533,cellular_component cornified envelope;GO:0002376,biological_process immune system process;GO:0003674,molecular_function molecular_function;GO:0003810,molecular_function protein-glutamine gamma-glutamyltransferase activity;GO:0003824,molecular_function catalytic activity;GO:0005575,cellular_component cellular_component;GO:0005622,cellular_component intracellular;GO:0005623,cellular_c…	F13A1; coagulation factor XIII A1 polypeptide [EC:2.3.2.13]; K03917	XP_005910351.1 PREDICTED: protein-glutamine gamma-glutamyltransferase K [Bos mutus]
ENSBGRG00000009572	6.02	5.46	4.38	1.27	2.39	2.21	1.34657	0.581841	0.000188264	0.00140779	X:15728118-15749131:-	SH2D1A	63;GO:0001910,biological_process regulation of leukocyte mediated cytotoxicity;GO:0001912,biological_process positive regulation of leukocyte mediated cytotoxicity;GO:0002376,biological_process immune system process;GO:0002682,biological_process regulation of immune system process;GO:0002684,biological_process positive regulation of immune system process;GO:0002697,biological_process regulation o…	SH2D1A, SAP; SH2 domain protein 1A; K07990	NP_001029905.1 SH2 domain-containing protein 1A [Bos taurus]
ENSBGRG00000019836	2.95	3.34	3	1.65	1.81	1.06	1.00241	1.67821	0.000200821	0.00148426	1:156089394-156110308:-	WDR4	66;GO:0000003,biological_process reproduction;GO:0001673,cellular_component male germ cell nucleus;GO:0001674,cellular_component female germ cell nucleus;GO:0003006,biological_process developmental process involved in reproduction;GO:0005575,cellular_component cellular_component;GO:0005622,cellular_component intracellular;GO:0005623,cellular_component cell;GO:0005634,cellular_component nucleus;GO…	NA	XP_010833217.1 PREDICTED: tRNA (guanine-N(7)-)-methyltransferase non-catalytic subunit WDR4 isoform X1 [Bison bison bison]
ENSBGRG00000006815	2.38	1	2.23	0.67	0.57	0.89	1.33263	1.09119	0.000216517	0.00158	12:80378493-80443339:-	ENSBGRG00000006815	42;GO:0003674,molecular_function molecular_function;GO:0003824,molecular_function catalytic activity;GO:0005575,cellular_component cellular_component;GO:0005622,cellular_component intracellular;GO:0005623,cellular_component cell;GO:0005737,cellular_component cytoplasm;GO:0005829,cellular_component cytosol;GO:0006040,biological_process amino sugar metabolic process;GO:0006054,biological_process N-…	NANP; N-acylneuraminate-9-phosphatase [EC:3.1.3.29]; K01097	XP_010852367.1 PREDICTED: N-acylneuraminate-9-phosphatase [Bison bison bison]
ENSBGRG00000016869	1.14	1	0.74	0.46	0.13	0.25	1.6202	0.0207764	0.000228508	0.00164861	28:20639020-20658845:-	ENSBGRG00000016869	157;GO:0001505,biological_process regulation of neurotransmitter levels;GO:0001666,biological_process response to hypoxia;GO:0003674,molecular_function molecular_function;GO:0005215,molecular_function transporter activity;GO:0005432,molecular_function calcium:sodium antiporter activity;GO:0005451,molecular_function monovalent cation:proton antiporter activity;GO:0005575,cellular_component cellula…	NA	XP_010837067.1 PREDICTED: LETM1 domain-containing protein LETM2, mitochondrial isoform X3 [Bison bison bison]
ENSBGRG00000011637	0.63	0.51	1.18	0.31	0.28	0.28	1.3792	1.07781	0.000241943	0.00173007	19:42142741-42165987:-	ENSBGRG00000011637	189;GO:0000166,molecular_function nucleotide binding;GO:0001816,biological_process cytokine production;GO:0001817,biological_process regulation of cytokine production;GO:0001819,biological_process positive regulation of cytokine production;GO:0002791,biological_process regulation of peptide secretion;GO:0002793,biological_process positive regulation of peptide secretion;GO:0003674,molecular_funct…	NLRP1, CARD7; NACHT, LRR and PYD domains-containing protein 1; K12798	ELR48858.1 NACHT, LRR and PYD domains-containing protein 1 [Bos mutus]
ENSBGRG00000026658	0.73	0.62	0.95	0.31	0.3	0.34	1.22548	0.730287	0.000279218	0.00195275	19:39493909-39571907:+	PIK3R5	146;GO:0001775,biological_process cell activation;GO:0001932,biological_process regulation of protein phosphorylation;GO:0001934,biological_process positive regulation of protein phosphorylation;GO:0003674,molecular_function molecular_function;GO:0003824,molecular_function catalytic activity;GO:0005488,molecular_function binding;GO:0005575,cellular_component cellular_component;GO:0005622,cellular…	PIK3R5_6; phosphoinositide-3-kinase regulatory subunit 5/6; K21290	XP_024836545.1 phosphoinositide 3-kinase regulatory subunit 5 isoform X2 [Bos taurus]
ENSBGRG00000022917	1.63	1.77	2.6	0.88	0.93	0.61	1.29913	0.839091	0.000288752	0.00200898	13:58661259-58690826:+	JAML	75;GO:0001775,biological_process cell activation;GO:0002376,biological_process immune system process;GO:0002682,biological_process regulation of immune system process;GO:0003674,molecular_function molecular_function;GO:0005102,molecular_function signaling receptor binding;GO:0005178,molecular_function integrin binding;GO:0005488,molecular_function binding;GO:0005515,molecular_function protein bin…	PDL1, CD274; programmed cell death 1 ligand 1; K06745	XP_014334120.1 PREDICTED: junctional adhesion molecule-like [Bos mutus]
ENSBGRG00000020879	1.81	2.57	1.75	0.52	0.94	0.93	1.21661	0.779421	0.000311396	0.00214067	4:122576600-122605551:+	C7orf57	NA	NA	XP_019815209.1 PREDICTED: uncharacterized protein C7orf57 homolog [Bos indicus]
ENSBGRG00000006240	5.09	5.66	5.26	3.39	1.84	2.18	1.0062	1.39695	0.00031285	0.00214823	6:174480-175134:+	BLOC1S4	NA	NA	XP_010852838.1 PREDICTED: biogenesis of lysosome-related organelles complex 1 subunit 4 [Bison bison bison]
ENSBGRG00000017377	3.47	5.29	3.57	2.11	1.72	1.16	1.20442	1.00909	0.000317645	0.00217498	8:20867406-20872840:-	EBI3	130;GO:0001775,biological_process cell activation;GO:0001817,biological_process regulation of cytokine production;GO:0001819,biological_process positive regulation of cytokine production;GO:0002250,biological_process adaptive immune response;GO:0002376,biological_process immune system process;GO:0002460,biological_process adaptive immune response based on somatic recombination of immune receptors…	NA	XP_005896024.1 PREDICTED: interleukin-27 subunit beta [Bos mutus]
ENSBGRG00000005730	1.38	2.43	1.85	0.86	0.85	0.85	1.00776	1.49368	0.000328655	0.00223393	9:92822327-93073625:+	GALNT14	61;GO:0000139,cellular_component Golgi membrane;GO:0003674,molecular_function molecular_function;GO:0003824,molecular_function catalytic activity;GO:0004653,molecular_function polypeptide N-acetylgalactosaminyltransferase activity;GO:0005575,cellular_component cellular_component;GO:0005622,cellular_component intracellular;GO:0005623,cellular_component cell;GO:0005737,cellular_component cytoplasm;…	GALNT; polypeptide N-acetylgalactosaminyltransferase [EC:2.4.1.41]; K00710	XP_024854836.1 polypeptide N-acetylgalactosaminyltransferase 14 isoform X1 [Bos taurus]
ENSBGRG00000006107	0.1	0.28	0.3	0.03	0.05	0.04	2.27294	-0.753778	0.000335256	0.00227369	8:26032340-26327164:-	ADAMTS19	NA	NA	XP_005209105.1 A disintegrin and metalloproteinase with thrombospondin motifs 19 isoform X1 [Bos taurus]
ENSBGRG00000007650	1.41	2.02	1.35	0.5	0.76	0.29	1.60079	0.0933062	0.000345371	0.00233053	28:42401512-42435985:+	DCTD	77;GO:0003674,molecular_function molecular_function;GO:0003824,molecular_function catalytic activity;GO:0004132,molecular_function dCMP deaminase activity;GO:0005488,molecular_function binding;GO:0005515,molecular_function protein binding;GO:0005575,cellular_component cellular_component;GO:0005622,cellular_component intracellular;GO:0005623,cellular_component cell;GO:0005737,cellular_component cy…	comEB; dCMP deaminase [EC:3.5.4.12]; K01493	NP_001094762.1 deoxycytidylate deaminase [Bos taurus]
ENSBGRG00000000923	0.53	1.1	0.39	0.26	0.17	0.08	1.86902	-0.161392	0.000358613	0.0024038	8:19101826-19210934:+	RFX2	205;GO:0000003,biological_process reproduction;GO:0000902,biological_process cell morphogenesis;GO:0000904,biological_process cell morphogenesis involved in differentiation;GO:0000976,molecular_function transcription regulatory region sequence-specific DNA binding;GO:0000977,molecular_function RNA polymerase II regulatory region sequence-specific DNA binding;GO:0000978,molecular_function RNA poly…	NA	XP_005901798.1 PREDICTED: DNA-binding protein RFX2 isoform X2 [Bos mutus]
ENSBGRG00000018044	3.46	2.17	3.43	1.16	1.09	0.86	1.55823	0.0133084	0.000359233	0.00240589	20:59600753-59602864:+	ENSBGRG00000018044	155;GO:0000003,biological_process reproduction;GO:0003006,biological_process developmental process involved in reproduction;GO:0003674,molecular_function molecular_function;GO:0005102,molecular_function signaling receptor binding;GO:0005179,molecular_function hormone activity;GO:0005488,molecular_function binding;GO:0005515,molecular_function protein binding;GO:0005575,cellular_component cellular…	LHB; lutropin subunit beta; K08521	XP_005895427.1 PREDICTED: lutropin subunit beta [Bos mutus]
ENSBGRG00000009196	2.01	1.78	2.2	0.77	0.67	1.06	1.13834	0.787444	0.000359322	0.00240589	13:28652978-28662168:+	SLC35C1	101;GO:0000139,cellular_component Golgi membrane;GO:0003674,molecular_function molecular_function;GO:0005215,molecular_function transporter activity;GO:0005338,molecular_function nucleotide-sugar transmembrane transporter activity;GO:0005457,molecular_function GDP-fucose transmembrane transporter activity;GO:0005575,cellular_component cellular_component;GO:0005622,cellular_component intracellular…	NA	XP_024831233.1 GDP-fucose transporter 1 isoform X1 [Bos taurus]
ENSBGRG00000022231	18.12	12.97	9.46	5.76	1.9	0	2.36258	1.82946	0.000372378	0.00247685	X:63013600-63014038:-	KCNE5	123;GO:0001508,biological_process action potential;GO:0002027,biological_process regulation of heart rate;GO:0003008,biological_process system process;GO:0003012,biological_process muscle system process;GO:0003013,biological_process circulatory system process;GO:0003015,biological_process heart process;GO:0003674,molecular_function molecular_function;GO:0005488,molecular_function binding;GO:00055…	NA	NP_001071343.1 potassium voltage-gated channel subfamily E regulatory beta subunit 5 [Bos taurus]
ENSBGRG00000000947	0.58	0.79	0.46	0.34	0.21	0.13	1.33492	0.866296	0.000383933	0.00254811	5:47606696-47630878:+	ERBB3	623;GO:0000003,biological_process reproduction;GO:0000086,biological_process G2/M transition of mitotic cell cycle;GO:0000165,biological_process MAPK cascade;GO:0000278,biological_process mitotic cell cycle;GO:0000578,biological_process embryonic axis specification;GO:0000902,biological_process cell morphogenesis;GO:0000904,biological_process cell morphogenesis involved in differentiation;GO:0001…
49,biological_process anatomical structure homeostasis;GO:0060255,biological_process regulation of macromolecule metabolic process;GO:0060284,biological_process regulation of cell development;GO:0060322,biological_process head development;GO:0060429,biological_process epithelium development;GO:0060443,biological_process mammary gland morphogenesis;GO:0060485,biological_process mesenchyme developm…	EGFR, ERBB1; epidermal growth factor receptor [EC:2.7.10.1]; K04361; ERBB2, HER2, CD340; receptor tyrosine-protein kinase erbB-2 [EC:2.7.10.1]; K05083; ERBB3, HER3; receptor tyrosine-protein kinase erbB-3 [EC:2.7.10.1]; K05084; ERBB4, HER4; receptor tyrosine-protein kinase erbB-4 [EC:2.7.10.1]; K05085	NP_001096575.1 receptor tyrosine-protein kinase erbB-3 precursor [Bos taurus]
ENSBGRG00000009433	4.67	3.86	4.81	2.86	1.72	1.73	1.02865	1.38074	0.000394655	0.00260782	20:9890276-9893525:+	PDF	44;GO:0003674,molecular_function molecular_function;GO:0003824,molecular_function catalytic activity;GO:0005575,cellular_component cellular_component;GO:0005622,cellular_component intracellular;GO:0005623,cellular_component cell;GO:0005737,cellular_component cytoplasm;GO:0005739,cellular_component mitochondrion;GO:0006464,biological_process cellular protein modification process;GO:0006807,biologi…	NA	XP_010849262.1 PREDICTED: peptide deformylase, mitochondrial [Bison bison bison]
ENSBGRG00000025843	0.7	0.86	0.79	0.4	0.15	0.22	1.45883	0.0783872	0.000407345	0.00267706	25:18822106-18913255:-	BLNK	95;GO:0001775,biological_process cell activation;GO:0002376,biological_process immune system process;GO:0002520,biological_process immune system development;GO:0002521,biological_process leukocyte differentiation;GO:0003674,molecular_function molecular_function;GO:0005068,molecular_function transmembrane receptor protein tyrosine kinase adaptor activity;GO:0005070,molecular_function SH3/SH2 adapt…	BLNK; B-cell linker protein; K07371	XP_007456247.1 PREDICTED: B-cell linker protein isoform X5 [Lipotes vexillifer]
ENSBGRG00000001867	1.8	2.4	1.86	1.09	1.11	0.55	1.09507	1.48622	0.000408661	0.00268425	3:9546098-9549003:+	HSPA6	92;GO:0001775,biological_process cell activation;GO:0002252,biological_process immune effector process;GO:0002263,biological_process cell activation involved in immune response;GO:0002274,biological_process myeloid leukocyte activation;GO:0002275,biological_process myeloid cell activation involved in immune response;GO:0002283,biological_process neutrophil activation involved in immune response;G…	HSPA1s; heat shock 70kDa protein 1/2/6/8; K03283	XP_005903873.1 PREDICTED: heat shock 70 kDa protein 6 [Bos mutus]
ENSBGRG00000015257	1.21	2.15	1.4	0.61	0.79	0.26	1.48989	0.573138	0.000409431	0.00268785	12:46841244-46842657:-	ABHD16B	NA	NA	XP_010834853.1 PREDICTED: abhydrolase domain-containing protein 16B [Bison bison bison]
ENSBGRG00000025910	1.88	3.31	2.39	0.81	1.59	0.64	1.27553	1.37867	0.000412928	0.00270645	26:17887614-17893259:+	SEPTIN1	69;GO:0000003,biological_process reproduction;GO:0000212,biological_process meiotic spindle organization;GO:0000226,biological_process microtubule cytoskeleton organization;GO:0000280,biological_process nuclear division;GO:0003674,molecular_function molecular_function;GO:0005488,molecular_function binding;GO:0005515,molecular_function protein binding;GO:0005575,cellular_component cellular_compone…	SEPT1; septin 1; K13737; SEPT4; septin 4; K16943	XP_014961258.1 PREDICTED: septin-1 [Ovis aries musimon]
ENSBGRG00000011092	0.49	1.19	0.85	0.25	0.38	0.17	1.6123	0.289429	0.000421788	0.00275254	11:21370152-21415241:+	TRIM36	86;GO:0000003,biological_process reproduction;GO:0000209,biological_process protein polyubiquitination;GO:0000226,biological_process microtubule cytoskeleton organization;GO:0000278,biological_process mitotic cell cycle;GO:0000281,biological_process mitotic cytokinesis;GO:0000910,biological_process cytokinesis;GO:0001578,biological_process microtubule bundle formation;GO:0001669,cellular_componen…	NA	XP_019823582.1 PREDICTED: E3 ubiquitin-protein ligase TRIM36 isoform X2 [Bos indicus]
ENSBGRG00000008097	1.02	1.42	1.23	0.66	0.28	0.31	1.41656	0.199345	0.00046129	0.00296869	9:7301152-7341872:-	FAM102A	NA	NA	XP_005908516.1 PREDICTED: protein FAM102A [Bos mutus]
ENSBGRG00000002667	2.72	2.33	1.97	0.81	0.92	1.12	1.18643	0.686828	0.000471804	0.00301936	3:11182161-11188347:-	CCDC190	NA	NA	XP_019842384.1 PREDICTED: coiled-coil domain-containing protein 190 isoform X1 [Bos indicus]
ENSBGRG00000013294	3.17	2.24	2.43	1.74	1	0.62	1.18867	1.76978	0.000482395	0.0030767	12:54001122-54046499:+	ANGPT4	95;GO:0001932,biological_process regulation of protein phosphorylation;GO:0001934,biological_process positive regulation of protein phosphorylation;GO:0003674,molecular_function molecular_function;GO:0005575,cellular_component cellular_component;GO:0005576,cellular_component extracellular region;GO:0005615,cellular_component extracellular space;GO:0007154,biological_process cell communication;GO:…	ANGPT1; angiopoietin 1; K05465; ANGPT4; angiopoietin 4; K05467	XP_005887993.1 PREDICTED: angiopoietin-4 [Bos mutus]
ENSBGRG00000025397	1.97	1.63	1.69	0.69	0.41	0.82	1.30116	0.279172	0.000511268	0.00323189	22:12577432-12585180:-	ENSBGRG00000025397	NA	NA	XP_017893694.1 PREDICTED: uncharacterized protein C3orf18 homolog isoform X1 [Capra hircus]
ENSBGRG00000000772	0.08	0.81	2.51	0.16	0	0.11	3.4573	0.652801	0.000513072	0.0032416	8:5727395-5738687:-	COMP	88;GO:0001501,biological_process skeletal system development;GO:0001968,molecular_function fibronectin binding;GO:0002020,molecular_function protease binding;GO:0003416,biological_process endochondral bone growth;GO:0003417,biological_process growth plate cartilage development;GO:0003674,molecular_function molecular_function;GO:0005198,molecular_function structural molecule activity;GO:0005201,mo…	THBS1; thrombospondin 1; K16857; THBS2S; thrombospondin 2/3/4/5; K04659	XP_005898367.1 PREDICTED: cartilage oligomeric matrix protein [Bos mutus]
ENSBGRG00000014011	2.48	1.61	0.97	0.82	0.23	0.35	1.75199	0.00570968	0.000515446	0.0032549	10:12150710-12167055:+	ENSBGRG00000014011	120;GO:0002934,biological_process desmosome organization;GO:0005575,cellular_component cellular_component;GO:0005622,cellular_component intracellular;GO:0005623,cellular_component cell;GO:0005737,cellular_component cytoplasm;GO:0005739,cellular_component mitochondrion;GO:0005794,cellular_component Golgi apparatus;GO:0005886,cellular_component plasma membrane;GO:0005887,cellular_component integral…	PERP; TP53 apoptosis effector; K10136	XP_005684867.1 PREDICTED: p53 apoptosis effector related to PMP-22 [Capra hircus]
ENSBGRG00000008616	4.93	3.85	3.17	1.46	0.34	2.15	1.3847	0.691001	0.000519071	0.00327096	4:80601684-80620262:+	EFCAB10	NA	NA	XP_023971702.1 EF-hand calcium-binding domain-containing protein 10-like isoform X2 [Physeter catodon]
ENSBGRG00000015313	0.84	0.56	1.08	0.28	0.46	0.27	1.3443	0.740529	0.000525864	0.00330173	25:56866267-56878243:-	ADAM8	418;GO:0000323,cellular_component lytic vacuole;GO:0000768,biological_process syncytium formation by plasma membrane fusion;GO:0000902,biological_process cell morphogenesis;GO:0001525,biological_process angiogenesis;GO:0001568,biological_process blood vessel development;GO:0001666,biological_process response to hypoxia;GO:0001667,biological_process ameboidal-type cell migration;GO:0001775,biologi…	NA	XP_014332389.1 PREDICTED: disintegrin and metalloproteinase domain-containing protein 8 [Bos mutus]
ENSBGRG00000016268	2.21	3.32	1.94	0.99	1	0.29	1.68344	-0.0917099	0.000572239	0.00352825	3:114877367-114877925:+	CITED4	62;GO:0003674,molecular_function molecular_function;GO:0003712,molecular_function transcription coregulator activity;GO:0003713,molecular_function transcription coactivator activity;GO:0005575,cellular_component cellular_component;GO:0005622,cellular_component intracellular;GO:0005623,cellular_component cell;GO:0005634,cellular_component nucleus;GO:0005654,cellular_component nucleoplasm;GO:000573…	CITED2; Cbp/p300-interacting transactivator 2; K21361	NP_001074195.1 cbp/p300-interacting transactivator 4 [Bos taurus]
ENSBGRG00000000123	0.92	0.98	0.97	0.49	0.26	0.35	1.25737	0.344794	0.000575568	0.00354031	1:35951652-36100084:+	EVA1C	8;GO:0003674,molecular_function molecular_function;GO:0005488,molecular_function binding;GO:0005539,molecular_function glycosaminoglycan binding;GO:0008201,molecular_function heparin binding;GO:0043167,molecular_function ion binding;GO:0043168,molecular_function anion binding;GO:0097367,molecular_function carbohydrate derivative binding;GO:1901681,molecular_function sulfur compound binding	NA	XP_024844124.1 protein eva-1 homolog C isoform X8 [Bos taurus]
ENSBGRG00000000393	2.4	1.38	1.87	1.1	1	0.54	1.0909	1.7915	0.000587492	0.00360449	8:18741051-18751539:+	DENND1C	56;GO:0003674,molecular_function molecular_function;GO:0005085,molecular_function guanyl-nucleotide exchange factor activity;GO:0005088,molecular_function Ras guanyl-nucleotide exchange factor activity;GO:0005488,molecular_function binding;GO:0005515,molecular_function protein binding;GO:0005575,cellular_component cellular_component;GO:0005622,cellular_component intracellular;GO:0005623,cellular_…	NA	XP_010826534.1 PREDICTED: DENN domain-containing protein 1C isoform X2 [Bison bison bison]
ENSBGRG00000018006	1.77	2.86	1.97	0.95	0.43	0.69	1.45088	0.00108827	0.000596445	0.00364648	15:64235893-64272478:+	EBPL	13;GO:0005575,cellular_component cellular_component;GO:0005622,cellular_component intracellular;GO:0005623,cellular_component cell;GO:0005737,cellular_component cytoplasm;GO:0005783,cellular_component endoplasmic reticulum;GO:0012505,cellular_component endomembrane system;GO:0043226,cellular_component organelle;GO:0043227,cellular_component membrane-bounded organelle;GO:0043229,cellular_component…	EBP; cholestenol Delta-isomerase [EC:5.3.3.5]; K01824	XP_020759661.1 emopamil-binding protein-like isoform X2 [Odocoileus virginianus texanus]
ENSBGRG00000020882	1.23	1.59	1.39	0.3	0.95	0.37	1.39877	0.709224	0.000608979	0.00371186	28:41576505-41580207:-	ENSBGRG00000020882	29;GO:0000003,biological_process reproduction;GO:0001890,biological_process placenta development;GO:0001893,biological_process maternal placenta development;GO:0003006,biological_process developmental process involved in reproduction;GO:0007275,biological_process multicellular organism development;GO:0007565,biological_process female pregnancy;GO:0008150,biological_process biological_process;GO:0…	NA	XP_010834052.1 PREDICTED: storkhead-box protein 2 isoform X4 [Bison bison bison]
ENSBGRG00000008922	1.25	2.07	1.98	0.77	0.7	0.82	1.07749	1.05368	0.000627043	0.0038028	11:76934532-76942541:+	ZC2HC1C	NA	NA	XP_010854024.1 PREDICTED: zinc finger C2HC domain-containing protein 1C [Bison bison bison]
ENSBGRG00000005667	1.78	2.26	1.61	0.96	0.29	0.51	1.49794	-0.184223	0.000678482	0.0040518	17:37244850-37494180:-	STXBP6	75;GO:0000145,cellular_component exocyst;GO:0003674,molecular_function molecular_function;GO:0005488,molecular_function binding;GO:0005515,molecular_function protein binding;GO:0005543,molecular_function phospholipid binding;GO:0005546,molecular_function phosphatidylinositol-4,5-bisphosphate binding;GO:0005575,cellular_component cellular_component;GO:0005622,cellular_component intracellular;GO:00…	NA	XP_004645124.1 syntaxin-binding protein 6 isoform X2 [Octodon degus]
ENSBGRG00000006195	1.67	1.96	2.01	0.23	1.2	0.15	2.04692	-0.465847	0.000685414	0.00408313	7:58730412-58731357:+	SIT1	34;GO:0002682,biological_process regulation of immune system process;GO:0002694,biological_process regulation of leukocyte activation;GO:0003674,molecular_function molecular_function;GO:0005488,molecular_function binding;GO:0005515,molecular_function protein binding;GO:0005575,cellular_component cellular_component;GO:0005623,cellular_component cell;GO:0005886,cellular_component plasma membrane;GO…	NA	ELR52787.1 Signaling threshold-regulating transmembrane adapter 1, partial [Bos mutus]
ENSBGRG00000010210	2.53	1.73	1.85	0.92	0.86	0.91	1.12306	0.776416	0.000711101	0.00420715	9:7681664-7682735:-	ENSBGRG00000010210	NA	NA	WP_117221002.1 hypothetical protein [Staphylococcus aureus]
ENSBGRG00000007281	3	1.52	3.34	1.06	1.24	0.55	1.57035	0.120214	0.000749802	0.00440809	4:796288-804444:+	ENSBGRG00000007281	NA	TRBV; T-cell receptor beta chain V region; K10785	XP_010853336.1 PREDICTED: LOW QUALITY PROTEIN: uncharacterized protein LOC104999482 [Bison bison bison]
ENSBGRG00000006638	0.73	0.91	0.51	0.25	0.16	0.26	1.47628	-0.151957	0.000830168	0.00482662	12:62446690-62475886:+	FAM83D	105;GO:0000922,cellular_component spindle pole;GO:0001837,biological_process epithelial to mesenchymal transition;GO:0001932,biological_process regulation of protein phosphorylation;GO:0003674,molecular_function molecular_function;GO:0005488,molecular_function binding;GO:0005515,molecular_function protein binding;GO:0005575,cellular_component cellular_component;GO:0005622,cellular_component intra…	NA	DAA23193.1 TPA: Protein FAM83D [Bos taurus]
ENSBGRG00000023799	1.75	3.72	2.33	1.14	1.08	0.95	1.15167	0.892168	0.000844664	0.00488741	14:74393335-74466106:-	HSD11B1	133;GO:0000166,molecular_function nucleotide binding;GO:0003674,molecular_function molecular_function;GO:0003824,molecular_function catalytic activity;GO:0003845,molecular_function 11-beta-hydroxysteroid dehydrogenase [NAD(P)] activity;GO:0005488,molecular_function binding;GO:0005496,molecular_function steroid binding;GO:0005575,cellular_component cellular_component;GO:0005622,cellular_component …	HSD11B1; corticosteroid 11-beta-dehydrogenase isozyme 1 [EC:1.1.1.146]; K15680	XP_010811843.1 corticosteroid 11-beta-dehydrogenase isozyme 1 isoform X1 [Bos taurus]
ENSBGRG00000008469	2.48	6.47	2.92	1.71	1.28	1.79	1.14266	1.69207	0.000887214	0.00509706	17:14295184-14380914:-	ST8SIA2	100;GO:0000139,cellular_component Golgi membrane;GO:0001573,biological_process ganglioside metabolic process;GO:0001574,biological_process ganglioside biosynthetic process;GO:0003674,molecular_function molecular_function;GO:0003824,molecular_function catalytic activity;GO:0003828,molecular_function alpha-N-acetylneuraminate alpha-2,8-sialyltransferase activity;GO:0005488,molecular_function bindin…	NA	XP_005221822.1 alpha-2,8-sialyltransferase 8B isoform X1 [Bos taurus]
ENSBGRG00000024393	1.72	3.56	1.71	1.18	0.76	1.03	1.06081	1.5469	0.000899149	0.00514851	24:31961511-32218391:-	HMGCLL1	69;GO:0003674,molecular_function molecular_function;GO:0003824,molecular_function catalytic activity;GO:0004419,molecular_function hydroxymethylglutaryl-CoA lyase activity;GO:0005488,molecular_function binding;GO:0005575,cellular_component cellular_component;GO:0005622,cellular_component intracellular;GO:0005623,cellular_component cell;GO:0005737,cellular_component cytoplasm;GO:0005739,cellular_c…	E4.1.3.4, HMGCL, hmgL; hydroxymethylglutaryl-CoA lyase [EC:4.1.3.4]; K01640	XP_006728196.1 PREDICTED: 3-hydroxymethyl-3-methylglutaryl-CoA lyase, cytoplasmic isoform X3 [Leptonychotes weddellii]
ENSBGRG00000004733	1.23	1.06	1.51	0.49	0.66	0.25	1.50986	0.117044	0.000905929	0.00517998	14:33614326-33638380:-	SELL	161;GO:0001101,biological_process response to acid chemical;GO:0001775,biological_process cell activation;GO:0002020,molecular_function protease binding;GO:0002252,biological_process immune effector process;GO:0002263,biological_process cell activation involved in immune response;GO:0002274,biological_process myeloid leukocyte activation;GO:0002275,biological_process myeloid cell activation invol…	SELL, CD62L; selectin, lymphocyte; K06495	XP_005902444.1 PREDICTED: L-selectin [Bos mutus]
ENSBGRG00000005552	1.85	0.9	3.38	1.2	0.49	0.49	1.45037	1.65243	0.000936204	0.00534081	17:75281690-75291287:+	PLD4	80;GO:0000139,cellular_component Golgi membrane;GO:0002244,biological_process hematopoietic progenitor cell differentiation;GO:0002376,biological_process immune system process;GO:0002520,biological_process immune system development;GO:0003674,molecular_function molecular_function;GO:0003824,molecular_function catalytic activity;GO:0004435,molecular_function phosphatidylinositol phospholipase C ac…	NDUFAF2; NADH dehydrogenase [ubiquinone] 1 alpha subcomplex assembly factor 2; K18160; PLD3_4; phospholipase D3/4 [EC:3.1.4.4]; K16860	XP_024837984.1 phospholipase D4 isoform X4 [Bos taurus]
ENSBGRG00000020353	1.5	1.67	1.28	0.74	0.35	0.79	1.04607	0.82996	0.00102757	0.00578257	20:59923863-59929280:+	ENSBGRG00000020353	NA	NA	NP_001193801.1 netrin-5 precursor [Bos taurus]
ENSBGRG00000013537	4.67	4.1	3.28	2.23	1.2	1.05	1.35717	0.220601	0.00108878	0.00607895	19:17405143-17408624:+	LIMD2	NA	NA	NP_001035602.2 LIM domain-containing protein 2 [Bos taurus]
ENSBGRG00000019051	0.96	1.39	1.05	0.34	0.45	0.48	1.24963	0.24764	0.00111941	0.00622989	18:33918458-34091704:-	PAG1	85;GO:0002253,biological_process activation of immune response;GO:0002376,biological_process immune system process;GO:0002429,biological_process immune response-activating cell surface receptor signaling pathway;GO:0002682,biological_process regulation of immune system process;GO:0002683,biological_process negative regulation of immune system process;GO:0002684,biological_process positive regulat…	NA	ELR54353.1 Phosphoprotein associated with glycosphingolipid-enriched microdomains 1, partial [Bos mutus]
ENSBGRG00000013016	0.48	0.35	0.48	0.2	0.19	0.22	1.04607	0.875657	0.00113158	0.0062745	22:55069966-55179085:-	DLEC1	16;GO:0005575,cellular_component cellular_component;GO:0005622,cellular_component intracellular;GO:0005623,cellular_component cell;GO:0005737,cellular_component cytoplasm;GO:0005829,cellular_component cytosol;GO:0008150,biological_process biological_process;GO:0008285,biological_process negative regulation of cell proliferation;GO:0042127,biological_process regulation of cell proliferation;GO:004…	NA	DAA17234.1 TPA: deleted in lung and esophageal cancer 1 [Bos taurus]
ENSBGRG00000008830	4.47	11.4	8.31	4.34	1.45	2.23	1.41001	0.47114	0.00119178	0.00655654	24:17635152-17635407:-	MYMX	56;GO:0000139,cellular_component Golgi membrane;GO:0000768,biological_process syncytium formation by plasma membrane fusion;GO:0005575,cellular_component cellular_component;GO:0005622,cellular_component intracellular;GO:0005623,cellular_component cell;GO:0005737,cellular_component cytoplasm;GO:0005783,cellular_component endoplasmic reticulum;GO:0005789,cellular_component endoplasmic reticulum mem…	NA	XP_017894180.1 PREDICTED: uncharacterized LOC101929726 homolog [Capra hircus]
ENSBGRG00000000112	0.29	0.32	0.27	0.19	0.06	0.07	1.39134	0.0948187	0.00120661	0.00662679	1:34418101-34619862:-	TIAM1	356;GO:0000902,biological_process cell morphogenesis;GO:0001726,cellular_component ruffle;GO:0001932,biological_process regulation of protein phosphorylation;GO:0001934,biological_process positive regulation of protein phosphorylation;GO:0002791,biological_process regulation of peptide secretion;GO:0003008,biological_process system process;GO:0003012,biological_process muscle system process;GO:00…	TIAM1; T-lymphoma invasion and metastasis-inducing protein 1; K05731	XP_024849550.1 T-lymphoma invasion and metastasis-inducing protein 1 isoform X4 [Bos taurus]
ENSBGRG00000016380	0.93	0.81	0.89	0.34	0.41	0.32	1.26308	0.287709	0.00122189	0.00670154	14:49663007-49670216:-	PLEKHN1	NA	NA	XP_005888977.1 PREDICTED: pleckstrin homology domain-containing family N member 1 [Bos mutus]
ENSBGRG00000022826	1.2	0.88	1.53	0.53	0.53	0.64	1.03669	1.02768	0.00132552	0.00717881	19:48857209-48868499:-	NEK8	64;GO:0001655,biological_process urogenital system development;GO:0001822,biological_process kidney development;GO:0001947,biological_process heart looping;GO:0002009,biological_process morphogenesis of an epithelium;GO:0003007,biological_process heart morphogenesis;GO:0003143,biological_process embryonic heart tube morphogenesis;GO:0005575,cellular_component cellular_component;GO:0005623,cellula…	NA	NP_001179652.1 serine/threonine-protein kinase Nek8 [Bos taurus]
ENSBGRG00000016154	1.06	0.83	1.27	0.56	0.27	0.51	1.132	0.566353	0.00132692	0.00718318	26:45687866-45691415:-	NTN3	84;GO:0000768,biological_process syncytium formation by plasma membrane fusion;GO:0000902,biological_process cell morphogenesis;GO:0000904,biological_process cell morphogenesis involved in differentiation;GO:0003674,molecular_function molecular_function;GO:0005102,molecular_function signaling receptor binding;GO:0005488,molecular_function binding;GO:0005515,molecular_function protein binding;GO:0…	NTN3; netrin 3; K06844	NP_001193834.1 netrin-3 precursor [Bos taurus]
ENSBGRG00000016464	0.34	0.63	0.48	0.22	0.07	0.16	1.43224	-0.18353	0.00134478	0.00725823	26:384444-391005:-	NYAP1	39;GO:0000902,biological_process cell morphogenesis;GO:0007154,biological_process cell communication;GO:0007165,biological_process signal transduction;GO:0007275,biological_process multicellular organism development;GO:0007399,biological_process nervous system development;GO:0008150,biological_process biological_process;GO:0009653,biological_process anatomical structure morphogenesis;GO:0009987,b…	NA	XP_025131295.1 neuronal tyrosine-phosphorylated phosphoinositide-3-kinase adapter 1 isoform X1 [Bubalus bubalis]
ENSBGRG00000003648	2.53	1.76	2.86	0.53	1.76	0.5	1.43986	0.888187	0.00134498	0.00725823	9:90529116-90629199:+	PLEK	261;GO:0000981,molecular_function DNA-binding transcription factor activity, RNA polymerase II-specific;GO:0001726,cellular_component ruffle;GO:0001775,biological_process cell activation;GO:0002244,biological_process hematopoietic progenitor cell differentiation;GO:0002376,biological_process immune system process;GO:0002520,biological_process immune system development;GO:0002576,biological_proces…	NA	NP_001179425.1 pleckstrin [Bos taurus]
ENSBGRG00000019671	1.37	1.27	1.3	0.52	0.56	0.29	1.53644	-0.252625	0.00134905	0.00727694	18:34928842-35022925:-	COLEC10	91;GO:0001867,biological_process complement activation, lectin pathway;GO:0002252,biological_process immune effector process;GO:0002253,biological_process activation of immune response;GO:0002376,biological_process immune system process;GO:0002682,biological_process regulation of immune system process;GO:0002684,biological_process positive regulation of immune system process;GO:0003674,molecular_…	NA	NP_001192642.1 collectin-10 precursor [Bos taurus]
ENSBGRG00000013564	1.57	1.01	1.37	0.65	0.28	0.86	1.01852	1.64962	0.00137445	0.00738761	12:59594302-59750233:+	EPB41L1	171;GO:0001700,biological_process embryonic development via the syncytial blastoderm;GO:0002009,biological_process morphogenesis of an epithelium;GO:0002165,biological_process instar larval or pupal development;GO:0003002,biological_process regionalization;GO:0003007,biological_process heart morphogenesis;GO:0003008,biological_process system process;GO:0003013,biological_process circulatory syste…	NA	XP_019827911.1 PREDICTED: band 4.1-like protein 1 isoform X6 [Bos indicus]
ENSBGRG00000025977	1.75	1.92	1.21	0.69	0.62	0.55	1.2809	0.110783	0.00139067	0.00745489	26:17956912-17972523:+	QPRT	91;GO:0003674,molecular_function molecular_function;GO:0003824,molecular_function catalytic activity;GO:0004514,molecular_function nicotinate-nucleotide diphosphorylase (carboxylating) activity;GO:0005488,molecular_function binding;GO:0005515,molecular_function protein binding;GO:0005575,cellular_component cellular_component;GO:0005622,cellular_component intracellular;GO:0005623,cellular_componen…	nadC, QPRT; nicotinate-nucleotide pyrophosphorylase (carboxylating) [EC:2.4.2.19]; K00767	XP_010835620.1 PREDICTED: nicotinate-nucleotide pyrophosphorylase [carboxylating] [Bison bison bison]
ENSBGRG00000021867	0.89	1.01	1.27	0.33	0.75	0.27	1.2689	0.80322	0.00141037	0.00754378	26:23179869-23610933:-	PRKCB	560;GO:0000003,biological_process reproduction;GO:0000278,biological_process mitotic cell cycle;GO:0001666,biological_process response to hypoxia;GO:0001750,cellular_component photoreceptor outer segment;GO:0001775,biological_process cell activation;GO:0001932,biological_process regulation of protein phosphorylation;GO:0001934,biological_process positive regulation of protein phosphorylation;GO:0…
ell projection part;GO:0140096,molecular_function catalytic activity, acting on a protein;GO:0140110,molecular_function transcription regulator activity;GO:1900046,biological_process regulation of hemostasis;GO:1900076,biological_process regulation of cellular response to insulin stimulus;GO:1900077,biological_process negative regulation of cellular response to insulin stimulus;GO:1901214,biologi…	PRKCA; classical protein kinase C alpha type [EC:2.7.11.13]; K02677; PRKCB; classical protein kinase C beta type [EC:2.7.11.13]; K19662; PRKCG; classical protein kinase C gamma type [EC:2.7.11.13]; K19663	XP_012008238.1 PREDICTED: protein kinase C beta type isoform X2 [Ovis aries musimon]
ENSBGRG00000012273	2.76	1.22	3.17	1.41	1.09	0.88	1.08268	1.62664	0.00142977	0.00762733	2:16724585-16732540:+	LCK	375;GO:0000242,cellular_component pericentriolar material;GO:0000302,biological_process response to reactive oxygen species;GO:0001772,cellular_component immunological synapse;GO:0001775,biological_process cell activation;GO:0001784,molecular_function phosphotyrosine residue binding;GO:0001932,biological_process regulation of protein phosphorylation;GO:0001934,biological_process positive regulati…	LCK; lymphocyte cell-specific protein tyrosine kinase [EC:2.7.10.2]; K05856	XP_016813785.1 tyrosine-protein kinase Lck isoform X6 [Pan troglodytes]
ENSBGRG00000022500	2.94	4.43	3.18	2.61	0.37	0.9	1.34974	2.42447	0.0014456	0.0077016	20:51349340-51352902:-	ENSBGRG00000022500	NA	NA	XP_025125415.1 zinc finger protein 865 [Bubalus bubalis]
ENSBGRG00000022703	1.15	0.81	0.78	0.55	0.46	0.31	1.03869	1.2108	0.00151771	0.00799773	21:10891795-10941455:-	ZNF516	116;GO:0000976,molecular_function transcription regulatory region sequence-specific DNA binding;GO:0000981,molecular_function DNA-binding transcription factor activity, RNA polymerase II-specific;GO:0000987,molecular_function proximal promoter sequence-specific DNA binding;GO:0001067,molecular_function regulatory region nucleic acid binding;GO:0003674,molecular_function molecular_function;GO:0003…	ZNF516; zinc finger protein 516; K22411	XP_019842322.1 PREDICTED: zinc finger protein 516 isoform X2 [Bos indicus]
ENSBGRG00000024648	1.17	1.48	0.88	0.46	0.55	0.36	1.26325	0.194095	0.00156792	0.00821937	19:41257408-41259323:+	SLC16A11	62;GO:0003674,molecular_function molecular_function;GO:0005215,molecular_function transporter activity;GO:0005342,molecular_function organic acid transmembrane transporter activity;GO:0005575,cellular_component cellular_component;GO:0005622,cellular_component intracellular;GO:0005623,cellular_component cell;GO:0005737,cellular_component cytoplasm;GO:0005783,cellular_component endoplasmic reticulu…	NA	XP_014337037.1 PREDICTED: monocarboxylate transporter 11 isoform X1 [Bos mutus]
ENSBGRG00000019032	1.37	1.72	1.92	0.4	1.03	0.6	1.28217	0.426885	0.00159275	0.0083099	16:80464636-80470861:+	TSSK1B	109;GO:0000003,biological_process reproduction;GO:0000166,molecular_function nucleotide binding;GO:0000287,molecular_function magnesium ion binding;GO:0001669,cellular_component acrosomal vesicle;GO:0003006,biological_process developmental process involved in reproduction;GO:0003674,molecular_function molecular_function;GO:0003824,molecular_function catalytic activity;GO:0004672,molecular_functio…	NA	XP_004022975.1 PREDICTED: testis-specific serine/threonine-protein kinase 2 isoform X1 [Ovis aries]
ENSBGRG00000025971	0.53	0.64	1.11	0.4	0.15	0.24	1.44406	0.133363	0.00166495	0.00864932	26:8666871-8680200:+	SH2B2	220;GO:0000003,biological_process reproduction;GO:0001558,biological_process regulation of cell growth;GO:0001725,cellular_component stress fiber;GO:0001726,cellular_component ruffle;GO:0001776,biological_process leukocyte homeostasis;GO:0001782,biological_process B cell homeostasis;GO:0001922,biological_process B-1 B cell homeostasis;GO:0001932,biological_process regulation of protein phosphoryl…	APS, SH2B2; SH2B adapter protein 2; K07193; SH2B1_3; SH2B adaptor protein 1/3; K12459	DAA15127.1 TPA: SH2B adaptor protein 2 [Bos taurus]
ENSBGRG00000008627	5.31	9.31	7.28	5.07	1.91	2.87	1.0184	1.62312	0.00169927	0.00879362	13:65950911-65959810:+	IL18	557;GO:0000165,biological_process MAPK cascade;GO:0000302,biological_process response to reactive oxygen species;GO:0001503,biological_process ossification;GO:0001525,biological_process angiogenesis;GO:0001568,biological_process blood vessel development;GO:0001649,biological_process osteoblast differentiation;GO:0001666,biological_process response to hypoxia;GO:0001775,biological_process cell act…
sponse to lipid;GO:0071407,biological_process cellular response to organic cyclic compound;GO:0071417,biological_process cellular response to organonitrogen compound;GO:0071495,biological_process cellular response to endogenous stimulus;GO:0071496,biological_process cellular response to external stimulus;GO:0071704,biological_process organic substance metabolic process;GO:0071944,cellular_compone…	IL18, IL1F4; interleukin 18; K05482	XP_005901586.1 PREDICTED: interleukin-18 isoform X2 [Bos mutus]
ENSBGRG00000020969	0.44	1.31	0.74	0.31	0.26	0.14	1.64082	-0.377406	0.00172354	0.00887417	4:52202196-52230168:+	STEAP4	67;GO:0000041,biological_process transition metal ion transport;GO:0003674,molecular_function molecular_function;GO:0003824,molecular_function catalytic activity;GO:0005575,cellular_component cellular_component;GO:0005622,cellular_component intracellular;GO:0005623,cellular_component cell;GO:0005737,cellular_component cytoplasm;GO:0005768,cellular_component endosome;GO:0005794,cellular_component …	NA	XP_009241321.1 metalloreductase STEAP4 isoform X2 [Pongo abelii]
ENSBGRG00000000226	2.48	2.39	4.49	1.36	1.67	1.35	1.07124	1.28489	0.00175491	0.00901218	3:8267784-8289379:-	SLAMF6	105;GO:0001775,biological_process cell activation;GO:0001779,biological_process natural killer cell differentiation;GO:0001787,biological_process natural killer cell proliferation;GO:0001817,biological_process regulation of cytokine production;GO:0001819,biological_process positive regulation of cytokine production;GO:0001910,biological_process regulation of leukocyte mediated cytotoxicity;GO:000…	NA	XP_010845204.1 PREDICTED: SLAM family member 6 isoform X12 [Bison bison bison]
ENSBGRG00000022451	2.04	4.96	2.52	1.91	0.2	0.87	1.49609	0.919104	0.00176387	0.00904935	20:51318985-51321430:-	ENSBGRG00000022451	98;GO:0000302,biological_process response to reactive oxygen species;GO:0000981,molecular_function DNA-binding transcription factor activity, RNA polymerase II-specific;GO:0001817,biological_process regulation of cytokine production;GO:0001819,biological_process positive regulation of cytokine production;GO:0001936,biological_process regulation of endothelial cell proliferation;GO:0001938,biologi…	NA	XP_003587386.4 LOW QUALITY PROTEIN: zinc finger protein 580 [Bos taurus]
ENSBGRG00000026103	0.49	0.35	0.61	0.16	0.17	0.2	1.39824	-0.167001	0.001872	0.00952855	8:4884528-4904980:-	IL12RB1	177;GO:0001817,biological_process regulation of cytokine production;GO:0001819,biological_process positive regulation of cytokine production;GO:0001910,biological_process regulation of leukocyte mediated cytotoxicity;GO:0001912,biological_process positive regulation of leukocyte mediated cytotoxicity;GO:0001914,biological_process regulation of T cell mediated cytotoxicity;GO:0001916,biological_pr…	IL12RB1, CD212; interleukin 12 receptor beta-1; K05063	XP_005897970.1 PREDICTED: interleukin-12 receptor subunit beta-1 [Bos mutus]
ENSBGRG00000018200	4.68	3.58	6.66	2.27	3.19	0.9	1.2516	1.5836	0.0019108	0.0096853	13:30221007-30236984:-	SPI1	279;GO:0000122,biological_process negative regulation of transcription by RNA polymerase II;GO:0000228,cellular_component nuclear chromosome;GO:0000785,cellular_component chromatin;GO:0000790,cellular_component nuclear chromatin;GO:0000976,molecular_function transcription regulatory region sequence-specific DNA binding;GO:0000977,molecular_function RNA polymerase II regulatory region sequence-spe…	SPI1; transcription factor PU.1; K09438	NP_001179062.1 transcription factor PU.1 [Bos taurus]
ENSBGRG00000014046	1.51	0.8	0.75	0.51	0.28	0.28	1.47613	0.0705127	0.00193386	0.00978578	20:51738955-51745720:+	SYT5	130;GO:0000149,molecular_function SNARE binding;GO:0001505,biological_process regulation of neurotransmitter levels;GO:0001786,molecular_function phosphatidylserine binding;GO:0003674,molecular_function molecular_function;GO:0005488,molecular_function binding;GO:0005509,molecular_function calcium ion binding;GO:0005515,molecular_function protein binding;GO:0005543,molecular_function phospholipid …	SYT1; synaptotagmin-1; K15290	XP_014712152.1 PREDICTED: synaptotagmin-5 isoform X3 [Equus asinus]
ENSBGRG00000010244	0.76	1	0.91	0.29	0.61	0.23	1.2544	0.469421	0.00197239	0.00993918	7:19282382-19415857:-	SLC35D2	301;GO:0000003,biological_process reproduction;GO:0000139,cellular_component Golgi membrane;GO:0000271,biological_process polysaccharide biosynthetic process;GO:0001101,biological_process response to acid chemical;GO:0001654,biological_process eye development;GO:0001745,biological_process compound eye morphogenesis;GO:0002009,biological_process morphogenesis of an epithelium;GO:0002119,biological…	HSD17B3; testosterone 17beta-dehydrogenase (NADP+) [EC:1.1.1.64]; K10207	XP_025137797.1 UDP-N-acetylglucosamine/UDP-glucose/GDP-mannose transporter isoform X2 [Bubalus bubalis]
ENSBGRG00000019106	4.11	5.55	3.14	2.13	1.37	1.61	1.15144	0.335127	0.00202075	0.0101238	7:26392478-26394528:+	ENSBGRG00000019106	NA	NA	OWK13046.1 hypothetical protein Celaphus_00014265 [Cervus elaphus hippelaphus]
ENSBGRG00000021788	3.38	1.88	4.02	1.4	1.32	0.7	1.53005	-0.164251	0.0020594	0.0102731	6:22181130-22196352:+	PLAC8	140;GO:0000323,cellular_component lytic vacuole;GO:0001775,biological_process cell activation;GO:0002252,biological_process immune effector process;GO:0002263,biological_process cell activation involved in immune response;GO:0002274,biological_process myeloid leukocyte activation;GO:0002275,biological_process myeloid cell activation involved in immune response;GO:0002283,biological_process neutro…	NA	XP_005904394.1 PREDICTED: placenta-specific gene 8 protein [Bos mutus]
ENSBGRG00000008374	3.73	6.61	4.37	1.05	2.51	2.67	1.09793	1.28185	0.00208284	0.0103449	2:101326357-101352278:-	ARL5A	66;GO:0000166,molecular_function nucleotide binding;GO:0001882,molecular_function nucleoside binding;GO:0001883,molecular_function purine nucleoside binding;GO:0003674,molecular_function molecular_function;GO:0003824,molecular_function catalytic activity;GO:0003924,molecular_function GTPase activity;GO:0005488,molecular_function binding;GO:0005525,molecular_function GTP binding;GO:0005575,cellula…	NA	NP_001039710.1 ADP-ribosylation factor-like protein 5A [Bos taurus]
ENSBGRG00000009934	1.33	0.92	2.03	0.63	0.91	0.42	1.1523	1.42914	0.00212036	0.0104925	24:25315819-25346107:-	FGD2	143;GO:0001726,cellular_component ruffle;GO:0001932,biological_process regulation of protein phosphorylation;GO:0001934,biological_process positive regulation of protein phosphorylation;GO:0003674,molecular_function molecular_function;GO:0005085,molecular_function guanyl-nucleotide exchange factor activity;GO:0005088,molecular_function Ras guanyl-nucleotide exchange factor activity;GO:0005089,mol…	NA	XP_005223381.1 FYVE, RhoGEF and PH domain-containing protein 2 isoform X2 [Bos taurus]
ENSBGRG00000024741	2.6	0.95	2.62	0.53	1.39	0.87	1.12406	2.45191	0.00212648	0.0105013	22:12365721-12523262:-	CACNA2D2	115;GO:0002791,biological_process regulation of peptide secretion;GO:0003674,molecular_function molecular_function;GO:0005215,molecular_function transporter activity;GO:0005216,molecular_function ion channel activity;GO:0005244,molecular_function voltage-gated ion channel activity;GO:0005245,molecular_function voltage-gated calcium channel activity;GO:0005246,molecular_function calcium channel re…	CACNA2D1; voltage-dependent calcium channel alpha-2/delta-1; K04858; CACNA2D2; voltage-dependent calcium channel alpha-2/delta-2; K04859	XP_025127696.1 voltage-dependent calcium channel subunit alpha-2/delta-2 isoform X2 [Bubalus bubalis]
ENSBGRG00000005843	9.34	10.33	11.23	8.88	2.34	2.9	1.05885	3.70332	0.00214874	0.0105897	7:16158762-16161060:-	GAS1	NA	GAS1; growth arrest-specific 1; K06232	XP_017907947.1 PREDICTED: growth arrest-specific protein 1 isoform X1 [Capra hircus]
ENSBGRG00000025139	2.38	1.71	2.61	1.67	0.76	0.55	1.13341	1.53261	0.0021748	0.0106963	19:21492151-21494360:-	FZD2	479;GO:0000003,biological_process reproduction;GO:0000902,biological_process cell morphogenesis;GO:0000904,biological_process cell morphogenesis involved in differentiation;GO:0001558,biological_process regulation of cell growth;GO:0001654,biological_process eye development;GO:0001667,biological_process ameboidal-type cell migration;GO:0001709,biological_process cell fate determination;GO:0001736…	FZD1_7, fz; frizzled 1/7; K02432; FZD2; frizzled 2; K02235	XP_003587503.1 frizzled-2 [Bos taurus]
ENSBGRG00000026281	1.65	2.58	1.53	1.07	0.8	0.35	1.29646	0.312067	0.00228204	0.0111153	8:5317911-5320786:-	LRRC25	NA	NA	XP_005898386.1 PREDICTED: leucine-rich repeat-containing protein 25 [Bos mutus]
ENSBGRG00000018063	1.21	1.04	1.71	0.42	0.82	0.32	1.4363	0.0757732	0.00231037	0.0112262	16:80278038-80283822:+	ENSBGRG00000018063	NA	NA	AAI14887.1 CCDC74B protein, partial [Bos taurus]
ENSBGRG00000020600	1.48	2.14	2.07	0.64	0.75	0.94	1.13266	0.323512	0.00237345	0.0114636	15:65612159-65613235:-	ENSBGRG00000020600	279;GO:0000003,biological_process reproduction;GO:0000375,biological_process RNA splicing, via transesterification reactions;GO:0000377,biological_process RNA splicing, via transesterification reactions with bulged adenosine as nucleophile;GO:0000380,biological_process alternative mRNA splicing, via spliceosome;GO:0000381,biological_process regulation of alternative mRNA splicing, via spliceosome…	HNRNPA1_3; heterogeneous nuclear ribonucleoprotein A1/A3; K12741; HNRNPA2B1; heterogeneous nuclear ribonucleoprotein A2/B1; K13158; MSI; RNA-binding protein Musashi; K14411	XP_012916850.1 PREDICTED: heterogeneous nuclear ribonucleoprotein A1-like [Mustela putorius furo]
ENSBGRG00000021595	1.18	0.72	1.68	0.65	0.57	0.55	1.00034	1.41485	0.00241048	0.01161	X:39611881-39631286:-	ARHGAP4	77;GO:0003674,molecular_function molecular_function;GO:0005070,molecular_function SH3/SH2 adaptor activity;GO:0005096,molecular_function GTPase activator activity;GO:0005488,molecular_function binding;GO:0005515,molecular_function protein binding;GO:0005575,cellular_component cellular_component;GO:0005622,cellular_component intracellular;GO:0005623,cellular_component cell;GO:0005737,cellular_comp…	NA	DAA13168.1 TPA: Rho GTPase activating protein 4 [Bos taurus]
ENSBGRG00000002305	5.17	3.78	3.91	3.18	1.01	1.66	1.04794	1.28864	0.00241874	0.0116452	2:300588-304127:-	CPLANE2	63;GO:0005575,cellular_component cellular_component;GO:0005622,cellular_component intracellular;GO:0005623,cellular_component cell;GO:0005634,cellular_component nucleus;GO:0005654,cellular_component nucleoplasm;GO:0005815,cellular_component microtubule organizing center;GO:0005856,cellular_component cytoskeleton;GO:0005929,cellular_component cilium;GO:0006996,biological_process organelle organiza…	NA	XP_002685791.1 REM2- and Rab-like small GTPase 1 [Bos taurus]
ENSBGRG00000017217	2.06	1.22	3.04	0.4	1.45	0.64	1.40626	0.811376	0.00242217	0.0116571	5:123619959-123651736:+	PARVG	20;GO:0003674,molecular_function molecular_function;GO:0003779,molecular_function actin binding;GO:0005488,molecular_function binding;GO:0005515,molecular_function protein binding;GO:0005575,cellular_component cellular_component;GO:0005622,cellular_component intracellular;GO:0005623,cellular_component cell;GO:0005856,cellular_component cytoskeleton;GO:0007155,biological_process cell adhesion;GO:0…	PARV; parvin; K06275	XP_005907484.1 PREDICTED: gamma-parvin [Bos mutus]
ENSBGRG00000023169	1.12	1.34	0.65	0.52	0.3	0.51	1.03727	0.906122	0.002467	0.0118445	20:58963761-58985078:-	CPT1C	73;GO:0003674,molecular_function molecular_function;GO:0003824,molecular_function catalytic activity;GO:0004095,molecular_function carnitine O-palmitoyltransferase activity;GO:0005575,cellular_component cellular_component;GO:0005622,cellular_component intracellular;GO:0005623,cellular_component cell;GO:0005737,cellular_component cytoplasm;GO:0005783,cellular_component endoplasmic reticulum;GO:000…	CPT1C; carnitine O-palmitoyltransferase 1, brain isoform [EC:2.3.1.21]; K19524	XP_005905092.1 PREDICTED: carnitine O-palmitoyltransferase 1, brain isoform [Bos mutus]
ENSBGRG00000014822	0.68	0.86	0.55	0.31	0.3	0.23	1.20253	0.153756	0.00254504	0.0121135	14:86939226-86969475:+	IKBKE	307;GO:0000003,biological_process reproduction;GO:0000226,biological_process microtubule cytoskeleton organization;GO:0000578,biological_process embryonic axis specification;GO:0000902,biological_process cell morphogenesis;GO:0001578,biological_process microtubule bundle formation;GO:0001817,biological_process regulation of cytokine production;GO:0001818,biological_process negative regulation of …	IKBKE, IKKE; inhibitor of nuclear factor kappa-B kinase subunit epsilon [EC:2.7.11.10]; K07211; TBK1; TANK-binding kinase 1 [EC:2.7.11.10]; K05410	DAA21503.1 TPA: inhibitor of kappa light polypeptide gene enhancer in B-cells, kinase epsilon [Bos taurus]
ENSBGRG00000006898	1.19	0.93	0.99	0.7	0.51	0.29	1.05127	1.04552	0.0025564	0.012158	22:53313937-53559973:-	MYRIP	52;GO:0003674,molecular_function molecular_function;GO:0003779,molecular_function actin binding;GO:0005488,molecular_function binding;GO:0005515,molecular_function protein binding;GO:0005575,cellular_component cellular_component;GO:0005622,cellular_component intracellular;GO:0005623,cellular_component cell;GO:0005737,cellular_component cytoplasm;GO:0005856,cellular_component cytoskeleton;GO:00059…	NA	XP_025128548.1 rab effector MyRIP isoform X2 [Bubalus bubalis]
ENSBGRG00000022268	1.25	1.63	1.82	0.66	0.43	0.56	1.35952	-0.325526	0.0026254	0.012394	16:76424393-76434806:+	CABP7	24;GO:0000139,cellular_component Golgi membrane;GO:0005575,cellular_component cellular_component;GO:0005622,cellular_component intracellular;GO:0005623,cellular_component cell;GO:0005737,cellular_component cytoplasm;GO:0005794,cellular_component Golgi apparatus;GO:0005802,cellular_component trans-Golgi network;GO:0012505,cellular_component endomembrane system;GO:0016020,cellular_component membran…	NA	NP_620398.1 calcium-binding protein 7 [Mus musculus]
ENSBGRG00000011778	1.69	1.27	1.55	0.59	0.13	0.84	1.30171	-0.155017	0.002735	0.0128408	16:55975249-55998483:-	BRI3BP	12;GO:0005575,cellular_component cellular_component;GO:0005622,cellular_component intracellular;GO:0005623,cellular_component cell;GO:0005737,cellular_component cytoplasm;GO:0005739,cellular_component mitochondrion;GO:0043226,cellular_component organelle;GO:0043227,cellular_component membrane-bounded organelle;GO:0043229,cellular_component intracellular organelle;GO:0043231,cellular_component int…	NA	NP_001092557.1 BRI3-binding protein precursor [Bos taurus]
ENSBGRG00000021156	10.23	10.4	21.75	9.37	5.1	5.77	1.00626	2.06261	0.00273817	0.0128457	5:110531983-110534520:-	C12orf57	NA	NA	NP_001068993.1 protein C10 [Bos taurus]
ENSBGRG00000005073	42.56	38.66	47.97	35.43	6.05	8.13	1.31838	4.96597	0.00276042	0.0129001	18:20590542-20591598:-	MAFA	141;GO:0000976,molecular_function transcription regulatory region sequence-specific DNA binding;GO:0000977,molecular_function RNA polymerase II regulatory region sequence-specific DNA binding;GO:0000978,molecular_function RNA polymerase II proximal promoter sequence-specific DNA binding;GO:0000981,molecular_function DNA-binding transcription factor activity, RNA polymerase II-specific;GO:0000982,…	MAFA; transcription factor MAFA; K07595	XP_005215337.1 transcription factor MafA [Bos taurus]
ENSBGRG00000025690	0.72	2.24	1.91	0.52	0.63	0.28	1.69201	-0.564643	0.00278292	0.0129852	19:41530664-41538190:+	TM4SF5	12;GO:0005575,cellular_component cellular_component;GO:0005623,cellular_component cell;GO:0005886,cellular_component plasma membrane;GO:0005887,cellular_component integral component of plasma membrane;GO:0016020,cellular_component membrane;GO:0016021,cellular_component integral component of membrane;GO:0031224,cellular_component intrinsic component of membrane;GO:0031226,cellular_component intrin…	NA	NP_001039567.1 transmembrane 4 L6 family member 5 [Bos taurus]
ENSBGRG00000008731	0.57	0.09	0.38	0.1	0.12	0.12	1.65811	-0.131529	0.00281126	0.0130871	5:49120303-49156214:+	KIF5A	465;GO:0000003,biological_process reproduction;GO:0000226,biological_process microtubule cytoskeleton organization;GO:0000280,biological_process nuclear division;GO:0000578,biological_process embryonic axis specification;GO:0000902,biological_process cell morphogenesis;GO:0000904,biological_process cell morphogenesis involved in differentiation;GO:0000910,biological_process cytokinesis;GO:0000932…	KIF5; kinesin family member 5; K10396	XP_005901744.1 PREDICTED: kinesin heavy chain isoform 5A isoform X2 [Bos mutus]
ENSBGRG00000024082	0.49	1.26	1.27	0.29	0.37	0.32	1.4847	-0.134446	0.00283949	0.0131965	22:12303450-12310547:-	HYAL3	188;GO:0000003,biological_process reproduction;GO:0000323,cellular_component lytic vacuole;GO:0001501,biological_process skeletal system development;GO:0001552,biological_process ovarian follicle atresia;GO:0001669,cellular_component acrosomal vesicle;GO:0002080,cellular_component acrosomal membrane;GO:0003006,biological_process developmental process involved in reproduction;GO:0003674,molecular_…	hya; hyaluronoglucosaminidase [EC:3.2.1.35]; K01197	XP_024838796.1 hyaluronidase-3 isoform X2 [Bos taurus]
ENSBGRG00000025777	1.03	0.89	1.36	0.51	0.77	0.34	1.05594	1.11717	0.0028463	0.0132197	8:18358519-18438683:-	VAV1	325;GO:0000768,biological_process syncytium formation by plasma membrane fusion;GO:0000902,biological_process cell morphogenesis;GO:0000904,biological_process cell morphogenesis involved in differentiation;GO:0001654,biological_process eye development;GO:0001700,biological_process embryonic development via the syncytial blastoderm;GO:0001745,biological_process compound eye morphogenesis;GO:000177…	VAV; guanine nucleotide exchange factor VAV; K05730	XP_005890774.1 PREDICTED: proto-oncogene vav isoform X4 [Bos mutus]
ENSBGRG00000018341	1.31	0.85	1.37	0.79	0.5	0.44	1.01644	0.959046	0.00313608	0.0143508	22:14852217-14867327:+	PRKCD	647;GO:0000302,biological_process response to reactive oxygen species;GO:0000323,cellular_component lytic vacuole;GO:0001101,biological_process response to acid chemical;GO:0001666,biological_process response to hypoxia;GO:0001775,biological_process cell activation;GO:0001816,biological_process cytokine production;GO:0001932,biological_process regulation of protein phosphorylation;GO:0001933,biol…
ion of macromolecule metabolic process;GO:0060284,biological_process regulation of cell development;GO:0060326,biological_process cell chemotaxis;GO:0060333,biological_process interferon-gamma-mediated signaling pathway;GO:0060341,biological_process regulation of cellular localization;GO:0060491,biological_process regulation of cell projection assembly;GO:0060548,biological_process negative regul…	PRKCD; novel protein kinase C delta type [EC:2.7.11.13]; K06068; PRKCE; novel protein kinase C epsilon type [EC:2.7.11.13]; K18050; PRKCQ; novel protein kinase C theta type [EC:2.7.11.13]; K18052	XP_005896540.1 PREDICTED: protein kinase C delta type isoform X2 [Bos mutus]
ENSBGRG00000009149	1.1	0.69	0.91	0.55	0.21	0.3	1.28584	-0.014428	0.00318256	0.014536	X:102492167-102536435:+	VSIG4	NA	VSIG4, CRIg; V-set and immunoglobulin domain-containing protein 4; K19822	XP_004022087.2 PREDICTED: V-set and immunoglobulin domain-containing protein 4 isoform X2 [Ovis aries]
ENSBGRG00000012275	0.64	0.27	0.75	0.26	0.19	0.25	1.23253	0.430297	0.0032092	0.0146314	19:23838732-23853882:+	DHX58	94;GO:0001817,biological_process regulation of cytokine production;GO:0001818,biological_process negative regulation of cytokine production;GO:0001819,biological_process positive regulation of cytokine production;GO:0002682,biological_process regulation of immune system process;GO:0002683,biological_process negative regulation of immune system process;GO:0002684,biological_process positive regula…	DHX58, LGP2; ATP-dependent RNA helicase DHX58 [EC:3.6.4.13]; K12649	XP_005899277.1 PREDICTED: probable ATP-dependent RNA helicase DHX58 [Bos mutus]
ENSBGRG00000006368	1.05	1.01	0.93	0.52	0.14	0.5	1.16492	0.0559974	0.00320949	0.0146314	12:57295703-57304489:-	E2F1	345;GO:0000003,biological_process reproduction;GO:0000075,biological_process cell cycle checkpoint;GO:0000077,biological_process DNA damage checkpoint;GO:0000082,biological_process G1/S transition of mitotic cell cycle;GO:0000083,biological_process regulation of transcription involved in G1/S transition of mitotic cell cycle;GO:0000122,biological_process negative regulation of transcription by RN…	E2F1; transcription factor E2F1; K17454	NP_001193008.1 transcription factor E2F1 [Bos taurus]
ENSBGRG00000001193	2.83	3.01	2.56	1.4	0.65	1.5	1.04714	0.329907	0.00346641	0.0156143	8:19292671-19294093:-	CAPS	23;GO:0003674,molecular_function molecular_function;GO:0005488,molecular_function binding;GO:0005509,molecular_function calcium ion binding;GO:0005575,cellular_component cellular_component;GO:0005622,cellular_component intracellular;GO:0005623,cellular_component cell;GO:0005737,cellular_component cytoplasm;GO:0007154,biological_process cell communication;GO:0007165,biological_process signal trans…	NA	ELR52080.1 Calcyphosin, partial [Bos mutus]
ENSBGRG00000024823	0.84	1.27	1.01	0.23	0.68	0.3	1.34895	0.0353825	0.00347643	0.0156536	12:50777318-50783237:-	TUBB1	38;GO:0000226,biological_process microtubule cytoskeleton organization;GO:0003674,molecular_function molecular_function;GO:0005198,molecular_function structural molecule activity;GO:0005200,molecular_function structural constituent of cytoskeleton;GO:0005575,cellular_component cellular_component;GO:0005622,cellular_component intracellular;GO:0005623,cellular_component cell;GO:0005737,cellular_com…	TUBB; tubulin beta; K07375	XP_005910874.1 PREDICTED: tubulin beta-1 chain [Bos mutus]
ENSBGRG00000008254	0.85	2	1.56	0.59	0.51	0.34	1.48103	-0.385797	0.00348366	0.0156703	16:59160674-59170985:+	MORN3	NA	NA	NP_001035640.1 MORN repeat-containing protein 3 [Bos taurus]
ENSBGRG00000017399	3.36	3.2	2.89	1.6	1.03	1.59	1.0201	0.428625	0.00357189	0.0159588	27:1121218-1143140:-	FAM89A	NA	NA	NP_001094727.1 protein FAM89A [Bos taurus]
ENSBGRG00000007431	1.34	1.83	1.76	1.03	0.91	0.37	1.06377	1.083	0.0037358	0.0165022	11:1759552-1768277:-	EFS	22;GO:0003674,molecular_function molecular_function;GO:0005488,molecular_function binding;GO:0005515,molecular_function protein binding;GO:0005575,cellular_component cellular_component;GO:0005622,cellular_component intracellular;GO:0005623,cellular_component cell;GO:0005737,cellular_component cytoplasm;GO:0007154,biological_process cell communication;GO:0007165,biological_process signal transduct…	NA	XP_005909861.1 PREDICTED: embryonal Fyn-associated substrate isoform X3 [Bos mutus]
ENSBGRG00000018664	1.88	1.19	1.7	1.18	0.21	0.41	1.33371	0.171632	0.00395868	0.0172598	4:8343847-8344732:-	ENSBGRG00000018664	84;GO:0000166,molecular_function nucleotide binding;GO:0001882,molecular_function nucleoside binding;GO:0001883,molecular_function purine nucleoside binding;GO:0003674,molecular_function molecular_function;GO:0003824,molecular_function catalytic activity;GO:0003924,molecular_function GTPase activity;GO:0005488,molecular_function binding;GO:0005515,molecular_function protein binding;GO:0005525,mol…	NA	XP_005906324.1 PREDICTED: GTPase IMAP family member 7 [Bos mutus]
ENSBGRG00000004970	2.75	2.55	3.55	1.02	0.77	2.2	1.00056	1.3438	0.00422211	0.0181726	13:39199340-39201443:-	ENSBGRG00000004970	NA	NA	XP_014337440.1 PREDICTED: LOW QUALITY PROTEIN: interferon-induced very large GTPase 1-like [Bos mutus]
ENSBGRG00000013927	0.14	0.33	0.25	0.11	0.11	0.07	1.15811	0.465128	0.00427052	0.0183158	1:126990052-127017625:+	IGSF10	40;GO:0001503,biological_process ossification;GO:0005575,cellular_component cellular_component;GO:0005576,cellular_component extracellular region;GO:0006950,biological_process response to stress;GO:0007275,biological_process multicellular organism development;GO:0007399,biological_process nervous system development;GO:0008150,biological_process biological_process;GO:0009611,biological_process res…	NA	XP_010833665.1 PREDICTED: immunoglobulin superfamily member 10 [Bison bison bison]
ENSBGRG00000003097	1.57	3.66	1.86	1.31	0.69	0.91	1.07769	0.627667	0.00472198	0.0198427	2:140367581-140469178:-	TFPI	129;GO:0002237,biological_process response to molecule of bacterial origin;GO:0003674,molecular_function molecular_function;GO:0004857,molecular_function enzyme inhibitor activity;GO:0004866,molecular_function endopeptidase inhibitor activity;GO:0005575,cellular_component cellular_component;GO:0005576,cellular_component extracellular region;GO:0005615,cellular_component extracellular space;GO:000…	TFPI; tissue factor pathway inhibitor; K03909	XP_005889606.1 PREDICTED: tissue factor pathway inhibitor [Bos mutus]
ENSBGRG00000019516	1.51	1.65	2.56	1.26	0.53	0.69	1.13282	0.425876	0.00476839	0.0199698	29:558730-564242:-	ENSBGRG00000019516	206;GO:0000003,biological_process reproduction;GO:0000122,biological_process negative regulation of transcription by RNA polymerase II;GO:0000976,molecular_function transcription regulatory region sequence-specific DNA binding;GO:0000977,molecular_function RNA polymerase II regulatory region sequence-specific DNA binding;GO:0000981,molecular_function DNA-binding transcription factor activity, RNA…	NA	XP_026346197.1 deformed epidermal autoregulatory factor 1 homolog isoform X1 [Ursus arctos horribilis]
ENSBGRG00000012738	1	0.18	0.86	0.14	0.3	0.33	1.40733	0.337193	0.0048721	0.0203548	8:62301591-62448077:+	SH3RF2	97;GO:0003674,molecular_function molecular_function;GO:0003824,molecular_function catalytic activity;GO:0004842,molecular_function ubiquitin-protein transferase activity;GO:0005488,molecular_function binding;GO:0005515,molecular_function protein binding;GO:0005575,cellular_component cellular_component;GO:0005622,cellular_component intracellular;GO:0005623,cellular_component cell;GO:0005634,cellul…	NA	XP_005906684.1 PREDICTED: putative E3 ubiquitin-protein ligase SH3RF2 [Bos mutus]
ENSBGRG00000016304	8.98	4.23	6.79	2.37	3.27	3.91	1.03041	0.795394	0.00496285	0.0206911	24:3265589-3265901:+	ENSBGRG00000016304	NA	H3; histone H3; K11253; H4; histone H4; K11254	EAW55528.1 histone 1, H4c [Homo sapiens]
ENSBGRG00000002922	2.03	1.54	2.92	1.11	1.08	0.79	1.1393	0.4552	0.00510238	0.0211707	4:785261-791686:+	ENSBGRG00000002922	NA	TRBV; T-cell receptor beta chain V region; K10785	AAI42018.1 LOC509513 protein [Bos taurus]
ENSBGRG00000011886	0.7	0.65	1.05	0.49	0.38	0.31	1.00542	0.779572	0.00531935	0.0218908	1:123470613-123626913:-	ARHGEF26	120;GO:0001505,biological_process regulation of neurotransmitter levels;GO:0002009,biological_process morphogenesis of an epithelium;GO:0002165,biological_process instar larval or pupal development;GO:0002252,biological_process immune effector process;GO:0002376,biological_process immune system process;GO:0003674,molecular_function molecular_function;GO:0005085,molecular_function guanyl-nucleotid…	ARHGEF26, SGEF; Rho guanine nucleotide exchange factor 26; K13744; NGEF, EPHEXIN, ARHGEF27; neuronal guanine nucleotide exchange factor; K07525	XP_010843052.1 PREDICTED: rho guanine nucleotide exchange factor 26 [Bison bison bison]
ENSBGRG00000019600	1.53	0.56	1.73	0.52	0.79	0.54	1.08171	1.15752	0.00538618	0.0221131	20:52681639-52702020:+	TMC4	NA	NA	XP_005219819.2 transmembrane channel-like protein 4 isoform X1 [Bos taurus]
ENSBGRG00000021230	0.38	0.29	0.25	0.14	0.07	0.17	1.13622	0.0404331	0.00554657	0.0226716	20:60068109-60091900:+	LMTK3	34;GO:0005575,cellular_component cellular_component;GO:0005622,cellular_component intracellular;GO:0005623,cellular_component cell;GO:0005634,cellular_component nucleus;GO:0008150,biological_process biological_process;GO:0009892,biological_process negative regulation of metabolic process;GO:0010563,biological_process negative regulation of phosphorus metabolic process;GO:0010921,biological_proces…	NA	XP_017918197.1 PREDICTED: serine/threonine-protein kinase LMTK3 [Capra hircus]
ENSBGRG00000008676	1.92	1.67	8.26	1.04	2.18	1.13	1.40543	2.25325	0.00561537	0.0228679	17:76013025-76023123:-	ENSBGRG00000008676	9;GO:0003674,molecular_function molecular_function;GO:0005102,molecular_function signaling receptor binding;GO:0005488,molecular_function binding;GO:0005515,molecular_function protein binding;GO:0005575,cellular_component cellular_component;GO:0005576,cellular_component extracellular region;GO:0005615,cellular_component extracellular space;GO:0034987,molecular_function immunoglobulin receptor bin…	IGH; immunoglobulin heavy chain; K06856	ANN46370.1 membrane-bound immunoglobulin mu2 heavy chain constant region, partial [Bos taurus]
ENSBGRG00000013193	440.98	107.23	450.71	117.11	219.39	120.35	1.05277	7.87246	0.00609486	0.0244178	22:9383874-9417315:-	MYL3	114;GO:0002026,biological_process regulation of the force of heart contraction;GO:0003007,biological_process heart morphogenesis;GO:0003008,biological_process system process;GO:0003012,biological_process muscle system process;GO:0003013,biological_process circulatory system process;GO:0003015,biological_process heart process;GO:0003205,biological_process cardiac chamber development;GO:0003206,bio…	MYL3; myosin light chain 3; K12749; MYL4; myosin light chain 4; K12750	XP_005910805.2 PREDICTED: myosin light chain 3 isoform X1 [Bos mutus]
ENSBGRG00000005949	1.32	1.44	1.35	0.73	0.64	0.52	1.04452	0.146518	0.00622389	0.0248688	7:58718108-58722534:+	ARHGEF39	21;GO:0005575,cellular_component cellular_component;GO:0005623,cellular_component cell;GO:0005886,cellular_component plasma membrane;GO:0008150,biological_process biological_process;GO:0016020,cellular_component membrane;GO:0030334,biological_process regulation of cell migration;GO:0030335,biological_process positive regulation of cell migration;GO:0032879,biological_process regulation of localiz…	NA	XP_005900830.1 PREDICTED: rho guanine nucleotide exchange factor 39 [Bos mutus]
ENSBGRG00000019156	0.91	1.1	1.48	0.66	0.54	0.34	1.16287	0.157504	0.00662646	0.0261492	20:58484011-58488177:+	NAPSA	115;GO:0000003,biological_process reproduction;GO:0000323,cellular_component lytic vacuole;GO:0001894,biological_process tissue homeostasis;GO:0003006,biological_process developmental process involved in reproduction;GO:0003674,molecular_function molecular_function;GO:0003824,molecular_function catalytic activity;GO:0004175,molecular_function endopeptidase activity;GO:0004190,molecular_function a…	CTSD; cathepsin D [EC:3.4.23.5]; K01379; NAPSA; napsin-A [EC:3.4.23.-]; K08565	XP_005905100.1 PREDICTED: napsin-A [Bos mutus]
ENSBGRG00000003992	2.43	2.78	2.26	1.02	1.81	0.67	1.11069	0.339531	0.00703527	0.0273785	9:13991308-14000286:-	MYMK	38;GO:0000768,biological_process syncytium formation by plasma membrane fusion;GO:0005575,cellular_component cellular_component;GO:0005623,cellular_component cell;GO:0005886,cellular_component plasma membrane;GO:0006949,biological_process syncytium formation;GO:0006950,biological_process response to stress;GO:0007520,biological_process myoblast fusion;GO:0008150,biological_process biological_proc…	NA	NP_001179975.1 protein myomaker [Bos taurus]
ENSBGRG00000010546	0.55	0.92	0.34	0.16	0.34	0.23	1.17585	0.338514	0.00706947	0.0274498	4:1787305-1821894:-	ENSBGRG00000010546	67;GO:0003674,molecular_function molecular_function;GO:0005488,molecular_function binding;GO:0005515,molecular_function protein binding;GO:0005575,cellular_component cellular_component;GO:0005623,cellular_component cell;GO:0005886,cellular_component plasma membrane;GO:0008150,biological_process biological_process;GO:0010359,biological_process regulation of anion channel activity;GO:0010360,biolog…	NA	ELR62996.1 Protein FAM115C, partial [Bos mutus]
ENSBGRG00000007377	4.04	4.21	4.5	0.91	3.54	1.21	1.21723	0.585341	0.0071375	0.0276784	17:75677779-75694739:+	TEX22	18;GO:0001669,cellular_component acrosomal vesicle;GO:0005575,cellular_component cellular_component;GO:0005622,cellular_component intracellular;GO:0005623,cellular_component cell;GO:0005737,cellular_component cytoplasm;GO:0012505,cellular_component endomembrane system;GO:0030141,cellular_component secretory granule;GO:0031410,cellular_component cytoplasmic vesicle;GO:0031982,cellular_component ve…	NA	XP_010832402.1 PREDICTED: testis-expressed sequence 22 protein [Bison bison bison]
ENSBGRG00000021613	2.09	2.45	1.85	1.07	1.39	0.66	1.00767	0.501058	0.00717569	0.0278087	10:5984272-5985136:-	STX11	150;GO:0000149,molecular_function SNARE binding;GO:0001505,biological_process regulation of neurotransmitter levels;GO:0001775,biological_process cell activation;GO:0001906,biological_process cell killing;GO:0001909,biological_process leukocyte mediated cytotoxicity;GO:0001913,biological_process T cell mediated cytotoxicity;GO:0002228,biological_process natural killer cell mediated immunity;GO:00…	STX11; syntaxin 11; K08487	NP_001192665.1 syntaxin-11 [Bos taurus]
ENSBGRG00000008979	0.85	0.61	0.78	0.37	0.12	0.43	1.10853	-0.0630451	0.00735154	0.028363	3:29062463-29063972:+	ENSBGRG00000008979	NA	NA	WP_117221002.1 hypothetical protein [Staphylococcus aureus]
ENSBGRG00000015777	1.31	2.43	1.01	1.13	0.09	0.29	1.45476	0.0569438	0.00753387	0.0289372	28:20580868-20590374:+	ENSBGRG00000015777	655;GO:0000003,biological_process reproduction;GO:0000122,biological_process negative regulation of transcription by RNA polymerase II;GO:0000165,biological_process MAPK cascade;GO:0001501,biological_process skeletal system development;GO:0001525,biological_process angiogenesis;GO:0001568,biological_process blood vessel development;GO:0001570,biological_process vasculogenesis;GO:0001655,biologica…
on of cardiac muscle tissue growth;GO:0055024,biological_process regulation of cardiac muscle tissue development;GO:0055025,biological_process positive regulation of cardiac muscle tissue development;GO:0055057,biological_process neuroblast division;GO:0060043,biological_process regulation of cardiac muscle cell proliferation;GO:0060045,biological_process positive regulation of cardiac muscle cel…	FGFR1, CD331; fibroblast growth factor receptor 1 [EC:2.7.10.1]; K04362; FGFR2, CD332; fibroblast growth factor receptor 2 [EC:2.7.10.1]; K05093	XP_008845991.1 PREDICTED: fibroblast growth factor receptor 1 isoform X1 [Nannospalax galili]
ENSBGRG00000016598	1.37	1.17	0.78	0.61	0.21	0.41	1.27077	-0.324878	0.00762399	0.0292092	6:3926020-3929112:-	ENSBGRG00000016598	261;GO:0000122,biological_process negative regulation of transcription by RNA polymerase II;GO:0000166,molecular_function nucleotide binding;GO:0000228,cellular_component nuclear chromosome;GO:0000785,cellular_component chromatin;GO:0000790,cellular_component nuclear chromatin;GO:0001700,biological_process embryonic development via the syncytial blastoderm;GO:0001709,biological_process cell fate …	CTBP; C-terminal binding protein; K04496	XP_014951810.1 PREDICTED: LOW QUALITY PROTEIN: C-terminal-binding protein 1 isoform X1 [Ovis aries]
ENSBGRG00000009542	0.43	0.21	0.17	0.07	0.06	0.16	1.27315	0.315376	0.00771839	0.0294589	22:54172532-54338409:+	SCN11A	68;GO:0001508,biological_process action potential;GO:0003008,biological_process system process;GO:0003674,molecular_function molecular_function;GO:0005215,molecular_function transporter activity;GO:0005216,molecular_function ion channel activity;GO:0005248,molecular_function voltage-gated sodium channel activity;GO:0005261,molecular_function cation channel activity;GO:0005272,molecular_function s…	NA	XP_005901203.1 PREDICTED: sodium channel protein type 11 subunit alpha [Bos mutus]
ENSBGRG00000025972	0.73	0.65	0.81	0.15	0.62	0.12	1.43322	-0.117354	0.00772086	0.0294591	26:17948905-17950537:+	ENSBGRG00000025972	283;GO:0001562,biological_process response to protozoan;GO:0001775,biological_process cell activation;GO:0001807,biological_process regulation of type IV hypersensitivity;GO:0001808,biological_process negative regulation of type IV hypersensitivity;GO:0001816,biological_process cytokine production;GO:0001817,biological_process regulation of cytokine production;GO:0001819,biological_process positi…	SPN, CD43; sialophorin; K06477	XP_010835621.1 PREDICTED: leukosialin [Bison bison bison]
ENSBGRG00000013964	1.05	1.53	1	0.71	0.45	0.27	1.21924	-0.111975	0.00788315	0.030012	19:34140626-34177239:-	LRRC75A	NA	NA	XP_002695862.2 leucine-rich repeat-containing protein 75A [Bos taurus]
ENSBGRG00000026749	1.5	0.88	1	0.77	0.34	0.39	1.13053	0.32783	0.0079908	0.0303264	20:34278529-34282173:+	SPATA2L	NA	SPATA2; spermatogenesis-associated protein 2; K17595	NP_001069970.1 spermatogenesis-associated protein 2-like protein [Bos taurus]
ENSBGRG00000001276	1.37	0.71	1.04	0.41	0.37	0.65	1.02781	0.402345	0.00803306	0.03042	5:18337411-18384372:+	IRAG2	97;GO:0000323,cellular_component lytic vacuole;GO:0001775,biological_process cell activation;GO:0002252,biological_process immune effector process;GO:0002263,biological_process cell activation involved in immune response;GO:0002274,biological_process myeloid leukocyte activation;GO:0002275,biological_process myeloid cell activation involved in immune response;GO:0002283,biological_process neutrop…	NA	ELR51805.1 Lymphoid-restricted membrane protein, partial [Bos mutus]
ENSBGRG00000018607	2.04	3.64	2.05	2.13	0.86	0.58	1.02842	2.28402	0.00863901	0.0321836	16:80371392-80384365:+	SCARF2	16;GO:0003674,molecular_function molecular_function;GO:0005044,molecular_function scavenger receptor activity;GO:0006810,biological_process transport;GO:0006897,biological_process endocytosis;GO:0006898,biological_process receptor-mediated endocytosis;GO:0007155,biological_process cell adhesion;GO:0007157,biological_process heterophilic cell-cell adhesion via plasma membrane cell adhesion molecul…	NA	XP_005218360.1 scavenger receptor class F member 2 isoform X1 [Bos taurus]
ENSBGRG00000007223	2.25	2.81	3.15	0.5	1.82	1.4	1.08665	0.390678	0.00875889	0.0325293	8:68326663-68335061:+	GM2A	128;GO:0000323,cellular_component lytic vacuole;GO:0001573,biological_process ganglioside metabolic process;GO:0001775,biological_process cell activation;GO:0002252,biological_process immune effector process;GO:0002263,biological_process cell activation involved in immune response;GO:0002274,biological_process myeloid leukocyte activation;GO:0002275,biological_process myeloid cell activation invo…	GM2A; ganglioside GM2 activator; K12383	XP_005897383.1 PREDICTED: ganglioside GM2 activator [Bos mutus]
ENSBGRG00000010303	0.46	0.87	0.29	0.19	0.32	0.04	1.54916	-0.31124	0.00882793	0.0327234	7:47657617-47880725:-	BRINP1	109;GO:0000003,biological_process reproduction;GO:0001101,biological_process response to acid chemical;GO:0001662,biological_process behavioral fear response;GO:0002209,biological_process behavioral defense response;GO:0003008,biological_process system process;GO:0005575,cellular_component cellular_component;GO:0005622,cellular_component intracellular;GO:0005623,cellular_component cell;GO:0005737…	NA	XP_005892001.1 PREDICTED: BMP/retinoic acid-inducible neural-specific protein 1 [Bos mutus]
ENSBGRG00000010217	1.32	1.53	1.25	0.71	0.75	0.33	1.18269	-0.115014	0.00952813	0.0347278	Y:11997658-12027243:-	ASB9	43;GO:0005575,cellular_component cellular_component;GO:0005622,cellular_component intracellular;GO:0005623,cellular_component cell;GO:0005737,cellular_component cytoplasm;GO:0005829,cellular_component cytosol;GO:0006464,biological_process cellular protein modification process;GO:0006807,biological_process nitrogen compound metabolic process;GO:0008150,biological_process biological_process;GO:0008…	NA	XP_005903182.1 PREDICTED: ankyrin repeat and SOCS box protein 9 isoform X1 [Bos mutus]
ENSBGRG00000013028	0.91	1.09	1	0.32	0.81	0.34	1.04018	0.569657	0.0100247	0.0361625	9:1091189-1122126:-	LHX6	108;GO:0000976,molecular_function transcription regulatory region sequence-specific DNA binding;GO:0000977,molecular_function RNA polymerase II regulatory region sequence-specific DNA binding;GO:0000981,molecular_function DNA-binding transcription factor activity, RNA polymerase II-specific;GO:0001012,molecular_function RNA polymerase II regulatory region DNA binding;GO:0001067,molecular_function…	NA	XP_025117409.1 LIM/homeobox protein Lhx6 isoform X2 [Bubalus bubalis]
ENSBGRG00000021324	2.37	1.32	2.16	0.37	1.48	0.65	1.35036	-0.275285	0.0101153	0.0363711	X:34151252-34152452:+	ENSBGRG00000021324	NA	NA	XP_005888856.1 PREDICTED: protein CXorf40A [Bos mutus]
ENSBGRG00000006657	0.79	0.95	1.19	0.61	0.58	0.2	1.0795	0.739034	0.0101156	0.0363711	5:49048664-49057299:-	ARHGAP9	87;GO:0001775,biological_process cell activation;GO:0002252,biological_process immune effector process;GO:0002263,biological_process cell activation involved in immune response;GO:0002274,biological_process myeloid leukocyte activation;GO:0002275,biological_process myeloid cell activation involved in immune response;GO:0002283,biological_process neutrophil activation involved in immune response;G…	NA	XP_010837630.1 PREDICTED: rho GTPase-activating protein 9 [Bison bison bison]
ENSBGRG00000003473	0.58	1.18	0.36	0.41	0.28	0.11	1.31379	0.467556	0.0103063	0.0369388	2:6931518-7187286:+	EPHB2	694;GO:0000003,biological_process reproduction;GO:0000902,biological_process cell morphogenesis;GO:0000904,biological_process cell morphogenesis involved in differentiation;GO:0001101,biological_process response to acid chemical;GO:0001525,biological_process angiogenesis;GO:0001540,molecular_function amyloid-beta binding;GO:0001556,biological_process oocyte maturation;GO:0001568,biological_proces…
ological_process regulation of cytoskeleton organization;GO:0051606,biological_process detection of stimulus;GO:0051674,biological_process localization of cell;GO:0051704,biological_process multi-organism process;GO:0051716,biological_process cellular response to stimulus;GO:0051893,biological_process regulation of focal adhesion assembly;GO:0051960,biological_process regulation of nervous system…	EPHA3, HEK, TYRO4; Eph receptor A3 [EC:2.7.10.1]; K05104; EPHA4, SEK, TYRO1; Eph receptor A4 [EC:2.7.10.1]; K05105; EPHA5, EHK1, TYRO4; Eph receptor A5 [EC:2.7.10.1]; K05106; EPHA7, EHK3, HEK11; EphA7 [EC:2.7.10.1]; K05108; EPHB1, ELK, NET; Eph receptor B1 [EC:2.7.10.1]; K05110; EPHB2, ERK, DRT; Eph receptor B2 [EC:2.7.10.1]; K05111; EPHB3, HEK2, ETK2; Eph receptor B3 [EC:2.7.10.1]; K05112; EPHB4…	XP_024831665.1 ephrin type-B receptor 2 isoform X2 [Bos taurus]
ENSBGRG00000009036	5.64	5.06	3.79	2.36	1.77	2.34	1.02857	0.0350042	0.0103071	0.0369388	5:101826555-101827686:-	ENSBGRG00000009036	NA	NA	BAE73033.1 hypothetical protein [Macaca fascicularis]
ENSBGRG00000023018	0.79	1.15	1.32	0.38	0.89	0.3	1.06427	0.900704	0.010811	0.0382574	3:2632263-2657346:+	SEMA4A	13;GO:0005575,cellular_component cellular_component;GO:0005576,cellular_component extracellular region;GO:0005615,cellular_component extracellular space;GO:0006935,biological_process chemotaxis;GO:0008150,biological_process biological_process;GO:0009605,biological_process response to external stimulus;GO:0016020,cellular_component membrane;GO:0040011,biological_process locomotion;GO:0042221,biolo…	SEMA4, CD100; semaphorin 4; K06521	XP_005898782.1 PREDICTED: semaphorin-4A [Bos mutus]
ENSBGRG00000010050	1.56	32.53	5.61	5.21	0.26	0.17	2.76053	4.61182	0.0109774	0.0387218	VBZB01000090.1:61142-64712:-	ENSBGRG00000010050	NA	NA	XP_017900693.1 PREDICTED: collagen alpha-1(I) chain-like [Capra hircus]
ENSBGRG00000023186	0.97	1.59	1.78	0.62	0.86	0.56	1.02929	0.29642	0.0113002	0.0396409	15:8603582-8604665:-	GPR183	205;GO:0000902,biological_process cell morphogenesis;GO:0000904,biological_process cell morphogenesis involved in differentiation;GO:0001775,biological_process cell activation;GO:0001776,biological_process leukocyte homeostasis;GO:0001932,biological_process regulation of protein phosphorylation;GO:0001934,biological_process positive regulation of protein phosphorylation;GO:0002250,biological_proc…	NA	XP_010829795.1 PREDICTED: G-protein coupled receptor 183 [Bison bison bison]
ENSBGRG00000012789	5.37	2.94	2.27	0.68	1.03	2.49	1.18389	0.597056	0.0118831	0.0412962	8:62474154-62496571:-	PLAC8L1	NA	NA	NP_001180114.1 PLAC8-like protein 1 [Bos taurus]
ENSBGRG00000018450	10.14	110.78	29.43	31.15	5.96	4.78	1.77857	4.55997	0.0118936	0.0413151	VBZB01000110.1:2345-36825:-	ENSBGRG00000018450	NA	NA	XP_017900494.1 PREDICTED: collagen alpha-1(I) chain-like [Capra hircus]
ENSBGRG00000008342	0.67	1.08	13.04	1.08	1.96	0.29	2.08695	3.47574	0.0123659	0.0426255	17:75895946-76148091:-	ENSBGRG00000008342	105;GO:0002250,biological_process adaptive immune response;GO:0002252,biological_process immune effector process;GO:0002253,biological_process activation of immune response;GO:0002376,biological_process immune system process;GO:0002429,biological_process immune response-activating cell surface receptor signaling pathway;GO:0002443,biological_process leukocyte mediated immunity;GO:0002449,biologic…	NA	ANN46376.1 membrane-bound immunoglobulin gamma1 heavy chain constant region, partial [Bos taurus]
ENSBGRG00000014318	1.03	0.68	1.15	0.77	0.32	0.25	1.08128	0.467514	0.0143196	0.0478467	22:2023832-2061162:-	ENSBGRG00000014318	NA	NA	NP_001140164.1 EF-hand and coiled-coil domain-containing protein 1 [Bos taurus]
ENSBGRG00000021111	2.08	0.66	1.35	0.54	0.81	0.46	1.27832	-0.0746303	0.0146666	0.0487235	14:71296153-71315782:+	ENSBGRG00000021111	132;GO:0000122,biological_process negative regulation of transcription by RNA polymerase II;GO:0000976,molecular_function transcription regulatory region sequence-specific DNA binding;GO:0000977,molecular_function RNA polymerase II regulatory region sequence-specific DNA binding;GO:0000978,molecular_function RNA polymerase II proximal promoter sequence-specific DNA binding;GO:0000981,molecular_fu…	BATF; ATF-like basic leucine zipper transcriptional factor; K09034	XP_019832498.1 PREDICTED: basic leucine zipper transcriptional factor ATF-like 3 isoform X2 [Bos indicus]

## Sheet: CvA DEG Down
Gene	C_1	C_2	C_3	A_1	A_2	A_3	logFC	logCPM	PValue	FDR	GeneInfo	GeneName	GO	KEGG	NR
ENSBGRG00000000154	19.27	22.26	21.02	311.59	397.34	362.7	-4.18527	7.33442	1.01231e-179	6.12397e-176	1:38314923-38451005:-	RCAN1	144;GO:0002931,biological_process response to ischemia;GO:0003008,biological_process system process;GO:0003013,biological_process circulatory system process;GO:0003674,molecular_function molecular_function;GO:0003676,molecular_function nucleic acid binding;GO:0003677,molecular_function DNA binding;GO:0003700,molecular_function DNA-binding transcription factor activity;GO:0005488,molecular_functio…	RCAN1, MCIP1; calcipressin-1; K17901	XP_005201167.1 calcipressin-1 isoform X1 [Bos taurus]
ENSBGRG00000008799	180.43	141.2	150.79	1698.22	2031.1	1976.05	-3.66962	10.3351	1.21513e-142	3.67546e-139	4:116835660-116847565:+	PDK4	228;GO:0000166,molecular_function nucleotide binding;GO:0001101,biological_process response to acid chemical;GO:0003674,molecular_function molecular_function;GO:0003824,molecular_function catalytic activity;GO:0004672,molecular_function protein kinase activity;GO:0004712,molecular_function protein serine/threonine/tyrosine kinase activity;GO:0004740,molecular_function pyruvate dehydrogenase (acet…	PDK1; pyruvate dehydrogenase kinase isoform 1 [EC:2.7.11.2]; K12077	XP_005888241.1 PREDICTED: pyruvate dehydrogenase kinase, isozyme 4 [Bos mutus]
ENSBGRG00000012571	21.27	16.72	21.08	165.88	182.53	182	-3.2097	5.37806	3.097e-112	7.49412e-109	11:65796767-65797769:+	ENSBGRG00000012571	106;GO:0002376,biological_process immune system process;GO:0002520,biological_process immune system development;GO:0002521,biological_process leukocyte differentiation;GO:0002573,biological_process myeloid leukocyte differentiation;GO:0003674,molecular_function molecular_function;GO:0003824,molecular_function catalytic activity;GO:0004462,molecular_function lactoylglutathione lyase activity;GO:00…	GLO1, gloA; lactoylglutathione lyase [EC:4.4.1.5]; K01759	NP_001076965.1 lactoylglutathione lyase [Bos taurus]
ENSBGRG00000022164	2.9	3.68	3.93	52.19	41.19	43.82	-3.79315	4.82335	3.06983e-110	6.19032e-107	20:62579168-62587248:-	FOSB	135;GO:0000122,biological_process negative regulation of transcription by RNA polymerase II;GO:0000976,molecular_function transcription regulatory region sequence-specific DNA binding;GO:0000977,molecular_function RNA polymerase II regulatory region sequence-specific DNA binding;GO:0000978,molecular_function RNA polymerase II proximal promoter sequence-specific DNA binding;GO:0000981,molecular_fu…	FOS; proto-oncogene protein c-fos; K04379; FOSB; protein FosB; K09029	XP_024834236.1 protein fosB isoform X1 [Bos taurus]
ENSBGRG00000024292	28.95	26.08	29.56	184.41	162.89	195.48	-2.75143	6.7113	2.01119e-104	3.4762e-101	20:67085012-67088279:-	ZFP36	298;GO:0000165,biological_process MAPK cascade;GO:0000932,cellular_component P-body;GO:0000956,biological_process nuclear-transcribed mRNA catabolic process;GO:0001817,biological_process regulation of cytokine production;GO:0001818,biological_process negative regulation of cytokine production;GO:0002237,biological_process response to molecule of bacterial origin;GO:0002682,biological_process regu…	TTP; tristetraprolin; K15308; ZFP36L; butyrate response factor; K18753	AAI20044.1 ZFP36 protein [Bos taurus]
ENSBGRG00000006456	3.84	3.35	3.36	26.72	30.78	31.29	-3.13865	5.04354	1.0456e-93	1.40563e-90	8:26705861-26795279:-	SLC27A6	61;GO:0000038,biological_process very long-chain fatty acid metabolic process;GO:0001676,biological_process long-chain fatty acid metabolic process;GO:0003674,molecular_function molecular_function;GO:0003824,molecular_function catalytic activity;GO:0004467,molecular_function long-chain fatty acid-CoA ligase activity;GO:0005215,molecular_function transporter activity;GO:0005319,molecular_function …	SLC27A2, FACVL1, FATP2; solute carrier family 27 (fatty acid transporter), member 2 [EC:6.2.1.- 6.2.1.3]; K08746; SLC27A5, FATP5; solute carrier family 27 (fatty acid transporter), member 5 [EC:6.2.1.7]; K08748; SLC27A6, FATP6; solute carrier family 27 (fatty acid transporter), member 6; K08749	XP_005909384.1 PREDICTED: LOW QUALITY PROTEIN: long-chain fatty acid transport protein 6 [Bos mutus]
ENSBGRG00000020700	6.18	5.82	6.73	34.78	36.86	33.47	-2.55049	5.62652	7.34472e-90	8.88637e-87	1:156565090-156574714:-	SIK1	218;GO:0000122,biological_process negative regulation of transcription by RNA polymerase II;GO:0000166,molecular_function nucleotide binding;GO:0000287,molecular_function magnesium ion binding;GO:0002028,biological_process regulation of sodium ion transport;GO:0003674,molecular_function molecular_function;GO:0003824,molecular_function catalytic activity;GO:0004672,molecular_function protein kinas…	SIK1; serine/threonine-protein kinase SIK1 [EC:2.7.11.1]; K19008; SIK2; serine/threonine-protein kinase SIK2 [EC:2.7.11.1]; K16311	XP_025148199.1 serine/threonine-protein kinase SIK1 isoform X2 [Bubalus bubalis]
ENSBGRG00000014601	8.56	9.99	7.62	57.42	53.49	53.41	-2.75692	5.072	3.20969e-82	3.23617e-79	12:7582150-7620898:-	CREM	184;GO:0000003,biological_process reproduction;GO:0000122,biological_process negative regulation of transcription by RNA polymerase II;GO:0000976,molecular_function transcription regulatory region sequence-specific DNA binding;GO:0000977,molecular_function RNA polymerase II regulatory region sequence-specific DNA binding;GO:0000978,molecular_function RNA polymerase II proximal promoter sequence-s…	CREB1; cyclic AMP-responsive element-binding protein 1; K05870; CREM; cAMP response element modulator; K09052	XP_021585892.1 cAMP-responsive element modulator isoform X5 [Ictidomys tridecemlineatus]
ENSBGRG00000024200	57.77	47.3	62.37	299.63	283.23	266.1	-2.40444	6.89877	1.18155e-80	1.09966e-77	27:28353220-28354878:+	DDIT4	210;GO:0001666,biological_process response to hypoxia;GO:0001764,biological_process neuron migration;GO:0001932,biological_process regulation of protein phosphorylation;GO:0001933,biological_process negative regulation of protein phosphorylation;GO:0002252,biological_process immune effector process;GO:0002376,biological_process immune system process;GO:0003002,biological_process regionalization;G…	DDIT4, REDD1; DNA-damage-inducible transcript 4; K08270	NP_001069390.1 DNA damage-inducible transcript 4 protein [Bos taurus]
ENSBGRG00000004094	14.41	10.46	10.52	124.61	85.34	94.93	-3.16882	6.56477	3.04933e-76	2.63528e-73	8:54146032-54149496:+	EGR1	549;GO:0000003,biological_process reproduction;GO:0000122,biological_process negative regulation of transcription by RNA polymerase II;GO:0000976,molecular_function transcription regulatory region sequence-specific DNA binding;GO:0000977,molecular_function RNA polymerase II regulatory region sequence-specific DNA binding;GO:0000979,molecular_function RNA polymerase II core promoter sequence-speci…
ulation of oocyte maturation;GO:1900194,biological_process negative regulation of oocyte maturation;GO:1901214,biological_process regulation of neuron death;GO:1901216,biological_process positive regulation of neuron death;GO:1901342,biological_process regulation of vasculature development;GO:1901360,biological_process organic cyclic compound metabolic process;GO:1901362,biological_process organi…	EGR1; early growth response protein 1; K09203; EGR3; early growth response protein 3; K12497	XP_006070903.1 early growth response protein 1 [Bubalus bubalis]
ENSBGRG00000015935	7.99	12.04	9.01	69.18	62.99	83.05	-3.00239	5.88983	1.59691e-71	1.28807e-68	18:3914283-3949123:+	FBXO32	152;GO:0000151,cellular_component ubiquitin ligase complex;GO:0000209,biological_process protein polyubiquitination;GO:0003008,biological_process system process;GO:0003012,biological_process muscle system process;GO:0003674,molecular_function molecular_function;GO:0003824,molecular_function catalytic activity;GO:0004842,molecular_function ubiquitin-protein transferase activity;GO:0005575,cellular…	FBXO25_32; F-box protein 25/32; K10305	XP_005892029.1 PREDICTED: F-box only protein 32 isoform X2 [Bos mutus]
ENSBGRG00000013242	2.3	3.33	2.99	25.1	23.69	25.03	-3.22353	3.8226	1.19704e-70	9.0519e-68	19:32296048-32297605:-	RASD1	70;GO:0003674,molecular_function molecular_function;GO:0003824,molecular_function catalytic activity;GO:0003924,molecular_function GTPase activity;GO:0005575,cellular_component cellular_component;GO:0005622,cellular_component intracellular;GO:0005623,cellular_component cell;GO:0005634,cellular_component nucleus;GO:0005737,cellular_component cytoplasm;GO:0005783,cellular_component endoplasmic reti…	ECI1, DCI; Delta3-Delta2-enoyl-CoA isomerase [EC:5.3.3.8]; K13238; RASD1; RAS, dexamethasone-induced Ras-related protein 1; K07843	NP_001193190.1 dexamethasone-induced Ras-related protein 1 [Bos taurus]
ENSBGRG00000011215	11.67	8.66	11.53	54.92	49.96	54.67	-2.37465	5.68471	1.30978e-69	9.32177e-67	9:113729035-113739430:-	KLF11	179;GO:0000082,biological_process G1/S transition of mitotic cell cycle;GO:0000083,biological_process regulation of transcription involved in G1/S transition of mitotic cell cycle;GO:0000122,biological_process negative regulation of transcription by RNA polymerase II;GO:0000278,biological_process mitotic cell cycle;GO:0000981,molecular_function DNA-binding transcription factor activity, RNA polym…	NA	XP_005213115.1 Krueppel-like factor 11 isoform X1 [Bos taurus]
ENSBGRG00000000068	6.61	6.71	8.02	33.14	29.12	29.73	-2.17653	5.81352	7.77953e-69	5.22914e-66	1:28754200-28762686:-	ADAMTS1	213;GO:0000003,biological_process reproduction;GO:0001101,biological_process response to acid chemical;GO:0001542,biological_process ovulation from ovarian follicle;GO:0001655,biological_process urogenital system development;GO:0001822,biological_process kidney development;GO:0003006,biological_process developmental process involved in reproduction;GO:0003007,biological_process heart morphogenesi…	NA	NP_001094550.1 A disintegrin and metalloproteinase with thrombospondin motifs 1 [Bos taurus]
ENSBGRG00000007951	1.99	0.91	2.34	18.55	16.26	17.19	-3.27615	4.33195	2.97257e-66	1.8929e-63	2:106255966-106265578:-	NR4A2	315;GO:0000122,biological_process negative regulation of transcription by RNA polymerase II;GO:0000902,biological_process cell morphogenesis;GO:0000904,biological_process cell morphogenesis involved in differentiation;GO:0000976,molecular_function transcription regulatory region sequence-specific DNA binding;GO:0000977,molecular_function RNA polymerase II regulatory region sequence-specific DNA b…	NR4A1, HMR; nuclear receptor subfamily 4 group A member 1; K04465; NR4A2, NURR1; nuclear receptor subfamily 4 group A member 2; K08558	XP_004674700.1 PREDICTED: nuclear receptor subfamily 4 group A member 2 isoform X1 [Condylura cristata]
ENSBGRG00000006220	22.08	16.82	23.51	121.1	99.97	94.31	-2.39568	6.59122	9.40875e-63	5.42079e-60	8:11516917-11518460:+	JUNB	270;GO:0000003,biological_process reproduction;GO:0000122,biological_process negative regulation of transcription by RNA polymerase II;GO:0000228,cellular_component nuclear chromosome;GO:0000785,cellular_component chromatin;GO:0000790,cellular_component nuclear chromatin;GO:0000976,molecular_function transcription regulatory region sequence-specific DNA binding;GO:0000977,molecular_function RNA p…	JUNB; transcription factor jun-B; K09028	NP_001069124.1 transcription factor jun-B [Bos taurus]
ENSBGRG00000005757	35.23	47.49	36.88	171.37	196.44	163.52	-2.23863	6.98866	1.22736e-58	6.45645e-56	18:48793371-48805360:+	ABRA	111;GO:0000060,biological_process protein import into nucleus, translocation;GO:0003674,molecular_function molecular_function;GO:0003779,molecular_function actin binding;GO:0005488,molecular_function binding;GO:0005515,molecular_function protein binding;GO:0005575,cellular_component cellular_component;GO:0005622,cellular_component intracellular;GO:0005623,cellular_component cell;GO:0005737,cellul…	NA	XP_005894685.1 PREDICTED: actin-binding Rho-activating protein [Bos mutus]
ENSBGRG00000000313	45.42	39.68	49.19	217.96	169.9	171.06	-2.12607	7.41901	3.1801e-58	1.60317e-55	3:63169236-63171285:-	CCN1	305;GO:0000003,biological_process reproduction;GO:0001501,biological_process skeletal system development;GO:0001503,biological_process ossification;GO:0001525,biological_process angiogenesis;GO:0001568,biological_process blood vessel development;GO:0001649,biological_process osteoblast differentiation;GO:0001701,biological_process in utero embryonic development;GO:0001890,biological_process place…	CTGF, CCN2, IGFBP8; connective tissue growth factor; K06827; WISP1; WNT1-inducible-signaling pathway protein 1; K22471	XP_010380861.1 PREDICTED: protein CYR61 isoform X1 [Rhinopithecus roxellana]
ENSBGRG00000025786	2.14	2.53	2.14	10.33	11.64	11.32	-2.39068	4.60604	4.04063e-58	1.9555e-55	27:16724799-16944349:+	ARID5B	199;GO:0000003,biological_process reproduction;GO:0000122,biological_process negative regulation of transcription by RNA polymerase II;GO:0000976,molecular_function transcription regulatory region sequence-specific DNA binding;GO:0000977,molecular_function RNA polymerase II regulatory region sequence-specific DNA binding;GO:0000981,molecular_function DNA-binding transcription factor activity, RNA…	NA	XP_005896772.1 PREDICTED: AT-rich interactive domain-containing protein 5B isoform X2 [Bos mutus]
ENSBGRG00000005620	127.46	137.22	111.89	419.17	447.61	444.22	-1.87895	8.25106	8.29557e-55	3.46097e-52	2:10465854-10483268:-	TRIM63	149;GO:0000151,cellular_component ubiquitin ligase complex;GO:0003008,biological_process system process;GO:0003012,biological_process muscle system process;GO:0003674,molecular_function molecular_function;GO:0003824,molecular_function catalytic activity;GO:0004842,molecular_function ubiquitin-protein transferase activity;GO:0005488,molecular_function binding;GO:0005515,molecular_function protein …	NA	XP_005895931.1 PREDICTED: E3 ubiquitin-protein ligase TRIM63 isoform X2 [Bos mutus]
ENSBGRG00000022027	2.55	2.24	2	10.46	10.19	10.65	-2.27813	4.52911	6.27277e-54	2.52981e-51	3:128823510-128860723:-	PER2	299;GO:0000122,biological_process negative regulation of transcription by RNA polymerase II;GO:0000271,biological_process polysaccharide biosynthetic process;GO:0000976,molecular_function transcription regulatory region sequence-specific DNA binding;GO:0000977,molecular_function RNA polymerase II regulatory region sequence-specific DNA binding;GO:0000980,molecular_function RNA polymerase II dista…	PER1; period circadian protein 1; K21944; PER2; period circadian protein 2; K02633	ELR48290.1 Period circadian protein-like protein 2, partial [Bos mutus]
ENSBGRG00000000285	1.37	1.91	2.1	12.15	14.59	14.57	-3.03336	3.62109	1.15795e-53	4.51936e-51	3:20768494-20779899:+	CIART	87;GO:0000976,molecular_function transcription regulatory region sequence-specific DNA binding;GO:0000977,molecular_function RNA polymerase II regulatory region sequence-specific DNA binding;GO:0000978,molecular_function RNA polymerase II proximal promoter sequence-specific DNA binding;GO:0000980,molecular_function RNA polymerase II distal enhancer sequence-specific DNA binding;GO:0000987,molecul…	NA	XP_005894954.1 PREDICTED: circadian-associated transcriptional repressor [Bos mutus]
ENSBGRG00000013085	0.16	0	0.39	13.75	7.31	10.63	-5.5892	2.80706	1.27069e-53	4.8044e-51	7:4926515-4928979:-	EGR3	204;GO:0000981,molecular_function DNA-binding transcription factor activity, RNA polymerase II-specific;GO:0001228,molecular_function DNA-binding transcription activator activity, RNA polymerase II-specific;GO:0001525,biological_process angiogenesis;GO:0001568,biological_process blood vessel development;GO:0001667,biological_process ameboidal-type cell migration;GO:0001700,biological_process embr…	EGR1; early growth response protein 1; K09203; EGR3; early growth response protein 3; K12497	XP_003586456.1 early growth response protein 3 isoform X1 [Bos taurus]
ENSBGRG00000012579	11.3	11.9	13.19	49.02	39.45	48.8	-1.99249	5.87041	3.2172e-52	1.17954e-49	15:61226329-61330948:-	FOXO1	355;GO:0000122,biological_process negative regulation of transcription by RNA polymerase II;GO:0000302,biological_process response to reactive oxygen species;GO:0000981,molecular_function DNA-binding transcription factor activity, RNA polymerase II-specific;GO:0000982,molecular_function DNA-binding transcription factor activity, RNA polymerase II-specific;GO:0001078,molecular_function DNA-binding…	FOXO1; forkhead box protein O1; K07201	XP_024855821.1 forkhead box protein O1 [Bos taurus]
ENSBGRG00000022985	55.88	45.01	51.4	178.51	166.36	185.26	-1.86641	6.31701	8.97726e-52	3.19458e-49	13:58730516-58748133:+	SCN4B	127;GO:0001508,biological_process action potential;GO:0001518,cellular_component voltage-gated sodium channel complex;GO:0002027,biological_process regulation of heart rate;GO:0002028,biological_process regulation of sodium ion transport;GO:0003008,biological_process system process;GO:0003012,biological_process muscle system process;GO:0003013,biological_process circulatory system process;GO:0003…	SCN4B; voltage-gated sodium channel type IV beta; K04848	NP_001070380.1 sodium channel subunit beta-4 precursor [Bos taurus]
ENSBGRG00000014687	440.15	388.62	439.86	1223.51	1328.28	1373.87	-1.70642	9.9464	5.24846e-48	1.76392e-45	14:63078175-63087313:-	GLUL	196;GO:0000166,molecular_function nucleotide binding;GO:0000287,molecular_function magnesium ion binding;GO:0001504,biological_process neurotransmitter uptake;GO:0001505,biological_process regulation of neurotransmitter levels;GO:0002791,biological_process regulation of peptide secretion;GO:0002793,biological_process positive regulation of peptide secretion;GO:0003674,molecular_function molecular…	glnA, GLUL; glutamine synthetase [EC:6.3.1.2]; K01915	XP_010851424.1 PREDICTED: glutamine synthetase [Bison bison bison]
ENSBGRG00000022221	13.89	14.74	14.98	49.78	42.55	46.72	-1.75246	5.62311	7.38634e-48	2.41533e-45	4:125184798-125268015:-	GRB10	172;GO:0000902,biological_process cell morphogenesis;GO:0000904,biological_process cell morphogenesis involved in differentiation;GO:0001784,molecular_function phosphotyrosine residue binding;GO:0003674,molecular_function molecular_function;GO:0005070,molecular_function SH3/SH2 adaptor activity;GO:0005102,molecular_function signaling receptor binding;GO:0005158,molecular_function insulin receptor…	GRB10; growth factor receptor-bound protein 10; K20064	NP_001179515.1 growth factor receptor-bound protein 10 [Bos taurus]
ENSBGRG00000000461	0.54	0.31	0.78	5.47	5.65	5.71	-3.30485	2.7772	1.67232e-47	5.32457e-45	7:53778602-53824688:+	NR4A3	462;GO:0000122,biological_process negative regulation of transcription by RNA polymerase II;GO:0000302,biological_process response to reactive oxygen species;GO:0000902,biological_process cell morphogenesis;GO:0000904,biological_process cell morphogenesis involved in differentiation;GO:0000976,molecular_function transcription regulatory region sequence-specific DNA binding;GO:0000977,molecular_fu…	NR4A3, NOR1; nuclear receptor subfamily 4 group A member 3; K08559	XP_010806310.1 nuclear receptor subfamily 4 group A member 3 isoform X3 [Bos taurus]
ENSBGRG00000010193	4.94	5.91	5.03	18.28	17.65	18.64	-1.87761	5.25967	5.3958e-47	1.67394e-44	13:35236854-35285004:-	ENSBGRG00000010193	29;GO:0003674,molecular_function molecular_function;GO:0003824,molecular_function catalytic activity;GO:0003950,molecular_function NAD+ ADP-ribosyltransferase activity;GO:0003953,molecular_function NAD+ nucleosidase activity;GO:0005575,cellular_component cellular_component;GO:0005576,cellular_component extracellular region;GO:0006464,biological_process cellular protein modification process;GO:000…	NA	XP_024831318.1 ecto-ADP-ribosyltransferase 5 isoform X2 [Bos taurus]
ENSBGRG00000002378	14.14	13.17	14.23	55.59	52.8	50.18	-1.99575	4.45673	1.01816e-46	3.07968e-44	5:117994298-117998854:+	MAFF	140;GO:0000003,biological_process reproduction;GO:0000981,molecular_function DNA-binding transcription factor activity, RNA polymerase II-specific;GO:0001228,molecular_function DNA-binding transcription activator activity, RNA polymerase II-specific;GO:0001701,biological_process in utero embryonic development;GO:0003674,molecular_function molecular_function;GO:0003676,molecular_function nucleic a…	NA	XP_024617319.1 transcription factor MafF [Neophocaena asiaeorientalis asiaeorientalis]
ENSBGRG00000009096	42	53.62	44.51	265.54	179.55	185.66	-2.24963	7.26103	1.42407e-46	4.20239e-44	11:77126012-77129599:+	FOS	293;GO:0000003,biological_process reproduction;GO:0000302,biological_process response to reactive oxygen species;GO:0000976,molecular_function transcription regulatory region sequence-specific DNA binding;GO:0000977,molecular_function RNA polymerase II regulatory region sequence-specific DNA binding;GO:0000978,molecular_function RNA polymerase II proximal promoter sequence-specific DNA binding;GO…	FOS; proto-oncogene protein c-fos; K04379	XP_005954362.1 PREDICTED: proto-oncogene c-Fos isoform X2 [Pantholops hodgsonii]
ENSBGRG00000025498	18.91	23.1	21.36	62.06	69.28	79.07	-1.81328	7.96871	4.05784e-42	1.11581e-39	25:18034317-18224331:-	SORBS1	241;GO:0001725,cellular_component stress fiber;GO:0003008,biological_process system process;GO:0003012,biological_process muscle system process;GO:0003674,molecular_function molecular_function;GO:0003779,molecular_function actin binding;GO:0005070,molecular_function SH3/SH2 adaptor activity;GO:0005102,molecular_function signaling receptor binding;GO:0005158,molecular_function insulin receptor bin…	SORBS1, SH3D5, PONSIN, CAP; sorbin and SH3 domain containing 1; K06086	XP_025129864.1 sorbin and SH3 domain-containing protein 1 isoform X10 [Bubalus bubalis]
ENSBGRG00000004645	6.75	6.51	6.2	24.67	20.16	23.51	-1.89229	4.71249	6.23882e-41	1.67741e-38	1:166836346-166878867:-	HACL1	104;GO:0001561,biological_process fatty acid alpha-oxidation;GO:0003674,molecular_function molecular_function;GO:0003824,molecular_function catalytic activity;GO:0005102,molecular_function signaling receptor binding;GO:0005488,molecular_function binding;GO:0005515,molecular_function protein binding;GO:0005575,cellular_component cellular_component;GO:0005622,cellular_component intracellular;GO:000…	HACL1; 2-hydroxyacyl-CoA lyase 1 [EC:4.1.-.-]; K12261	XP_005910612.1 PREDICTED: 2-hydroxyacyl-CoA lyase 1 isoform X4 [Bos mutus]
ENSBGRG00000003739	8.9	9.67	9.24	29.57	27.05	27.19	-1.67432	5.17177	9.62773e-41	2.5323e-38	1:165230755-165252130:+	ETS2	366;GO:0000003,biological_process reproduction;GO:0000122,biological_process negative regulation of transcription by RNA polymerase II;GO:0000578,biological_process embryonic axis specification;GO:0000976,molecular_function transcription regulatory region sequence-specific DNA binding;GO:0000977,molecular_function RNA polymerase II regulatory region sequence-specific DNA binding;GO:0000978,molecu…	ETS1, pnt; C-ets-1; K02678; ETS2; C-ets-2; K21932	XP_010833116.1 PREDICTED: protein C-ets-2 [Bison bison bison]
ENSBGRG00000024565	102.21	127.8	99.05	473.54	344.07	364.26	-1.92222	8.13356	8.1174e-40	2.04609e-37	3:94809811-94811584:+	JUN	602;GO:0000003,biological_process reproduction;GO:0000122,biological_process negative regulation of transcription by RNA polymerase II;GO:0000165,biological_process MAPK cascade;GO:0000228,cellular_component nuclear chromosome;GO:0000302,biological_process response to reactive oxygen species;GO:0000785,cellular_component chromatin;GO:0000790,cellular_component nuclear chromatin;GO:0000791,cellula…
multi-organism process;GO:0051707,biological_process response to other organism;GO:0051716,biological_process cellular response to stimulus;GO:0051726,biological_process regulation of cell cycle;GO:0051817,biological_process modification of morphology or physiology of other organism involved in symbiotic interaction;GO:0051851,biological_process modification by host of symbiont morphology or phys…	JUN; transcription factor AP-1; K04448	XP_006048334.1 transcription factor AP-1 [Bubalus bubalis]
ENSBGRG00000012301	16.64	15.91	15.2	42.67	43.7	46.19	-1.55063	5.71764	8.32221e-40	2.05491e-37	19:45945290-45990202:+	SLC43A2	45;GO:0003333,biological_process amino acid transmembrane transport;GO:0003674,molecular_function molecular_function;GO:0005215,molecular_function transporter activity;GO:0005342,molecular_function organic acid transmembrane transporter activity;GO:0005575,cellular_component cellular_component;GO:0005623,cellular_component cell;GO:0005886,cellular_component plasma membrane;GO:0005887,cellular_com…	NA	XP_005888301.1 PREDICTED: large neutral amino acids transporter small subunit 4 [Bos mutus]
ENSBGRG00000026878	11.45	10.17	11.82	32.39	32.63	29.48	-1.55954	5.36393	9.15382e-38	2.17161e-35	20:34804570-34895209:+	CBFA2T3	156;GO:0000122,biological_process negative regulation of transcription by RNA polymerase II;GO:0001666,biological_process response to hypoxia;GO:0002376,biological_process immune system process;GO:0002520,biological_process immune system development;GO:0002521,biological_process leukocyte differentiation;GO:0002573,biological_process myeloid leukocyte differentiation;GO:0003674,molecular_function…	RUNX1T1, CBFA2T1; CBFA2/RNUX1 translocation partner 1; K10053	XP_010812893.1 protein CBFA2T3 isoform X3 [Bos taurus]
ENSBGRG00000002753	19.59	16.65	17.55	51.38	45.39	47.48	-1.49433	6.85111	9.54086e-38	2.2199e-35	7:115890263-115949543:+	FDFT1	156;GO:0003674,molecular_function molecular_function;GO:0003824,molecular_function catalytic activity;GO:0004310,molecular_function farnesyl-diphosphate farnesyltransferase activity;GO:0004311,molecular_function farnesyltranstransferase activity;GO:0004659,molecular_function prenyltransferase activity;GO:0005488,molecular_function binding;GO:0005515,molecular_function protein binding;GO:0005575,c…	FDFT1; farnesyl-diphosphate farnesyltransferase [EC:2.5.1.21]; K00801; NEIL2; endonuclease VIII-like 2 [EC:3.2.2.- 4.2.99.18]; K10568	XP_025137126.1 squalene synthase isoform X4 [Bubalus bubalis]
ENSBGRG00000016006	33.85	36.65	31.87	112.1	151.06	119.96	-1.98696	5.01909	1.07994e-37	2.46531e-35	24:3169959-3170352:+	H2AC6	79;GO:0000228,cellular_component nuclear chromosome;GO:0000785,cellular_component chromatin;GO:0000790,cellular_component nuclear chromatin;GO:0003674,molecular_function molecular_function;GO:0003676,molecular_function nucleic acid binding;GO:0003677,molecular_function DNA binding;GO:0005488,molecular_function binding;GO:0005575,cellular_component cellular_component;GO:0005622,cellular_component …	H2A; histone H2A; K11251	XP_023065475.2 histone H2A type 1-C-like [Piliocolobus tephrosceles]
ENSBGRG00000008972	36.83	26.53	32.9	132.33	100.43	115.66	-1.91058	5.24125	1.1221e-36	2.51412e-34	3:84018724-84022503:-	GADD45A	238;GO:0000075,biological_process cell cycle checkpoint;GO:0000077,biological_process DNA damage checkpoint;GO:0000079,biological_process regulation of cyclin-dependent protein serine/threonine kinase activity;GO:0000086,biological_process G2/M transition of mitotic cell cycle;GO:0000185,biological_process activation of MAPKKK activity;GO:0000226,biological_process microtubule cytoskeleton organi…	GADD45; growth arrest and DNA-damage-inducible protein; K04402	XP_005895842.1 PREDICTED: growth arrest and DNA damage-inducible protein GADD45 alpha isoform X3 [Bos mutus]
ENSBGRG00000007744	24.18	21.63	26.5	64.79	69.83	68.55	-1.55447	5.57693	1.45163e-36	3.19331e-34	5:120926981-120929263:-	TOB2	126;GO:0000003,biological_process reproduction;GO:0001708,biological_process cell fate specification;GO:0002682,biological_process regulation of immune system process;GO:0002683,biological_process negative regulation of immune system process;GO:0002761,biological_process regulation of myeloid leukocyte differentiation;GO:0002762,biological_process negative regulation of myeloid leukocyte differen…	TOB; protein Tob/BTG; K14443	NP_001233138.1 protein Tob2 [Ovis aries]
ENSBGRG00000003786	137.47	153.67	130.57	381.18	338.92	372.66	-1.45344	7.7064	5.22799e-36	1.09058e-33	5:98968582-98971849:-	MYF6	226;GO:0000976,molecular_function transcription regulatory region sequence-specific DNA binding;GO:0000977,molecular_function RNA polymerase II regulatory region sequence-specific DNA binding;GO:0000978,molecular_function RNA polymerase II proximal promoter sequence-specific DNA binding;GO:0000981,molecular_function DNA-binding transcription factor activity, RNA polymerase II-specific;GO:0000987,…	CIC; capicua transcriptional repressor; K20225; MYF5; myogenic factor 5; K18484	NP_861527.1 myogenic factor 6 [Bos taurus]
ENSBGRG00000019337	1.14	2.2	1.75	10.35	12.56	9.22	-2.80297	3.25402	1.88408e-35	3.86363e-33	1:129982893-130024341:-	CPB1	32;GO:0003674,molecular_function molecular_function;GO:0003824,molecular_function catalytic activity;GO:0004180,molecular_function carboxypeptidase activity;GO:0004181,molecular_function metallocarboxypeptidase activity;GO:0005575,cellular_component cellular_component;GO:0005576,cellular_component extracellular region;GO:0005615,cellular_component extracellular space;GO:0005622,cellular_component…	CAMK2; calcium/calmodulin-dependent protein kinase (CaM kinase) II [EC:2.7.11.17]; K04515; CPA1; carboxypeptidase A1 [EC:3.4.17.1]; K08779; CPA2; carboxypeptidase A2 [EC:3.4.17.15]; K01298; CPA3; carboxypeptidase A3 [EC:3.4.17.1]; K08780; CPB1; carboxypeptidase B [EC:3.4.17.2]; K01291; CPB2; carboxypeptidase B2 [EC:3.4.17.20]; K01300	XP_005902496.1 PREDICTED: carboxypeptidase B [Bos mutus]
ENSBGRG00000004458	10.7	15.47	9.54	59.04	66.75	63.03	-2.56227	3.09929	2.32702e-35	4.61551e-33	19:14259196-14259997:-	ENSBGRG00000004458	132;GO:0000003,biological_process reproduction;GO:0000280,biological_process nuclear division;GO:0000712,biological_process resolution of meiotic recombination intermediates;GO:0003674,molecular_function molecular_function;GO:0003676,molecular_function nucleic acid binding;GO:0003677,molecular_function DNA binding;GO:0003690,molecular_function double-stranded DNA binding;GO:0005488,molecular_func…	STRA13, CENPX, MHF2; centromere protein X; K15360	XP_012041798.1 PREDICTED: centromere protein X isoform X1 [Ovis aries]
ENSBGRG00000015028	121.6	132.75	120.28	411	318.82	312.97	-1.55207	8.2613	1.06302e-34	2.00961e-32	23:2559078-2603097:+	DUSP1	225;GO:0000188,biological_process inactivation of MAPK activity;GO:0000302,biological_process response to reactive oxygen species;GO:0001101,biological_process response to acid chemical;GO:0001704,biological_process formation of primary germ layer;GO:0001706,biological_process endoderm formation;GO:0001932,biological_process regulation of protein phosphorylation;GO:0001933,biological_process nega…	DUSP, MKP; dual specificity MAP kinase phosphatase [EC:3.1.3.16 3.1.3.48]; K04459; DUSP1; dual specificity protein phosphatase 1 [EC:3.1.3.16 3.1.3.48]; K21278	XP_012009397.1 PREDICTED: dual specificity protein phosphatase 1 [Ovis aries musimon]
ENSBGRG00000024386	13.2	15.82	16.87	56.14	41.24	49.81	-1.76376	5.39243	6.03914e-33	1.12412e-30	1:79729388-79732602:-	HES1	567;GO:0000003,biological_process reproduction;GO:0000122,biological_process negative regulation of transcription by RNA polymerase II;GO:0000785,cellular_component chromatin;GO:0000902,biological_process cell morphogenesis;GO:0000904,biological_process cell morphogenesis involved in differentiation;GO:0000976,molecular_function transcription regulatory region sequence-specific DNA binding;GO:000…
kinase signaling pathway;GO:0090100,biological_process positive regulation of transmembrane receptor protein serine/threonine kinase signaling pathway;GO:0090102,biological_process cochlea development;GO:0090162,biological_process establishment of epithelial cell polarity;GO:0090279,biological_process regulation of calcium ion import;GO:0090281,biological_process negative regulation of calcium io…	HES1; hairy and enhancer of split 1; K06054; HES4; hairy and enhancer of split 4; K09089	XP_011816604.1 PREDICTED: transcription factor HES-1 [Colobus angolensis palliatus]
ENSBGRG00000019828	14.43	10.77	14.42	47.4	47.34	49.51	-1.8977	3.68393	1.46199e-32	2.6801e-30	19:64766995-64767400:+	TMEM100	136;GO:0001525,biological_process angiogenesis;GO:0001568,biological_process blood vessel development;GO:0001570,biological_process vasculogenesis;GO:0001701,biological_process in utero embryonic development;GO:0001837,biological_process epithelial to mesenchymal transition;GO:0001944,biological_process vasculature development;GO:0003007,biological_process heart morphogenesis;GO:0003158,biologica…	NA	NP_001039987.1 transmembrane protein 100 [Bos taurus]
ENSBGRG00000007506	0.49	0.56	0.76	4.66	3.77	4.58	-2.89902	2.46964	1.86326e-32	3.36472e-30	19:15292334-15294583:-	ZNF750	102;GO:0000976,molecular_function transcription regulatory region sequence-specific DNA binding;GO:0000981,molecular_function DNA-binding transcription factor activity, RNA polymerase II-specific;GO:0000982,molecular_function DNA-binding transcription factor activity, RNA polymerase II-specific;GO:0001046,molecular_function core promoter sequence-specific DNA binding;GO:0001047,molecular_function…	NA	XP_005887833.1 PREDICTED: zinc finger protein 750 [Bos mutus]
ENSBGRG00000012023	20.15	18.27	18.38	52.13	48.63	46.71	-1.44583	5.25133	2.7733e-32	4.93444e-30	12:36409069-36415713:+	KLF6	200;GO:0000070,biological_process mitotic sister chromatid segregation;GO:0000278,biological_process mitotic cell cycle;GO:0000280,biological_process nuclear division;GO:0000302,biological_process response to reactive oxygen species;GO:0000819,biological_process sister chromatid segregation;GO:0000976,molecular_function transcription regulatory region sequence-specific DNA binding;GO:0000977,mole…	NA	XP_017912820.1 PREDICTED: Krueppel-like factor 6 isoform X2 [Capra hircus]
ENSBGRG00000022707	11.95	14.68	12.98	31.66	36.32	38.29	-1.50646	7.4988	3.99817e-32	7.01071e-30	10:7505086-7536948:+	HIVEP2	120;GO:0000976,molecular_function transcription regulatory region sequence-specific DNA binding;GO:0000977,molecular_function RNA polymerase II regulatory region sequence-specific DNA binding;GO:0000978,molecular_function RNA polymerase II proximal promoter sequence-specific DNA binding;GO:0000981,molecular_function DNA-binding transcription factor activity, RNA polymerase II-specific;GO:0000982,…	NA	XP_005211057.1 transcription factor HIVEP2 [Bos taurus]
ENSBGRG00000008132	3.65	3.12	2.83	12.55	11.14	11.05	-1.92409	3.82478	5.41657e-32	9.36215e-30	22:54050179-54057114:+	CSRNP1	116;GO:0000981,molecular_function DNA-binding transcription factor activity, RNA polymerase II-specific;GO:0001228,molecular_function DNA-binding transcription activator activity, RNA polymerase II-specific;GO:0001501,biological_process skeletal system development;GO:0003674,molecular_function molecular_function;GO:0003676,molecular_function nucleic acid binding;GO:0003677,molecular_function DNA …	NA	XP_005901188.1 PREDICTED: cysteine/serine-rich nuclear protein 1 [Bos mutus]
ENSBGRG00000006955	33.02	35.64	35.44	85.88	76.32	83.49	-1.31831	6.52483	1.31819e-31	2.2151e-29	4:78804767-78825300:-	ENSBGRG00000006955	110;GO:0000122,biological_process negative regulation of transcription by RNA polymerase II;GO:0000976,molecular_function transcription regulatory region sequence-specific DNA binding;GO:0000977,molecular_function RNA polymerase II regulatory region sequence-specific DNA binding;GO:0000978,molecular_function RNA polymerase II proximal promoter sequence-specific DNA binding;GO:0000981,molecular_fu…	NA	XP_010839770.1 PREDICTED: HMG box-containing protein 1 isoform X2 [Bison bison bison]
ENSBGRG00000021213	78.32	43.35	41.02	258.88	306.9	276.26	-2.44062	7.2553	1.42696e-31	2.36505e-29	14:71400111-71459490:-	ATF3	267;GO:0000122,biological_process negative regulation of transcription by RNA polymerase II;GO:0000976,molecular_function transcription regulatory region sequence-specific DNA binding;GO:0000977,molecular_function RNA polymerase II regulatory region sequence-specific DNA binding;GO:0000978,molecular_function RNA polymerase II proximal promoter sequence-specific DNA binding;GO:0000981,molecular_fu…	NA	XP_019831902.1 PREDICTED: cyclic AMP-dependent transcription factor ATF-3 isoform X1 [Bos indicus]
ENSBGRG00000002846	4.1	2.75	4.02	11.75	14.05	12.77	-1.85851	4.37246	1.34466e-30	2.1692e-28	3:58908669-59033069:+	GBP2	210;GO:0000166,molecular_function nucleotide binding;GO:0001562,biological_process response to protozoan;GO:0001816,biological_process cytokine production;GO:0001817,biological_process regulation of cytokine production;GO:0001819,biological_process positive regulation of cytokine production;GO:0001882,molecular_function nucleoside binding;GO:0001883,molecular_function purine nucleoside binding;GO…	GBP1_3_4_7; guanylate-binding protein 1/3/4/7; K20899; GBP2; guanylate-binding protein 2; K20897	XP_019812692.1 PREDICTED: guanylate-binding protein 2-like isoform X1 [Bos indicus]
ENSBGRG00000021692	5.81	7.37	5.88	17.89	18.95	16.72	-1.58731	5.01844	6.23849e-30	9.67685e-28	11:29913293-30003372:-	PYGL	190;GO:0000166,molecular_function nucleotide binding;GO:0000272,biological_process polysaccharide catabolic process;GO:0001775,biological_process cell activation;GO:0002054,molecular_function nucleobase binding;GO:0002060,molecular_function purine nucleobase binding;GO:0002252,biological_process immune effector process;GO:0002263,biological_process cell activation involved in immune response;GO:0…	PYG, glgP; glycogen phosphorylase [EC:2.4.1.1]; K00688	XP_019824219.1 PREDICTED: glycogen phosphorylase, liver form isoform X1 [Bos indicus]
ENSBGRG00000026092	2.43	2.14	3.81	20.16	16.49	12.12	-2.5645	3.85973	9.32998e-30	1.4289e-27	8:4832278-4842127:+	ARRDC2	16;GO:0005575,cellular_component cellular_component;GO:0005622,cellular_component intracellular;GO:0005623,cellular_component cell;GO:0005737,cellular_component cytoplasm;GO:0005886,cellular_component plasma membrane;GO:0016020,cellular_component membrane;GO:0031410,cellular_component cytoplasmic vesicle;GO:0031982,cellular_component vesicle;GO:0043226,cellular_component organelle;GO:0043227,cell…	NA	XP_010843957.1 PREDICTED: arrestin domain-containing protein 2 isoform X2 [Bison bison bison]
ENSBGRG00000020202	19.72	32.41	26.45	124.05	82.54	124.62	-2.17451	5.59158	1.30282e-29	1.94603e-27	10:17640225-17650324:+	ENSBGRG00000020202	62;GO:0003674,molecular_function molecular_function;GO:0003824,molecular_function catalytic activity;GO:0005575,cellular_component cellular_component;GO:0005576,cellular_component extracellular region;GO:0005615,cellular_component extracellular space;GO:0005623,cellular_component cell;GO:0005886,cellular_component plasma membrane;GO:0006082,biological_process organic acid metabolic process;GO:000…	BTD; biotinidase [EC:3.5.1.12]; K01435; VNN; pantetheine hydrolase [EC:3.5.1.92]; K08069	XP_020740026.1 LOW QUALITY PROTEIN: vascular non-inflammatory molecule 3-like [Odocoileus virginianus texanus]
ENSBGRG00000021778	3.69	3.84	4.45	11	11.33	12.7	-1.62197	4.62182	1.3734e-29	2.02644e-27	6:89610180-90027608:-	FAM13A	33;GO:0003674,molecular_function molecular_function;GO:0005096,molecular_function GTPase activator activity;GO:0005575,cellular_component cellular_component;GO:0005622,cellular_component intracellular;GO:0005623,cellular_component cell;GO:0005737,cellular_component cytoplasm;GO:0005829,cellular_component cytosol;GO:0008047,molecular_function enzyme activator activity;GO:0008150,biological_process…	NA	XP_010804308.2 protein FAM13A isoform X5 [Bos taurus]
ENSBGRG00000011427	6.13	6.18	5.59	15.54	18.38	17.18	-1.59457	4.57557	4.2035e-29	6.12748e-27	8:103826595-103904849:-	ELL2	98;GO:0005575,cellular_component cellular_component;GO:0005622,cellular_component intracellular;GO:0005623,cellular_component cell;GO:0005634,cellular_component nucleus;GO:0005654,cellular_component nucleoplasm;GO:0006139,biological_process nucleobase-containing compound metabolic process;GO:0006351,biological_process transcription, DNA-templated;GO:0006354,biological_process DNA-templated transc…	NA	NP_001178075.1 RNA polymerase II elongation factor ELL2 [Bos taurus]
ENSBGRG00000024333	30.24	31.87	31.88	69.3	68.1	74.85	-1.25482	6.59702	6.91339e-29	9.84061e-27	21:48355893-48402663:+	ME2	84;GO:0003674,molecular_function molecular_function;GO:0003824,molecular_function catalytic activity;GO:0004470,molecular_function malic enzyme activity;GO:0004471,molecular_function malate dehydrogenase (decarboxylating) (NAD+) activity;GO:0004473,molecular_function malate dehydrogenase (decarboxylating) (NADP+) activity;GO:0005575,cellular_component cellular_component;GO:0005622,cellular_compon…	E1.1.1.40, maeB; malate dehydrogenase (oxaloacetate-decarboxylating)(NADP+) [EC:1.1.1.40]; K00029; ME2, sfcA, maeA; malate dehydrogenase (oxaloacetate-decarboxylating) [EC:1.1.1.38]; K00027	XP_005896971.1 PREDICTED: NAD-dependent malic enzyme, mitochondrial [Bos mutus]
ENSBGRG00000020464	14.23	11.84	13.04	32.44	31.1	31.14	-1.3402	5.53462	1.29797e-28	1.82607e-26	29:26400598-26603793:-	GAB2	154;GO:0000902,biological_process cell morphogenesis;GO:0000904,biological_process cell morphogenesis involved in differentiation;GO:0002376,biological_process immune system process;GO:0002520,biological_process immune system development;GO:0002521,biological_process leukocyte differentiation;GO:0002573,biological_process myeloid leukocyte differentiation;GO:0002682,biological_process regulation …	GAB2; growth factor receptor bound protein 2-associated protein 2; K08091	XP_024843178.1 GRB2-associated-binding protein 2 isoform X1 [Bos taurus]
ENSBGRG00000012346	1.35	1.38	1.41	7.11	5.4	10.36	-2.55532	4.10812	1.60851e-28	2.23694e-26	12:90265195-91188716:-	PLCB1	482;GO:0000003,biological_process reproduction;GO:0000086,biological_process G2/M transition of mitotic cell cycle;GO:0000228,cellular_component nuclear chromosome;GO:0000278,biological_process mitotic cell cycle;GO:0000785,cellular_component chromatin;GO:0000790,cellular_component nuclear chromatin;GO:0001101,biological_process response to acid chemical;GO:0001556,biological_process oocyte matur…	PLCB; phosphatidylinositol phospholipase C, beta [EC:3.1.4.11]; K05858	NP_777242.1 1-phosphatidylinositol 4,5-bisphosphate phosphodiesterase beta-1 [Bos taurus]
ENSBGRG00000001536	123.43	123.51	130.37	270.44	278.35	268.95	-1.19094	6.83768	1.7198e-28	2.36453e-26	5:117568385-117570089:+	H1-0	110;GO:0000228,cellular_component nuclear chromosome;GO:0000737,biological_process DNA catabolic process, endonucleolytic;GO:0000785,cellular_component chromatin;GO:0000786,cellular_component nucleosome;GO:0000790,cellular_component nuclear chromatin;GO:0000791,cellular_component euchromatin;GO:0003674,molecular_function molecular_function;GO:0003676,molecular_function nucleic acid binding;GO:000…	NA	BAC41054.1 unnamed protein product [Mus musculus]
ENSBGRG00000009223	20.88	19.95	23.44	89.68	63.13	60.74	-1.79675	4.98321	2.8467e-28	3.86992e-26	8:11876396-11877065:+	IER2	125;GO:0000976,molecular_function transcription regulatory region sequence-specific DNA binding;GO:0000977,molecular_function RNA polymerase II regulatory region sequence-specific DNA binding;GO:0000981,molecular_function DNA-binding transcription factor activity, RNA polymerase II-specific;GO:0001012,molecular_function RNA polymerase II regulatory region DNA binding;GO:0001067,molecular_function…	NA	NP_001069339.1 immediate early response gene 2 protein [Bos taurus]
ENSBGRG00000025832	0.42	0.18	0.29	5.23	3.49	3.6	-3.71027	1.78219	3.30105e-28	4.43771e-26	27:17847231-17852519:-	EGR2	273;GO:0000902,biological_process cell morphogenesis;GO:0000904,biological_process cell morphogenesis involved in differentiation;GO:0000976,molecular_function transcription regulatory region sequence-specific DNA binding;GO:0000977,molecular_function RNA polymerase II regulatory region sequence-specific DNA binding;GO:0000978,molecular_function RNA polymerase II proximal promoter sequence-specif…	EGR2; early growth response protein 2; K12496	XP_002698898.1 E3 SUMO-protein ligase EGR2 isoform X1 [Bos taurus]
ENSBGRG00000004552	397.36	191.99	331.24	1309.27	1443.41	1442.03	-2.26261	9.66795	5.06783e-28	6.73799e-26	13:33076755-33082754:+	UCP3	107;GO:0000302,biological_process response to reactive oxygen species;GO:0000303,biological_process response to superoxide;GO:0000305,biological_process response to oxygen radical;GO:0001666,biological_process response to hypoxia;GO:0003674,molecular_function molecular_function;GO:0005215,molecular_function transporter activity;GO:0005575,cellular_component cellular_component;GO:0005622,cellular_…	NA	XP_010847152.1 PREDICTED: mitochondrial uncoupling protein 3 [Bison bison bison]
ENSBGRG00000025096	15.45	9.76	12.23	43.85	44.01	35.11	-1.76434	5.30329	7.90614e-28	1.03974e-25	8:17704561-17712115:+	ANGPTL4	85;GO:0001666,biological_process response to hypoxia;GO:0003674,molecular_function molecular_function;GO:0004857,molecular_function enzyme inhibitor activity;GO:0005488,molecular_function binding;GO:0005515,molecular_function protein binding;GO:0005575,cellular_component cellular_component;GO:0005576,cellular_component extracellular region;GO:0005615,cellular_component extracellular space;GO:0006…	ANGPT2; angiopoietin 2; K05466; ANGPTL4, PGAR; angiopoietin-like 4; K08767	XP_005890783.1 PREDICTED: angiopoietin-related protein 4 isoform X1 [Bos mutus]
ENSBGRG00000013183	5.4	6.64	7.8	22.97	20.52	25.79	-1.88835	4.04284	2.0494e-27	2.63785e-25	13:36263216-36286146:+	OR51E1	33;GO:0003008,biological_process system process;GO:0003674,molecular_function molecular_function;GO:0004888,molecular_function transmembrane signaling receptor activity;GO:0004984,molecular_function olfactory receptor activity;GO:0005575,cellular_component cellular_component;GO:0005623,cellular_component cell;GO:0005886,cellular_component plasma membrane;GO:0007154,biological_process cell communi…	OLFR; olfactory receptor; K04257	XP_010840265.1 PREDICTED: olfactory receptor 51E1 isoform X2 [Bison bison bison]
ENSBGRG00000011492	4.63	3.5	4.32	13.97	14.28	15.2	-1.84245	3.35467	3.96812e-27	5.05371e-25	9:66633909-66645858:-	SULT1C4	50;GO:0003674,molecular_function molecular_function;GO:0003824,molecular_function catalytic activity;GO:0004062,molecular_function aryl sulfotransferase activity;GO:0005575,cellular_component cellular_component;GO:0005622,cellular_component intracellular;GO:0005623,cellular_component cell;GO:0005737,cellular_component cytoplasm;GO:0005829,cellular_component cytosol;GO:0006082,biological_process o…	SULT1E1, STE; estrone sulfotransferase [EC:2.8.2.4]; K01016	ELR60523.1 Sulfotransferase 1C4, partial [Bos mutus]
ENSBGRG00000003315	7.11	6.9	7.04	15.39	18.48	18.36	-1.38648	5.52868	4.95628e-27	6.24646e-25	2:6670533-6726689:+	ZBTB40	50;GO:0000981,molecular_function DNA-binding transcription factor activity, RNA polymerase II-specific;GO:0001503,biological_process ossification;GO:0003674,molecular_function molecular_function;GO:0003700,molecular_function DNA-binding transcription factor activity;GO:0005575,cellular_component cellular_component;GO:0005622,cellular_component intracellular;GO:0005623,cellular_component cell;GO:0…	NA	XP_024831596.1 zinc finger and BTB domain-containing protein 40 isoform X3 [Bos taurus]
ENSBGRG00000024819	0.11	0.39	0.23	2.03	2.01	2.68	-3.47619	2.17776	5.54652e-27	6.91828e-25	11:11183204-11652029:+	MEGF11	24;GO:0001654,biological_process eye development;GO:0003407,biological_process neural retina development;GO:0007155,biological_process cell adhesion;GO:0007275,biological_process multicellular organism development;GO:0007423,biological_process sensory organ development;GO:0008150,biological_process biological_process;GO:0009653,biological_process anatomical structure morphogenesis;GO:0009887,biol…	NA	XP_025152071.1 multiple epidermal growth factor-like domains protein 11 isoform X1 [Bubalus bubalis]
ENSBGRG00000011599	27.48	34.3	26.41	71.28	71.45	83.43	-1.45254	5.87053	2.56909e-26	3.17177e-24	1:115791280-116150625:-	PPM1L	78;GO:0000165,biological_process MAPK cascade;GO:0003674,molecular_function molecular_function;GO:0003824,molecular_function catalytic activity;GO:0004721,molecular_function phosphoprotein phosphatase activity;GO:0004722,molecular_function protein serine/threonine phosphatase activity;GO:0005575,cellular_component cellular_component;GO:0005622,cellular_component intracellular;GO:0005623,cellular_…	NA	XP_004003251.1 PREDICTED: protein phosphatase 1L isoform X1 [Ovis aries]
ENSBGRG00000008525	16.34	19.13	17.27	38.03	42.48	48.69	-1.37418	7.75719	2.93429e-26	3.58606e-24	17:45708100-46136474:+	AKAP6	330;GO:0001508,biological_process action potential;GO:0001558,biological_process regulation of cell growth;GO:0001932,biological_process regulation of protein phosphorylation;GO:0001934,biological_process positive regulation of protein phosphorylation;GO:0003674,molecular_function molecular_function;GO:0005198,molecular_function structural molecule activity;GO:0005488,molecular_function binding;G…	NA	XP_005898624.1 PREDICTED: A-kinase anchor protein 6 [Bos mutus]
ENSBGRG00000022195	42.31	62.87	47.85	157.97	127.79	139.6	-1.55769	7.39104	3.27893e-26	3.96717e-24	7:70487024-70545707:+	ENSBGRG00000022195	206;GO:0000003,biological_process reproduction;GO:0000166,molecular_function nucleotide binding;GO:0001101,biological_process response to acid chemical;GO:0001523,biological_process retinoid metabolic process;GO:0001654,biological_process eye development;GO:0001655,biological_process urogenital system development;GO:0001758,molecular_function retinal dehydrogenase activity;GO:0001822,biological_p…	ALDH1A; retinal dehydrogenase [EC:1.2.1.36]; K07249; ALDH; aldehyde dehydrogenase (NAD+) [EC:1.2.1.3]; K00128	XP_010843188.1 PREDICTED: retinal dehydrogenase 1 [Bison bison bison]
ENSBGRG00000016750	14.69	16.97	14.2	33.41	37.4	39.32	-1.35286	5.76802	3.40562e-26	4.07966e-24	1:120748599-120776565:-	TIPARP	134;GO:0000003,biological_process reproduction;GO:0001067,molecular_function regulatory region nucleic acid binding;GO:0001501,biological_process skeletal system development;GO:0001568,biological_process blood vessel development;GO:0001570,biological_process vasculogenesis;GO:0001655,biological_process urogenital system development;GO:0001822,biological_process kidney development;GO:0001944,biolo…	NA	XP_005902128.1 PREDICTED: TCDD-inducible poly [ADP-ribose] polymerase [Bos mutus]
ENSBGRG00000017213	0.11	0	0.07	2.29	1.19	3.51	-5.00457	2.17825	3.47279e-26	4.11935e-24	11:44169860-44391302:+	WDR72	32;GO:0005575,cellular_component cellular_component;GO:0005622,cellular_component intracellular;GO:0005623,cellular_component cell;GO:0005737,cellular_component cytoplasm;GO:0005768,cellular_component endosome;GO:0007275,biological_process multicellular organism development;GO:0008150,biological_process biological_process;GO:0009653,biological_process anatomical structure morphogenesis;GO:0009887…	NA	XP_005908891.1 PREDICTED: WD repeat-containing protein 72 [Bos mutus]
ENSBGRG00000006030	14.46	14.68	16.12	49.7	34.79	49.24	-1.6411	5.20325	6.55912e-26	7.63065e-24	16:32668287-32694745:-	ABHD18	NA	NA	ELR49732.1 hypothetical protein M91_01156 [Bos mutus]
ENSBGRG00000002035	20.74	16.23	20.04	50.99	42.68	44.94	-1.34445	5.84549	7.74615e-26	8.92578e-24	7:34791268-34796361:-	KLF4	443;GO:0000122,biological_process negative regulation of transcription by RNA polymerase II;GO:0000228,cellular_component nuclear chromosome;GO:0000785,cellular_component chromatin;GO:0000790,cellular_component nuclear chromatin;GO:0000791,cellular_component euchromatin;GO:0000976,molecular_function transcription regulatory region sequence-specific DNA binding;GO:0000977,molecular_function RNA po…	KLF4; krueppel-like factor 4; K17846	XP_005210553.1 Krueppel-like factor 4 isoform X3 [Bos taurus]
ENSBGRG00000010852	2.17	2.18	1.68	6.09	7.43	7.47	-1.89544	3.59526	9.67247e-26	1.10403e-23	18:22089795-22196344:+	SULF1	284;GO:0000902,biological_process cell morphogenesis;GO:0000904,biological_process cell morphogenesis involved in differentiation;GO:0001501,biological_process skeletal system development;GO:0001502,biological_process cartilage condensation;GO:0001655,biological_process urogenital system development;GO:0001817,biological_process regulation of cytokine production;GO:0001819,biological_process posi…	NA	XP_014334345.1 PREDICTED: extracellular sulfatase Sulf-1 [Bos mutus]
ENSBGRG00000000566	11.71	12.92	11.67	33.65	31.13	33.56	-1.53115	4.06104	1.53919e-25	1.74044e-23	2:55683853-55700774:-	COQ10B	53;GO:0003674,molecular_function molecular_function;GO:0005488,molecular_function binding;GO:0005575,cellular_component cellular_component;GO:0005622,cellular_component intracellular;GO:0005623,cellular_component cell;GO:0005737,cellular_component cytoplasm;GO:0005739,cellular_component mitochondrion;GO:0005740,cellular_component mitochondrial envelope;GO:0005743,cellular_component mitochondrial …	NA	XP_022423025.1 coenzyme Q-binding protein COQ10 homolog B, mitochondrial isoform X2 [Delphinapterus leucas]
ENSBGRG00000012363	17.79	16.49	15.41	43.18	59.91	48.17	-1.6761	4.48789	5.61083e-25	6.28569e-23	12:69185751-69209088:-	SDC4	338;GO:0000323,cellular_component lytic vacuole;GO:0001523,biological_process retinoid metabolic process;GO:0001655,biological_process urogenital system development;GO:0001657,biological_process ureteric bud development;GO:0001822,biological_process kidney development;GO:0001823,biological_process mesonephros development;GO:0001838,biological_process embryonic epithelial tube formation;GO:0001841…	SDC4; syndecan 4; K16338	XP_024857036.1 syndecan-4 isoform X1 [Bos taurus]
ENSBGRG00000022447	3.01	2.74	3.02	8.69	7.39	10.27	-1.66073	4.38932	9.36965e-25	1.04003e-22	29:32529659-34344180:-	DLG2	660;GO:0000003,biological_process reproduction;GO:0000122,biological_process negative regulation of transcription by RNA polymerase II;GO:0000226,biological_process microtubule cytoskeleton organization;GO:0001501,biological_process skeletal system development;GO:0001654,biological_process eye development;GO:0001655,biological_process urogenital system development;GO:0001657,biological_process ur…
l_process regulation of molecular function;GO:0070160,cellular_component tight junction;GO:0070161,cellular_component anchoring junction;GO:0070302,biological_process regulation of stress-activated protein kinase signaling cascade;GO:0070303,biological_process negative regulation of stress-activated protein kinase signaling cascade;GO:0070372,biological_process regulation of ERK1 and ERK2 cascade…	DLG1; disks large protein 1; K12076; DLG2; discs large protein 2; K12075; DLG3; discs large protein 3; K21098	XP_026240462.1 disks large homolog 2 isoform X4 [Urocitellus parryii]
ENSBGRG00000011115	5.66	5.47	6.29	19.43	16.68	16.42	-1.65323	3.53573	1.25787e-24	1.38354e-22	14:41013416-41049591:-	SLC25A33	157;GO:0000002,biological_process mitochondrial genome maintenance;GO:0000959,biological_process mitochondrial RNA metabolic process;GO:0001558,biological_process regulation of cell growth;GO:0002082,biological_process regulation of oxidative phosphorylation;GO:0003674,molecular_function molecular_function;GO:0005215,molecular_function transporter activity;GO:0005575,cellular_component cellular_c…	NA	XP_006076752.1 solute carrier family 25 member 33 [Bubalus bubalis]
ENSBGRG00000006397	2.85	3.45	2.78	10.96	9.53	12.65	-1.99081	3.25406	1.41126e-24	1.53827e-22	8:99030352-99043394:-	ARRDC3	102;GO:0001659,biological_process temperature homeostasis;GO:0001664,molecular_function G protein-coupled receptor binding;GO:0003674,molecular_function molecular_function;GO:0005102,molecular_function signaling receptor binding;GO:0005488,molecular_function binding;GO:0005515,molecular_function protein binding;GO:0005575,cellular_component cellular_component;GO:0005622,cellular_component intrace…	NA	XP_005907598.1 PREDICTED: arrestin domain-containing protein 3 [Bos mutus]
ENSBGRG00000006128	43.42	36.94	46.09	99.42	88.41	92.86	-1.21973	6.70834	1.78179e-24	1.92481e-22	7:40904773-40912581:-	ALAD	209;GO:0001101,biological_process response to acid chemical;GO:0001666,biological_process response to hypoxia;GO:0001775,biological_process cell activation;GO:0002237,biological_process response to molecule of bacterial origin;GO:0002252,biological_process immune effector process;GO:0002263,biological_process cell activation involved in immune response;GO:0002274,biological_process myeloid leukoc…	hemB, ALAD; porphobilinogen synthase [EC:4.2.1.24]; K01698	XP_014335849.1 PREDICTED: delta-aminolevulinic acid dehydratase isoform X1 [Bos mutus]
ENSBGRG00000023280	214.62	269.47	236.7	537.63	504.26	521.59	-1.19574	8.57429	1.83819e-24	1.96817e-22	10:28390790-28394050:+	PNRC1	62;GO:0000184,biological_process nuclear-transcribed mRNA catabolic process, nonsense-mediated decay;GO:0000932,cellular_component P-body;GO:0000956,biological_process nuclear-transcribed mRNA catabolic process;GO:0005575,cellular_component cellular_component;GO:0005622,cellular_component intracellular;GO:0005623,cellular_component cell;GO:0005634,cellular_component nucleus;GO:0005737,cellular_co…	NA	NP_001029480.1 proline-rich nuclear receptor coactivator 1 [Bos taurus]
ENSBGRG00000017710	4.96	6.17	6.81	14.97	14.53	16.83	-1.45264	5.30546	1.99666e-24	2.10723e-22	25:33646716-33865404:+	RBM20	47;GO:0003674,molecular_function molecular_function;GO:0003676,molecular_function nucleic acid binding;GO:0003723,molecular_function RNA binding;GO:0005488,molecular_function binding;GO:0005575,cellular_component cellular_component;GO:0005622,cellular_component intracellular;GO:0005623,cellular_component cell;GO:0005634,cellular_component nucleus;GO:0007275,biological_process multicellular organi…	NA	XP_005894822.1 PREDICTED: RNA-binding protein 20 [Bos mutus]
ENSBGRG00000008222	10.89	10.4	11.68	26.23	33.79	24.07	-1.41884	5.92714	5.30509e-24	5.48601e-22	3:46305202-46336941:+	ATP1A1	382;GO:0000003,biological_process reproduction;GO:0000166,molecular_function nucleotide binding;GO:0001508,biological_process action potential;GO:0001700,biological_process embryonic development via the syncytial blastoderm;GO:0001894,biological_process tissue homeostasis;GO:0002026,biological_process regulation of the force of heart contraction;GO:0002028,biological_process regulation of sodium …	ATP1A; sodium/potassium-transporting ATPase subunit alpha [EC:7.2.2.13]; K01539	NP_001070266.1 sodium/potassium-transporting ATPase subunit alpha-1 [Bos taurus]
ENSBGRG00000005327	0.08	0	0.03	2.78	1.25	2.53	-5.52425	1.11904	6.66881e-24	6.8378e-22	18:47195191-47389107:+	RSPO2	104;GO:0001501,biological_process skeletal system development;GO:0001503,biological_process ossification;GO:0001649,biological_process osteoblast differentiation;GO:0001763,biological_process morphogenesis of a branching structure;GO:0002009,biological_process morphogenesis of an epithelium;GO:0003674,molecular_function molecular_function;GO:0005102,molecular_function signaling receptor binding;G…	NA	XP_010861762.1 PREDICTED: R-spondin-2 isoform X1 [Bison bison bison]
ENSBGRG00000011514	0.22	0.35	0.06	2.72	2.56	2.52	-3.93529	1.19055	9.81125e-24	9.97532e-22	8:33980961-34046981:-	ENSBGRG00000011514	NA	NA	XP_005894634.1 PREDICTED: zinc finger protein 474 [Bos mutus]
ENSBGRG00000001447	1.41	1.2	1.69	7.12	5.01	6.79	-2.18141	2.84326	1.85142e-23	1.86669e-21	4:54039060-54080047:-	C7orf31	16;GO:0005575,cellular_component cellular_component;GO:0005622,cellular_component intracellular;GO:0005623,cellular_component cell;GO:0005813,cellular_component centrosome;GO:0005815,cellular_component microtubule organizing center;GO:0005856,cellular_component cytoskeleton;GO:0015630,cellular_component microtubule cytoskeleton;GO:0043226,cellular_component organelle;GO:0043228,cellular_component…	NA	XP_005902944.1 PREDICTED: uncharacterized protein C7orf31 homolog [Bos mutus]
ENSBGRG00000017698	3.27	4.64	3.3	14.96	13.12	13.41	-2.03042	2.85493	2.53532e-23	2.5297e-21	25:7317872-7320213:-	DKK1	376;GO:0000122,biological_process negative regulation of transcription by RNA polymerase II;GO:0000902,biological_process cell morphogenesis;GO:0000904,biological_process cell morphogenesis involved in differentiation;GO:0001101,biological_process response to acid chemical;GO:0001704,biological_process formation of primary germ layer;GO:0001706,biological_process endoderm formation;GO:0001707,bio…	DKK; dickkopf; K02165	XP_005904695.1 PREDICTED: dickkopf-related protein 1 [Bos mutus]
ENSBGRG00000015246	6.79	6.29	6.92	21.89	19.59	19.03	-1.65568	3.3049	2.56565e-23	2.5297e-21	7:123077378-123100789:+	CBR4	102;GO:0000166,molecular_function nucleotide binding;GO:0003674,molecular_function molecular_function;GO:0003824,molecular_function catalytic activity;GO:0003955,molecular_function NAD(P)H dehydrogenase (quinone) activity;GO:0005488,molecular_function binding;GO:0005575,cellular_component cellular_component;GO:0005622,cellular_component intracellular;GO:0005623,cellular_component cell;GO:0005737,…	CBR4; carbonyl reductase 4 / 3-oxoacyl-[acyl-carrier protein] reductase beta subunit [EC:1.1.1.-]; K11539	NP_001077186.1 carbonyl reductase family member 4 [Bos taurus]
ENSBGRG00000014503	14.8	14.49	17.3	33.79	33.89	40.4	-1.28917	6.04436	3.73894e-23	3.59027e-21	28:19894541-19994798:-	ADAM9	255;GO:0000186,biological_process activation of MAPKK activity;GO:0000302,biological_process response to reactive oxygen species;GO:0001775,biological_process cell activation;GO:0001932,biological_process regulation of protein phosphorylation;GO:0001934,biological_process positive regulation of protein phosphorylation;GO:0002237,biological_process response to molecule of bacterial origin;GO:00022…	NA	XP_005897594.1 PREDICTED: disintegrin and metalloproteinase domain-containing protein 9 [Bos mutus]
ENSBGRG00000024052	43.55	57.04	51.95	109.73	113.84	127.52	-1.28814	6.67466	6.06248e-23	5.77559e-21	27:28187582-28308891:-	ASCC1	66;GO:0005575,cellular_component cellular_component;GO:0005622,cellular_component intracellular;GO:0005623,cellular_component cell;GO:0005634,cellular_component nucleus;GO:0005654,cellular_component nucleoplasm;GO:0005667,cellular_component transcription factor complex;GO:0006139,biological_process nucleobase-containing compound metabolic process;GO:0006259,biological_process DNA metabolic proces…	NA	NP_001069509.1 activating signal cointegrator 1 complex subunit 1 [Bos taurus]
ENSBGRG00000003746	19.98	19.92	20.59	38.78	39.34	41.75	-1.06374	7.62523	6.60029e-23	6.23882e-21	9:31581883-31851881:-	DYSF	114;GO:0000003,biological_process reproduction;GO:0001778,biological_process plasma membrane repair;GO:0003008,biological_process system process;GO:0003012,biological_process muscle system process;GO:0003674,molecular_function molecular_function;GO:0005488,molecular_function binding;GO:0005509,molecular_function calcium ion binding;GO:0005543,molecular_function phospholipid binding;GO:0005544,mol…	NA	XP_010828084.1 PREDICTED: dysferlin isoform X7 [Bison bison bison]
ENSBGRG00000013187	203.62	228.6	177.35	436.78	439.55	445.09	-1.19491	8.2821	7.13716e-23	6.69399e-21	23:17616424-17650835:-	CMBL	22;GO:0003674,molecular_function molecular_function;GO:0003824,molecular_function catalytic activity;GO:0005575,cellular_component cellular_component;GO:0005622,cellular_component intracellular;GO:0005623,cellular_component cell;GO:0005737,cellular_component cytoplasm;GO:0005829,cellular_component cytosol;GO:0006805,biological_process xenobiotic metabolic process;GO:0008150,biological_process bio…	NA	XP_005899668.1 PREDICTED: carboxymethylenebutenolidase homolog [Bos mutus]
ENSBGRG00000011406	7544.03	8510.24	8332.06	15680.5	17030.2	16077.4	-1.07751	13.6674	1.43712e-22	1.33752e-20	5:30430408-30456695:+	ENSBGRG00000011406	90;GO:0000302,biological_process response to reactive oxygen species;GO:0001568,biological_process blood vessel development;GO:0001570,biological_process vasculogenesis;GO:0001666,biological_process response to hypoxia;GO:0001944,biological_process vasculature development;GO:0002262,biological_process myeloid cell homeostasis;GO:0002376,biological_process immune system process;GO:0002520,biologic…	NA	P02191.2 RecName: Full=Myoglobin
ENSBGRG00000018779	1217.87	1204.9	1199.71	2247.72	2460.04	2331	-1.03506	10.8226	5.57774e-22	5.0362e-20	25:13606620-13615437:-	ANKRD1	292;GO:0000122,biological_process negative regulation of transcription by RNA polymerase II;GO:0001085,molecular_function RNA polymerase II transcription factor binding;GO:0001650,cellular_component fibrillar center;GO:0001666,biological_process response to hypoxia;GO:0002039,molecular_function p53 binding;GO:0002237,biological_process response to molecule of bacterial origin;GO:0002791,biologica…	NA	XP_005896380.1 PREDICTED: ankyrin repeat domain-containing protein 1 [Bos mutus]
ENSBGRG00000024670	234.12	326.19	207.5	767.93	622.55	740.17	-1.54949	9.79823	8.82235e-22	7.90678e-20	4:35016238-35043037:-	LMOD2	105;GO:0003008,biological_process system process;GO:0003012,biological_process muscle system process;GO:0003674,molecular_function molecular_function;GO:0003779,molecular_function actin binding;GO:0003785,molecular_function actin monomer binding;GO:0005488,molecular_function binding;GO:0005515,molecular_function protein binding;GO:0005523,molecular_function tropomyosin binding;GO:0005575,cellular…	NA	NP_001098857.1 leiomodin-2 [Bos taurus]
ENSBGRG00000002112	26.7	21.24	26.94	59.08	59.29	55.07	-1.26363	4.83837	1.64973e-21	1.46766e-19	3:38792036-38795578:-	GSTM3	107;GO:0001885,biological_process endothelial cell development;GO:0002064,biological_process epithelial cell development;GO:0003158,biological_process endothelium development;GO:0003674,molecular_function molecular_function;GO:0003824,molecular_function catalytic activity;GO:0004364,molecular_function glutathione transferase activity;GO:0005488,molecular_function binding;GO:0005515,molecular_func…	GST, gst; glutathione S-transferase [EC:2.5.1.18]; K00799	NP_001040025.1 glutathione S-transferase Mu 3 [Bos taurus]
ENSBGRG00000001860	0.07	0	0.08	0.96	0.96	1.36	-4.1563	0.881107	1.98745e-21	1.74248e-19	1:142317577-142377061:-	ESYT3	93;GO:0001505,biological_process regulation of neurotransmitter levels;GO:0003674,molecular_function molecular_function;GO:0005488,molecular_function binding;GO:0005543,molecular_function phospholipid binding;GO:0005544,molecular_function calcium-dependent phospholipid binding;GO:0005575,cellular_component cellular_component;GO:0005622,cellular_component intracellular;GO:0005623,cellular_componen…	NA	XP_025146851.1 extended synaptotagmin-3 isoform X1 [Bubalus bubalis]
ENSBGRG00000025440	2.27	4.18	3.47	13.35	10.73	10.71	-1.94295	3.44349	2.10579e-21	1.83295e-19	26:7613129-7622870:+	SERPINE1	508;GO:0000003,biological_process reproduction;GO:0000302,biological_process response to reactive oxygen species;GO:0001300,biological_process chronological cell aging;GO:0001525,biological_process angiogenesis;GO:0001568,biological_process blood vessel development;GO:0001666,biological_process response to hypoxia;GO:0001678,biological_process cellular glucose homeostasis;GO:0001775,biological_pr…	SERPINE1, PAI1; plasminogen activator inhibitor 1; K03982	XP_014332817.1 PREDICTED: plasminogen activator inhibitor 1 isoform X1 [Bos mutus]
ENSBGRG00000010106	4.23	5.78	4.86	14.23	10.85	12.63	-1.44295	4.7947	7.08966e-21	5.99844e-19	9:38058686-38287419:+	CRIM1	89;GO:0001568,biological_process blood vessel development;GO:0001756,biological_process somitogenesis;GO:0001944,biological_process vasculature development;GO:0003002,biological_process regionalization;GO:0003674,molecular_function molecular_function;GO:0003824,molecular_function catalytic activity;GO:0004672,molecular_function protein kinase activity;GO:0004713,molecular_function protein tyrosin…	NA	XP_019825545.1 PREDICTED: cysteine-rich motor neuron 1 protein [Bos indicus]
ENSBGRG00000020130	94.08	88.65	84.94	178.43	165.15	168.99	-1.01284	7.89929	8.20709e-21	6.89566e-19	X:61115157-61187346:-	ENSBGRG00000020130	99;GO:0000122,biological_process negative regulation of transcription by RNA polymerase II;GO:0000981,molecular_function DNA-binding transcription factor activity, RNA polymerase II-specific;GO:0002682,biological_process regulation of immune system process;GO:0002683,biological_process negative regulation of immune system process;GO:0003674,molecular_function molecular_function;GO:0003700,molecul…	NA	XP_007100823.1 TSC22 domain family protein 3 isoform X2 [Physeter catodon]
ENSBGRG00000004871	9.22	9.34	9.39	19.39	17.84	21.71	-1.15736	5.61924	9.14063e-21	7.62706e-19	6:122202570-122248479:+	USP53	85;GO:0001508,biological_process action potential;GO:0001654,biological_process eye development;GO:0001736,biological_process establishment of planar polarity;GO:0001738,biological_process morphogenesis of a polarized epithelium;GO:0001745,biological_process compound eye morphogenesis;GO:0002009,biological_process morphogenesis of an epithelium;GO:0003008,biological_process system process;GO:0003…	NA	XP_005898128.1 PREDICTED: inactive ubiquitin carboxyl-terminal hydrolase 53 [Bos mutus]
ENSBGRG00000020424	14.63	22.09	15.01	43.84	40.9	47.4	-1.4534	5.6994	1.02675e-20	8.50867e-19	10:17663125-17685343:+	VNN1	208;GO:0000323,cellular_component lytic vacuole;GO:0001775,biological_process cell activation;GO:0002252,biological_process immune effector process;GO:0002263,biological_process cell activation involved in immune response;GO:0002274,biological_process myeloid leukocyte activation;GO:0002275,biological_process myeloid cell activation involved in immune response;GO:0002283,biological_process neutro…	BTD; biotinidase [EC:3.5.1.12]; K01435; VNN; pantetheine hydrolase [EC:3.5.1.92]; K08069	XP_014334381.1 PREDICTED: pantetheinase isoform X2 [Bos mutus]
ENSBGRG00000014262	4.71	3.69	4.55	10.9	13.7	17.8	-1.77798	4.53497	1.1274e-20	9.27923e-19	6:81407240-81523413:+	PPARGC1A	593;GO:0000228,cellular_component nuclear chromosome;GO:0000302,biological_process response to reactive oxygen species;GO:0000422,biological_process autophagy of mitochondrion;GO:0000428,cellular_component DNA-directed RNA polymerase complex;GO:0000785,cellular_component chromatin;GO:0000790,cellular_component nuclear chromatin;GO:0000791,cellular_component euchromatin;GO:0001101,biological_proce…
ucleic acid metabolic process;GO:0097009,biological_process energy homeostasis;GO:0097066,biological_process response to thyroid hormone;GO:0097067,biological_process cellular response to thyroid hormone stimulus;GO:0097159,molecular_function organic cyclic compound binding;GO:0097237,biological_process cellular response to toxic substance;GO:0097440,cellular_component apical dendrite;GO:0097447,…	PPARGC1A, PGC1A; alpha peroxisome proliferator-activated receptor gamma coactivator 1-alpha; K07202	NP_808814.1 peroxisome proliferator-activated receptor gamma coactivator 1-alpha [Bos taurus]
ENSBGRG00000017594	339.93	489.29	400.28	1000.48	867.15	1054.31	-1.32706	10.1981	1.48511e-20	1.20262e-18	22:31840476-31856875:-	LMOD3	138;GO:0003008,biological_process system process;GO:0003012,biological_process muscle system process;GO:0003674,molecular_function molecular_function;GO:0003779,molecular_function actin binding;GO:0003785,molecular_function actin monomer binding;GO:0005488,molecular_function binding;GO:0005515,molecular_function protein binding;GO:0005523,molecular_function tropomyosin binding;GO:0005575,cellular…	NA	XP_005891029.1 PREDICTED: leiomodin-3 [Bos mutus]
ENSBGRG00000018041	28.48	21.67	26.81	67.03	53.97	54.48	-1.25253	6.00166	1.49097e-20	1.20262e-18	20:39269939-39287436:-	MLYCD	198;GO:0002931,biological_process response to ischemia;GO:0003674,molecular_function molecular_function;GO:0003824,molecular_function catalytic activity;GO:0005102,molecular_function signaling receptor binding;GO:0005488,molecular_function binding;GO:0005515,molecular_function protein binding;GO:0005575,cellular_component cellular_component;GO:0005622,cellular_component intracellular;GO:0005623,c…	MLYCD; malonyl-CoA decarboxylase [EC:4.1.1.9]; K01578	NP_001092416.1 malonyl-CoA decarboxylase, mitochondrial [Bos taurus]
ENSBGRG00000026320	29.28	19.39	17.77	72.76	60.97	76.15	-1.7221	4.49981	1.5726e-20	1.26006e-18	14:83323668-83326370:+	BTG2	235;GO:0000075,biological_process cell cycle checkpoint;GO:0000077,biological_process DNA damage checkpoint;GO:0000122,biological_process negative regulation of transcription by RNA polymerase II;GO:0000278,biological_process mitotic cell cycle;GO:0000981,molecular_function DNA-binding transcription factor activity, RNA polymerase II-specific;GO:0000982,molecular_function DNA-binding transcriptio…	TOB; protein Tob/BTG; K14443	ELR59145.1 Protein BTG2, partial [Bos mutus]
ENSBGRG00000013366	25.61	28.25	27.6	55.66	62.6	54.65	-1.16417	5.22479	1.63535e-20	1.29321e-18	5:33083990-33146025:-	TIMP3	249;GO:0001101,biological_process response to acid chemical;GO:0001932,biological_process regulation of protein phosphorylation;GO:0001933,biological_process negative regulation of protein phosphorylation;GO:0002009,biological_process morphogenesis of an epithelium;GO:0002020,molecular_function protease binding;GO:0002165,biological_process instar larval or pupal development;GO:0002576,biological…	TIMP3; metalloproteinase inhibitor 3; K16866	XP_005898401.1 PREDICTED: metalloproteinase inhibitor 3 isoform X1 [Bos mutus]
ENSBGRG00000015027	8.33	8.78	8.41	18.11	18.31	18.31	-1.183	4.67852	2.28298e-20	1.79362e-18	10:69695258-69932490:+	ME1	146;GO:0000166,molecular_function nucleotide binding;GO:0003674,molecular_function molecular_function;GO:0003824,molecular_function catalytic activity;GO:0004470,molecular_function malic enzyme activity;GO:0004473,molecular_function malate dehydrogenase (decarboxylating) (NADP+) activity;GO:0005488,molecular_function binding;GO:0005575,cellular_component cellular_component;GO:0005622,cellular_com…	E1.1.1.40, maeB; malate dehydrogenase (oxaloacetate-decarboxylating)(NADP+) [EC:1.1.1.40]; K00029; ME2, sfcA, maeA; malate dehydrogenase (oxaloacetate-decarboxylating) [EC:1.1.1.38]; K00027	XP_019822445.1 PREDICTED: NADP-dependent malic enzyme [Bos indicus]
ENSBGRG00000011592	57.35	37.47	59.08	147.27	126.14	124.81	-1.439	7.21748	2.43142e-20	1.89792e-18	19:55577119-55612590:+	ENSBGRG00000011592	NA	CCL3; C-C motif chemokine 3; K05408; CCL4; C-C motif chemokine 4; K12964	XP_010859828.1 PREDICTED: keratin-associated protein 5-1-like isoform X1 [Bison bison bison]
ENSBGRG00000001138	13.81	18.27	14.36	34.84	40.17	35.4	-1.34826	4.80749	2.58412e-20	1.99142e-18	5:5450782-5479693:+	ENSBGRG00000001138	28;GO:0005575,cellular_component cellular_component;GO:0005623,cellular_component cell;GO:0005886,cellular_component plasma membrane;GO:0007275,biological_process multicellular organism development;GO:0008150,biological_process biological_process;GO:0008219,biological_process cell death;GO:0008283,biological_process cell proliferation;GO:0008544,biological_process epidermis development;GO:0009888…	NA	XP_005890083.1 PREDICTED: epithelial membrane protein 1 [Bos mutus]
ENSBGRG00000004885	15.73	15.02	18.35	34.26	37.53	35.52	-1.19296	5.09961	2.68409e-20	2.04457e-18	2:42491314-42536095:+	ACADL	149;GO:0000062,molecular_function fatty-acyl-CoA binding;GO:0000166,molecular_function nucleotide binding;GO:0001659,biological_process temperature homeostasis;GO:0001676,biological_process long-chain fatty acid metabolic process;GO:0003674,molecular_function molecular_function;GO:0003824,molecular_function catalytic activity;GO:0003995,molecular_function acyl-CoA dehydrogenase activity;GO:000399…	ACADL; long-chain-acyl-CoA dehydrogenase [EC:1.3.8.8]; K00255	XP_005889050.1 PREDICTED: long-chain specific acyl-CoA dehydrogenase, mitochondrial [Bos mutus]
ENSBGRG00000009246	1.04	0.96	0.88	2.91	2.67	3.37	-1.72708	3.17576	2.68689e-20	2.04457e-18	28:49155313-49239344:-	WDR17	6;GO:0005575,cellular_component cellular_component;GO:0005622,cellular_component intracellular;GO:0005623,cellular_component cell;GO:0005737,cellular_component cytoplasm;GO:0044424,cellular_component intracellular part;GO:0044464,cellular_component cell part	NA	XP_010828214.1 PREDICTED: WD repeat-containing protein 17 isoform X3 [Bison bison bison]
ENSBGRG00000009442	8.39	5	10.07	26.8	22.45	29.98	-1.7993	4.73439	3.30915e-20	2.50234e-18	5:416402-506582:+	ENSBGRG00000009442	251;GO:0001669,cellular_component acrosomal vesicle;GO:0001775,biological_process cell activation;GO:0002080,cellular_component acrosomal membrane;GO:0002252,biological_process immune effector process;GO:0002263,biological_process cell activation involved in immune response;GO:0002274,biological_process myeloid leukocyte activation;GO:0002275,biological_process myeloid cell activation involved in…	SLC2A1, GLUT1; MFS transporter, SP family, solute carrier family 2 (facilitated glucose transporter), member 1; K07299; SLC2A2, GLUT2; MFS transporter, SP family, solute carrier family 2 (facilitated glucose transporter), member 2; K07593; SLC2A4, GLUT4; MFS transporter, SP family, solute carrier family 2 (facilitated glucose transporter), member 4; K07191	XP_012015011.1 PREDICTED: solute carrier family 2, facilitated glucose transporter member 3 isoform X1 [Ovis aries]
ENSBGRG00000010611	1.02	2.45	2.21	9.55	10.03	11.88	-2.63814	2.19719	3.35022e-20	2.51766e-18	16:38398548-38403530:+	ENSBGRG00000010611	35;GO:0003674,molecular_function molecular_function;GO:0005488,molecular_function binding;GO:0005509,molecular_function calcium ion binding;GO:0005575,cellular_component cellular_component;GO:0005622,cellular_component intracellular;GO:0005623,cellular_component cell;GO:0005737,cellular_component cytoplasm;GO:0005814,cellular_component centriole;GO:0005815,cellular_component microtubule organizin…	CETN2; centrin-2; K10840	XP_025123816.1 centrin-4 isoform X1 [Bubalus bubalis]
ENSBGRG00000002265	172.67	222.17	194.32	384.3	411.12	404.31	-1.10573	8.25563	7.71273e-20	5.69002e-18	3:72072698-72081331:-	DNAJB4	87;GO:0001671,molecular_function ATPase activator activity;GO:0002682,biological_process regulation of immune system process;GO:0002684,biological_process positive regulation of immune system process;GO:0003674,molecular_function molecular_function;GO:0005488,molecular_function binding;GO:0005515,molecular_function protein binding;GO:0005575,cellular_component cellular_component;GO:0005622,cellul…	DNAJB1; DnaJ homolog subfamily B member 1; K09507	XP_005678256.1 PREDICTED: dnaJ homolog subfamily B member 4 [Capra hircus]
ENSBGRG00000023367	33.99	24.52	33.15	63.94	70.45	68.93	-1.21964	7.19363	1.61898e-19	1.18e-17	9:112039140-112181585:-	LPIN1	359;GO:0000070,biological_process mitotic sister chromatid segregation;GO:0000122,biological_process negative regulation of transcription by RNA polymerase II;GO:0000266,biological_process mitochondrial fission;GO:0000278,biological_process mitotic cell cycle;GO:0000280,biological_process nuclear division;GO:0000819,biological_process sister chromatid segregation;GO:0001085,molecular_function RNA…	LPIN; phosphatidate phosphatase LPIN [EC:3.1.3.4]; K15728	XP_024854671.1 phosphatidate phosphatase LPIN1 isoform X3 [Bos taurus]
ENSBGRG00000020395	12.4	11.72	12.82	27.29	25.93	26.07	-1.16997	4.51913	1.78013e-19	1.28969e-17	23:57903968-57905860:+	PELO	194;GO:0000003,biological_process reproduction;GO:0000212,biological_process meiotic spindle organization;GO:0000226,biological_process microtubule cytoskeleton organization;GO:0000280,biological_process nuclear division;GO:0000956,biological_process nuclear-transcribed mRNA catabolic process;GO:0001654,biological_process eye development;GO:0001745,biological_process compound eye morphogenesis;GO…	PELO, DOM34, pelA; protein pelota; K06965	NP_001029738.1 protein pelota homolog [Bos taurus]
ENSBGRG00000008567	2.77	2.68	2.57	8.08	8.66	8.86	-1.75196	2.7234	2.73246e-19	1.94471e-17	11:17123916-17129965:+	F2RL2	94;GO:0001653,molecular_function peptide receptor activity;GO:0001775,biological_process cell activation;GO:0003674,molecular_function molecular_function;GO:0003824,molecular_function catalytic activity;GO:0004435,molecular_function phosphatidylinositol phospholipase C activity;GO:0004620,molecular_function phospholipase activity;GO:0004629,molecular_function phospholipase C activity;GO:0004888,m…	F2RL2, PAR3; coagulation factor II (thrombin) receptor-like 2; K04235	XP_005890148.1 PREDICTED: proteinase-activated receptor 3 [Bos mutus]
ENSBGRG00000008321	5.53	5.91	5.54	11.71	11.81	13.87	-1.22801	4.81348	3.47073e-19	2.4557e-17	11:71835766-72000321:-	SLC8A3	263;GO:0001666,biological_process response to hypoxia;GO:0002026,biological_process regulation of the force of heart contraction;GO:0002028,biological_process regulation of sodium ion transport;GO:0002244,biological_process hematopoietic progenitor cell differentiation;GO:0002376,biological_process immune system process;GO:0002520,biological_process immune system development;GO:0003008,biological…	SLC8A, NCX; solute carrier family 8 (sodium/calcium exchanger); K05849	XP_005905818.1 PREDICTED: sodium/calcium exchanger 3 isoform X6 [Bos mutus]
ENSBGRG00000011711	84.76	107.5	96.96	201.06	180.04	217.18	-1.13021	7.58408	3.84058e-19	2.68597e-17	22:9086010-9120024:-	LRRC2	12;GO:0008150,biological_process biological_process;GO:0009987,biological_process cellular process;GO:0010033,biological_process response to organic substance;GO:0034097,biological_process response to cytokine;GO:0042221,biological_process response to chemical;GO:0050896,biological_process response to stimulus;GO:0051716,biological_process cellular response to stimulus;GO:0070887,biological_proce…	NA	XP_005900959.1 PREDICTED: leucine-rich repeat-containing protein 2 [Bos mutus]
ENSBGRG00000004063	1.8	3.14	2.66	8.07	7.74	8.87	-1.83696	3.1113	5.3227e-19	3.70111e-17	17:21080383-21211101:+	ABHD2	127;GO:0000003,biological_process reproduction;GO:0001669,cellular_component acrosomal vesicle;GO:0003006,biological_process developmental process involved in reproduction;GO:0003674,molecular_function molecular_function;GO:0003707,molecular_function steroid hormone receptor activity;GO:0003824,molecular_function catalytic activity;GO:0005488,molecular_function binding;GO:0005575,cellular_compone…	CECR1, ADA2; adenosine deaminase CECR1 [EC:3.5.4.4]; K19572	NP_001015549.1 monoacylglycerol lipase ABHD2 [Bos taurus]
ENSBGRG00000004974	12.87	14.99	15.04	40.52	28.76	35.7	-1.37918	4.51623	1.40398e-18	9.54314e-17	4:77164632-77205506:-	EPDR1	15;GO:0000323,cellular_component lytic vacuole;GO:0005575,cellular_component cellular_component;GO:0005576,cellular_component extracellular region;GO:0005622,cellular_component intracellular;GO:0005623,cellular_component cell;GO:0005737,cellular_component cytoplasm;GO:0005764,cellular_component lysosome;GO:0005773,cellular_component vacuole;GO:0043226,cellular_component organelle;GO:0043227,cellu…	NA	XP_010839796.1 PREDICTED: mammalian ependymin-related protein 1 [Bison bison bison]
ENSBGRG00000005044	12.13	10.29	10.56	21.92	21.74	22.35	-1.07043	5.37667	1.54312e-18	1.04303e-16	4:26891675-26944652:+	ENSBGRG00000005044	146;GO:0001655,biological_process urogenital system development;GO:0001726,cellular_component ruffle;GO:0001822,biological_process kidney development;GO:0002009,biological_process morphogenesis of an epithelium;GO:0002064,biological_process epithelial cell development;GO:0002376,biological_process immune system process;GO:0003008,biological_process system process;GO:0003014,biological_process ren…	PODXL; podocalyxin-like; K06817	XP_004008335.3 PREDICTED: podocalyxin [Ovis aries]
ENSBGRG00000015101	11.73	18.79	10.55	40.69	35.9	38.06	-1.58793	5.29658	1.6456e-18	1.10001e-16	2:125972250-126190880:-	CHN1	171;GO:0000902,biological_process cell morphogenesis;GO:0000904,biological_process cell morphogenesis involved in differentiation;GO:0001565,molecular_function phorbol ester receptor activity;GO:0001654,biological_process eye development;GO:0001932,biological_process regulation of protein phosphorylation;GO:0002009,biological_process morphogenesis of an epithelium;GO:0002165,biological_process in…	NA	XP_004267382.1 PREDICTED: N-chimaerin isoform X3 [Orcinus orca]
ENSBGRG00000008271	22.5	23.15	24.58	47.05	43.19	48.59	-1.06168	5.32196	2.00396e-18	1.33219e-16	11:1045918-1058141:+	ABHD4	67;GO:0003674,molecular_function molecular_function;GO:0003824,molecular_function catalytic activity;GO:0004301,molecular_function epoxide hydrolase activity;GO:0004620,molecular_function phospholipase activity;GO:0004622,molecular_function lysophospholipase activity;GO:0005575,cellular_component cellular_component;GO:0005622,cellular_component intracellular;GO:0005623,cellular_component cell;GO:…	ABHD5, CGI-58; abhydrolase domain-containing protein 5 [EC:2.3.1.51]; K13699	XP_005895527.1 PREDICTED: abhydrolase domain-containing protein 4 [Bos mutus]
ENSBGRG00000007508	85.93	105.67	98.22	189.53	178.92	183.52	-1.012	6.57882	3.84945e-18	2.53122e-16	X:130849472-130852217:-	SAT1	79;GO:0001525,biological_process angiogenesis;GO:0001568,biological_process blood vessel development;GO:0001944,biological_process vasculature development;GO:0003674,molecular_function molecular_function;GO:0003824,molecular_function catalytic activity;GO:0004145,molecular_function diamine N-acetyltransferase activity;GO:0005488,molecular_function binding;GO:0005515,molecular_function protein bin…	speG, SAT; diamine N-acetyltransferase [EC:2.3.1.57]; K00657	PNJ64486.1 SAT1 isoform 5 [Pongo abelii]
ENSBGRG00000012722	9.47	9.78	10.22	17.99	19.18	19.88	-1.03049	5.51219	6.07409e-18	3.97245e-16	4:117884086-117945236:-	CASD1	53;GO:0000139,cellular_component Golgi membrane;GO:0003674,molecular_function molecular_function;GO:0003824,molecular_function catalytic activity;GO:0005575,cellular_component cellular_component;GO:0005622,cellular_component intracellular;GO:0005623,cellular_component cell;GO:0005737,cellular_component cytoplasm;GO:0005794,cellular_component Golgi apparatus;GO:0005975,biological_process carbohydr…	NA	XP_024846749.1 N-acetylneuraminate 9-O-acetyltransferase isoform X4 [Bos taurus]
ENSBGRG00000009537	2.93	2.07	3.03	7.59	6.83	7.79	-1.49819	3.32611	6.63073e-18	4.29012e-16	11:95504295-95515139:-	PATL2	122;GO:0000288,biological_process nuclear-transcribed mRNA catabolic process, deadenylation-dependent decay;GO:0000290,biological_process deadenylation-dependent decapping of nuclear-transcribed mRNA;GO:0000932,cellular_component P-body;GO:0000956,biological_process nuclear-transcribed mRNA catabolic process;GO:0002151,molecular_function G-quadruplex RNA binding;GO:0003674,molecular_function mole…	PATL1, PAT1; DNA topoisomerase 2-associated protein PAT1; K12617	XP_011990742.1 PREDICTED: protein PAT1 homolog 2 isoform X2 [Ovis aries musimon]
ENSBGRG00000025863	3.64	3.41	4.05	8.7	10.77	9.72	-1.44761	3.45621	6.6709e-18	4.29315e-16	22:13465543-13470919:+	PARP3	156;GO:0000723,biological_process telomere maintenance;GO:0003674,molecular_function molecular_function;GO:0003824,molecular_function catalytic activity;GO:0003909,molecular_function DNA ligase activity;GO:0003910,molecular_function DNA ligase (ATP) activity;GO:0003950,molecular_function NAD+ ADP-ribosyltransferase activity;GO:0005575,cellular_component cellular_component;GO:0005622,cellular_comp…	PARP2_3_4; poly [ADP-ribose] polymerase 2/3/4 [EC:2.4.2.30]; K10798	XP_005898190.1 PREDICTED: LOW QUALITY PROTEIN: poly [ADP-ribose] polymerase 3 [Bos mutus]
ENSBGRG00000000008	0.28	0.48	0.24	2.24	3.37	3.46	-3.40154	1.3073	6.88654e-18	4.40848e-16	1:2065580-3433780:-	CADM2	62;GO:0003674,molecular_function molecular_function;GO:0005102,molecular_function signaling receptor binding;GO:0005488,molecular_function binding;GO:0005515,molecular_function protein binding;GO:0005575,cellular_component cellular_component;GO:0005622,cellular_component intracellular;GO:0005623,cellular_component cell;GO:0005737,cellular_component cytoplasm;GO:0005886,cellular_component plasma m…	NA	XP_010799264.1 cell adhesion molecule 2 isoform X2 [Bos taurus]
ENSBGRG00000022543	76.99	72.85	71.97	133.63	144.19	174.82	-1.10822	6.97125	1.59703e-17	1.01165e-15	16:20031120-20095171:+	SETD7	131;GO:0002039,molecular_function p53 binding;GO:0003007,biological_process heart morphogenesis;GO:0003674,molecular_function molecular_function;GO:0003682,molecular_function chromatin binding;GO:0003824,molecular_function catalytic activity;GO:0005488,molecular_function binding;GO:0005515,molecular_function protein binding;GO:0005575,cellular_component cellular_component;GO:0005622,cellular_comp…	SETD7; [histone H3]-lysine4 N-methyltransferase [EC:2.1.1.364]; K11431	XP_005217639.1 histone-lysine N-methyltransferase SETD7 [Bos taurus]
ENSBGRG00000007904	8.73	8.03	8.93	20.6	22.91	20.37	-1.36879	3.37033	1.88569e-17	1.18828e-15	12:58289570-58298172:+	TP53INP2	118;GO:0000045,biological_process autophagosome assembly;GO:0001503,biological_process ossification;GO:0001649,biological_process osteoblast differentiation;GO:0001894,biological_process tissue homeostasis;GO:0003674,molecular_function molecular_function;GO:0005488,molecular_function binding;GO:0005515,molecular_function protein binding;GO:0005575,cellular_component cellular_component;GO:0005622,…	TP53INP2; tumor protein p53-inducible nuclear protein 2; K21247	XP_010853179.1 PREDICTED: tumor protein p53-inducible nuclear protein 2 isoform X1 [Bison bison bison]
ENSBGRG00000018364	6.22	7.85	5.76	14.91	14.14	18.24	-1.35843	4.87689	2.4842e-17	1.5493e-15	25:35295859-35375517:-	GPAM	287;GO:0001816,biological_process cytokine production;GO:0001817,biological_process regulation of cytokine production;GO:0002252,biological_process immune effector process;GO:0002376,biological_process immune system process;GO:0002682,biological_process regulation of immune system process;GO:0002683,biological_process negative regulation of immune system process;GO:0002684,biological_process posi…	GPAT1_2; glycerol-3-phosphate O-acyltransferase 1/2 [EC:2.3.1.15]; K00629	XP_010857646.1 PREDICTED: glycerol-3-phosphate acyltransferase 1, mitochondrial isoform X2 [Bison bison bison]
ENSBGRG00000009450	3.97	3.62	4.35	7.5	7.64	8.04	-1.02466	5.35848	5.51952e-17	3.38988e-15	5:63279116-63426768:-	PTPRB	122;GO:0001525,biological_process angiogenesis;GO:0001568,biological_process blood vessel development;GO:0001775,biological_process cell activation;GO:0001944,biological_process vasculature development;GO:0002252,biological_process immune effector process;GO:0002263,biological_process cell activation involved in immune response;GO:0002274,biological_process myeloid leukocyte activation;GO:0002275…	PTPRB, PTPB; receptor-type tyrosine-protein phosphatase beta [EC:3.1.3.48]; K05694	XP_014334326.1 PREDICTED: receptor-type tyrosine-protein phosphatase beta isoform X3 [Bos mutus]
ENSBGRG00000010877	14.53	12.8	14.11	26.91	31.63	33.05	-1.21169	4.47436	1.07099e-16	6.51149e-15	18:65962569-65978584:-	ENSBGRG00000010877	86;GO:0003674,molecular_function molecular_function;GO:0003824,molecular_function catalytic activity;GO:0004843,molecular_function thiol-dependent ubiquitin-specific protease activity;GO:0006417,biological_process regulation of translation;GO:0006464,biological_process cellular protein modification process;GO:0006508,biological_process proteolysis;GO:0006807,biological_process nitrogen compound m…	NA	XP_025120797.1 deubiquitinase OTUD6B isoform X2 [Bubalus bubalis]
ENSBGRG00000011803	11.33	15.85	11.83	28.55	27.43	28.66	-1.22435	4.78343	1.2663e-16	7.66048e-15	2:123711415-123752118:+	PDK1	158;GO:0000166,molecular_function nucleotide binding;GO:0001666,biological_process response to hypoxia;GO:0003674,molecular_function molecular_function;GO:0003824,molecular_function catalytic activity;GO:0004672,molecular_function protein kinase activity;GO:0004674,molecular_function protein serine/threonine kinase activity;GO:0004740,molecular_function pyruvate dehydrogenase (acetyl-transferring…	PDK1; pyruvate dehydrogenase kinase isoform 1 [EC:2.7.11.2]; K12077	XP_017920173.1 PREDICTED: pyruvate dehydrogenase (acetyl-transferring) kinase isozyme 1, mitochondrial [Capra hircus]
ENSBGRG00000002762	73.98	60.87	72.31	123.5	144.06	152.24	-1.08868	5.89336	1.61999e-16	9.75135e-15	3:11583816-11637858:-	RGS5	55;GO:0003674,molecular_function molecular_function;GO:0005096,molecular_function GTPase activator activity;GO:0005575,cellular_component cellular_component;GO:0005622,cellular_component intracellular;GO:0005623,cellular_component cell;GO:0005737,cellular_component cytoplasm;GO:0005829,cellular_component cytosol;GO:0005886,cellular_component plasma membrane;GO:0007154,biological_process cell comm…	NA	NP_001029879.1 regulator of G-protein signaling 5 [Bos taurus]
ENSBGRG00000012728	0.68	0.44	0.78	3.04	2.56	4.55	-2.43319	2.20812	2.26177e-16	1.34804e-14	16:80215579-80218960:-	ENSBGRG00000012728	48;GO:0003333,biological_process amino acid transmembrane transport;GO:0003674,molecular_function molecular_function;GO:0005215,molecular_function transporter activity;GO:0005342,molecular_function organic acid transmembrane transporter activity;GO:0005575,cellular_component cellular_component;GO:0006082,biological_process organic acid metabolic process;GO:0006520,biological_process cellular amin…	NA	XP_005903347.1 PREDICTED: cationic amino acid transporter 4 [Bos mutus]
ENSBGRG00000011907	9.76	11.57	10.43	21.69	23.37	20.27	-1.12704	4.54879	2.35005e-16	1.39379e-14	17:48826587-48829683:-	ENSBGRG00000011907	360;GO:0000003,biological_process reproduction;GO:0000060,biological_process protein import into nucleus, translocation;GO:0001889,biological_process liver development;GO:0002064,biological_process epithelial cell development;GO:0002065,biological_process columnar/cuboidal epithelial cell differentiation;GO:0002066,biological_process columnar/cuboidal epithelial cell development;GO:0002218,biolog…	NFKBIA; NF-kappa-B inhibitor alpha; K04734; NFKBIE; NF-kappa-B inhibitor epsilon; K05872	XP_014332495.1 PREDICTED: NF-kappa-B inhibitor alpha [Bos mutus]
ENSBGRG00000012281	3.59	5.61	3.39	13.9	9.93	13.31	-1.70777	3.56645	2.64867e-16	1.56323e-14	16:80202319-80213152:+	P2RX6	156;GO:0000166,molecular_function nucleotide binding;GO:0001614,molecular_function purinergic nucleotide receptor activity;GO:0003008,biological_process system process;GO:0003012,biological_process muscle system process;GO:0003674,molecular_function molecular_function;GO:0004888,molecular_function transmembrane signaling receptor activity;GO:0004931,molecular_function extracellularly ATP-gated ca…	P2RX6, P2RXL1; P2X purinoceptor 6; K05221	XP_015331148.1 P2X purinoceptor 6 isoform X1 [Bos taurus]
ENSBGRG00000017316	0.42	0.58	0.36	2.82	2.1	2.71	-2.67311	1.36503	2.96149e-16	1.73937e-14	20:33208901-33275254:+	NETO2	21;GO:0003674,molecular_function molecular_function;GO:0005102,molecular_function signaling receptor binding;GO:0005488,molecular_function binding;GO:0005515,molecular_function protein binding;GO:0005575,cellular_component cellular_component;GO:0005623,cellular_component cell;GO:0005886,cellular_component plasma membrane;GO:0014069,cellular_component postsynaptic density;GO:0016020,cellular_compo…	NA	XP_025708187.1 neuropilin and tolloid-like protein 2 isoform X3 [Callorhinus ursinus]
ENSBGRG00000000504	6.91	7.26	6.18	13.14	13.7	17.36	-1.20821	5.2816	3.08802e-16	1.80493e-14	8:48148685-48207960:-	AFF4	212;GO:0000003,biological_process reproduction;GO:0000785,cellular_component chromatin;GO:0000910,biological_process cytokinesis;GO:0000912,biological_process assembly of actomyosin apparatus involved in cytokinesis;GO:0000915,biological_process actomyosin contractile ring assembly;GO:0001085,molecular_function RNA polymerase II transcription factor binding;GO:0001650,cellular_component fibrillar…	AFF1; AF4/FMR2 family member 1; K15184; WBP1; oligosaccharyltransferase complex subunit beta; K12670	NP_001178058.1 AF4/FMR2 family member 4 [Bos taurus]
ENSBGRG00000008475	448.29	731.62	547.85	1489.5	1242.63	1868.19	-1.49479	8.43828	3.76731e-16	2.19138e-14	10:59719204-59733263:+	ENSBGRG00000008475	231;GO:0002026,biological_process regulation of the force of heart contraction;GO:0002027,biological_process regulation of heart rate;GO:0003008,biological_process system process;GO:0003012,biological_process muscle system process;GO:0003013,biological_process circulatory system process;GO:0003015,biological_process heart process;GO:0003674,molecular_function molecular_function;GO:0004857,molecul…	PLN; phospholamban; K05852	WP_072847916.1 phospholamban, partial [Escherichia coli]
ENSBGRG00000023707	3.84	4.45	5.71	11.6	12.79	12.19	-1.4502	3.36451	4.50623e-16	2.60866e-14	X:4501213-4540648:-	ENSBGRG00000023707	30;GO:0000981,molecular_function DNA-binding transcription factor activity, RNA polymerase II-specific;GO:0003674,molecular_function molecular_function;GO:0003700,molecular_function DNA-binding transcription factor activity;GO:0005488,molecular_function binding;GO:0006355,biological_process regulation of transcription, DNA-templated;GO:0006357,biological_process regulation of transcription by RNA…	NA	XP_024843994.1 zinc finger protein 75 isoform X2 [Bos taurus]
ENSBGRG00000011938	103.76	66.27	83.9	179.42	208.03	189.06	-1.24078	5.49879	5.37767e-16	3.08362e-14	28:18818744-18819065:-	TCIM	142;GO:0001775,biological_process cell activation;GO:0001932,biological_process regulation of protein phosphorylation;GO:0001934,biological_process positive regulation of protein phosphorylation;GO:0002252,biological_process immune effector process;GO:0002263,biological_process cell activation involved in immune response;GO:0002264,biological_process endothelial cell activation involved in immune…	NA	NP_001030567.1 transcriptional and immune response regulator [Bos taurus]
ENSBGRG00000008094	69.22	39.21	70.93	143.45	164.21	160.01	-1.45317	7.31069	1.36466e-15	7.53927e-14	18:53120623-53125972:+	KLF10	157;GO:0000122,biological_process negative regulation of transcription by RNA polymerase II;GO:0000976,molecular_function transcription regulatory region sequence-specific DNA binding;GO:0000977,molecular_function RNA polymerase II regulatory region sequence-specific DNA binding;GO:0000978,molecular_function RNA polymerase II proximal promoter sequence-specific DNA binding;GO:0000981,molecular_fu…	NA	XP_005899434.1 PREDICTED: Krueppel-like factor 10 [Bos mutus]
ENSBGRG00000006479	0.13	0.13	0.15	0.56	0.8	0.87	-2.47964	1.69469	1.713e-15	9.29399e-14	10:58539582-58661508:-	ROS1	113;GO:0000003,biological_process reproduction;GO:0001558,biological_process regulation of cell growth;GO:0001932,biological_process regulation of protein phosphorylation;GO:0002064,biological_process epithelial cell development;GO:0002065,biological_process columnar/cuboidal epithelial cell differentiation;GO:0002066,biological_process columnar/cuboidal epithelial cell development;GO:0003674,mol…	ROS1; proto-oncogene tyrosine-protein kinase ROS [EC:2.7.10.1]; K05088	XP_024852728.1 proto-oncogene tyrosine-protein kinase ROS [Bos taurus]
ENSBGRG00000024504	0.28	0.54	0.42	2.06	2.51	2.18	-2.60796	1.25442	2.46611e-15	1.32024e-13	25:16412043-16466064:+	LGI1	73;GO:0000902,biological_process cell morphogenesis;GO:0000904,biological_process cell morphogenesis involved in differentiation;GO:0001558,biological_process regulation of cell growth;GO:0003674,molecular_function molecular_function;GO:0005102,molecular_function signaling receptor binding;GO:0005488,molecular_function binding;GO:0005515,molecular_function protein binding;GO:0005575,cellular_comp…	NA	XP_005890704.1 PREDICTED: leucine-rich glioma-inactivated protein 1 isoform X3 [Bos mutus]
ENSBGRG00000002139	33.44	37.49	33.92	79.96	62.59	60.36	-1.0316	5.97011	2.64484e-15	1.40969e-13	5:86169844-86172931:+	ENSBGRG00000002139	135;GO:0000003,biological_process reproduction;GO:0001558,biological_process regulation of cell growth;GO:0003006,biological_process developmental process involved in reproduction;GO:0003674,molecular_function molecular_function;GO:0003712,molecular_function transcription coregulator activity;GO:0005488,molecular_function binding;GO:0005515,molecular_function protein binding;GO:0005575,cellular_c…	TOB; protein Tob/BTG; K14443	XP_002752860.1 PREDICTED: protein BTG1 [Callithrix jacchus]
ENSBGRG00000021189	1.92	1.07	1.52	5.31	5.08	5.78	-1.84626	2.18537	2.88162e-15	1.52915e-13	19:26112982-26128124:+	GSDMB	NA	NA	ELR54784.1 Gasdermin-B [Bos mutus]
ENSBGRG00000001010	22.16	23.74	20.7	39.23	45.96	53.71	-1.14731	5.50908	2.93318e-15	1.54972e-13	1:138178383-138327719:+	TFDP2	341;GO:0000003,biological_process reproduction;GO:0000075,biological_process cell cycle checkpoint;GO:0000077,biological_process DNA damage checkpoint;GO:0000082,biological_process G1/S transition of mitotic cell cycle;GO:0000083,biological_process regulation of transcription involved in G1/S transition of mitotic cell cycle;GO:0000278,biological_process mitotic cell cycle;GO:0000981,molecular_fu…	TFDP1; transcription factor Dp-1; K04683; TFDP2; transcription factor Dp-2; K09392	XP_019817033.1 PREDICTED: transcription factor Dp-2 isoform X2 [Bos indicus]
ENSBGRG00000009021	193.88	259.28	152.79	449.23	497.3	462.87	-1.2964	8.63229	3.06141e-15	1.61043e-13	28:49114357-49157371:+	ASB5	24;GO:0005575,cellular_component cellular_component;GO:0005622,cellular_component intracellular;GO:0005623,cellular_component cell;GO:0005737,cellular_component cytoplasm;GO:0005829,cellular_component cytosol;GO:0006464,biological_process cellular protein modification process;GO:0006807,biological_process nitrogen compound metabolic process;GO:0008150,biological_process biological_process;GO:0008…	NA	XP_025136308.1 ankyrin repeat and SOCS box protein 5 isoform X2 [Bubalus bubalis]
ENSBGRG00000009562	3.54	3.69	3.1	7.15	6.16	7.45	-1.09774	4.87136	3.21862e-15	1.6858e-13	3:119880039-120135695:-	AGO4	343;GO:0000003,biological_process reproduction;GO:0000228,cellular_component nuclear chromosome;GO:0000280,biological_process nuclear division;GO:0000793,cellular_component condensed chromosome;GO:0000794,cellular_component condensed nuclear chromosome;GO:0000932,cellular_component P-body;GO:0001709,biological_process cell fate determination;GO:0002119,biological_process nematode larval developme…	ELF2C, AGO; eukaryotic translation initiation factor 2C; K11593	XP_015340759.1 PREDICTED: protein argonaute-3 [Marmota marmota marmota]
ENSBGRG00000024201	6.03	6.16	4.91	12.49	10.85	10.95	-1.08975	4.95156	3.31279e-15	1.72765e-13	27:11915742-11979591:+	RET	418;GO:0000165,biological_process MAPK cascade;GO:0000187,biological_process activation of MAPK activity;GO:0000902,biological_process cell morphogenesis;GO:0000904,biological_process cell morphogenesis involved in differentiation;GO:0001101,biological_process response to acid chemical;GO:0001654,biological_process eye development;GO:0001655,biological_process urogenital system development;GO:000…	RET; proto-oncogene tyrosine-protein kinase Ret [EC:2.7.10.1]; K05126	ELR48691.1 Proto-oncogene tyrosine-protein kinase receptor Ret [Bos mutus]
ENSBGRG00000024698	21.61	15.6	21.85	36.99	42.79	45	-1.14445	5.92346	3.43598e-15	1.77658e-13	4:35061988-35092799:-	ASB15	47;GO:0000151,cellular_component ubiquitin ligase complex;GO:0003674,molecular_function molecular_function;GO:0003824,molecular_function catalytic activity;GO:0004842,molecular_function ubiquitin-protein transferase activity;GO:0005488,molecular_function binding;GO:0005515,molecular_function protein binding;GO:0005575,cellular_component cellular_component;GO:0005622,cellular_component intracellul…	NA	XP_024846242.1 ankyrin repeat and SOCS box protein 15 isoform X1 [Bos taurus]
ENSBGRG00000021557	23.82	21.4	26.44	69.38	49.3	44.28	-1.24978	5.52535	4.94263e-15	2.52324e-13	10:18645753-18648725:+	CCN2	331;GO:0001101,biological_process response to acid chemical;GO:0001501,biological_process skeletal system development;GO:0001502,biological_process cartilage condensation;GO:0001503,biological_process ossification;GO:0001525,biological_process angiogenesis;GO:0001568,biological_process blood vessel development;GO:0001894,biological_process tissue homeostasis;GO:0001932,biological_process regulati…	CTGF, CCN2, IGFBP8; connective tissue growth factor; K06827	O18739.2 RecName: Full=Connective tissue growth factor; AltName: Full=CCN family member 2; Flags: Precursor
ENSBGRG00000001081	18.73	27.04	20.27	45.18	43.12	57.61	-1.22874	7.35868	1.04169e-14	5.22962e-13	1:90492834-90584540:+	ABCC5	117;GO:0000166,molecular_function nucleotide binding;GO:0002237,biological_process response to molecule of bacterial origin;GO:0003674,molecular_function molecular_function;GO:0003824,molecular_function catalytic activity;GO:0005215,molecular_function transporter activity;GO:0005488,molecular_function binding;GO:0005524,molecular_function ATP binding;GO:0005575,cellular_component cellular_compone…	ABCC12; ATP-binding cassette, subfamily C (CFTR/MRP), member 12; K05672; ABCC5; ATP-binding cassette, subfamily C (CFTR/MRP), member 5; K05668	XP_018879837.1 PREDICTED: multidrug resistance-associated protein 5 isoform X1 [Gorilla gorilla gorilla]
ENSBGRG00000009933	164.27	116.67	160.06	272.43	332.05	293.3	-1.09855	7.86706	1.65264e-14	8.26253e-13	X:104227458-104259754:+	ASB12	31;GO:0000151,cellular_component ubiquitin ligase complex;GO:0005575,cellular_component cellular_component;GO:0005622,cellular_component intracellular;GO:0005623,cellular_component cell;GO:0005737,cellular_component cytoplasm;GO:0005829,cellular_component cytosol;GO:0006464,biological_process cellular protein modification process;GO:0006807,biological_process nitrogen compound metabolic process;G…	MTMR6_7_8; myotubularin-related protein 6/7/8 [EC:3.1.3.64 3.1.3.95]; K18083	ELR59826.1 Ankyrin repeat and SOCS box protein 12, partial [Bos mutus]
ENSBGRG00000008522	12.93	7.91	14.86	31.56	29.11	29.61	-1.3651	3.99255	2.16188e-14	1.06328e-12	5:47233014-47235065:+	METTL7B	NA	NA	XP_005905944.1 PREDICTED: methyltransferase-like protein 7B [Bos mutus]
ENSBGRG00000006129	3.09	3.03	2.78	6.49	6.98	7.09	-1.29068	3.20829	2.37134e-14	1.16157e-12	9:71890454-71905512:+	RETSAT	62;GO:0001523,biological_process retinoid metabolic process;GO:0003674,molecular_function molecular_function;GO:0003824,molecular_function catalytic activity;GO:0005575,cellular_component cellular_component;GO:0005622,cellular_component intracellular;GO:0005623,cellular_component cell;GO:0005634,cellular_component nucleus;GO:0005635,cellular_component nuclear envelope;GO:0005640,cellular_componen…	RETSAT; all-trans-retinol 13,14-reductase [EC:1.3.99.23]; K09516	XP_005891742.1 PREDICTED: all-trans-retinol 13,14-reductase [Bos mutus]
ENSBGRG00000002273	5.82	7.74	8.28	16.11	15.44	17.3	-1.25359	3.98528	3.02009e-14	1.4616e-12	1:46281049-46377660:+	ST3GAL6	94;GO:0000139,cellular_component Golgi membrane;GO:0003674,molecular_function molecular_function;GO:0003824,molecular_function catalytic activity;GO:0003836,molecular_function beta-galactoside (CMP) alpha-2,3-sialyltransferase activity;GO:0005575,cellular_component cellular_component;GO:0005622,cellular_component intracellular;GO:0005623,cellular_component cell;GO:0005737,cellular_component cytop…	SIAT10, ST3GAL6; neolactotetraosylceramide alpha-2,3-sialyltransferase (sialyltransferase 10) [EC:2.4.99.6]; K03792	XP_005896893.1 PREDICTED: type 2 lactosamine alpha-2,3-sialyltransferase isoform X3 [Bos mutus]
ENSBGRG00000011671	11.77	9.83	11.23	23.33	20.87	23.76	-1.11266	4.079	3.03934e-14	1.46506e-12	22:9074753-9078337:+	ENSBGRG00000011671	55;GO:0001580,biological_process detection of chemical stimulus involved in sensory perception of bitter taste;GO:0001664,molecular_function G protein-coupled receptor binding;GO:0003008,biological_process system process;GO:0003674,molecular_function molecular_function;GO:0005102,molecular_function signaling receptor binding;GO:0005488,molecular_function binding;GO:0005515,molecular_function prot…	NA	XP_010860686.1 PREDICTED: receptor-transporting protein 3 [Bison bison bison]
ENSBGRG00000000812	1.38	1.34	1.03	3.19	2.79	3.02	-1.36021	3.21415	3.70467e-14	1.77868e-12	3:131482734-131565889:+	SNED1	NA	NA	XP_024846118.1 sushi, nidogen and EGF-like domain-containing protein 1 isoform X7 [Bos taurus]
ENSBGRG00000000666	6.38	5.79	5.44	10.57	10.92	12.54	-1.02968	5.05303	4.90448e-14	2.31794e-12	7:105353123-105478161:+	TEK	395;GO:0000165,biological_process MAPK cascade;GO:0000902,biological_process cell morphogenesis;GO:0000904,biological_process cell morphogenesis involved in differentiation;GO:0001101,biological_process response to acid chemical;GO:0001525,biological_process angiogenesis;GO:0001568,biological_process blood vessel development;GO:0001569,biological_process branching involved in blood vessel morphog…	PTPRF, LAR; receptor-type tyrosine-protein phosphatase F [EC:3.1.3.48]; K05695; TEK, TIE2, CD202; endothelial-specific receptor tyrosine kinase [EC:2.7.10.1]; K05121	NP_776389.1 angiopoietin-1 receptor precursor [Bos taurus]
ENSBGRG00000023984	10.73	11.37	15.44	41.68	33.86	42.21	-1.7118	2.34741	5.25318e-14	2.47308e-12	27:28145948-28146134:-	ENSBGRG00000023984	NA	NA	BAE89259.1 unnamed protein product [Macaca fascicularis]
ENSBGRG00000025082	0.92	1.15	0.91	3.93	2.64	3.17	-1.83634	2.27262	5.38018e-14	2.51331e-12	14:81404766-81451063:+	PKP1	161;GO:0001533,cellular_component cornified envelope;GO:0001775,biological_process cell activation;GO:0002252,biological_process immune effector process;GO:0002263,biological_process cell activation involved in immune response;GO:0002274,biological_process myeloid leukocyte activation;GO:0002275,biological_process myeloid cell activation involved in immune response;GO:0002283,biological_process n…	NA	NP_776570.1 plakophilin-1 [Bos taurus]
ENSBGRG00000021839	0.77	0.64	0.89	2.4	4.82	3.95	-2.29758	2.11354	6.21831e-14	2.86066e-12	13:17397277-17571299:-	SLC1A2	193;GO:0001101,biological_process response to acid chemical;GO:0001504,biological_process neurotransmitter uptake;GO:0001505,biological_process regulation of neurotransmitter levels;GO:0003333,biological_process amino acid transmembrane transport;GO:0003674,molecular_function molecular_function;GO:0005215,molecular_function transporter activity;GO:0005283,molecular_function amino acid:sodium symp…	SLC1A1, EAAT3; solute carrier family 1 (neuronal/epithelial high affinity glutamate transporter), member 1; K05612; SLC1A2, EAAT2; solute carrier family 1 (glial high affinity glutamate transporter), member 2; K05613; SLC1A3, EAAT1; solute carrier family 1 (glial high affinity glutamate transporter), member 3; K05614; SLC1A6, EAAT4; solute carrier family 1 (high affinity glutamate/aspartate trans…	XP_022260766.1 excitatory amino acid transporter 2 isoform X2 [Canis lupus familiaris]
ENSBGRG00000003927	12.11	15.29	10.62	31.01	27.24	28.39	-1.31158	3.43515	6.50721e-14	2.98222e-12	4:22918273-22918783:-	TMEM140	NA	NA	ELR48182.1 Transmembrane protein 140 [Bos mutus]
ENSBGRG00000018786	0.42	0.66	0.42	4.07	1.94	2.51	-2.68093	1.68911	1.23047e-13	5.47334e-12	14:67807985-67815733:-	PTGS2	595;GO:0000003,biological_process reproduction;GO:0000212,biological_process meiotic spindle organization;GO:0000226,biological_process microtubule cytoskeleton organization;GO:0001101,biological_process response to acid chemical;GO:0001503,biological_process ossification;GO:0001505,biological_process regulation of neurotransmitter levels;GO:0001516,biological_process prostaglandin biosynthetic p…
positive regulation of cell migration involved in sprouting angiogenesis;GO:0090066,biological_process regulation of anatomical structure size;GO:0090068,biological_process positive regulation of cell cycle process;GO:0090087,biological_process regulation of peptide transport;GO:0090257,biological_process regulation of muscle system process;GO:0090270,biological_process regulation of fibroblast g…	PTGS1, COX1; prostaglandin-endoperoxide synthase 1 [EC:1.14.99.1]; K00509; PTGS2, COX2; prostaglandin-endoperoxide synthase 2 [EC:1.14.99.1]; K11987	XP_005901335.1 PREDICTED: prostaglandin G/H synthase 2 isoform X1 [Bos mutus]
ENSBGRG00000018426	4.28	3.3	4.34	10.52	8.66	7.74	-1.21864	3.94351	1.95842e-13	8.5851e-12	20:65131420-65142019:-	LIPE	138;GO:0000003,biological_process reproduction;GO:0001676,biological_process long-chain fatty acid metabolic process;GO:0003674,molecular_function molecular_function;GO:0003676,molecular_function nucleic acid binding;GO:0003723,molecular_function RNA binding;GO:0003824,molecular_function catalytic activity;GO:0004806,molecular_function triglyceride lipase activity;GO:0005488,molecular_function bi…	LIPE, HSL; hormone-sensitive lipase [EC:3.1.1.79]; K07188	ELR46679.1 Hormone-sensitive lipase, partial [Bos mutus]
ENSBGRG00000021558	28.48	38.01	30.12	63.19	64.48	70.64	-1.14735	4.21737	2.10908e-13	9.2122e-12	24:28842427-28842898:+	ENSBGRG00000021558	178;GO:0000827,molecular_function inositol-1,3,4,5,6-pentakisphosphate kinase activity;GO:0000828,molecular_function inositol hexakisphosphate kinase activity;GO:0000829,molecular_function inositol heptakisphosphate kinase activity;GO:0000831,molecular_function inositol hexakisphosphate 6-kinase activity;GO:0002082,biological_process regulation of oxidative phosphorylation;GO:0002791,biological_p…	IP6K, IHPK; inositol-hexakisphosphate 5-kinase [EC:2.7.4.21]; K07756	XP_014958059.1 PREDICTED: inositol hexakisphosphate kinase 3 isoform X1 [Ovis aries]
ENSBGRG00000017231	1.72	1.6	1.6	3.91	4.31	4.04	-1.38149	2.72509	2.28265e-13	9.93444e-12	25:40196415-40395068:-	HSPA12A	NA	NA	XP_005225825.1 heat shock 70 kDa protein 12A isoform X2 [Bos taurus]
ENSBGRG00000008129	6.37	8.34	6.68	14.47	14.54	18.28	-1.25747	4.03004	2.58553e-13	1.11723e-11	3:877478-935485:+	IL6R	258;GO:0001817,biological_process regulation of cytokine production;GO:0001818,biological_process negative regulation of cytokine production;GO:0001819,biological_process positive regulation of cytokine production;GO:0001932,biological_process regulation of protein phosphorylation;GO:0001934,biological_process positive regulation of protein phosphorylation;GO:0002237,biological_process response t…	IL6R, CD126; interleukin 6 receptor; K05055	NP_001104255.1 interleukin-6 receptor subunit alpha precursor [Bos taurus]
ENSBGRG00000016682	5.02	4.32	4.08	9.73	9.34	9.93	-1.18353	3.41533	3.05709e-13	1.30699e-11	23:17930083-18040075:+	ANKRD33B	NA	NA	XP_010815147.2 ankyrin repeat domain-containing protein 33B isoform X1 [Bos taurus]
ENSBGRG00000012905	8.13	5.98	10.84	18.98	18.3	23.14	-1.33194	4.72782	3.10046e-13	1.32086e-11	X:108308552-108466677:+	MAOB	163;GO:0000166,molecular_function nucleotide binding;GO:0001505,biological_process regulation of neurotransmitter levels;GO:0002237,biological_process response to molecule of bacterial origin;GO:0003674,molecular_function molecular_function;GO:0003824,molecular_function catalytic activity;GO:0005488,molecular_function binding;GO:0005515,molecular_function protein binding;GO:0005575,cellular_compo…	MAO, aofH; monoamine oxidase [EC:1.4.3.4]; K00274	XP_005891580.1 PREDICTED: amine oxidase [flavin-containing] B [Bos mutus]
ENSBGRG00000003789	2.77	3.4	3.89	7.55	8.56	9.43	-1.42913	3.01947	3.18299e-13	1.34654e-11	1:103040981-103107171:+	NCEH1	75;GO:0003674,molecular_function molecular_function;GO:0003824,molecular_function catalytic activity;GO:0004771,molecular_function sterol esterase activity;GO:0005488,molecular_function binding;GO:0005575,cellular_component cellular_component;GO:0005622,cellular_component intracellular;GO:0005623,cellular_component cell;GO:0005737,cellular_component cytoplasm;GO:0005783,cellular_component endopla…	NCEH1, AADACL1; neutral cholesterol ester hydrolase 1 [EC:3.1.1.-]; K14349	ELR60585.1 Neutral cholesterol ester hydrolase 1, partial [Bos mutus]
ENSBGRG00000017454	0.56	0.68	0.45	2.14	1.63	2.08	-1.94832	1.86161	4.33278e-13	1.78916e-11	20:39174919-39237235:-	ENSBGRG00000017454	103;GO:0001664,molecular_function G protein-coupled receptor binding;GO:0001932,biological_process regulation of protein phosphorylation;GO:0001934,biological_process positive regulation of protein phosphorylation;GO:0002090,biological_process regulation of receptor internalization;GO:0002091,biological_process negative regulation of receptor internalization;GO:0003674,molecular_function molecula…	NA	XP_024833975.1 N-terminal EF-hand calcium-binding protein 2 isoform X2 [Bos taurus]
ENSBGRG00000001854	11.54	10.63	10.16	22.27	30.94	19.98	-1.2432	4.52474	4.49412e-13	1.84455e-11	7:96776810-96783997:-	PLIN2	116;GO:0003674,molecular_function molecular_function;GO:0005488,molecular_function binding;GO:0005515,molecular_function protein binding;GO:0005575,cellular_component cellular_component;GO:0005576,cellular_component extracellular region;GO:0005622,cellular_component intracellular;GO:0005623,cellular_component cell;GO:0005634,cellular_component nucleus;GO:0005737,cellular_component cytoplasm;GO:00…	PLIN2, ADRP; perilipin-2; K17284	XP_005902329.1 PREDICTED: perilipin-2 isoform X1 [Bos mutus]
ENSBGRG00000005398	0.02	0	0	0.56	0.56	0.74	-5.59112	-0.360046	4.68279e-13	1.90765e-11	13:62975327-62992778:+	NXPE4	NA	NA	XP_014332529.1 PREDICTED: NXPE family member 4 isoform X1 [Bos mutus]
ENSBGRG00000026508	10.6	8.97	10.39	16.66	23.04	20.91	-1.08193	5.06363	6.069e-13	2.43142e-11	10:39367344-39428780:-	FBXL4	115;GO:0000151,cellular_component ubiquitin ligase complex;GO:0000209,biological_process protein polyubiquitination;GO:0003674,molecular_function molecular_function;GO:0003824,molecular_function catalytic activity;GO:0004842,molecular_function ubiquitin-protein transferase activity;GO:0005575,cellular_component cellular_component;GO:0005622,cellular_component intracellular;GO:0005623,cellular_com…	NA	NP_001069527.1 F-box/LRR-repeat protein 4 [Bos taurus]
ENSBGRG00000008216	1.83	0.85	2.72	9.07	10.98	10.3	-2.38779	1.02831	6.23265e-13	2.48874e-11	29:5688858-5698480:+	ENSBGRG00000008216	215;GO:0001101,biological_process response to acid chemical;GO:0001676,biological_process long-chain fatty acid metabolic process;GO:0002791,biological_process regulation of peptide secretion;GO:0003674,molecular_function molecular_function;GO:0003824,molecular_function catalytic activity;GO:0004095,molecular_function carnitine O-palmitoyltransferase activity;GO:0005488,molecular_function binding…	CPT1A; carnitine O-palmitoyltransferase 1, liver isoform [EC:2.3.1.21]; K08765; CPT1B; carnitine O-palmitoyltransferase 1, muscle isoform [EC:2.3.1.21]; K19523	NP_001291918.1 carnitine O-palmitoyltransferase 1, liver isoform [Bos taurus]
ENSBGRG00000021917	4.31	1.6	4.05	9.22	16.83	23.41	-2.3812	5.96186	6.51162e-13	2.58309e-11	19:38295811-38322286:+	MYH4	153;GO:0000146,molecular_function microfilament motor activity;GO:0000166,molecular_function nucleotide binding;GO:0003008,biological_process system process;GO:0003009,biological_process skeletal muscle contraction;GO:0003012,biological_process muscle system process;GO:0003674,molecular_function molecular_function;GO:0003676,molecular_function nucleic acid binding;GO:0003723,molecular_function RN…	MYH6_7; myosin heavy chain 6/7; K17751; MYH9s; myosin heavy chain 9/10/11/14; K10352	XP_010613286.1 PREDICTED: myosin-4 isoform X1 [Fukomys damarensis]
ENSBGRG00000006302	37.11	75.19	37.89	162.28	136.15	124.01	-1.58237	6.11427	7.16139e-13	2.79502e-11	3:221074-226663:+	ENSBGRG00000006302	168;GO:0000122,biological_process negative regulation of transcription by RNA polymerase II;GO:0002218,biological_process activation of innate immune response;GO:0002221,biological_process pattern recognition receptor signaling pathway;GO:0002224,biological_process toll-like receptor signaling pathway;GO:0002253,biological_process activation of immune response;GO:0002376,biological_process immune…	NA	XP_005910076.2 PREDICTED: protein S100-A1 isoform X1 [Bos mutus]
ENSBGRG00000018110	2.77	3.62	3.87	10.18	9.37	8.47	-1.53399	2.4681	7.44901e-13	2.88864e-11	20:5619843-5621115:-	PLEKHF1	104;GO:0000323,cellular_component lytic vacuole;GO:0003674,molecular_function molecular_function;GO:0005488,molecular_function binding;GO:0005543,molecular_function phospholipid binding;GO:0005575,cellular_component cellular_component;GO:0005622,cellular_component intracellular;GO:0005623,cellular_component cell;GO:0005737,cellular_component cytoplasm;GO:0005764,cellular_component lysosome;GO:000…	NA	NP_001075937.1 pleckstrin homology domain-containing family F member 1 [Bos taurus]
ENSBGRG00000008963	0	0.05	0.04	0.64	0.49	0.67	-4.56426	-0.0912341	1.33407e-12	4.98175e-11	15:53095748-53166149:+	RXFP2	134;GO:0000003,biological_process reproduction;GO:0001556,biological_process oocyte maturation;GO:0001653,molecular_function peptide receptor activity;GO:0003006,biological_process developmental process involved in reproduction;GO:0003674,molecular_function molecular_function;GO:0004888,molecular_function transmembrane signaling receptor activity;GO:0004930,molecular_function G protein-coupled re…	RXFP1, LGR7; relaxin family peptide receptor 1; K04306; RXFP2, LGR8; relaxin family peptide receptor 2; K04307	XP_005891066.1 PREDICTED: relaxin receptor 2 isoform X2 [Bos mutus]
ENSBGRG00000011291	39.65	29.69	42.32	77.03	68.84	76.03	-1.04252	4.52569	1.45283e-12	5.40857e-11	8:103720578-103731018:-	ENSBGRG00000011291	225;GO:0000003,biological_process reproduction;GO:0001678,biological_process cellular glucose homeostasis;GO:0002028,biological_process regulation of sodium ion transport;GO:0002791,biological_process regulation of peptide secretion;GO:0002793,biological_process positive regulation of peptide secretion;GO:0002931,biological_process response to ischemia;GO:0003674,molecular_function molecular_func…	NA	XP_024849981.1 glutaredoxin-1 isoform X1 [Bos taurus]
ENSBGRG00000006725	1.71	2.09	1.58	4.87	4.54	3.96	-1.4214	2.73549	1.68727e-12	6.2429e-11	3:118314650-118323984:-	ZC3H12A	563;GO:0000294,biological_process nuclear-transcribed mRNA catabolic process, endonucleolytic cleavage-dependent decay;GO:0000932,cellular_component P-body;GO:0000956,biological_process nuclear-transcribed mRNA catabolic process;GO:0001101,biological_process response to acid chemical;GO:0001505,biological_process regulation of neurotransmitter levels;GO:0001817,biological_process regulation of cy…
iological_process regulation of p38MAPK cascade;GO:1900745,biological_process positive regulation of p38MAPK cascade;GO:1901222,biological_process regulation of NIK/NF-kappaB signaling;GO:1901223,biological_process negative regulation of NIK/NF-kappaB signaling;GO:1901342,biological_process regulation of vasculature development;GO:1901360,biological_process organic cyclic compound metabolic proce…	NA	ELR58180.1 Ribonuclease ZC3H12A, partial [Bos mutus]
ENSBGRG00000001842	27.97	22.58	22.25	52.08	40.68	52.68	-1.07169	4.79812	1.77892e-12	6.54198e-11	5:84853564-84872072:-	ENSBGRG00000001842	126;GO:0000298,molecular_function endopolyphosphatase activity;GO:0003674,molecular_function molecular_function;GO:0003676,molecular_function nucleic acid binding;GO:0003723,molecular_function RNA binding;GO:0003824,molecular_function catalytic activity;GO:0004551,molecular_function nucleotide diphosphatase activity;GO:0005488,molecular_function binding;GO:0005575,cellular_component cellular_comp…	NA	NP_001075087.1 diphosphoinositol polyphosphate phosphohydrolase 2 [Bos taurus]
ENSBGRG00000020540	7.1	10.01	8.25	21.84	18.64	27.03	-1.54684	2.89765	1.94284e-12	7.12316e-11	5:2175090-2182814:+	GABARAPL1	195;GO:0000045,biological_process autophagosome assembly;GO:0000323,cellular_component lytic vacuole;GO:0000421,cellular_component autophagosome membrane;GO:0000422,biological_process autophagy of mitochondrion;GO:0002119,biological_process nematode larval development;GO:0002164,biological_process larval development;GO:0002165,biological_process instar larval or pupal development;GO:0003674,molec…	GABARAP, ATG8, LC3; GABA(A) receptor-associated protein; K08341; MAP1LC; microtubule-associated protein 1 light chain; K10435	XP_025256601.1 gamma-aminobutyric acid receptor-associated protein-like 1 isoform X2 [Theropithecus gelada]
ENSBGRG00000021497	10.9	12.1	11.32	21.36	20.16	25.43	-1.0581	4.35822	2.08798e-12	7.60916e-11	22:34611753-34697024:-	EIF4E3	11;GO:0005575,cellular_component cellular_component;GO:0005622,cellular_component intracellular;GO:0005623,cellular_component cell;GO:0005737,cellular_component cytoplasm;GO:0005829,cellular_component cytosol;GO:0005845,cellular_component mRNA cap binding complex;GO:0032991,cellular_component protein-containing complex;GO:0034518,cellular_component RNA cap binding complex;GO:0044424,cellular_comp…	NA	XP_025127883.1 eukaryotic translation initiation factor 4E type 3 isoform X1 [Bubalus bubalis]
ENSBGRG00000007176	1.89	1.71	1.21	3.85	3.76	3.59	-1.30643	3.27726	3.40527e-12	1.21677e-10	26:8797519-8823801:-	ENSBGRG00000007176	92;GO:0000165,biological_process MAPK cascade;GO:0003674,molecular_function molecular_function;GO:0005096,molecular_function GTPase activator activity;GO:0005575,cellular_component cellular_component;GO:0005622,cellular_component intracellular;GO:0005623,cellular_component cell;GO:0005737,cellular_component cytoplasm;GO:0005829,cellular_component cytosol;GO:0005886,cellular_component plasma membr…	RASA4, CAPRI; Ras GTPase-activating protein 4; K17630	XP_005892878.1 PREDICTED: ras GTPase-activating protein 4 isoform X2 [Bos mutus]
ENSBGRG00000019623	4.79	4.7	5.68	10.02	8.86	10.18	-1.00859	4.25274	3.40924e-12	1.21677e-10	8:66533353-66596486:+	ARHGEF37	32;GO:0003674,molecular_function molecular_function;GO:0005085,molecular_function guanyl-nucleotide exchange factor activity;GO:0005088,molecular_function Ras guanyl-nucleotide exchange factor activity;GO:0005089,molecular_function Rho guanyl-nucleotide exchange factor activity;GO:0005488,molecular_function binding;GO:0005515,molecular_function protein binding;GO:0007154,biological_process cell c…	NA	XP_019820781.1 PREDICTED: rho guanine nucleotide exchange factor 37 isoform X2 [Bos indicus]
ENSBGRG00000012120	16.32	14.76	16.86	37.86	29.23	25.58	-1.01594	5.32773	3.65153e-12	1.29941e-10	8:3096686-3100092:+	KLF2	223;GO:0000122,biological_process negative regulation of transcription by RNA polymerase II;GO:0000228,cellular_component nuclear chromosome;GO:0000302,biological_process response to reactive oxygen species;GO:0000785,cellular_component chromatin;GO:0000790,cellular_component nuclear chromatin;GO:0000902,biological_process cell morphogenesis;GO:0000981,molecular_function DNA-binding transcription…	KLF2; krueppel-like factor 2; K17845	XP_019818880.1 PREDICTED: Krueppel-like factor 2 [Bos indicus]
ENSBGRG00000024002	0.03	0.15	0.04	0.58	0.59	0.55	-3.44541	0.297604	4.34102e-12	1.53125e-10	24:22345540-22817906:+	KIF6	32;GO:0003674,molecular_function molecular_function;GO:0003774,molecular_function motor activity;GO:0003777,molecular_function microtubule motor activity;GO:0003824,molecular_function catalytic activity;GO:0005575,cellular_component cellular_component;GO:0005622,cellular_component intracellular;GO:0005623,cellular_component cell;GO:0005856,cellular_component cytoskeleton;GO:0005871,cellular_compo…	NA	XP_024839578.1 kinesin-like protein KIF6 isoform X6 [Bos taurus]
ENSBGRG00000007726	5.72	4.22	7.01	11.99	10.68	13.59	-1.15781	5.04303	5.54133e-12	1.93212e-10	8:27503843-27602084:-	SLC12A2	151;GO:0001763,biological_process morphogenesis of a branching structure;GO:0002009,biological_process morphogenesis of an epithelium;GO:0003008,biological_process system process;GO:0003333,biological_process amino acid transmembrane transport;GO:0003674,molecular_function molecular_function;GO:0005215,molecular_function transporter activity;GO:0005342,molecular_function organic acid transmembran…	SLC12A2, NKCC1; solute carrier family 12 (sodium/potassium/chloride transporter), member 2; K10951	XP_005209144.1 solute carrier family 12 member 2 isoform X2 [Bos taurus]
ENSBGRG00000001141	1.31	1.69	1.42	2.76	2.84	3.26	-1.11004	4.00503	5.59815e-12	1.94632e-10	7:31964277-32110729:-	ABCA1	322;GO:0000149,molecular_function SNARE binding;GO:0000166,molecular_function nucleotide binding;GO:0001101,biological_process response to acid chemical;GO:0001816,biological_process cytokine production;GO:0002237,biological_process response to molecule of bacterial origin;GO:0002790,biological_process peptide secretion;GO:0003674,molecular_function molecular_function;GO:0003824,molecular_functio…	ABCA1; ATP-binding cassette, subfamily A (ABC1), member 1; K05641; ABCA3; ATP-binding cassette, subfamily A (ABC1), member 3; K05643; ABCA4; ATP-binding cassette, subfamily A (ABC1), member 4; K05644	XP_019822228.1 PREDICTED: ATP-binding cassette sub-family A member 1 isoform X2 [Bos indicus]
ENSBGRG00000010360	5.56	4.99	5.22	9.26	11.73	11.74	-1.12207	3.76508	7.348e-12	2.50432e-10	11:78145647-78206312:+	GPATCH2L	NA	NA	XP_019824853.1 PREDICTED: G patch domain-containing protein 2-like isoform X2 [Bos indicus]
ENSBGRG00000000080	5.83	5.05	5.46	9.45	10.57	11.84	-1.03453	4.19374	1.38379e-11	4.53794e-10	1:31783462-31799779:+	BACH1	160;GO:0000082,biological_process G1/S transition of mitotic cell cycle;GO:0000083,biological_process regulation of transcription involved in G1/S transition of mitotic cell cycle;GO:0000086,biological_process G2/M transition of mitotic cell cycle;GO:0000117,biological_process regulation of transcription involved in G2/M transition of mitotic cell cycle;GO:0000122,biological_process negative regu…	NA	XP_010854120.1 PREDICTED: transcription regulator protein BACH1 [Bison bison bison]
ENSBGRG00000025403	5.22	8.99	6.06	12.54	17.77	19.37	-1.39517	5.1503	1.41024e-11	4.61148e-10	25:37816971-38193943:-	ABLIM1	149;GO:0000902,biological_process cell morphogenesis;GO:0000904,biological_process cell morphogenesis involved in differentiation;GO:0001725,cellular_component stress fiber;GO:0003008,biological_process system process;GO:0003674,molecular_function molecular_function;GO:0003779,molecular_function actin binding;GO:0005488,molecular_function binding;GO:0005515,molecular_function protein binding;GO:0…	ABLIM; actin-binding LIM protein; K07520	XP_025130064.1 actin-binding LIM protein 1 isoform X9 [Bubalus bubalis]
ENSBGRG00000023927	0.76	0.87	1.5	3.09	3.26	3.67	-1.71995	2.30268	1.67729e-11	5.42609e-10	6:23323112-24029489:+	RASGEF1B	31;GO:0003674,molecular_function molecular_function;GO:0005085,molecular_function guanyl-nucleotide exchange factor activity;GO:0005088,molecular_function Ras guanyl-nucleotide exchange factor activity;GO:0005488,molecular_function binding;GO:0005515,molecular_function protein binding;GO:0008150,biological_process biological_process;GO:0009966,biological_process regulation of signal transduction;…	NA	XP_025145623.1 ras-GEF domain-containing family member 1B isoform X4 [Bubalus bubalis]
ENSBGRG00000022844	0.5	0.89	0.51	2.03	1.81	1.68	-1.72361	2.11614	2.68862e-11	8.42735e-10	27:27228283-27328591:+	UNC5B	205;GO:0000003,biological_process reproduction;GO:0000902,biological_process cell morphogenesis;GO:0000904,biological_process cell morphogenesis involved in differentiation;GO:0001558,biological_process regulation of cell growth;GO:0001667,biological_process ameboidal-type cell migration;GO:0003002,biological_process regionalization;GO:0003006,biological_process developmental process involved in …	UNC5; netrin receptor unc-5; K07521	XP_005909991.1 PREDICTED: netrin receptor UNC5B isoform X2 [Bos mutus]
ENSBGRG00000012044	1.48	0.91	1.77	4.03	3.67	3.72	-1.44871	2.3745	2.8467e-11	8.85406e-10	5:63886315-64162757:-	CPNE8	12;GO:0005575,cellular_component cellular_component;GO:0005623,cellular_component cell;GO:0005886,cellular_component plasma membrane;GO:0008150,biological_process biological_process;GO:0016020,cellular_component membrane;GO:0031503,biological_process protein-containing complex localization;GO:0044464,cellular_component cell part;GO:0051179,biological_process localization;GO:0051641,biological_pro…	NA	XP_010803377.1 copine-8 isoform X2 [Bos taurus]
ENSBGRG00000000889	2.39	2.72	2.6	5.09	5.19	5.04	-1.08043	3.25271	3.31926e-11	1.02188e-09	1:84123059-84419710:-	TP63	479;GO:0000003,biological_process reproduction;GO:0000075,biological_process cell cycle checkpoint;GO:0000077,biological_process DNA damage checkpoint;GO:0000122,biological_process negative regulation of transcription by RNA polymerase II;GO:0000228,cellular_component nuclear chromosome;GO:0000278,biological_process mitotic cell cycle;GO:0000785,cellular_component chromatin;GO:0000790,cellular_co…	TP53, P53; tumor protein p53; K04451; TP63; tumor protein p63; K10149; TP73; tumor protein p73; K10148	XP_024847789.1 tumor protein 63 isoform X6 [Bos taurus]
ENSBGRG00000011381	0.12	0.3	0.23	0.97	1.08	1.01	-2.41379	0.820879	3.39964e-11	1.04396e-09	9:113773852-113835544:-	GRHL1	232;GO:0000902,biological_process cell morphogenesis;GO:0000904,biological_process cell morphogenesis involved in differentiation;GO:0000976,molecular_function transcription regulatory region sequence-specific DNA binding;GO:0000977,molecular_function RNA polymerase II regulatory region sequence-specific DNA binding;GO:0000978,molecular_function RNA polymerase II proximal promoter sequence-specif…	NA	XP_005908491.2 PREDICTED: grainyhead-like protein 1 homolog [Bos mutus]
[truncated: 197 more rows]
