# Supplementary material for: Integration of ATAC-Seq and RNA-Seq Analysis to Identify Key Genes in the Longissimus Dorsi Muscle Development of the Tianzhu White Yak
Source: Int J Mol Sci. 2023 Dec 21;25(1):158. doi: 10.3390/ijms25010158 (PMC10779322; doi:10.3390/ijms25010158)
Supplement: Supplementary file 1 [file ijms-25-00158-s001.zip › Table S9 Details of GO analysis for DEGs of RNA-seq.xlsx]

## Sheet: C_vs_A.DEG_all.GoEnrich.all
ID	Description	GeneRatio	BgRatio	pvalue	p.adjust	qvalue	geneID	Count
GO:1901700	BP response to oxygen-containing compound	147/743	1991/16432	6.48066e-10	6.26745e-06	5.44307e-06	ENSBGRG00000000068/ENSBGRG00000000205/ENSBGRG00000000446/ENSBGRG00000000461/ENSBGRG00000000666/ENSBGRG00000000947/ENSBGRG00000001081/ENSBGRG00000001141/ENSBGRG00000001621/ENSBGRG00000001760/ENSBGRG00000002035/ENSBGRG00000002139/ENSBGRG00000002649/ENSBGRG00000002846/ENSBGRG00000003097/ENSBGRG00000003473/ENSBGRG00000003825/ENSBGRG00000004063/ENSBGRG00000004094/ENSBGRG00000004552/ENSBGRG00000004733/…	147
GO:0009725	BP response to hormone	101/743	1224/16432	1.89444e-09	9.16058e-06	7.95567e-06	ENSBGRG00000000068/ENSBGRG00000000205/ENSBGRG00000000461/ENSBGRG00000000947/ENSBGRG00000001081/ENSBGRG00000001760/ENSBGRG00000002139/ENSBGRG00000002649/ENSBGRG00000002780/ENSBGRG00000003097/ENSBGRG00000004063/ENSBGRG00000004094/ENSBGRG00000004302/ENSBGRG00000004552/ENSBGRG00000005352/ENSBGRG00000005620/ENSBGRG00000005634/ENSBGRG00000005861/ENSBGRG00000005995/ENSBGRG00000006128/ENSBGRG00000006220/…	101
GO:0033993	BP response to lipid	98/743	1185/16432	3.04165e-09	9.80528e-06	8.51556e-06	ENSBGRG00000000068/ENSBGRG00000000205/ENSBGRG00000000461/ENSBGRG00000000666/ENSBGRG00000001081/ENSBGRG00000001141/ENSBGRG00000001621/ENSBGRG00000001760/ENSBGRG00000002035/ENSBGRG00000002649/ENSBGRG00000002780/ENSBGRG00000002846/ENSBGRG00000003097/ENSBGRG00000003473/ENSBGRG00000004063/ENSBGRG00000004094/ENSBGRG00000004302/ENSBGRG00000004552/ENSBGRG00000004733/ENSBGRG00000005352/ENSBGRG00000005620/…	98
GO:0045444	BP fat cell differentiation	23/743	122/16432	4.97379e-09	1.20254e-05	1.04437e-05	ENSBGRG00000000461/ENSBGRG00000002035/ENSBGRG00000002649/ENSBGRG00000007158/ENSBGRG00000007951/ENSBGRG00000011406/ENSBGRG00000012346/ENSBGRG00000012579/ENSBGRG00000014262/ENSBGRG00000016598/ENSBGRG00000017903/ENSBGRG00000018786/ENSBGRG00000019316/ENSBGRG00000020969/ENSBGRG00000021445/ENSBGRG00000021788/ENSBGRG00000022027/ENSBGRG00000022703/ENSBGRG00000023367/ENSBGRG00000024230/ENSBGRG00000025786/…	23
GO:0009719	BP response to endogenous stimulus	132/743	1798/16432	8.63197e-09	1.6696e-05	1.44999e-05	ENSBGRG00000000068/ENSBGRG00000000205/ENSBGRG00000000461/ENSBGRG00000000947/ENSBGRG00000001081/ENSBGRG00000001141/ENSBGRG00000001760/ENSBGRG00000002139/ENSBGRG00000002649/ENSBGRG00000002780/ENSBGRG00000003097/ENSBGRG00000003473/ENSBGRG00000004063/ENSBGRG00000004094/ENSBGRG00000004302/ENSBGRG00000004552/ENSBGRG00000004789/ENSBGRG00000005352/ENSBGRG00000005620/ENSBGRG00000005634/ENSBGRG00000005777/…	132
GO:0032870	BP cellular response to hormone stimulus	69/743	745/16432	1.05259e-08	1.6966e-05	1.47344e-05	ENSBGRG00000000068/ENSBGRG00000000205/ENSBGRG00000000461/ENSBGRG00000000947/ENSBGRG00000001760/ENSBGRG00000002649/ENSBGRG00000002780/ENSBGRG00000003097/ENSBGRG00000004063/ENSBGRG00000004094/ENSBGRG00000004302/ENSBGRG00000004552/ENSBGRG00000005352/ENSBGRG00000005620/ENSBGRG00000005634/ENSBGRG00000006220/ENSBGRG00000006446/ENSBGRG00000007951/ENSBGRG00000008113/ENSBGRG00000008188/ENSBGRG00000008222/…	69
GO:0031226	CC intrinsic component of plasma membrane	123/743	1655/16432	1.53746e-08	2.12411e-05	1.84472e-05	ENSBGRG00000000008/ENSBGRG00000000037/ENSBGRG00000000226/ENSBGRG00000000666/ENSBGRG00000000947/ENSBGRG00000001081/ENSBGRG00000001141/ENSBGRG00000001276/ENSBGRG00000001411/ENSBGRG00000001600/ENSBGRG00000001621/ENSBGRG00000001699/ENSBGRG00000001860/ENSBGRG00000002593/ENSBGRG00000002862/ENSBGRG00000003473/ENSBGRG00000003621/ENSBGRG00000003746/ENSBGRG00000003810/ENSBGRG00000004316/ENSBGRG00000004733/…	123
GO:0071495	BP cellular response to endogenous stimulus	105/743	1372/16432	4.83053e-08	5.8395e-05	5.07142e-05	ENSBGRG00000000068/ENSBGRG00000000205/ENSBGRG00000000461/ENSBGRG00000000947/ENSBGRG00000001760/ENSBGRG00000002649/ENSBGRG00000002780/ENSBGRG00000003097/ENSBGRG00000003473/ENSBGRG00000004063/ENSBGRG00000004094/ENSBGRG00000004302/ENSBGRG00000004552/ENSBGRG00000004789/ENSBGRG00000005352/ENSBGRG00000005620/ENSBGRG00000005634/ENSBGRG00000005777/ENSBGRG00000006201/ENSBGRG00000006220/ENSBGRG00000006368/…	105
GO:0042127	BP regulation of cell proliferation	139/743	1986/16432	6.37908e-08	6.85467e-05	5.95306e-05	ENSBGRG00000000037/ENSBGRG00000000068/ENSBGRG00000000112/ENSBGRG00000000205/ENSBGRG00000000313/ENSBGRG00000000461/ENSBGRG00000000666/ENSBGRG00000000889/ENSBGRG00000000947/ENSBGRG00000002035/ENSBGRG00000002139/ENSBGRG00000002480/ENSBGRG00000002762/ENSBGRG00000002777/ENSBGRG00000003473/ENSBGRG00000003739/ENSBGRG00000003810/ENSBGRG00000004094/ENSBGRG00000004789/ENSBGRG00000005352/ENSBGRG00000005634/…	139
GO:1901652	BP response to peptide	59/743	634/16432	1.10187e-07	0.000106562	9.25458e-05	ENSBGRG00000000461/ENSBGRG00000000947/ENSBGRG00000001081/ENSBGRG00000001760/ENSBGRG00000002139/ENSBGRG00000002649/ENSBGRG00000003473/ENSBGRG00000004094/ENSBGRG00000004552/ENSBGRG00000005352/ENSBGRG00000005861/ENSBGRG00000006201/ENSBGRG00000006220/ENSBGRG00000006787/ENSBGRG00000007849/ENSBGRG00000007951/ENSBGRG00000008129/ENSBGRG00000008188/ENSBGRG00000008475/ENSBGRG00000008627/ENSBGRG00000008799/…	59
GO:0005887	CC integral component of plasma membrane	115/743	1576/16432	1.32226e-07	0.000116251	0.00010096	ENSBGRG00000000008/ENSBGRG00000000037/ENSBGRG00000000226/ENSBGRG00000000666/ENSBGRG00000000947/ENSBGRG00000001081/ENSBGRG00000001141/ENSBGRG00000001276/ENSBGRG00000001411/ENSBGRG00000001600/ENSBGRG00000001621/ENSBGRG00000001699/ENSBGRG00000001860/ENSBGRG00000002593/ENSBGRG00000002862/ENSBGRG00000003473/ENSBGRG00000003621/ENSBGRG00000003746/ENSBGRG00000003810/ENSBGRG00000004316/ENSBGRG00000004733/…	115
GO:1903522	BP regulation of blood circulation	36/743	309/16432	1.92736e-07	0.000139003	0.00012072	ENSBGRG00000000037/ENSBGRG00000003414/ENSBGRG00000006302/ENSBGRG00000006454/ENSBGRG00000006725/ENSBGRG00000007757/ENSBGRG00000007892/ENSBGRG00000008222/ENSBGRG00000008321/ENSBGRG00000008475/ENSBGRG00000008525/ENSBGRG00000009758/ENSBGRG00000009774/ENSBGRG00000010821/ENSBGRG00000011476/ENSBGRG00000012965/ENSBGRG00000013193/ENSBGRG00000014320/ENSBGRG00000015589/ENSBGRG00000015697/ENSBGRG00000017142/…	36
GO:0044057	BP regulation of system process	63/743	707/16432	1.93507e-07	0.000139003	0.00012072	ENSBGRG00000000037/ENSBGRG00000000205/ENSBGRG00000000461/ENSBGRG00000002035/ENSBGRG00000002649/ENSBGRG00000002862/ENSBGRG00000003414/ENSBGRG00000005620/ENSBGRG00000006302/ENSBGRG00000006454/ENSBGRG00000006725/ENSBGRG00000007757/ENSBGRG00000007892/ENSBGRG00000008222/ENSBGRG00000008321/ENSBGRG00000008475/ENSBGRG00000008525/ENSBGRG00000009542/ENSBGRG00000009562/ENSBGRG00000009603/ENSBGRG00000009758/…	63
GO:0009612	BP response to mechanical stimulus	36/743	310/16432	2.08879e-07	0.000139003	0.00012072	ENSBGRG00000000154/ENSBGRG00000004094/ENSBGRG00000004871/ENSBGRG00000006220/ENSBGRG00000006787/ENSBGRG00000007726/ENSBGRG00000008222/ENSBGRG00000008627/ENSBGRG00000008972/ENSBGRG00000009096/ENSBGRG00000009561/ENSBGRG00000009758/ENSBGRG00000010972/ENSBGRG00000011907/ENSBGRG00000012223/ENSBGRG00000012273/ENSBGRG00000012279/ENSBGRG00000013366/ENSBGRG00000013386/ENSBGRG00000015786/ENSBGRG00000018070/…	36
GO:1901701	BP cellular response to oxygen-containing compound	92/743	1188/16432	2.15598e-07	0.000139003	0.00012072	ENSBGRG00000000068/ENSBGRG00000000205/ENSBGRG00000000461/ENSBGRG00000000947/ENSBGRG00000001141/ENSBGRG00000001760/ENSBGRG00000002649/ENSBGRG00000002846/ENSBGRG00000003097/ENSBGRG00000003473/ENSBGRG00000004094/ENSBGRG00000005352/ENSBGRG00000005620/ENSBGRG00000005634/ENSBGRG00000005777/ENSBGRG00000005861/ENSBGRG00000006201/ENSBGRG00000006368/ENSBGRG00000006725/ENSBGRG00000007861/ENSBGRG00000007951/…	92
GO:0051270	BP regulation of cellular component movement	89/743	1167/16432	6.73876e-07	0.000407316	0.000353741	ENSBGRG00000000068/ENSBGRG00000000112/ENSBGRG00000000313/ENSBGRG00000000461/ENSBGRG00000000666/ENSBGRG00000000947/ENSBGRG00000002035/ENSBGRG00000002284/ENSBGRG00000002777/ENSBGRG00000002780/ENSBGRG00000003473/ENSBGRG00000003621/ENSBGRG00000003810/ENSBGRG00000003960/ENSBGRG00000004063/ENSBGRG00000004094/ENSBGRG00000004733/ENSBGRG00000005044/ENSBGRG00000005634/ENSBGRG00000005949/ENSBGRG00000005995/…	89
GO:0070482	BP response to oxygen levels	49/743	516/16432	7.55522e-07	0.000411341	0.000357236	ENSBGRG00000000080/ENSBGRG00000000446/ENSBGRG00000000666/ENSBGRG00000000781/ENSBGRG00000001621/ENSBGRG00000003825/ENSBGRG00000004094/ENSBGRG00000004552/ENSBGRG00000004733/ENSBGRG00000004789/ENSBGRG00000005861/ENSBGRG00000006128/ENSBGRG00000006368/ENSBGRG00000006787/ENSBGRG00000007951/ENSBGRG00000008113/ENSBGRG00000008321/ENSBGRG00000008627/ENSBGRG00000008928/ENSBGRG00000010821/ENSBGRG00000010972/…	49
GO:0008016	BP regulation of heart contraction	30/743	246/16432	7.65603e-07	0.000411341	0.000357236	ENSBGRG00000000037/ENSBGRG00000003414/ENSBGRG00000006302/ENSBGRG00000006454/ENSBGRG00000006725/ENSBGRG00000007757/ENSBGRG00000008222/ENSBGRG00000008321/ENSBGRG00000008475/ENSBGRG00000008525/ENSBGRG00000009758/ENSBGRG00000009774/ENSBGRG00000010821/ENSBGRG00000011476/ENSBGRG00000012965/ENSBGRG00000013193/ENSBGRG00000014320/ENSBGRG00000015589/ENSBGRG00000017584/ENSBGRG00000021557/ENSBGRG00000022231/…	30
GO:0003012	BP muscle system process	37/743	345/16432	1.02738e-06	0.000522934	0.000454151	ENSBGRG00000000112/ENSBGRG00000000205/ENSBGRG00000003746/ENSBGRG00000005605/ENSBGRG00000005620/ENSBGRG00000007757/ENSBGRG00000008222/ENSBGRG00000008475/ENSBGRG00000008774/ENSBGRG00000009758/ENSBGRG00000009774/ENSBGRG00000010012/ENSBGRG00000010852/ENSBGRG00000011406/ENSBGRG00000011476/ENSBGRG00000012223/ENSBGRG00000012281/ENSBGRG00000012965/ENSBGRG00000013193/ENSBGRG00000014262/ENSBGRG00000015935/…	37
GO:0071396	BP cellular response to lipid	55/743	621/16432	1.43881e-06	0.000695736	0.000604224	ENSBGRG00000000068/ENSBGRG00000000205/ENSBGRG00000000461/ENSBGRG00000001141/ENSBGRG00000002649/ENSBGRG00000002780/ENSBGRG00000002846/ENSBGRG00000003097/ENSBGRG00000003473/ENSBGRG00000004063/ENSBGRG00000004094/ENSBGRG00000004302/ENSBGRG00000005352/ENSBGRG00000005620/ENSBGRG00000005634/ENSBGRG00000005861/ENSBGRG00000006368/ENSBGRG00000006725/ENSBGRG00000007861/ENSBGRG00000008188/ENSBGRG00000008216/…	55
GO:0043434	BP response to peptide hormone	51/743	560/16432	1.56093e-06	0.000718844	0.000624292	ENSBGRG00000000461/ENSBGRG00000000947/ENSBGRG00000001081/ENSBGRG00000001760/ENSBGRG00000002139/ENSBGRG00000002649/ENSBGRG00000004094/ENSBGRG00000004552/ENSBGRG00000005861/ENSBGRG00000006220/ENSBGRG00000006787/ENSBGRG00000007849/ENSBGRG00000007951/ENSBGRG00000008129/ENSBGRG00000008188/ENSBGRG00000008475/ENSBGRG00000008627/ENSBGRG00000008799/ENSBGRG00000009442/ENSBGRG00000009758/ENSBGRG00000010012/…	51
GO:0009991	BP response to extracellular stimulus	67/743	819/16432	1.72708e-06	0.000759209	0.000659348	ENSBGRG00000000068/ENSBGRG00000001621/ENSBGRG00000002494/ENSBGRG00000002649/ENSBGRG00000003414/ENSBGRG00000004094/ENSBGRG00000004552/ENSBGRG00000004733/ENSBGRG00000005352/ENSBGRG00000005861/ENSBGRG00000006128/ENSBGRG00000006220/ENSBGRG00000006454/ENSBGRG00000006725/ENSBGRG00000007951/ENSBGRG00000008094/ENSBGRG00000008216/ENSBGRG00000008799/ENSBGRG00000009096/ENSBGRG00000009762/ENSBGRG00000010244/…	67
GO:0090257	BP regulation of muscle system process	32/743	285/16432	2.06347e-06	0.000867643	0.000753519	ENSBGRG00000000205/ENSBGRG00000000461/ENSBGRG00000002035/ENSBGRG00000003414/ENSBGRG00000005620/ENSBGRG00000006725/ENSBGRG00000007757/ENSBGRG00000007892/ENSBGRG00000008222/ENSBGRG00000008321/ENSBGRG00000008475/ENSBGRG00000008525/ENSBGRG00000010821/ENSBGRG00000012273/ENSBGRG00000012304/ENSBGRG00000012579/ENSBGRG00000013160/ENSBGRG00000013193/ENSBGRG00000013580/ENSBGRG00000014262/ENSBGRG00000014320/…	32
GO:0001101	BP response to acid chemical	47/743	505/16432	2.2302e-06	0.000898676	0.000780471	ENSBGRG00000000068/ENSBGRG00000000666/ENSBGRG00000001141/ENSBGRG00000001621/ENSBGRG00000002035/ENSBGRG00000003473/ENSBGRG00000004094/ENSBGRG00000004733/ENSBGRG00000005352/ENSBGRG00000005634/ENSBGRG00000005861/ENSBGRG00000006128/ENSBGRG00000006368/ENSBGRG00000006725/ENSBGRG00000007849/ENSBGRG00000008216/ENSBGRG00000008799/ENSBGRG00000009758/ENSBGRG00000010244/ENSBGRG00000010303/ENSBGRG00000010766/…	47
GO:0070542	BP response to fatty acid	19/743	124/16432	2.93921e-06	0.001137	0.00098745	ENSBGRG00000000068/ENSBGRG00000004733/ENSBGRG00000005352/ENSBGRG00000005634/ENSBGRG00000005861/ENSBGRG00000006128/ENSBGRG00000006368/ENSBGRG00000006725/ENSBGRG00000007849/ENSBGRG00000008216/ENSBGRG00000008799/ENSBGRG00000010244/ENSBGRG00000010766/ENSBGRG00000012346/ENSBGRG00000014262/ENSBGRG00000018786/ENSBGRG00000021557/ENSBGRG00000024230/ENSBGRG00000024386	19
GO:0010243	BP response to organonitrogen compound	90/743	1229/16432	3.19068e-06	0.00117291	0.00101864	ENSBGRG00000000205/ENSBGRG00000000446/ENSBGRG00000000461/ENSBGRG00000000947/ENSBGRG00000001081/ENSBGRG00000001141/ENSBGRG00000001760/ENSBGRG00000002139/ENSBGRG00000002649/ENSBGRG00000003473/ENSBGRG00000004094/ENSBGRG00000004552/ENSBGRG00000004733/ENSBGRG00000004901/ENSBGRG00000005352/ENSBGRG00000005777/ENSBGRG00000005861/ENSBGRG00000006128/ENSBGRG00000006201/ENSBGRG00000006220/ENSBGRG00000006454/…	90
GO:0071496	BP cellular response to external stimulus	42/743	436/16432	3.2746e-06	0.00117291	0.00101864	ENSBGRG00000000068/ENSBGRG00000001621/ENSBGRG00000002649/ENSBGRG00000004094/ENSBGRG00000005352/ENSBGRG00000006725/ENSBGRG00000007951/ENSBGRG00000008094/ENSBGRG00000008222/ENSBGRG00000008627/ENSBGRG00000008799/ENSBGRG00000008972/ENSBGRG00000009096/ENSBGRG00000009758/ENSBGRG00000009762/ENSBGRG00000011138/ENSBGRG00000011794/ENSBGRG00000012223/ENSBGRG00000012279/ENSBGRG00000012579/ENSBGRG00000013386/…	42
GO:0019216	BP regulation of lipid metabolic process	44/743	467/16432	3.42548e-06	0.00118314	0.00102752	ENSBGRG00000000313/ENSBGRG00000000461/ENSBGRG00000000666/ENSBGRG00000001100/ENSBGRG00000001141/ENSBGRG00000001854/ENSBGRG00000002035/ENSBGRG00000002753/ENSBGRG00000004094/ENSBGRG00000004885/ENSBGRG00000005861/ENSBGRG00000006201/ENSBGRG00000006555/ENSBGRG00000007849/ENSBGRG00000008216/ENSBGRG00000008222/ENSBGRG00000008799/ENSBGRG00000010766/ENSBGRG00000011381/ENSBGRG00000011803/ENSBGRG00000012214/…	44
GO:0030334	BP regulation of cell migration	74/743	959/16432	4.19624e-06	0.00139937	0.00121531	ENSBGRG00000000068/ENSBGRG00000000112/ENSBGRG00000000313/ENSBGRG00000000461/ENSBGRG00000000666/ENSBGRG00000002035/ENSBGRG00000002284/ENSBGRG00000002777/ENSBGRG00000002780/ENSBGRG00000003621/ENSBGRG00000003810/ENSBGRG00000003960/ENSBGRG00000004063/ENSBGRG00000004094/ENSBGRG00000004733/ENSBGRG00000005044/ENSBGRG00000005634/ENSBGRG00000005949/ENSBGRG00000006201/ENSBGRG00000006424/ENSBGRG00000006725/…	74
GO:0062012	BP regulation of small molecule metabolic process	41/743	426/16432	4.38028e-06	0.00141206	0.00122633	ENSBGRG00000000461/ENSBGRG00000001100/ENSBGRG00000002753/ENSBGRG00000003648/ENSBGRG00000004094/ENSBGRG00000004885/ENSBGRG00000005861/ENSBGRG00000007849/ENSBGRG00000008216/ENSBGRG00000008799/ENSBGRG00000010766/ENSBGRG00000011115/ENSBGRG00000011803/ENSBGRG00000012556/ENSBGRG00000012579/ENSBGRG00000014262/ENSBGRG00000015027/ENSBGRG00000015589/ENSBGRG00000015740/ENSBGRG00000016457/ENSBGRG00000017210/…	41
GO:0009628	BP response to abiotic stimulus	116/743	1710/16432	4.53274e-06	0.00141407	0.00122807	ENSBGRG00000000080/ENSBGRG00000000154/ENSBGRG00000000205/ENSBGRG00000000446/ENSBGRG00000000666/ENSBGRG00000000781/ENSBGRG00000000889/ENSBGRG00000001621/ENSBGRG00000001867/ENSBGRG00000002265/ENSBGRG00000002622/ENSBGRG00000003473/ENSBGRG00000003825/ENSBGRG00000004094/ENSBGRG00000004552/ENSBGRG00000004733/ENSBGRG00000004789/ENSBGRG00000004871/ENSBGRG00000004885/ENSBGRG00000005423/ENSBGRG00000005620/…	116
GO:2000145	BP regulation of cell motility	77/743	1017/16432	5.31889e-06	0.00160747	0.00139603	ENSBGRG00000000068/ENSBGRG00000000112/ENSBGRG00000000313/ENSBGRG00000000461/ENSBGRG00000000666/ENSBGRG00000000947/ENSBGRG00000002035/ENSBGRG00000002284/ENSBGRG00000002777/ENSBGRG00000002780/ENSBGRG00000003621/ENSBGRG00000003810/ENSBGRG00000003960/ENSBGRG00000004063/ENSBGRG00000004094/ENSBGRG00000004733/ENSBGRG00000005044/ENSBGRG00000005634/ENSBGRG00000005949/ENSBGRG00000006201/ENSBGRG00000006424/…	77
GO:0014070	BP response to organic cyclic compound	91/743	1271/16432	6.99632e-06	0.00201845	0.00175296	ENSBGRG00000000068/ENSBGRG00000000205/ENSBGRG00000000461/ENSBGRG00000001621/ENSBGRG00000001760/ENSBGRG00000002649/ENSBGRG00000002780/ENSBGRG00000003097/ENSBGRG00000004063/ENSBGRG00000004094/ENSBGRG00000004302/ENSBGRG00000004552/ENSBGRG00000004733/ENSBGRG00000005352/ENSBGRG00000005620/ENSBGRG00000005634/ENSBGRG00000005777/ENSBGRG00000005861/ENSBGRG00000005995/ENSBGRG00000006128/ENSBGRG00000006201/…	91
GO:0048545	BP response to steroid hormone	43/743	465/16432	7.0962e-06	0.00201845	0.00175296	ENSBGRG00000000205/ENSBGRG00000000461/ENSBGRG00000002780/ENSBGRG00000003097/ENSBGRG00000004063/ENSBGRG00000004094/ENSBGRG00000004302/ENSBGRG00000004552/ENSBGRG00000005352/ENSBGRG00000005620/ENSBGRG00000005995/ENSBGRG00000006128/ENSBGRG00000006220/ENSBGRG00000006787/ENSBGRG00000008129/ENSBGRG00000008222/ENSBGRG00000009096/ENSBGRG00000010012/ENSBGRG00000010244/ENSBGRG00000012223/ENSBGRG00000012579/…	43
GO:0045597	BP positive regulation of cell differentiation	93/743	1313/16432	8.48879e-06	0.00234557	0.00203705	ENSBGRG00000000068/ENSBGRG00000000112/ENSBGRG00000000313/ENSBGRG00000000889/ENSBGRG00000001010/ENSBGRG00000001539/ENSBGRG00000001600/ENSBGRG00000001760/ENSBGRG00000002139/ENSBGRG00000002265/ENSBGRG00000002494/ENSBGRG00000002777/ENSBGRG00000003473/ENSBGRG00000003621/ENSBGRG00000003739/ENSBGRG00000003786/ENSBGRG00000003810/ENSBGRG00000004210/ENSBGRG00000004871/ENSBGRG00000006057/ENSBGRG00000006220/…	93
GO:0061337	BP cardiac conduction	13/743	68/16432	9.32595e-06	0.00250531	0.00217578	ENSBGRG00000000037/ENSBGRG00000007757/ENSBGRG00000008222/ENSBGRG00000008475/ENSBGRG00000009758/ENSBGRG00000010821/ENSBGRG00000011476/ENSBGRG00000012965/ENSBGRG00000017584/ENSBGRG00000022231/ENSBGRG00000022950/ENSBGRG00000022985/ENSBGRG00000026471	13
GO:0070372	BP regulation of ERK1 and ERK2 cascade	32/743	307/16432	9.91176e-06	0.00255558	0.00221944	ENSBGRG00000000112/ENSBGRG00000000313/ENSBGRG00000000666/ENSBGRG00000002035/ENSBGRG00000003473/ENSBGRG00000005634/ENSBGRG00000006201/ENSBGRG00000006479/ENSBGRG00000006555/ENSBGRG00000006638/ENSBGRG00000007455/ENSBGRG00000007892/ENSBGRG00000009032/ENSBGRG00000011534/ENSBGRG00000013160/ENSBGRG00000013366/ENSBGRG00000015028/ENSBGRG00000016457/ENSBGRG00000017297/ENSBGRG00000017454/ENSBGRG00000017575/…	32
GO:0008285	BP negative regulation of cell proliferation	68/743	880/16432	1.00416e-05	0.00255558	0.00221944	ENSBGRG00000000037/ENSBGRG00000000068/ENSBGRG00000000205/ENSBGRG00000002035/ENSBGRG00000002139/ENSBGRG00000002480/ENSBGRG00000002762/ENSBGRG00000003473/ENSBGRG00000003810/ENSBGRG00000004789/ENSBGRG00000006084/ENSBGRG00000006368/ENSBGRG00000006424/ENSBGRG00000007455/ENSBGRG00000007744/ENSBGRG00000007849/ENSBGRG00000007892/ENSBGRG00000008094/ENSBGRG00000008695/ENSBGRG00000008928/ENSBGRG00000008962/…	68
GO:0001666	BP response to hypoxia	41/743	445/16432	1.26338e-05	0.00313286	0.00272079	ENSBGRG00000000080/ENSBGRG00000000666/ENSBGRG00000000781/ENSBGRG00000001621/ENSBGRG00000003825/ENSBGRG00000004094/ENSBGRG00000004552/ENSBGRG00000004789/ENSBGRG00000005861/ENSBGRG00000006128/ENSBGRG00000006368/ENSBGRG00000006787/ENSBGRG00000007951/ENSBGRG00000008113/ENSBGRG00000008321/ENSBGRG00000008627/ENSBGRG00000008928/ENSBGRG00000010821/ENSBGRG00000010972/ENSBGRG00000011406/ENSBGRG00000011803/…	41
GO:0043067	BP regulation of programmed cell death	123/743	1882/16432	1.35622e-05	0.00327901	0.00284771	ENSBGRG00000000112/ENSBGRG00000000205/ENSBGRG00000000313/ENSBGRG00000000461/ENSBGRG00000000666/ENSBGRG00000000772/ENSBGRG00000000889/ENSBGRG00000000947/ENSBGRG00000001010/ENSBGRG00000001584/ENSBGRG00000001760/ENSBGRG00000002035/ENSBGRG00000002139/ENSBGRG00000002480/ENSBGRG00000002579/ENSBGRG00000002649/ENSBGRG00000002777/ENSBGRG00000003115/ENSBGRG00000003375/ENSBGRG00000003473/ENSBGRG00000003621/…	123
GO:0050873	BP brown fat cell differentiation	9/743	34/16432	1.42445e-05	0.00334123	0.00290175	ENSBGRG00000011406/ENSBGRG00000014262/ENSBGRG00000018786/ENSBGRG00000019316/ENSBGRG00000021445/ENSBGRG00000021788/ENSBGRG00000022703/ENSBGRG00000024230/ENSBGRG00000025971	9
GO:0034097	BP response to cytokine	83/743	1153/16432	1.50947e-05	0.00334123	0.00290175	ENSBGRG00000000254/ENSBGRG00000000446/ENSBGRG00000000923/ENSBGRG00000001760/ENSBGRG00000002035/ENSBGRG00000002273/ENSBGRG00000002649/ENSBGRG00000002780/ENSBGRG00000002846/ENSBGRG00000003097/ENSBGRG00000003960/ENSBGRG00000004094/ENSBGRG00000004789/ENSBGRG00000005620/ENSBGRG00000006084/ENSBGRG00000006128/ENSBGRG00000006169/ENSBGRG00000006201/ENSBGRG00000006220/ENSBGRG00000006725/ENSBGRG00000006787/…	83
GO:0031667	BP response to nutrient levels	62/743	789/16432	1.50981e-05	0.00334123	0.00290175	ENSBGRG00000000068/ENSBGRG00000001621/ENSBGRG00000002494/ENSBGRG00000002649/ENSBGRG00000003414/ENSBGRG00000004094/ENSBGRG00000004552/ENSBGRG00000004733/ENSBGRG00000005861/ENSBGRG00000006128/ENSBGRG00000006220/ENSBGRG00000006454/ENSBGRG00000006725/ENSBGRG00000008094/ENSBGRG00000008216/ENSBGRG00000008799/ENSBGRG00000009762/ENSBGRG00000010244/ENSBGRG00000010972/ENSBGRG00000011138/ENSBGRG00000011324/…	62
GO:0036293	BP response to decreased oxygen levels	42/743	464/16432	1.52202e-05	0.00334123	0.00290175	ENSBGRG00000000080/ENSBGRG00000000666/ENSBGRG00000000781/ENSBGRG00000001621/ENSBGRG00000003825/ENSBGRG00000004094/ENSBGRG00000004552/ENSBGRG00000004789/ENSBGRG00000005861/ENSBGRG00000006128/ENSBGRG00000006368/ENSBGRG00000006787/ENSBGRG00000007951/ENSBGRG00000008113/ENSBGRG00000008321/ENSBGRG00000008627/ENSBGRG00000008928/ENSBGRG00000010821/ENSBGRG00000010972/ENSBGRG00000011406/ENSBGRG00000011803/…	42
GO:0022407	BP regulation of cell-cell adhesion	43/743	480/16432	1.5547e-05	0.00334123	0.00290175	ENSBGRG00000000461/ENSBGRG00000001539/ENSBGRG00000001735/ENSBGRG00000002035/ENSBGRG00000003473/ENSBGRG00000004210/ENSBGRG00000005044/ENSBGRG00000006201/ENSBGRG00000006725/ENSBGRG00000007455/ENSBGRG00000007830/ENSBGRG00000008627/ENSBGRG00000008962/ENSBGRG00000009611/ENSBGRG00000009691/ENSBGRG00000012273/ENSBGRG00000012279/ENSBGRG00000012363/ENSBGRG00000013025/ENSBGRG00000013053/ENSBGRG00000013085/…	43
GO:0006941	BP striated muscle contraction	18/743	127/16432	1.61558e-05	0.00339658	0.00294982	ENSBGRG00000005605/ENSBGRG00000007757/ENSBGRG00000008222/ENSBGRG00000009758/ENSBGRG00000009774/ENSBGRG00000011406/ENSBGRG00000011476/ENSBGRG00000012965/ENSBGRG00000013193/ENSBGRG00000017594/ENSBGRG00000017953/ENSBGRG00000020599/ENSBGRG00000021917/ENSBGRG00000022231/ENSBGRG00000022950/ENSBGRG00000022985/ENSBGRG00000026185/ENSBGRG00000026471	18
GO:0071345	BP cellular response to cytokine stimulus	76/743	1033/16432	1.68877e-05	0.00345343	0.00299919	ENSBGRG00000000254/ENSBGRG00000000446/ENSBGRG00000000923/ENSBGRG00000001760/ENSBGRG00000002035/ENSBGRG00000002273/ENSBGRG00000002649/ENSBGRG00000002780/ENSBGRG00000002846/ENSBGRG00000003097/ENSBGRG00000003960/ENSBGRG00000004094/ENSBGRG00000004789/ENSBGRG00000006084/ENSBGRG00000006128/ENSBGRG00000006169/ENSBGRG00000006201/ENSBGRG00000006220/ENSBGRG00000006725/ENSBGRG00000007861/ENSBGRG00000008129/…	76
GO:0035994	BP response to muscle stretch	8/743	27/16432	1.73625e-05	0.00345343	0.00299919	ENSBGRG00000009096/ENSBGRG00000011907/ENSBGRG00000012223/ENSBGRG00000018070/ENSBGRG00000018779/ENSBGRG00000021917/ENSBGRG00000022167/ENSBGRG00000024565	8
GO:0042981	BP regulation of apoptotic process	119/743	1817/16432	1.74975e-05	0.00345343	0.00299919	ENSBGRG00000000112/ENSBGRG00000000205/ENSBGRG00000000313/ENSBGRG00000000461/ENSBGRG00000000666/ENSBGRG00000000772/ENSBGRG00000000889/ENSBGRG00000000947/ENSBGRG00000001010/ENSBGRG00000001584/ENSBGRG00000001760/ENSBGRG00000002035/ENSBGRG00000002139/ENSBGRG00000002480/ENSBGRG00000002579/ENSBGRG00000002649/ENSBGRG00000002777/ENSBGRG00000003115/ENSBGRG00000003375/ENSBGRG00000003473/ENSBGRG00000003621/…	119
GO:0045785	BP positive regulation of cell adhesion	42/743	469/16432	1.96625e-05	0.00380313	0.00330289	ENSBGRG00000000313/ENSBGRG00000000461/ENSBGRG00000000666/ENSBGRG00000001539/ENSBGRG00000004210/ENSBGRG00000005044/ENSBGRG00000006201/ENSBGRG00000007455/ENSBGRG00000007830/ENSBGRG00000007997/ENSBGRG00000008627/ENSBGRG00000008928/ENSBGRG00000009611/ENSBGRG00000009691/ENSBGRG00000010147/ENSBGRG00000012273/ENSBGRG00000012279/ENSBGRG00000012363/ENSBGRG00000013025/ENSBGRG00000013053/ENSBGRG00000013085/…	42
GO:0022610	BP biological adhesion	61/743	780/16432	2.04598e-05	0.00387974	0.00336943	ENSBGRG00000000008/ENSBGRG00000000037/ENSBGRG00000000112/ENSBGRG00000000313/ENSBGRG00000000666/ENSBGRG00000000772/ENSBGRG00000000947/ENSBGRG00000001411/ENSBGRG00000002649/ENSBGRG00000002846/ENSBGRG00000003473/ENSBGRG00000003648/ENSBGRG00000003810/ENSBGRG00000004733/ENSBGRG00000007690/ENSBGRG00000007861/ENSBGRG00000008888/ENSBGRG00000008962/ENSBGRG00000009107/ENSBGRG00000009611/ENSBGRG00000010147/…	61
GO:0004714	MF transmembrane receptor protein tyrosine kinase activity	12/743	63/16432	2.13147e-05	0.00391637	0.00340124	ENSBGRG00000000666/ENSBGRG00000000947/ENSBGRG00000003473/ENSBGRG00000010106/ENSBGRG00000015777/ENSBGRG00000016246/ENSBGRG00000016457/ENSBGRG00000017575/ENSBGRG00000018313/ENSBGRG00000019493/ENSBGRG00000023915/ENSBGRG00000024201	12
GO:1901698	BP response to nitrogen compound	95/743	1381/16432	2.173e-05	0.00391637	0.00340124	ENSBGRG00000000205/ENSBGRG00000000446/ENSBGRG00000000461/ENSBGRG00000000947/ENSBGRG00000001081/ENSBGRG00000001141/ENSBGRG00000001760/ENSBGRG00000002112/ENSBGRG00000002139/ENSBGRG00000002649/ENSBGRG00000003473/ENSBGRG00000004094/ENSBGRG00000004552/ENSBGRG00000004733/ENSBGRG00000004901/ENSBGRG00000005352/ENSBGRG00000005777/ENSBGRG00000005861/ENSBGRG00000006128/ENSBGRG00000006201/ENSBGRG00000006220/…	95
GO:0048646	BP anatomical structure formation involved in morphogenesis	98/743	1436/16432	2.18678e-05	0.00391637	0.00340124	ENSBGRG00000000068/ENSBGRG00000000313/ENSBGRG00000000461/ENSBGRG00000000666/ENSBGRG00000000781/ENSBGRG00000000889/ENSBGRG00000000923/ENSBGRG00000000947/ENSBGRG00000001010/ENSBGRG00000002035/ENSBGRG00000002480/ENSBGRG00000002579/ENSBGRG00000002622/ENSBGRG00000003115/ENSBGRG00000003473/ENSBGRG00000003739/ENSBGRG00000003786/ENSBGRG00000003960/ENSBGRG00000003992/ENSBGRG00000005044/ENSBGRG00000005166/…	98
GO:0045834	BP positive regulation of lipid metabolic process	23/743	195/16432	2.52475e-05	0.00443943	0.0038555	ENSBGRG00000000313/ENSBGRG00000000461/ENSBGRG00000000666/ENSBGRG00000001854/ENSBGRG00000005861/ENSBGRG00000006201/ENSBGRG00000007849/ENSBGRG00000008216/ENSBGRG00000012214/ENSBGRG00000014262/ENSBGRG00000015589/ENSBGRG00000017210/ENSBGRG00000017575/ENSBGRG00000017808/ENSBGRG00000018041/ENSBGRG00000018341/ENSBGRG00000018364/ENSBGRG00000018786/ENSBGRG00000023915/ENSBGRG00000024230/ENSBGRG00000025096/…	23
GO:0071356	BP cellular response to tumor necrosis factor	24/743	209/16432	2.64627e-05	0.00457002	0.00396891	ENSBGRG00000002846/ENSBGRG00000006725/ENSBGRG00000008627/ENSBGRG00000010071/ENSBGRG00000010147/ENSBGRG00000010972/ENSBGRG00000011907/ENSBGRG00000012120/ENSBGRG00000012223/ENSBGRG00000013208/ENSBGRG00000014262/ENSBGRG00000016622/ENSBGRG00000018779/ENSBGRG00000018812/ENSBGRG00000019316/ENSBGRG00000021013/ENSBGRG00000021445/ENSBGRG00000022744/ENSBGRG00000023865/ENSBGRG00000024082/ENSBGRG00000024189/…	24
GO:0034612	BP response to tumor necrosis factor	26/743	237/16432	2.76555e-05	0.00469221	0.00407503	ENSBGRG00000002846/ENSBGRG00000006725/ENSBGRG00000008627/ENSBGRG00000010071/ENSBGRG00000010147/ENSBGRG00000010972/ENSBGRG00000011907/ENSBGRG00000012120/ENSBGRG00000012223/ENSBGRG00000013208/ENSBGRG00000014262/ENSBGRG00000014503/ENSBGRG00000016622/ENSBGRG00000018779/ENSBGRG00000018786/ENSBGRG00000018812/ENSBGRG00000019316/ENSBGRG00000021013/ENSBGRG00000021445/ENSBGRG00000022744/ENSBGRG00000023865/…	26
GO:0014889	BP muscle atrophy	6/743	15/16432	2.95129e-05	0.00492103	0.00427375	ENSBGRG00000000205/ENSBGRG00000005620/ENSBGRG00000012223/ENSBGRG00000014262/ENSBGRG00000015935/ENSBGRG00000019341	6
GO:0050865	BP regulation of cell activation	49/743	595/16432	3.7381e-05	0.00612731	0.00532137	ENSBGRG00000000461/ENSBGRG00000001539/ENSBGRG00000001735/ENSBGRG00000003648/ENSBGRG00000004210/ENSBGRG00000005244/ENSBGRG00000005861/ENSBGRG00000006195/ENSBGRG00000006201/ENSBGRG00000006725/ENSBGRG00000007455/ENSBGRG00000007830/ENSBGRG00000008342/ENSBGRG00000008627/ENSBGRG00000009611/ENSBGRG00000009691/ENSBGRG00000009722/ENSBGRG00000010980/ENSBGRG00000011138/ENSBGRG00000012273/ENSBGRG00000012279/…	49
GO:0007167	BP enzyme linked receptor protein signaling pathway	64/743	849/16432	3.93319e-05	0.00628301	0.00545659	ENSBGRG00000000112/ENSBGRG00000000205/ENSBGRG00000000461/ENSBGRG00000000666/ENSBGRG00000000947/ENSBGRG00000001539/ENSBGRG00000001760/ENSBGRG00000002649/ENSBGRG00000003473/ENSBGRG00000003739/ENSBGRG00000003789/ENSBGRG00000004094/ENSBGRG00000004789/ENSBGRG00000008094/ENSBGRG00000008113/ENSBGRG00000008132/ENSBGRG00000008799/ENSBGRG00000008928/ENSBGRG00000008962/ENSBGRG00000009054/ENSBGRG00000009096/…	64
GO:0060538	BP skeletal muscle organ development	26/743	242/16432	3.96302e-05	0.00628301	0.00545659	ENSBGRG00000000154/ENSBGRG00000000205/ENSBGRG00000000772/ENSBGRG00000000947/ENSBGRG00000002378/ENSBGRG00000003786/ENSBGRG00000004094/ENSBGRG00000007158/ENSBGRG00000007767/ENSBGRG00000008731/ENSBGRG00000008830/ENSBGRG00000009096/ENSBGRG00000012223/ENSBGRG00000013085/ENSBGRG00000013193/ENSBGRG00000013386/ENSBGRG00000014336/ENSBGRG00000017121/ENSBGRG00000017594/ENSBGRG00000018070/ENSBGRG00000018779/…	26
GO:0030335	BP positive regulation of cell migration	48/743	581/16432	4.13996e-05	0.00636576	0.00552846	ENSBGRG00000000068/ENSBGRG00000000112/ENSBGRG00000000313/ENSBGRG00000000461/ENSBGRG00000000666/ENSBGRG00000002284/ENSBGRG00000002777/ENSBGRG00000003960/ENSBGRG00000004094/ENSBGRG00000004733/ENSBGRG00000005044/ENSBGRG00000005634/ENSBGRG00000005949/ENSBGRG00000006725/ENSBGRG00000007767/ENSBGRG00000007892/ENSBGRG00000008113/ENSBGRG00000008129/ENSBGRG00000008627/ENSBGRG00000008928/ENSBGRG00000009758/…	48
GO:0050867	BP positive regulation of cell activation	34/743	360/16432	4.18998e-05	0.00636576	0.00552846	ENSBGRG00000000461/ENSBGRG00000001539/ENSBGRG00000003648/ENSBGRG00000004210/ENSBGRG00000006201/ENSBGRG00000007455/ENSBGRG00000007830/ENSBGRG00000008342/ENSBGRG00000008627/ENSBGRG00000009611/ENSBGRG00000009691/ENSBGRG00000011138/ENSBGRG00000012273/ENSBGRG00000012279/ENSBGRG00000013085/ENSBGRG00000014725/ENSBGRG00000015313/ENSBGRG00000017377/ENSBGRG00000017903/ENSBGRG00000018364/ENSBGRG00000019169/…	34
GO:0031668	BP cellular response to extracellular stimulus	33/743	345/16432	4.21268e-05	0.00636576	0.00552846	ENSBGRG00000000068/ENSBGRG00000001621/ENSBGRG00000002649/ENSBGRG00000005352/ENSBGRG00000006725/ENSBGRG00000007951/ENSBGRG00000008094/ENSBGRG00000008799/ENSBGRG00000009096/ENSBGRG00000009762/ENSBGRG00000011138/ENSBGRG00000011794/ENSBGRG00000012223/ENSBGRG00000012279/ENSBGRG00000012579/ENSBGRG00000014687/ENSBGRG00000015589/ENSBGRG00000016102/ENSBGRG00000016514/ENSBGRG00000018341/ENSBGRG00000018786/…	33
GO:0051272	BP positive regulation of cellular component movement	52/743	648/16432	4.31621e-05	0.00642185	0.00557717	ENSBGRG00000000068/ENSBGRG00000000112/ENSBGRG00000000313/ENSBGRG00000000461/ENSBGRG00000000666/ENSBGRG00000002284/ENSBGRG00000002777/ENSBGRG00000003960/ENSBGRG00000004094/ENSBGRG00000004733/ENSBGRG00000005044/ENSBGRG00000005634/ENSBGRG00000005949/ENSBGRG00000005995/ENSBGRG00000006725/ENSBGRG00000007767/ENSBGRG00000007892/ENSBGRG00000008113/ENSBGRG00000008129/ENSBGRG00000008627/ENSBGRG00000008928/…	52
GO:0006629	BP lipid metabolic process	83/743	1188/16432	4.40514e-05	0.00645487	0.00560585	ENSBGRG00000000947/ENSBGRG00000001100/ENSBGRG00000001141/ENSBGRG00000001354/ENSBGRG00000001842/ENSBGRG00000001854/ENSBGRG00000002273/ENSBGRG00000002753/ENSBGRG00000002777/ENSBGRG00000002939/ENSBGRG00000003648/ENSBGRG00000004063/ENSBGRG00000004302/ENSBGRG00000004552/ENSBGRG00000004645/ENSBGRG00000004885/ENSBGRG00000005861/ENSBGRG00000006129/ENSBGRG00000006456/ENSBGRG00000007223/ENSBGRG00000007849/…	83
GO:0002684	BP positive regulation of immune system process	71/743	979/16432	5.13366e-05	0.0074101	0.00643543	ENSBGRG00000000226/ENSBGRG00000000461/ENSBGRG00000000666/ENSBGRG00000001539/ENSBGRG00000001621/ENSBGRG00000002265/ENSBGRG00000002284/ENSBGRG00000002777/ENSBGRG00000002846/ENSBGRG00000004210/ENSBGRG00000004733/ENSBGRG00000006201/ENSBGRG00000006302/ENSBGRG00000006725/ENSBGRG00000007455/ENSBGRG00000007830/ENSBGRG00000008113/ENSBGRG00000008129/ENSBGRG00000008342/ENSBGRG00000008627/ENSBGRG00000008928/…	71
GO:2000147	BP positive regulation of cell motility	49/743	603/16432	5.24015e-05	0.00745258	0.00647232	ENSBGRG00000000068/ENSBGRG00000000112/ENSBGRG00000000313/ENSBGRG00000000461/ENSBGRG00000000666/ENSBGRG00000002284/ENSBGRG00000002777/ENSBGRG00000003960/ENSBGRG00000004094/ENSBGRG00000004733/ENSBGRG00000005044/ENSBGRG00000005634/ENSBGRG00000005949/ENSBGRG00000006725/ENSBGRG00000007767/ENSBGRG00000007892/ENSBGRG00000008113/ENSBGRG00000008129/ENSBGRG00000008627/ENSBGRG00000008928/ENSBGRG00000009758/…	49
GO:0035914	BP skeletal muscle cell differentiation	11/743	59/16432	5.75875e-05	0.00798903	0.00693821	ENSBGRG00000002378/ENSBGRG00000003786/ENSBGRG00000004094/ENSBGRG00000007158/ENSBGRG00000009096/ENSBGRG00000012223/ENSBGRG00000018070/ENSBGRG00000018779/ENSBGRG00000021213/ENSBGRG00000025832/ENSBGRG00000026320	11
GO:0005007	MF fibroblast growth factor-activated receptor activity	4/743	6/16432	5.78257e-05	0.00798903	0.00693821	ENSBGRG00000015777/ENSBGRG00000016457/ENSBGRG00000017575/ENSBGRG00000019493	4
GO:0016323	CC basolateral plasma membrane	30/743	306/16432	5.92562e-05	0.00807136	0.00700971	ENSBGRG00000000037/ENSBGRG00000000666/ENSBGRG00000000947/ENSBGRG00000001621/ENSBGRG00000004901/ENSBGRG00000005634/ENSBGRG00000005861/ENSBGRG00000006201/ENSBGRG00000007004/ENSBGRG00000007726/ENSBGRG00000008129/ENSBGRG00000008222/ENSBGRG00000008637/ENSBGRG00000008888/ENSBGRG00000008962/ENSBGRG00000010147/ENSBGRG00000010384/ENSBGRG00000010530/ENSBGRG00000012214/ENSBGRG00000013518/ENSBGRG00000014049/…	30
GO:0071466	BP cellular response to xenobiotic stimulus	22/743	193/16432	6.33494e-05	0.00827213	0.00718407	ENSBGRG00000000205/ENSBGRG00000002112/ENSBGRG00000003789/ENSBGRG00000004094/ENSBGRG00000004302/ENSBGRG00000004473/ENSBGRG00000005352/ENSBGRG00000005620/ENSBGRG00000006034/ENSBGRG00000006368/ENSBGRG00000007757/ENSBGRG00000009298/ENSBGRG00000010244/ENSBGRG00000012579/ENSBGRG00000013160/ENSBGRG00000013187/ENSBGRG00000014262/ENSBGRG00000015935/ENSBGRG00000019265/ENSBGRG00000021867/ENSBGRG00000024200/…	22
GO:0044281	BP small molecule metabolic process	121/743	1909/16432	6.39647e-05	0.00827213	0.00718407	ENSBGRG00000000446/ENSBGRG00000000461/ENSBGRG00000000566/ENSBGRG00000001069/ENSBGRG00000001081/ENSBGRG00000001086/ENSBGRG00000001100/ENSBGRG00000001141/ENSBGRG00000001354/ENSBGRG00000001842/ENSBGRG00000002273/ENSBGRG00000002753/ENSBGRG00000002939/ENSBGRG00000003031/ENSBGRG00000003375/ENSBGRG00000003568/ENSBGRG00000004103/ENSBGRG00000004237/ENSBGRG00000004302/ENSBGRG00000004473/ENSBGRG00000004476/…	121
GO:0006936	BP muscle contraction	28/743	278/16432	6.46914e-05	0.00827213	0.00718407	ENSBGRG00000003746/ENSBGRG00000005605/ENSBGRG00000005620/ENSBGRG00000007757/ENSBGRG00000008222/ENSBGRG00000008774/ENSBGRG00000009758/ENSBGRG00000009774/ENSBGRG00000010852/ENSBGRG00000011406/ENSBGRG00000011476/ENSBGRG00000012281/ENSBGRG00000012965/ENSBGRG00000013193/ENSBGRG00000017594/ENSBGRG00000017953/ENSBGRG00000018070/ENSBGRG00000020599/ENSBGRG00000021917/ENSBGRG00000022231/ENSBGRG00000022447/…	28
GO:0050678	BP regulation of epithelial cell proliferation	34/743	368/16432	6.50656e-05	0.00827213	0.00718407	ENSBGRG00000000037/ENSBGRG00000000461/ENSBGRG00000000666/ENSBGRG00000000889/ENSBGRG00000006201/ENSBGRG00000007455/ENSBGRG00000008113/ENSBGRG00000008695/ENSBGRG00000008928/ENSBGRG00000009758/ENSBGRG00000010012/ENSBGRG00000010147/ENSBGRG00000010852/ENSBGRG00000011324/ENSBGRG00000013085/ENSBGRG00000013160/ENSBGRG00000014687/ENSBGRG00000015190/ENSBGRG00000015777/ENSBGRG00000015914/ENSBGRG00000017575/…	34
GO:0046890	BP regulation of lipid biosynthetic process	25/743	235/16432	6.52093e-05	0.00827213	0.00718407	ENSBGRG00000000313/ENSBGRG00000001100/ENSBGRG00000002753/ENSBGRG00000004094/ENSBGRG00000004885/ENSBGRG00000005861/ENSBGRG00000006555/ENSBGRG00000007849/ENSBGRG00000008222/ENSBGRG00000008799/ENSBGRG00000010766/ENSBGRG00000012214/ENSBGRG00000012556/ENSBGRG00000014262/ENSBGRG00000015589/ENSBGRG00000016457/ENSBGRG00000017210/ENSBGRG00000018341/ENSBGRG00000018364/ENSBGRG00000018786/ENSBGRG00000019342/…	25
GO:0043408	BP regulation of MAPK cascade	64/743	864/16432	6.60657e-05	0.00827213	0.00718407	ENSBGRG00000000112/ENSBGRG00000000205/ENSBGRG00000000313/ENSBGRG00000000666/ENSBGRG00000002035/ENSBGRG00000002649/ENSBGRG00000002777/ENSBGRG00000003473/ENSBGRG00000004094/ENSBGRG00000005634/ENSBGRG00000006201/ENSBGRG00000006479/ENSBGRG00000006555/ENSBGRG00000006638/ENSBGRG00000006725/ENSBGRG00000007455/ENSBGRG00000007830/ENSBGRG00000007892/ENSBGRG00000008129/ENSBGRG00000008972/ENSBGRG00000009032/…	64
GO:0051384	BP response to glucocorticoid	27/743	264/16432	6.69313e-05	0.00827213	0.00718407	ENSBGRG00000000205/ENSBGRG00000004302/ENSBGRG00000004552/ENSBGRG00000005620/ENSBGRG00000006128/ENSBGRG00000006220/ENSBGRG00000008129/ENSBGRG00000009096/ENSBGRG00000010244/ENSBGRG00000012223/ENSBGRG00000012579/ENSBGRG00000012905/ENSBGRG00000013160/ENSBGRG00000014320/ENSBGRG00000014503/ENSBGRG00000015028/ENSBGRG00000015589/ENSBGRG00000015697/ENSBGRG00000015935/ENSBGRG00000018786/ENSBGRG00000019265/…	27
GO:0055091	BP phospholipid homeostasis	5/743	11/16432	6.86095e-05	0.00827213	0.00718407	ENSBGRG00000001141/ENSBGRG00000007849/ENSBGRG00000017210/ENSBGRG00000018364/ENSBGRG00000023098	5
GO:0051249	BP regulation of lymphocyte activation	40/743	463/16432	6.87755e-05	0.00827213	0.00718407	ENSBGRG00000001539/ENSBGRG00000001735/ENSBGRG00000004210/ENSBGRG00000005244/ENSBGRG00000006195/ENSBGRG00000006201/ENSBGRG00000006725/ENSBGRG00000007455/ENSBGRG00000007830/ENSBGRG00000008342/ENSBGRG00000008627/ENSBGRG00000009611/ENSBGRG00000009691/ENSBGRG00000009722/ENSBGRG00000011138/ENSBGRG00000012273/ENSBGRG00000012279/ENSBGRG00000012363/ENSBGRG00000013085/ENSBGRG00000013386/ENSBGRG00000014725/…	40
GO:0007169	BP transmembrane receptor protein tyrosine kinase signaling pathway	49/743	610/16432	6.98811e-05	0.00827213	0.00718407	ENSBGRG00000000112/ENSBGRG00000000461/ENSBGRG00000000666/ENSBGRG00000000947/ENSBGRG00000001539/ENSBGRG00000001760/ENSBGRG00000003473/ENSBGRG00000003739/ENSBGRG00000008113/ENSBGRG00000008132/ENSBGRG00000008799/ENSBGRG00000008928/ENSBGRG00000010106/ENSBGRG00000010852/ENSBGRG00000010972/ENSBGRG00000011534/ENSBGRG00000012273/ENSBGRG00000012279/ENSBGRG00000012346/ENSBGRG00000012579/ENSBGRG00000012921/…	49
GO:0051251	BP positive regulation of lymphocyte activation	29/743	294/16432	7.01932e-05	0.00827213	0.00718407	ENSBGRG00000001539/ENSBGRG00000004210/ENSBGRG00000006201/ENSBGRG00000007455/ENSBGRG00000007830/ENSBGRG00000008342/ENSBGRG00000008627/ENSBGRG00000009611/ENSBGRG00000009691/ENSBGRG00000011138/ENSBGRG00000012273/ENSBGRG00000012279/ENSBGRG00000013085/ENSBGRG00000014725/ENSBGRG00000015313/ENSBGRG00000017377/ENSBGRG00000017903/ENSBGRG00000018364/ENSBGRG00000019169/ENSBGRG00000019265/ENSBGRG00000020424/…	29
GO:1903037	BP regulation of leukocyte cell-cell adhesion	31/743	324/16432	7.09944e-05	0.00827213	0.00718407	ENSBGRG00000000461/ENSBGRG00000001539/ENSBGRG00000001735/ENSBGRG00000002035/ENSBGRG00000004210/ENSBGRG00000006201/ENSBGRG00000006725/ENSBGRG00000007455/ENSBGRG00000007830/ENSBGRG00000008627/ENSBGRG00000009611/ENSBGRG00000009691/ENSBGRG00000012273/ENSBGRG00000012279/ENSBGRG00000012363/ENSBGRG00000013085/ENSBGRG00000013386/ENSBGRG00000015313/ENSBGRG00000017377/ENSBGRG00000018364/ENSBGRG00000019051/…	31
GO:0007519	BP skeletal muscle tissue development	20/743	168/16432	7.34677e-05	0.00839957	0.00729475	ENSBGRG00000000154/ENSBGRG00000000205/ENSBGRG00000000947/ENSBGRG00000002378/ENSBGRG00000003786/ENSBGRG00000004094/ENSBGRG00000007158/ENSBGRG00000008731/ENSBGRG00000009096/ENSBGRG00000012223/ENSBGRG00000013193/ENSBGRG00000013386/ENSBGRG00000014336/ENSBGRG00000017121/ENSBGRG00000017594/ENSBGRG00000018070/ENSBGRG00000018779/ENSBGRG00000021213/ENSBGRG00000025832/ENSBGRG00000026320	20
GO:0031960	BP response to corticosteroid	29/743	295/16432	7.45858e-05	0.00839957	0.00729475	ENSBGRG00000000205/ENSBGRG00000004302/ENSBGRG00000004552/ENSBGRG00000005620/ENSBGRG00000006128/ENSBGRG00000006220/ENSBGRG00000008129/ENSBGRG00000009096/ENSBGRG00000010244/ENSBGRG00000012223/ENSBGRG00000012579/ENSBGRG00000012905/ENSBGRG00000013160/ENSBGRG00000014320/ENSBGRG00000014503/ENSBGRG00000015028/ENSBGRG00000015589/ENSBGRG00000015697/ENSBGRG00000015935/ENSBGRG00000018786/ENSBGRG00000019265/…	29
GO:0051345	BP positive regulation of hydrolase activity	59/743	781/16432	7.46937e-05	0.00839957	0.00729475	ENSBGRG00000000112/ENSBGRG00000000254/ENSBGRG00000000313/ENSBGRG00000002265/ENSBGRG00000002480/ENSBGRG00000002762/ENSBGRG00000003473/ENSBGRG00000003648/ENSBGRG00000004789/ENSBGRG00000004901/ENSBGRG00000006657/ENSBGRG00000007176/ENSBGRG00000007892/ENSBGRG00000008525/ENSBGRG00000008636/ENSBGRG00000010147/ENSBGRG00000010250/ENSBGRG00000010972/ENSBGRG00000011637/ENSBGRG00000012273/ENSBGRG00000012279/…	59
GO:0010942	BP positive regulation of cell death	66/743	905/16432	8.07435e-05	0.00895919	0.00778077	ENSBGRG00000000112/ENSBGRG00000000313/ENSBGRG00000000461/ENSBGRG00000000889/ENSBGRG00000001010/ENSBGRG00000001584/ENSBGRG00000002139/ENSBGRG00000002480/ENSBGRG00000002649/ENSBGRG00000003473/ENSBGRG00000004094/ENSBGRG00000004789/ENSBGRG00000004871/ENSBGRG00000006368/ENSBGRG00000006725/ENSBGRG00000007892/ENSBGRG00000008627/ENSBGRG00000008731/ENSBGRG00000008962/ENSBGRG00000008972/ENSBGRG00000009096/…	66
GO:1901653	BP cellular response to peptide	37/743	419/16432	8.1523e-05	0.00895919	0.00778077	ENSBGRG00000000461/ENSBGRG00000000947/ENSBGRG00000001760/ENSBGRG00000002649/ENSBGRG00000003473/ENSBGRG00000004094/ENSBGRG00000005352/ENSBGRG00000006201/ENSBGRG00000007951/ENSBGRG00000008188/ENSBGRG00000008627/ENSBGRG00000008799/ENSBGRG00000009442/ENSBGRG00000010766/ENSBGRG00000011115/ENSBGRG00000012023/ENSBGRG00000012120/ENSBGRG00000012279/ENSBGRG00000012346/ENSBGRG00000012579/ENSBGRG00000012921/…	37
GO:0051094	BP positive regulation of developmental process	118/743	1863/16432	8.25538e-05	0.00897054	0.00779062	ENSBGRG00000000068/ENSBGRG00000000112/ENSBGRG00000000313/ENSBGRG00000000666/ENSBGRG00000000889/ENSBGRG00000000947/ENSBGRG00000001010/ENSBGRG00000001411/ENSBGRG00000001539/ENSBGRG00000001600/ENSBGRG00000001760/ENSBGRG00000002035/ENSBGRG00000002139/ENSBGRG00000002265/ENSBGRG00000002494/ENSBGRG00000002777/ENSBGRG00000003473/ENSBGRG00000003621/ENSBGRG00000003739/ENSBGRG00000003786/ENSBGRG00000003810/…	118
GO:0086065	BP cell communication involved in cardiac conduction	9/743	42/16432	8.75335e-05	0.00940596	0.00816877	ENSBGRG00000000037/ENSBGRG00000007757/ENSBGRG00000008222/ENSBGRG00000009758/ENSBGRG00000011476/ENSBGRG00000012965/ENSBGRG00000017584/ENSBGRG00000022231/ENSBGRG00000022985	9
GO:0004462	MF lactoylglutathione lyase activity	3/743	3/16432	9.20914e-05	0.0097743	0.00848866	ENSBGRG00000003375/ENSBGRG00000007560/ENSBGRG00000012571	3
GO:0022409	BP positive regulation of cell-cell adhesion	28/743	284/16432	9.38586e-05	0.0097743	0.00848866	ENSBGRG00000000461/ENSBGRG00000001539/ENSBGRG00000004210/ENSBGRG00000005044/ENSBGRG00000006201/ENSBGRG00000007455/ENSBGRG00000007830/ENSBGRG00000008627/ENSBGRG00000009611/ENSBGRG00000009691/ENSBGRG00000012273/ENSBGRG00000012279/ENSBGRG00000013085/ENSBGRG00000015117/ENSBGRG00000015313/ENSBGRG00000017377/ENSBGRG00000018364/ENSBGRG00000018812/ENSBGRG00000019169/ENSBGRG00000019265/ENSBGRG00000020424/…	28
GO:0032787	BP monocarboxylic acid metabolic process	42/743	502/16432	9.39933e-05	0.0097743	0.00848866	ENSBGRG00000000461/ENSBGRG00000001354/ENSBGRG00000002939/ENSBGRG00000003375/ENSBGRG00000004552/ENSBGRG00000004645/ENSBGRG00000004885/ENSBGRG00000005423/ENSBGRG00000005938/ENSBGRG00000006169/ENSBGRG00000006456/ENSBGRG00000007560/ENSBGRG00000007849/ENSBGRG00000008216/ENSBGRG00000008799/ENSBGRG00000009298/ENSBGRG00000011324/ENSBGRG00000011803/ENSBGRG00000012374/ENSBGRG00000012571/ENSBGRG00000013518/…	42
GO:0007155	BP cell adhesion	58/743	772/16432	9.98062e-05	0.0102684	0.00891773	ENSBGRG00000000008/ENSBGRG00000000037/ENSBGRG00000000112/ENSBGRG00000000313/ENSBGRG00000000666/ENSBGRG00000000772/ENSBGRG00000000947/ENSBGRG00000001411/ENSBGRG00000003473/ENSBGRG00000003648/ENSBGRG00000003810/ENSBGRG00000004733/ENSBGRG00000007690/ENSBGRG00000007861/ENSBGRG00000008888/ENSBGRG00000008962/ENSBGRG00000009107/ENSBGRG00000009611/ENSBGRG00000010147/ENSBGRG00000010852/ENSBGRG00000012346/…	58
GO:0002573	BP myeloid leukocyte differentiation	17/743	133/16432	0.000104206	0.0104736	0.00909601	ENSBGRG00000000446/ENSBGRG00000003375/ENSBGRG00000006220/ENSBGRG00000007560/ENSBGRG00000010901/ENSBGRG00000012346/ENSBGRG00000012571/ENSBGRG00000014049/ENSBGRG00000015313/ENSBGRG00000016246/ENSBGRG00000018200/ENSBGRG00000020464/ENSBGRG00000021111/ENSBGRG00000023186/ENSBGRG00000023915/ENSBGRG00000024565/ENSBGRG00000026878	17
GO:0045121	CC membrane raft	35/743	393/16432	0.000106672	0.0104736	0.00909601	ENSBGRG00000000037/ENSBGRG00000000666/ENSBGRG00000001141/ENSBGRG00000002579/ENSBGRG00000003097/ENSBGRG00000005861/ENSBGRG00000007892/ENSBGRG00000008188/ENSBGRG00000008222/ENSBGRG00000008321/ENSBGRG00000008525/ENSBGRG00000009442/ENSBGRG00000009758/ENSBGRG00000010852/ENSBGRG00000012214/ENSBGRG00000012273/ENSBGRG00000012279/ENSBGRG00000012363/ENSBGRG00000013025/ENSBGRG00000013053/ENSBGRG00000016476/…	35
GO:0098857	CC membrane microdomain	35/743	393/16432	0.000106672	0.0104736	0.00909601	ENSBGRG00000000037/ENSBGRG00000000666/ENSBGRG00000001141/ENSBGRG00000002579/ENSBGRG00000003097/ENSBGRG00000005861/ENSBGRG00000007892/ENSBGRG00000008188/ENSBGRG00000008222/ENSBGRG00000008321/ENSBGRG00000008525/ENSBGRG00000009442/ENSBGRG00000009758/ENSBGRG00000010852/ENSBGRG00000012214/ENSBGRG00000012273/ENSBGRG00000012279/ENSBGRG00000012363/ENSBGRG00000013025/ENSBGRG00000013053/ENSBGRG00000016476/…	35
GO:1903039	BP positive regulation of leukocyte cell-cell adhesion	24/743	228/16432	0.000107036	0.0104736	0.00909601	ENSBGRG00000000461/ENSBGRG00000001539/ENSBGRG00000004210/ENSBGRG00000006201/ENSBGRG00000007455/ENSBGRG00000007830/ENSBGRG00000008627/ENSBGRG00000009611/ENSBGRG00000009691/ENSBGRG00000012273/ENSBGRG00000012279/ENSBGRG00000013085/ENSBGRG00000015313/ENSBGRG00000017377/ENSBGRG00000018364/ENSBGRG00000019169/ENSBGRG00000019265/ENSBGRG00000020424/ENSBGRG00000022744/ENSBGRG00000024386/ENSBGRG00000025777/…	24
GO:0060306	BP regulation of membrane repolarization	8/743	34/16432	0.000107216	0.0104736	0.00909601	ENSBGRG00000007757/ENSBGRG00000008525/ENSBGRG00000009758/ENSBGRG00000017584/ENSBGRG00000022231/ENSBGRG00000022447/ENSBGRG00000022985/ENSBGRG00000026471	8
GO:0071347	BP cellular response to interleukin-1	19/743	160/16432	0.000114123	0.0110369	0.00958515	ENSBGRG00000002649/ENSBGRG00000002846/ENSBGRG00000003097/ENSBGRG00000004094/ENSBGRG00000006201/ENSBGRG00000006725/ENSBGRG00000011907/ENSBGRG00000012120/ENSBGRG00000012346/ENSBGRG00000016622/ENSBGRG00000018779/ENSBGRG00000018786/ENSBGRG00000018812/ENSBGRG00000022744/ENSBGRG00000023865/ENSBGRG00000024082/ENSBGRG00000024189/ENSBGRG00000024386/ENSBGRG00000025440	19
GO:0086019	BP cell-cell signaling involved in cardiac conduction	7/743	26/16432	0.000116215	0.0111279	0.00966422	ENSBGRG00000007757/ENSBGRG00000009758/ENSBGRG00000011476/ENSBGRG00000012965/ENSBGRG00000017584/ENSBGRG00000022231/ENSBGRG00000022985	7
GO:0050870	BP positive regulation of T cell activation	23/743	216/16432	0.000124431	0.0117978	0.010246	ENSBGRG00000001539/ENSBGRG00000004210/ENSBGRG00000006201/ENSBGRG00000007455/ENSBGRG00000007830/ENSBGRG00000008627/ENSBGRG00000009611/ENSBGRG00000009691/ENSBGRG00000012273/ENSBGRG00000012279/ENSBGRG00000013085/ENSBGRG00000015313/ENSBGRG00000017377/ENSBGRG00000018364/ENSBGRG00000019169/ENSBGRG00000019265/ENSBGRG00000020424/ENSBGRG00000022744/ENSBGRG00000024386/ENSBGRG00000025777/ENSBGRG00000025972/…	23
GO:0050863	BP regulation of T cell activation	32/743	350/16432	0.000128626	0.0120688	0.0104813	ENSBGRG00000001539/ENSBGRG00000001735/ENSBGRG00000004210/ENSBGRG00000005244/ENSBGRG00000006195/ENSBGRG00000006201/ENSBGRG00000006725/ENSBGRG00000007455/ENSBGRG00000007830/ENSBGRG00000008627/ENSBGRG00000009611/ENSBGRG00000009691/ENSBGRG00000009722/ENSBGRG00000012273/ENSBGRG00000012279/ENSBGRG00000012363/ENSBGRG00000013085/ENSBGRG00000013386/ENSBGRG00000015313/ENSBGRG00000017377/ENSBGRG00000018364/…	32
GO:0009438	BP methylglyoxal metabolic process	4/743	7/16432	0.000130086	0.0120688	0.0104813	ENSBGRG00000003375/ENSBGRG00000007560/ENSBGRG00000012571/ENSBGRG00000022167	4
GO:1903115	BP regulation of actin filament-based movement	10/743	54/16432	0.000132091	0.0120688	0.0104813	ENSBGRG00000007757/ENSBGRG00000008222/ENSBGRG00000008475/ENSBGRG00000008525/ENSBGRG00000014320/ENSBGRG00000017584/ENSBGRG00000021152/ENSBGRG00000022447/ENSBGRG00000026185/ENSBGRG00000026471	10
GO:0046320	BP regulation of fatty acid oxidation	8/743	35/16432	0.000133529	0.0120688	0.0104813	ENSBGRG00000000461/ENSBGRG00000004885/ENSBGRG00000007849/ENSBGRG00000008216/ENSBGRG00000008799/ENSBGRG00000014262/ENSBGRG00000017808/ENSBGRG00000018041	8
GO:0086002	BP cardiac muscle cell action potential involved in contraction	8/743	35/16432	0.000133529	0.0120688	0.0104813	ENSBGRG00000008222/ENSBGRG00000009758/ENSBGRG00000011476/ENSBGRG00000012965/ENSBGRG00000022231/ENSBGRG00000022950/ENSBGRG00000022985/ENSBGRG00000026471	8
GO:0005523	MF tropomyosin binding	6/743	19/16432	0.000136948	0.0121507	0.0105524	ENSBGRG00000008731/ENSBGRG00000008774/ENSBGRG00000017594/ENSBGRG00000022744/ENSBGRG00000024670/ENSBGRG00000026185	6
GO:0034616	BP response to laminar fluid shear stress	6/743	19/16432	0.000136948	0.0121507	0.0105524	ENSBGRG00000001141/ENSBGRG00000002035/ENSBGRG00000012120/ENSBGRG00000013127/ENSBGRG00000015697/ENSBGRG00000025440	6
GO:0002682	BP regulation of immune system process	102/743	1582/16432	0.00013852	0.0121784	0.0105765	ENSBGRG00000000037/ENSBGRG00000000226/ENSBGRG00000000461/ENSBGRG00000000666/ENSBGRG00000000947/ENSBGRG00000001539/ENSBGRG00000001621/ENSBGRG00000001735/ENSBGRG00000002265/ENSBGRG00000002284/ENSBGRG00000002777/ENSBGRG00000002780/ENSBGRG00000002846/ENSBGRG00000003739/ENSBGRG00000004210/ENSBGRG00000004733/ENSBGRG00000004789/ENSBGRG00000005244/ENSBGRG00000005861/ENSBGRG00000006084/ENSBGRG00000006195/…	102
GO:0010035	BP response to inorganic substance	56/743	748/16432	0.000144058	0.0125512	0.0109003	ENSBGRG00000000446/ENSBGRG00000000461/ENSBGRG00000001621/ENSBGRG00000002593/ENSBGRG00000002649/ENSBGRG00000004552/ENSBGRG00000006128/ENSBGRG00000006220/ENSBGRG00000006725/ENSBGRG00000007176/ENSBGRG00000007757/ENSBGRG00000007951/ENSBGRG00000008216/ENSBGRG00000008475/ENSBGRG00000008627/ENSBGRG00000009096/ENSBGRG00000010244/ENSBGRG00000010384/ENSBGRG00000010821/ENSBGRG00000010972/ENSBGRG00000011406/…	56
GO:0003015	BP heart process	17/743	137/16432	0.000150573	0.0130018	0.0112916	ENSBGRG00000000947/ENSBGRG00000007757/ENSBGRG00000008222/ENSBGRG00000008475/ENSBGRG00000009758/ENSBGRG00000009774/ENSBGRG00000011476/ENSBGRG00000012279/ENSBGRG00000012965/ENSBGRG00000013193/ENSBGRG00000013564/ENSBGRG00000015697/ENSBGRG00000022231/ENSBGRG00000022950/ENSBGRG00000022985/ENSBGRG00000026185/ENSBGRG00000026471	17
GO:0009887	BP animal organ morphogenesis	114/743	1815/16432	0.000155821	0.0133358	0.0115817	ENSBGRG00000000068/ENSBGRG00000000313/ENSBGRG00000000461/ENSBGRG00000000504/ENSBGRG00000000666/ENSBGRG00000000772/ENSBGRG00000000889/ENSBGRG00000000947/ENSBGRG00000001210/ENSBGRG00000001621/ENSBGRG00000002622/ENSBGRG00000003115/ENSBGRG00000003473/ENSBGRG00000003621/ENSBGRG00000003739/ENSBGRG00000003786/ENSBGRG00000003960/ENSBGRG00000004094/ENSBGRG00000004789/ENSBGRG00000004871/ENSBGRG00000005327/…	114
GO:0000982	MF DNA-binding transcription factor activity, RNA polymerase II-specific	39/743	465/16432	0.000157606	0.0133702	0.0116116	ENSBGRG00000000080/ENSBGRG00000000461/ENSBGRG00000000889/ENSBGRG00000002035/ENSBGRG00000003115/ENSBGRG00000003658/ENSBGRG00000003739/ENSBGRG00000004094/ENSBGRG00000005073/ENSBGRG00000005123/ENSBGRG00000005166/ENSBGRG00000006220/ENSBGRG00000006424/ENSBGRG00000006454/ENSBGRG00000006955/ENSBGRG00000007506/ENSBGRG00000007951/ENSBGRG00000008094/ENSBGRG00000009096/ENSBGRG00000010012/ENSBGRG00000010776/…	39
GO:0009967	BP positive regulation of signal transduction	118/743	1893/16432	0.000160336	0.0134836	0.0117101	ENSBGRG00000000112/ENSBGRG00000000205/ENSBGRG00000000313/ENSBGRG00000000666/ENSBGRG00000000889/ENSBGRG00000000947/ENSBGRG00000001010/ENSBGRG00000001539/ENSBGRG00000001542/ENSBGRG00000001584/ENSBGRG00000001760/ENSBGRG00000002494/ENSBGRG00000002649/ENSBGRG00000002777/ENSBGRG00000003473/ENSBGRG00000004789/ENSBGRG00000005327/ENSBGRG00000005614/ENSBGRG00000005634/ENSBGRG00000005757/ENSBGRG00000006201/…	118
GO:0045661	BP regulation of myoblast differentiation	11/743	66/16432	0.000165765	0.0138199	0.0120022	ENSBGRG00000000205/ENSBGRG00000002139/ENSBGRG00000002284/ENSBGRG00000003786/ENSBGRG00000007158/ENSBGRG00000008627/ENSBGRG00000012223/ENSBGRG00000012346/ENSBGRG00000013386/ENSBGRG00000015786/ENSBGRG00000018070	11
GO:0048878	BP chemical homeostasis	85/743	1274/16432	0.000173669	0.0141915	0.0123248	ENSBGRG00000000889/ENSBGRG00000001141/ENSBGRG00000001584/ENSBGRG00000001621/ENSBGRG00000002593/ENSBGRG00000003621/ENSBGRG00000004789/ENSBGRG00000004901/ENSBGRG00000005222/ENSBGRG00000005777/ENSBGRG00000005861/ENSBGRG00000006169/ENSBGRG00000007427/ENSBGRG00000007757/ENSBGRG00000007849/ENSBGRG00000007892/ENSBGRG00000008188/ENSBGRG00000008222/ENSBGRG00000008321/ENSBGRG00000008475/ENSBGRG00000008525/…	85
GO:0043501	BP skeletal muscle adaptation	5/743	13/16432	0.00017718	0.0141915	0.0123248	ENSBGRG00000000205/ENSBGRG00000005620/ENSBGRG00000010012/ENSBGRG00000012223/ENSBGRG00000014262	5
GO:0002694	BP regulation of leukocyte activation	44/743	550/16432	0.000178093	0.0141915	0.0123248	ENSBGRG00000000461/ENSBGRG00000001539/ENSBGRG00000001735/ENSBGRG00000004210/ENSBGRG00000005244/ENSBGRG00000005861/ENSBGRG00000006195/ENSBGRG00000006201/ENSBGRG00000006725/ENSBGRG00000007455/ENSBGRG00000007830/ENSBGRG00000008342/ENSBGRG00000008627/ENSBGRG00000009611/ENSBGRG00000009691/ENSBGRG00000009722/ENSBGRG00000010980/ENSBGRG00000011138/ENSBGRG00000012273/ENSBGRG00000012279/ENSBGRG00000012363/…	44
GO:0040012	BP regulation of locomotion	85/743	1275/16432	0.000178243	0.0141915	0.0123248	ENSBGRG00000000068/ENSBGRG00000000112/ENSBGRG00000000313/ENSBGRG00000000461/ENSBGRG00000000666/ENSBGRG00000000947/ENSBGRG00000002035/ENSBGRG00000002284/ENSBGRG00000002777/ENSBGRG00000002780/ENSBGRG00000003473/ENSBGRG00000003621/ENSBGRG00000003810/ENSBGRG00000003960/ENSBGRG00000004063/ENSBGRG00000004094/ENSBGRG00000004733/ENSBGRG00000004789/ENSBGRG00000005044/ENSBGRG00000005634/ENSBGRG00000005949/…	85
GO:0006937	BP regulation of muscle contraction	21/743	193/16432	0.000178742	0.0141915	0.0123248	ENSBGRG00000003414/ENSBGRG00000006725/ENSBGRG00000007757/ENSBGRG00000007892/ENSBGRG00000008222/ENSBGRG00000008321/ENSBGRG00000008475/ENSBGRG00000008525/ENSBGRG00000010821/ENSBGRG00000012273/ENSBGRG00000013193/ENSBGRG00000013580/ENSBGRG00000014320/ENSBGRG00000017584/ENSBGRG00000018786/ENSBGRG00000019755/ENSBGRG00000021557/ENSBGRG00000022447/ENSBGRG00000023915/ENSBGRG00000026185/ENSBGRG00000026471	21
GO:1901615	BP organic hydroxy compound metabolic process	42/743	517/16432	0.000179026	0.0141915	0.0123248	ENSBGRG00000000446/ENSBGRG00000001100/ENSBGRG00000001141/ENSBGRG00000001354/ENSBGRG00000001842/ENSBGRG00000002753/ENSBGRG00000003375/ENSBGRG00000003473/ENSBGRG00000004302/ENSBGRG00000004473/ENSBGRG00000005552/ENSBGRG00000005861/ENSBGRG00000006129/ENSBGRG00000007560/ENSBGRG00000007951/ENSBGRG00000008271/ENSBGRG00000009289/ENSBGRG00000009469/ENSBGRG00000010244/ENSBGRG00000010766/ENSBGRG00000011886/…	42
GO:0030155	BP regulation of cell adhesion	57/743	772/16432	0.000180806	0.0142161	0.0123462	ENSBGRG00000000313/ENSBGRG00000000461/ENSBGRG00000000666/ENSBGRG00000000947/ENSBGRG00000001539/ENSBGRG00000001735/ENSBGRG00000002035/ENSBGRG00000003473/ENSBGRG00000004210/ENSBGRG00000004789/ENSBGRG00000005044/ENSBGRG00000006201/ENSBGRG00000006725/ENSBGRG00000007455/ENSBGRG00000007830/ENSBGRG00000007997/ENSBGRG00000008627/ENSBGRG00000008928/ENSBGRG00000008962/ENSBGRG00000009611/ENSBGRG00000009691/…	57
GO:0021675	BP nerve development	16/743	127/16432	0.000195543	0.0151466	0.0131544	ENSBGRG00000000947/ENSBGRG00000003115/ENSBGRG00000003473/ENSBGRG00000003803/ENSBGRG00000010852/ENSBGRG00000010972/ENSBGRG00000015777/ENSBGRG00000016476/ENSBGRG00000017575/ENSBGRG00000017985/ENSBGRG00000018553/ENSBGRG00000024097/ENSBGRG00000024201/ENSBGRG00000024386/ENSBGRG00000024887/ENSBGRG00000025832	16
GO:0019217	BP regulation of fatty acid metabolic process	14/743	102/16432	0.000195774	0.0151466	0.0131544	ENSBGRG00000000461/ENSBGRG00000004885/ENSBGRG00000007849/ENSBGRG00000008216/ENSBGRG00000008799/ENSBGRG00000010766/ENSBGRG00000011803/ENSBGRG00000014262/ENSBGRG00000015589/ENSBGRG00000017808/ENSBGRG00000018041/ENSBGRG00000018786/ENSBGRG00000021447/ENSBGRG00000023367	14
GO:0034405	BP response to fluid shear stress	9/743	47/16432	0.00021853	0.0167405	0.0145386	ENSBGRG00000001141/ENSBGRG00000002035/ENSBGRG00000009758/ENSBGRG00000012120/ENSBGRG00000013127/ENSBGRG00000014049/ENSBGRG00000015697/ENSBGRG00000018786/ENSBGRG00000025440	9
GO:0098589	CC membrane region	35/743	408/16432	0.000220624	0.0167405	0.0145386	ENSBGRG00000000037/ENSBGRG00000000666/ENSBGRG00000001141/ENSBGRG00000002579/ENSBGRG00000003097/ENSBGRG00000005861/ENSBGRG00000007892/ENSBGRG00000008188/ENSBGRG00000008222/ENSBGRG00000008321/ENSBGRG00000008525/ENSBGRG00000009442/ENSBGRG00000009758/ENSBGRG00000010852/ENSBGRG00000012214/ENSBGRG00000012273/ENSBGRG00000012279/ENSBGRG00000012363/ENSBGRG00000013025/ENSBGRG00000013053/ENSBGRG00000016476/…	35
GO:0070555	BP response to interleukin-1	21/743	196/16432	0.000221568	0.0167405	0.0145386	ENSBGRG00000002649/ENSBGRG00000002846/ENSBGRG00000003097/ENSBGRG00000004094/ENSBGRG00000005620/ENSBGRG00000006201/ENSBGRG00000006725/ENSBGRG00000011907/ENSBGRG00000012120/ENSBGRG00000012346/ENSBGRG00000016622/ENSBGRG00000018779/ENSBGRG00000018786/ENSBGRG00000018812/ENSBGRG00000022744/ENSBGRG00000023865/ENSBGRG00000024082/ENSBGRG00000024189/ENSBGRG00000024386/ENSBGRG00000025440/ENSBGRG00000026909	21
GO:0002696	BP positive regulation of leukocyte activation	31/743	346/16432	0.000233817	0.0175291	0.0152234	ENSBGRG00000000461/ENSBGRG00000001539/ENSBGRG00000004210/ENSBGRG00000006201/ENSBGRG00000007455/ENSBGRG00000007830/ENSBGRG00000008342/ENSBGRG00000008627/ENSBGRG00000009611/ENSBGRG00000009691/ENSBGRG00000011138/ENSBGRG00000012273/ENSBGRG00000012279/ENSBGRG00000013085/ENSBGRG00000014725/ENSBGRG00000015313/ENSBGRG00000017377/ENSBGRG00000017903/ENSBGRG00000018364/ENSBGRG00000019169/ENSBGRG00000019265/…	31
GO:0019199	MF transmembrane receptor protein kinase activity	12/743	80/16432	0.000238305	0.0177281	0.0153962	ENSBGRG00000000666/ENSBGRG00000000947/ENSBGRG00000003473/ENSBGRG00000010106/ENSBGRG00000015777/ENSBGRG00000016246/ENSBGRG00000016457/ENSBGRG00000017575/ENSBGRG00000018313/ENSBGRG00000019493/ENSBGRG00000023915/ENSBGRG00000024201	12
GO:0001775	BP cell activation	75/743	1103/16432	0.000242258	0.0178845	0.0155321	ENSBGRG00000000037/ENSBGRG00000000226/ENSBGRG00000000461/ENSBGRG00000000781/ENSBGRG00000001276/ENSBGRG00000001539/ENSBGRG00000001867/ENSBGRG00000002206/ENSBGRG00000002780/ENSBGRG00000003473/ENSBGRG00000003648/ENSBGRG00000004094/ENSBGRG00000004237/ENSBGRG00000004476/ENSBGRG00000004733/ENSBGRG00000006128/ENSBGRG00000006657/ENSBGRG00000007223/ENSBGRG00000007861/ENSBGRG00000007892/ENSBGRG00000008567/…	75
GO:0005070	MF SH3/SH2 adaptor activity	10/743	58/16432	0.000244696	0.0179277	0.0155696	ENSBGRG00000001539/ENSBGRG00000001760/ENSBGRG00000009572/ENSBGRG00000015101/ENSBGRG00000019051/ENSBGRG00000021595/ENSBGRG00000022221/ENSBGRG00000025498/ENSBGRG00000025843/ENSBGRG00000025971	10
GO:0009986	CC cell surface	61/743	852/16432	0.0002479	0.0179624	0.0155998	ENSBGRG00000000037/ENSBGRG00000000666/ENSBGRG00000001141/ENSBGRG00000001411/ENSBGRG00000001699/ENSBGRG00000002862/ENSBGRG00000003097/ENSBGRG00000003473/ENSBGRG00000004733/ENSBGRG00000004901/ENSBGRG00000005244/ENSBGRG00000005327/ENSBGRG00000005861/ENSBGRG00000006201/ENSBGRG00000006479/ENSBGRG00000007892/ENSBGRG00000008129/ENSBGRG00000008342/ENSBGRG00000008888/ENSBGRG00000009032/ENSBGRG00000009611/…	61
GO:0046934	MF phosphatidylinositol-4,5-bisphosphate 3-kinase activity	11/743	69/16432	0.000248884	0.0179624	0.0155998	ENSBGRG00000000947/ENSBGRG00000002777/ENSBGRG00000012273/ENSBGRG00000012279/ENSBGRG00000015777/ENSBGRG00000016457/ENSBGRG00000017575/ENSBGRG00000017903/ENSBGRG00000023915/ENSBGRG00000025777/ENSBGRG00000026658	11
GO:0006642	BP triglyceride mobilization	4/743	8/16432	0.000250851	0.0179702	0.0156065	ENSBGRG00000001854/ENSBGRG00000013518/ENSBGRG00000018426/ENSBGRG00000023367	4
GO:0010745	BP negative regulation of macrophage derived foam cell differentiation	5/743	14/16432	0.000265385	0.0188716	0.0163894	ENSBGRG00000001141/ENSBGRG00000006955/ENSBGRG00000010776/ENSBGRG00000011907/ENSBGRG00000017210	5
GO:0032868	BP response to insulin	29/743	319/16432	0.000288516	0.020349	0.0176724	ENSBGRG00000000947/ENSBGRG00000001081/ENSBGRG00000002649/ENSBGRG00000004094/ENSBGRG00000004552/ENSBGRG00000007849/ENSBGRG00000008475/ENSBGRG00000008799/ENSBGRG00000009442/ENSBGRG00000010012/ENSBGRG00000010766/ENSBGRG00000011115/ENSBGRG00000011794/ENSBGRG00000012346/ENSBGRG00000012579/ENSBGRG00000012921/ENSBGRG00000013160/ENSBGRG00000013833/ENSBGRG00000018341/ENSBGRG00000018364/ENSBGRG00000020700/…	29
GO:0071417	BP cellular response to organonitrogen compound	50/743	665/16432	0.00029437	0.020349	0.0176724	ENSBGRG00000000205/ENSBGRG00000000461/ENSBGRG00000000947/ENSBGRG00000001760/ENSBGRG00000002649/ENSBGRG00000003473/ENSBGRG00000004094/ENSBGRG00000005352/ENSBGRG00000005777/ENSBGRG00000006201/ENSBGRG00000007757/ENSBGRG00000007951/ENSBGRG00000008188/ENSBGRG00000008321/ENSBGRG00000008525/ENSBGRG00000008627/ENSBGRG00000008799/ENSBGRG00000009442/ENSBGRG00000010766/ENSBGRG00000010972/ENSBGRG00000011115/…	50
GO:0043085	BP positive regulation of catalytic activity	96/743	1501/16432	0.000294421	0.020349	0.0176724	ENSBGRG00000000112/ENSBGRG00000000254/ENSBGRG00000000313/ENSBGRG00000000459/ENSBGRG00000000666/ENSBGRG00000000947/ENSBGRG00000002035/ENSBGRG00000002139/ENSBGRG00000002265/ENSBGRG00000002480/ENSBGRG00000002762/ENSBGRG00000002777/ENSBGRG00000003473/ENSBGRG00000003648/ENSBGRG00000004094/ENSBGRG00000004789/ENSBGRG00000004901/ENSBGRG00000006201/ENSBGRG00000006302/ENSBGRG00000006397/ENSBGRG00000006657/…	96
GO:2001236	BP regulation of extrinsic apoptotic signaling pathway	19/743	172/16432	0.000294577	0.020349	0.0176724	ENSBGRG00000002579/ENSBGRG00000004789/ENSBGRG00000007861/ENSBGRG00000009107/ENSBGRG00000010012/ENSBGRG00000012279/ENSBGRG00000013366/ENSBGRG00000015777/ENSBGRG00000015859/ENSBGRG00000017903/ENSBGRG00000018812/ENSBGRG00000021154/ENSBGRG00000021213/ENSBGRG00000022744/ENSBGRG00000022844/ENSBGRG00000024189/ENSBGRG00000024201/ENSBGRG00000025440/ENSBGRG00000026771	19
GO:0072359	BP circulatory system development	71/743	1040/16432	0.000317531	0.0216746	0.0188237	ENSBGRG00000000037/ENSBGRG00000000068/ENSBGRG00000000313/ENSBGRG00000000666/ENSBGRG00000000781/ENSBGRG00000000947/ENSBGRG00000001411/ENSBGRG00000001539/ENSBGRG00000002480/ENSBGRG00000002622/ENSBGRG00000003473/ENSBGRG00000003621/ENSBGRG00000003739/ENSBGRG00000004094/ENSBGRG00000005834/ENSBGRG00000006220/ENSBGRG00000007158/ENSBGRG00000007508/ENSBGRG00000008113/ENSBGRG00000008188/ENSBGRG00000008475/…	71
GO:0032103	BP positive regulation of response to external stimulus	35/743	416/16432	0.00031825	0.0216746	0.0188237	ENSBGRG00000000112/ENSBGRG00000002284/ENSBGRG00000002494/ENSBGRG00000002846/ENSBGRG00000004733/ENSBGRG00000005861/ENSBGRG00000006201/ENSBGRG00000007767/ENSBGRG00000008113/ENSBGRG00000008129/ENSBGRG00000008627/ENSBGRG00000008928/ENSBGRG00000009758/ENSBGRG00000011907/ENSBGRG00000012275/ENSBGRG00000013386/ENSBGRG00000015313/ENSBGRG00000015389/ENSBGRG00000015697/ENSBGRG00000015740/ENSBGRG00000015777/…	35
GO:0071375	BP cellular response to peptide hormone stimulus	32/743	369/16432	0.000334489	0.0225777	0.019608	ENSBGRG00000000461/ENSBGRG00000000947/ENSBGRG00000001760/ENSBGRG00000002649/ENSBGRG00000004094/ENSBGRG00000007951/ENSBGRG00000008188/ENSBGRG00000008627/ENSBGRG00000008799/ENSBGRG00000009442/ENSBGRG00000010766/ENSBGRG00000011115/ENSBGRG00000012279/ENSBGRG00000012346/ENSBGRG00000012579/ENSBGRG00000012921/ENSBGRG00000013160/ENSBGRG00000013833/ENSBGRG00000014049/ENSBGRG00000015462/ENSBGRG00000018341/…	32
GO:0009611	BP response to wounding	53/743	721/16432	0.000337607	0.0225777	0.019608	ENSBGRG00000000037/ENSBGRG00000000205/ENSBGRG00000000313/ENSBGRG00000000947/ENSBGRG00000002378/ENSBGRG00000002649/ENSBGRG00000003097/ENSBGRG00000003648/ENSBGRG00000003746/ENSBGRG00000003786/ENSBGRG00000003960/ENSBGRG00000003992/ENSBGRG00000004063/ENSBGRG00000004094/ENSBGRG00000007861/ENSBGRG00000007892/ENSBGRG00000008567/ENSBGRG00000009758/ENSBGRG00000012023/ENSBGRG00000012214/ENSBGRG00000012223/…	53
GO:0060048	BP cardiac muscle contraction	12/743	83/16432	0.000338543	0.0225777	0.019608	ENSBGRG00000007757/ENSBGRG00000008222/ENSBGRG00000009758/ENSBGRG00000009774/ENSBGRG00000011476/ENSBGRG00000012965/ENSBGRG00000013193/ENSBGRG00000022231/ENSBGRG00000022950/ENSBGRG00000022985/ENSBGRG00000026185/ENSBGRG00000026471	12
GO:0042493	BP response to drug	89/743	1376/16432	0.000345101	0.0225777	0.019608	ENSBGRG00000000205/ENSBGRG00000000446/ENSBGRG00000000461/ENSBGRG00000000947/ENSBGRG00000003568/ENSBGRG00000004063/ENSBGRG00000004094/ENSBGRG00000004733/ENSBGRG00000004901/ENSBGRG00000005352/ENSBGRG00000005620/ENSBGRG00000005995/ENSBGRG00000006128/ENSBGRG00000006201/ENSBGRG00000006220/ENSBGRG00000006454/ENSBGRG00000006725/ENSBGRG00000006787/ENSBGRG00000007757/ENSBGRG00000007849/ENSBGRG00000007951/…	89
GO:0019243	BP methylglyoxal catabolic process to D-lactate via S-lactoyl-glutathione	3/743	4/16432	0.000355921	0.0225777	0.019608	ENSBGRG00000003375/ENSBGRG00000007560/ENSBGRG00000012571	3
GO:0051596	BP methylglyoxal catabolic process	3/743	4/16432	0.000355921	0.0225777	0.019608	ENSBGRG00000003375/ENSBGRG00000007560/ENSBGRG00000012571	3
GO:0061727	BP methylglyoxal catabolic process to lactate	3/743	4/16432	0.000355921	0.0225777	0.019608	ENSBGRG00000003375/ENSBGRG00000007560/ENSBGRG00000012571	3
GO:0071409	BP cellular response to cycloheximide	3/743	4/16432	0.000355921	0.0225777	0.019608	ENSBGRG00000012023/ENSBGRG00000012120/ENSBGRG00000025440	3
GO:0030316	BP osteoclast differentiation	9/743	50/16432	0.00035598	0.0225777	0.019608	ENSBGRG00000003375/ENSBGRG00000006220/ENSBGRG00000007560/ENSBGRG00000012571/ENSBGRG00000014049/ENSBGRG00000015313/ENSBGRG00000016246/ENSBGRG00000020464/ENSBGRG00000023186	9
GO:0033280	BP response to vitamin D	8/743	40/16432	0.000357274	0.0225777	0.019608	ENSBGRG00000000068/ENSBGRG00000001621/ENSBGRG00000014320/ENSBGRG00000015786/ENSBGRG00000018786/ENSBGRG00000021867/ENSBGRG00000025139/ENSBGRG00000025793	8
GO:0043500	BP muscle adaptation	8/743	40/16432	0.000357274	0.0225777	0.019608	ENSBGRG00000000205/ENSBGRG00000005620/ENSBGRG00000010012/ENSBGRG00000012223/ENSBGRG00000014262/ENSBGRG00000015935/ENSBGRG00000019341/ENSBGRG00000026909	8
GO:0035239	BP tube morphogenesis	82/743	1247/16432	0.000359525	0.0225777	0.019608	ENSBGRG00000000313/ENSBGRG00000000461/ENSBGRG00000000666/ENSBGRG00000000781/ENSBGRG00000000889/ENSBGRG00000000923/ENSBGRG00000000947/ENSBGRG00000001539/ENSBGRG00000003115/ENSBGRG00000003473/ENSBGRG00000003621/ENSBGRG00000003739/ENSBGRG00000003960/ENSBGRG00000004789/ENSBGRG00000005044/ENSBGRG00000005327/ENSBGRG00000005834/ENSBGRG00000006220/ENSBGRG00000006424/ENSBGRG00000007158/ENSBGRG00000007508/…	82
GO:0052813	MF phosphatidylinositol bisphosphate kinase activity	11/743	72/16432	0.000364734	0.0227571	0.0197638	ENSBGRG00000000947/ENSBGRG00000002777/ENSBGRG00000012273/ENSBGRG00000012279/ENSBGRG00000015777/ENSBGRG00000016457/ENSBGRG00000017575/ENSBGRG00000017903/ENSBGRG00000023915/ENSBGRG00000025777/ENSBGRG00000026658	11
GO:0050731	BP positive regulation of peptidyl-tyrosine phosphorylation	22/743	218/16432	0.000370664	0.0229788	0.0199563	ENSBGRG00000000947/ENSBGRG00000002777/ENSBGRG00000003473/ENSBGRG00000006201/ENSBGRG00000007830/ENSBGRG00000008129/ENSBGRG00000008627/ENSBGRG00000008928/ENSBGRG00000010972/ENSBGRG00000012273/ENSBGRG00000012279/ENSBGRG00000012363/ENSBGRG00000013294/ENSBGRG00000015697/ENSBGRG00000016476/ENSBGRG00000017575/ENSBGRG00000017903/ENSBGRG00000018787/ENSBGRG00000021013/ENSBGRG00000022447/ENSBGRG00000023915/…	22
GO:0002931	BP response to ischemia	10/743	61/16432	0.000374292	0.0230559	0.0200233	ENSBGRG00000000154/ENSBGRG00000002579/ENSBGRG00000004094/ENSBGRG00000006169/ENSBGRG00000009758/ENSBGRG00000011291/ENSBGRG00000014262/ENSBGRG00000015777/ENSBGRG00000018041/ENSBGRG00000022027	10
GO:0034220	BP ion transmembrane transport	68/743	992/16432	0.000380136	0.0232677	0.0202072	ENSBGRG00000001081/ENSBGRG00000001141/ENSBGRG00000002593/ENSBGRG00000002862/ENSBGRG00000004103/ENSBGRG00000004316/ENSBGRG00000004552/ENSBGRG00000005222/ENSBGRG00000005554/ENSBGRG00000005777/ENSBGRG00000005938/ENSBGRG00000006456/ENSBGRG00000007726/ENSBGRG00000007757/ENSBGRG00000007892/ENSBGRG00000008216/ENSBGRG00000008222/ENSBGRG00000008321/ENSBGRG00000009289/ENSBGRG00000009442/ENSBGRG00000009469/…	68
GO:0042594	BP response to starvation	31/743	356/16432	0.000383825	0.0233458	0.020275	ENSBGRG00000002494/ENSBGRG00000002649/ENSBGRG00000006220/ENSBGRG00000006454/ENSBGRG00000006725/ENSBGRG00000008094/ENSBGRG00000008216/ENSBGRG00000008799/ENSBGRG00000009762/ENSBGRG00000011138/ENSBGRG00000011794/ENSBGRG00000012223/ENSBGRG00000012579/ENSBGRG00000014262/ENSBGRG00000014687/ENSBGRG00000016102/ENSBGRG00000016514/ENSBGRG00000018341/ENSBGRG00000020540/ENSBGRG00000020600/ENSBGRG00000020621/…	31
GO:0031669	BP cellular response to nutrient levels	28/743	310/16432	0.000404834	0.0244671	0.0212489	ENSBGRG00000000068/ENSBGRG00000001621/ENSBGRG00000002649/ENSBGRG00000006725/ENSBGRG00000008094/ENSBGRG00000008799/ENSBGRG00000009762/ENSBGRG00000011138/ENSBGRG00000011794/ENSBGRG00000012223/ENSBGRG00000012279/ENSBGRG00000012579/ENSBGRG00000014687/ENSBGRG00000016102/ENSBGRG00000016514/ENSBGRG00000018341/ENSBGRG00000018786/ENSBGRG00000020540/ENSBGRG00000021213/ENSBGRG00000021859/ENSBGRG00000023367/…	28
GO:0006811	BP ion transport	85/743	1308/16432	0.000407321	0.0244671	0.0212489	ENSBGRG00000001081/ENSBGRG00000001141/ENSBGRG00000001854/ENSBGRG00000002593/ENSBGRG00000002862/ENSBGRG00000003414/ENSBGRG00000004103/ENSBGRG00000004316/ENSBGRG00000004552/ENSBGRG00000005222/ENSBGRG00000005554/ENSBGRG00000005634/ENSBGRG00000005777/ENSBGRG00000005861/ENSBGRG00000005938/ENSBGRG00000006456/ENSBGRG00000007726/ENSBGRG00000007757/ENSBGRG00000007849/ENSBGRG00000007892/ENSBGRG00000008216/…	85
GO:0003013	BP circulatory system process	38/743	471/16432	0.0004107	0.0245177	0.0212929	ENSBGRG00000000154/ENSBGRG00000000666/ENSBGRG00000000947/ENSBGRG00000003414/ENSBGRG00000007757/ENSBGRG00000007892/ENSBGRG00000008222/ENSBGRG00000008475/ENSBGRG00000008627/ENSBGRG00000008928/ENSBGRG00000009758/ENSBGRG00000009774/ENSBGRG00000010012/ENSBGRG00000011476/ENSBGRG00000012279/ENSBGRG00000012965/ENSBGRG00000013127/ENSBGRG00000013193/ENSBGRG00000013564/ENSBGRG00000013723/ENSBGRG00000015462/…	38
GO:0010648	BP negative regulation of cell communication	109/743	1765/16432	0.000417452	0.0247679	0.0215101	ENSBGRG00000000154/ENSBGRG00000000205/ENSBGRG00000000446/ENSBGRG00000000889/ENSBGRG00000000947/ENSBGRG00000001010/ENSBGRG00000001760/ENSBGRG00000002035/ENSBGRG00000002265/ENSBGRG00000002579/ENSBGRG00000002649/ENSBGRG00000002762/ENSBGRG00000002780/ENSBGRG00000002862/ENSBGRG00000002939/ENSBGRG00000003473/ENSBGRG00000003621/ENSBGRG00000003648/ENSBGRG00000003739/ENSBGRG00000004026/ENSBGRG00000004094/…	109
GO:0006082	BP organic acid metabolic process	69/743	1014/16432	0.00042254	0.024888	0.0216144	ENSBGRG00000000461/ENSBGRG00000001069/ENSBGRG00000001081/ENSBGRG00000001086/ENSBGRG00000001354/ENSBGRG00000002273/ENSBGRG00000002939/ENSBGRG00000003375/ENSBGRG00000003568/ENSBGRG00000004103/ENSBGRG00000004552/ENSBGRG00000004645/ENSBGRG00000004885/ENSBGRG00000005423/ENSBGRG00000005938/ENSBGRG00000006034/ENSBGRG00000006169/ENSBGRG00000006456/ENSBGRG00000006815/ENSBGRG00000007560/ENSBGRG00000007849/…	69
GO:0023057	BP negative regulation of signaling	109/743	1766/16432	0.000426224	0.024888	0.0216144	ENSBGRG00000000154/ENSBGRG00000000205/ENSBGRG00000000446/ENSBGRG00000000889/ENSBGRG00000000947/ENSBGRG00000001010/ENSBGRG00000001760/ENSBGRG00000002035/ENSBGRG00000002265/ENSBGRG00000002579/ENSBGRG00000002649/ENSBGRG00000002762/ENSBGRG00000002780/ENSBGRG00000002862/ENSBGRG00000002939/ENSBGRG00000003473/ENSBGRG00000003621/ENSBGRG00000003648/ENSBGRG00000003739/ENSBGRG00000004026/ENSBGRG00000004094/…	109
GO:0032651	BP regulation of interleukin-1 beta production	10/743	62/16432	0.000428494	0.024888	0.0216144	ENSBGRG00000004094/ENSBGRG00000004789/ENSBGRG00000006201/ENSBGRG00000006725/ENSBGRG00000007892/ENSBGRG00000008627/ENSBGRG00000011637/ENSBGRG00000013160/ENSBGRG00000022744/ENSBGRG00000024349	10
GO:0043269	BP regulation of ion transport	50/743	676/16432	0.000429769	0.024888	0.0216144	ENSBGRG00000003473/ENSBGRG00000004789/ENSBGRG00000006302/ENSBGRG00000006479/ENSBGRG00000006955/ENSBGRG00000007757/ENSBGRG00000007892/ENSBGRG00000008222/ENSBGRG00000008321/ENSBGRG00000008475/ENSBGRG00000008525/ENSBGRG00000009032/ENSBGRG00000009758/ENSBGRG00000010546/ENSBGRG00000010776/ENSBGRG00000011291/ENSBGRG00000011476/ENSBGRG00000012223/ENSBGRG00000012279/ENSBGRG00000012346/ENSBGRG00000012905/…	50
GO:0014732	BP skeletal muscle atrophy	4/743	9/16432	0.000435381	0.0250629	0.0217663	ENSBGRG00000000205/ENSBGRG00000005620/ENSBGRG00000012223/ENSBGRG00000014262	4
GO:0071407	BP cellular response to organic cyclic compound	48/743	642/16432	0.00043916	0.0251309	0.0218253	ENSBGRG00000000068/ENSBGRG00000000205/ENSBGRG00000000461/ENSBGRG00000002649/ENSBGRG00000002780/ENSBGRG00000003097/ENSBGRG00000004063/ENSBGRG00000004094/ENSBGRG00000004302/ENSBGRG00000005352/ENSBGRG00000005620/ENSBGRG00000005634/ENSBGRG00000005777/ENSBGRG00000006725/ENSBGRG00000007757/ENSBGRG00000008188/ENSBGRG00000008222/ENSBGRG00000008321/ENSBGRG00000008525/ENSBGRG00000008627/ENSBGRG00000009562/…	48
GO:0009968	BP negative regulation of signal transduction	101/743	1616/16432	0.000459685	0.0261507	0.022711	ENSBGRG00000000154/ENSBGRG00000000205/ENSBGRG00000000446/ENSBGRG00000000889/ENSBGRG00000000947/ENSBGRG00000001010/ENSBGRG00000001760/ENSBGRG00000002035/ENSBGRG00000002265/ENSBGRG00000002579/ENSBGRG00000002762/ENSBGRG00000002780/ENSBGRG00000002939/ENSBGRG00000003473/ENSBGRG00000003621/ENSBGRG00000003648/ENSBGRG00000003739/ENSBGRG00000004026/ENSBGRG00000004094/ENSBGRG00000005614/ENSBGRG00000006201/…	101
GO:0040017	BP positive regulation of locomotion	53/743	731/16432	0.000468189	0.026391	0.0229197	ENSBGRG00000000068/ENSBGRG00000000112/ENSBGRG00000000313/ENSBGRG00000000461/ENSBGRG00000000666/ENSBGRG00000002284/ENSBGRG00000002777/ENSBGRG00000003960/ENSBGRG00000004094/ENSBGRG00000004733/ENSBGRG00000005044/ENSBGRG00000005634/ENSBGRG00000005949/ENSBGRG00000006725/ENSBGRG00000007767/ENSBGRG00000007892/ENSBGRG00000008113/ENSBGRG00000008129/ENSBGRG00000008627/ENSBGRG00000008928/ENSBGRG00000009758/…	53
GO:0010743	BP regulation of macrophage derived foam cell differentiation	7/743	32/16432	0.000469368	0.026391	0.0229197	ENSBGRG00000001141/ENSBGRG00000006955/ENSBGRG00000008627/ENSBGRG00000009456/ENSBGRG00000010776/ENSBGRG00000011907/ENSBGRG00000017210	7
GO:0051385	BP response to mineralocorticoid	10/743	63/16432	0.00048906	0.0273393	0.0237433	ENSBGRG00000006220/ENSBGRG00000009096/ENSBGRG00000010244/ENSBGRG00000012905/ENSBGRG00000015589/ENSBGRG00000015697/ENSBGRG00000021557/ENSBGRG00000022869/ENSBGRG00000025440/ENSBGRG00000026909	10
GO:0042060	BP wound healing	43/743	560/16432	0.000500845	0.0278372	0.0241757	ENSBGRG00000000037/ENSBGRG00000000205/ENSBGRG00000000313/ENSBGRG00000000947/ENSBGRG00000002378/ENSBGRG00000003097/ENSBGRG00000003648/ENSBGRG00000003746/ENSBGRG00000003786/ENSBGRG00000003992/ENSBGRG00000004094/ENSBGRG00000007892/ENSBGRG00000008567/ENSBGRG00000009758/ENSBGRG00000012023/ENSBGRG00000012214/ENSBGRG00000012223/ENSBGRG00000012273/ENSBGRG00000012279/ENSBGRG00000012281/ENSBGRG00000012363/…	43
GO:0086003	BP cardiac muscle cell contraction	8/743	42/16432	0.000506286	0.0279743	0.0242948	ENSBGRG00000008222/ENSBGRG00000009758/ENSBGRG00000011476/ENSBGRG00000012965/ENSBGRG00000022231/ENSBGRG00000022950/ENSBGRG00000022985/ENSBGRG00000026471	8
GO:1901654	BP response to ketone	32/743	378/16432	0.000509097	0.0279743	0.0242948	ENSBGRG00000000068/ENSBGRG00000000205/ENSBGRG00000004063/ENSBGRG00000005352/ENSBGRG00000005620/ENSBGRG00000005634/ENSBGRG00000005995/ENSBGRG00000006220/ENSBGRG00000006787/ENSBGRG00000008188/ENSBGRG00000008475/ENSBGRG00000008731/ENSBGRG00000009096/ENSBGRG00000010012/ENSBGRG00000010244/ENSBGRG00000012023/ENSBGRG00000012120/ENSBGRG00000012579/ENSBGRG00000012905/ENSBGRG00000013127/ENSBGRG00000013160/…	32
GO:0034762	BP regulation of transmembrane transport	40/743	511/16432	0.000534751	0.0290976	0.0252704	ENSBGRG00000000461/ENSBGRG00000000947/ENSBGRG00000003473/ENSBGRG00000006169/ENSBGRG00000006302/ENSBGRG00000007757/ENSBGRG00000007892/ENSBGRG00000008475/ENSBGRG00000008525/ENSBGRG00000009758/ENSBGRG00000010546/ENSBGRG00000011291/ENSBGRG00000011476/ENSBGRG00000012223/ENSBGRG00000012279/ENSBGRG00000012346/ENSBGRG00000012965/ENSBGRG00000013546/ENSBGRG00000014049/ENSBGRG00000014262/ENSBGRG00000015697/…	40
GO:0050872	BP white fat cell differentiation	5/743	16/16432	0.000536914	0.0290976	0.0252704	ENSBGRG00000016598/ENSBGRG00000017903/ENSBGRG00000019316/ENSBGRG00000022027/ENSBGRG00000024230	5
GO:0008284	BP positive regulation of cell proliferation	72/743	1078/16432	0.000538567	0.0290976	0.0252704	ENSBGRG00000000037/ENSBGRG00000000068/ENSBGRG00000000112/ENSBGRG00000000313/ENSBGRG00000000461/ENSBGRG00000000666/ENSBGRG00000000889/ENSBGRG00000000947/ENSBGRG00000002777/ENSBGRG00000003739/ENSBGRG00000004094/ENSBGRG00000004789/ENSBGRG00000005634/ENSBGRG00000006201/ENSBGRG00000006368/ENSBGRG00000006787/ENSBGRG00000007158/ENSBGRG00000007427/ENSBGRG00000007861/ENSBGRG00000007892/ENSBGRG00000008113/…	72
GO:0051591	BP response to cAMP	16/743	139/16432	0.000548285	0.0294581	0.0255834	ENSBGRG00000002649/ENSBGRG00000004094/ENSBGRG00000005777/ENSBGRG00000006220/ENSBGRG00000006787/ENSBGRG00000008129/ENSBGRG00000008321/ENSBGRG00000008525/ENSBGRG00000008627/ENSBGRG00000009096/ENSBGRG00000014320/ENSBGRG00000014601/ENSBGRG00000015028/ENSBGRG00000024565/ENSBGRG00000025440/ENSBGRG00000026815	16
GO:0045604	BP regulation of epidermal cell differentiation	10/743	64/16432	0.000556556	0.0297373	0.0258259	ENSBGRG00000000889/ENSBGRG00000001621/ENSBGRG00000002378/ENSBGRG00000003621/ENSBGRG00000006446/ENSBGRG00000011381/ENSBGRG00000013160/ENSBGRG00000022487/ENSBGRG00000024292/ENSBGRG00000024386	10
GO:0035591	MF signaling adaptor activity	12/743	88/16432	0.000584366	0.0310517	0.0269674	ENSBGRG00000001539/ENSBGRG00000001760/ENSBGRG00000009572/ENSBGRG00000009722/ENSBGRG00000015101/ENSBGRG00000019051/ENSBGRG00000020464/ENSBGRG00000021595/ENSBGRG00000022221/ENSBGRG00000025498/ENSBGRG00000025843/ENSBGRG00000025971	12
GO:1902495	CC transmembrane transporter complex	25/743	271/16432	0.000595762	0.0314842	0.027343	ENSBGRG00000001600/ENSBGRG00000002862/ENSBGRG00000007757/ENSBGRG00000008222/ENSBGRG00000008475/ENSBGRG00000008525/ENSBGRG00000009032/ENSBGRG00000009774/ENSBGRG00000012223/ENSBGRG00000012965/ENSBGRG00000014482/ENSBGRG00000017121/ENSBGRG00000017953/ENSBGRG00000019755/ENSBGRG00000021717/ENSBGRG00000022231/ENSBGRG00000022447/ENSBGRG00000022950/ENSBGRG00000022985/ENSBGRG00000023169/ENSBGRG00000024339/…	25
GO:1904018	BP positive regulation of vasculature development	21/743	211/16432	0.000599785	0.0315246	0.0273781	ENSBGRG00000000313/ENSBGRG00000000666/ENSBGRG00000001411/ENSBGRG00000002035/ENSBGRG00000002139/ENSBGRG00000004094/ENSBGRG00000006169/ENSBGRG00000006302/ENSBGRG00000006725/ENSBGRG00000007861/ENSBGRG00000008113/ENSBGRG00000008928/ENSBGRG00000018786/ENSBGRG00000018812/ENSBGRG00000019828/ENSBGRG00000020423/ENSBGRG00000021013/ENSBGRG00000021867/ENSBGRG00000023915/ENSBGRG00000025096/ENSBGRG00000025440	21
GO:0006928	BP movement of cell or subcellular component	117/743	1939/16432	0.000609806	0.0317457	0.0275701	ENSBGRG00000000037/ENSBGRG00000000112/ENSBGRG00000000313/ENSBGRG00000000461/ENSBGRG00000000666/ENSBGRG00000000947/ENSBGRG00000001699/ENSBGRG00000001854/ENSBGRG00000002139/ENSBGRG00000002206/ENSBGRG00000002284/ENSBGRG00000002622/ENSBGRG00000002777/ENSBGRG00000003115/ENSBGRG00000003473/ENSBGRG00000003621/ENSBGRG00000003658/ENSBGRG00000003739/ENSBGRG00000003746/ENSBGRG00000003803/ENSBGRG00000003960/…	117
GO:0044283	BP small molecule biosynthetic process	46/743	617/16432	0.000610558	0.0317457	0.0275701	ENSBGRG00000000446/ENSBGRG00000000566/ENSBGRG00000001069/ENSBGRG00000001081/ENSBGRG00000001086/ENSBGRG00000001100/ENSBGRG00000001354/ENSBGRG00000001842/ENSBGRG00000002753/ENSBGRG00000004237/ENSBGRG00000004302/ENSBGRG00000006169/ENSBGRG00000006815/ENSBGRG00000010766/ENSBGRG00000011324/ENSBGRG00000012374/ENSBGRG00000012556/ENSBGRG00000012820/ENSBGRG00000013127/ENSBGRG00000013518/ENSBGRG00000013906/…	46
GO:0006090	BP pyruvate metabolic process	12/743	89/16432	0.000648231	0.0335243	0.0291148	ENSBGRG00000000461/ENSBGRG00000003375/ENSBGRG00000005938/ENSBGRG00000006169/ENSBGRG00000007560/ENSBGRG00000008799/ENSBGRG00000011803/ENSBGRG00000012374/ENSBGRG00000012571/ENSBGRG00000015027/ENSBGRG00000022167/ENSBGRG00000024333	12
GO:0015849	BP organic acid transport	25/743	273/16432	0.00066336	0.0338355	0.029385	ENSBGRG00000001854/ENSBGRG00000003414/ENSBGRG00000004103/ENSBGRG00000005554/ENSBGRG00000005777/ENSBGRG00000005938/ENSBGRG00000006456/ENSBGRG00000007726/ENSBGRG00000007849/ENSBGRG00000008216/ENSBGRG00000010244/ENSBGRG00000010530/ENSBGRG00000010972/ENSBGRG00000012301/ENSBGRG00000012728/ENSBGRG00000013518/ENSBGRG00000015697/ENSBGRG00000016504/ENSBGRG00000018341/ENSBGRG00000018553/ENSBGRG00000019316/…	25
GO:0046942	BP carboxylic acid transport	25/743	273/16432	0.00066336	0.0338355	0.029385	ENSBGRG00000001854/ENSBGRG00000003414/ENSBGRG00000004103/ENSBGRG00000005554/ENSBGRG00000005777/ENSBGRG00000005938/ENSBGRG00000006456/ENSBGRG00000007726/ENSBGRG00000007849/ENSBGRG00000008216/ENSBGRG00000010244/ENSBGRG00000010530/ENSBGRG00000010972/ENSBGRG00000012301/ENSBGRG00000012728/ENSBGRG00000013518/ENSBGRG00000015697/ENSBGRG00000016504/ENSBGRG00000018341/ENSBGRG00000018553/ENSBGRG00000019316/…	25
GO:0060537	BP muscle tissue development	32/743	384/16432	0.000666301	0.0338355	0.029385	ENSBGRG00000000037/ENSBGRG00000000154/ENSBGRG00000000205/ENSBGRG00000000889/ENSBGRG00000000947/ENSBGRG00000002378/ENSBGRG00000003786/ENSBGRG00000004094/ENSBGRG00000007158/ENSBGRG00000008475/ENSBGRG00000008731/ENSBGRG00000009096/ENSBGRG00000009561/ENSBGRG00000011324/ENSBGRG00000012223/ENSBGRG00000012579/ENSBGRG00000013193/ENSBGRG00000013386/ENSBGRG00000013546/ENSBGRG00000014336/ENSBGRG00000015777/…	32
GO:0007611	BP learning or memory	40/743	517/16432	0.000671734	0.0338355	0.029385	ENSBGRG00000000154/ENSBGRG00000000446/ENSBGRG00000000504/ENSBGRG00000000947/ENSBGRG00000003115/ENSBGRG00000003473/ENSBGRG00000004094/ENSBGRG00000004316/ENSBGRG00000005352/ENSBGRG00000005861/ENSBGRG00000006555/ENSBGRG00000006787/ENSBGRG00000007223/ENSBGRG00000007861/ENSBGRG00000008321/ENSBGRG00000008627/ENSBGRG00000008774/ENSBGRG00000009032/ENSBGRG00000009096/ENSBGRG00000009562/ENSBGRG00000010303/…	40
GO:0051056	BP regulation of small GTPase mediated signal transduction	30/743	352/16432	0.000674661	0.0338355	0.029385	ENSBGRG00000000112/ENSBGRG00000000393/ENSBGRG00000001010/ENSBGRG00000001141/ENSBGRG00000002777/ENSBGRG00000003473/ENSBGRG00000005757/ENSBGRG00000006657/ENSBGRG00000007176/ENSBGRG00000007892/ENSBGRG00000008567/ENSBGRG00000009934/ENSBGRG00000010250/ENSBGRG00000011886/ENSBGRG00000013069/ENSBGRG00000013386/ENSBGRG00000015101/ENSBGRG00000017050/ENSBGRG00000017903/ENSBGRG00000020423/ENSBGRG00000021068/…	30
GO:0042593	BP glucose homeostasis	24/743	258/16432	0.000675488	0.0338355	0.029385	ENSBGRG00000006169/ENSBGRG00000008799/ENSBGRG00000009442/ENSBGRG00000011291/ENSBGRG00000011794/ENSBGRG00000012374/ENSBGRG00000012579/ENSBGRG00000014262/ENSBGRG00000014299/ENSBGRG00000015027/ENSBGRG00000015697/ENSBGRG00000015740/ENSBGRG00000016457/ENSBGRG00000018787/ENSBGRG00000021268/ENSBGRG00000021445/ENSBGRG00000021692/ENSBGRG00000022167/ENSBGRG00000024230/ENSBGRG00000024333/ENSBGRG00000024349/…	24
GO:0035556	BP intracellular signal transduction	99/743	1596/16432	0.000678739	0.0338355	0.029385	ENSBGRG00000000112/ENSBGRG00000000154/ENSBGRG00000000666/ENSBGRG00000000889/ENSBGRG00000000947/ENSBGRG00000001010/ENSBGRG00000001141/ENSBGRG00000001148/ENSBGRG00000001193/ENSBGRG00000001584/ENSBGRG00000001760/ENSBGRG00000001842/ENSBGRG00000002777/ENSBGRG00000002939/ENSBGRG00000003473/ENSBGRG00000003648/ENSBGRG00000003739/ENSBGRG00000003825/ENSBGRG00000004789/ENSBGRG00000005073/ENSBGRG00000005352/…	99
GO:0007517	BP muscle organ development	35/743	434/16432	0.000690181	0.0342294	0.0297271	ENSBGRG00000000154/ENSBGRG00000000205/ENSBGRG00000000772/ENSBGRG00000000947/ENSBGRG00000002378/ENSBGRG00000003786/ENSBGRG00000004094/ENSBGRG00000007158/ENSBGRG00000007767/ENSBGRG00000008731/ENSBGRG00000008830/ENSBGRG00000009096/ENSBGRG00000009561/ENSBGRG00000010147/ENSBGRG00000012223/ENSBGRG00000013085/ENSBGRG00000013193/ENSBGRG00000013386/ENSBGRG00000014336/ENSBGRG00000015786/ENSBGRG00000016457/…	35
GO:0014891	BP striated muscle atrophy	4/743	10/16432	0.000699722	0.0345256	0.0299843	ENSBGRG00000000205/ENSBGRG00000005620/ENSBGRG00000012223/ENSBGRG00000014262	4
GO:0005102	MF signaling receptor binding	103/743	1675/16432	0.000708522	0.0347823	0.0302073	ENSBGRG00000000008/ENSBGRG00000000037/ENSBGRG00000000112/ENSBGRG00000000205/ENSBGRG00000000313/ENSBGRG00000000461/ENSBGRG00000001141/ENSBGRG00000001699/ENSBGRG00000001760/ENSBGRG00000002284/ENSBGRG00000002649/ENSBGRG00000002777/ENSBGRG00000002780/ENSBGRG00000003414/ENSBGRG00000003473/ENSBGRG00000003621/ENSBGRG00000003739/ENSBGRG00000003960/ENSBGRG00000004645/ENSBGRG00000005327/ENSBGRG00000005352/…	103
GO:0036296	BP response to increased oxygen levels	10/743	66/16432	0.00071476	0.0348847	0.0302962	ENSBGRG00000004094/ENSBGRG00000004733/ENSBGRG00000008627/ENSBGRG00000010972/ENSBGRG00000012579/ENSBGRG00000013127/ENSBGRG00000013833/ENSBGRG00000021152/ENSBGRG00000025440/ENSBGRG00000026815	10
GO:0015711	BP organic anion transport	35/743	435/16432	0.000719108	0.0348847	0.0302962	ENSBGRG00000001081/ENSBGRG00000001141/ENSBGRG00000001854/ENSBGRG00000003414/ENSBGRG00000004103/ENSBGRG00000005222/ENSBGRG00000005554/ENSBGRG00000005777/ENSBGRG00000005861/ENSBGRG00000005938/ENSBGRG00000006456/ENSBGRG00000007726/ENSBGRG00000007849/ENSBGRG00000008216/ENSBGRG00000009032/ENSBGRG00000009442/ENSBGRG00000009758/ENSBGRG00000010244/ENSBGRG00000010530/ENSBGRG00000010972/ENSBGRG00000012214/…	35
GO:0014074	BP response to purine-containing compound	21/743	214/16432	0.000721429	0.0348847	0.0302962	ENSBGRG00000000205/ENSBGRG00000002649/ENSBGRG00000004094/ENSBGRG00000004733/ENSBGRG00000005777/ENSBGRG00000006220/ENSBGRG00000006787/ENSBGRG00000007757/ENSBGRG00000008129/ENSBGRG00000008321/ENSBGRG00000008525/ENSBGRG00000008627/ENSBGRG00000009096/ENSBGRG00000014262/ENSBGRG00000014320/ENSBGRG00000014601/ENSBGRG00000015028/ENSBGRG00000018786/ENSBGRG00000024565/ENSBGRG00000025440/ENSBGRG00000026815	21
GO:0035004	MF phosphatidylinositol 3-kinase activity	11/743	78/16432	0.000734479	0.0353391	0.0306908	ENSBGRG00000000947/ENSBGRG00000002777/ENSBGRG00000012273/ENSBGRG00000012279/ENSBGRG00000015777/ENSBGRG00000016457/ENSBGRG00000017575/ENSBGRG00000017903/ENSBGRG00000023915/ENSBGRG00000025777/ENSBGRG00000026658	11
GO:0043068	BP positive regulation of programmed cell death	57/743	817/16432	0.000741256	0.0354885	0.0308206	ENSBGRG00000000112/ENSBGRG00000000313/ENSBGRG00000000461/ENSBGRG00000000889/ENSBGRG00000001010/ENSBGRG00000001584/ENSBGRG00000002139/ENSBGRG00000002480/ENSBGRG00000002649/ENSBGRG00000003473/ENSBGRG00000004094/ENSBGRG00000004789/ENSBGRG00000004871/ENSBGRG00000006368/ENSBGRG00000006725/ENSBGRG00000007892/ENSBGRG00000008627/ENSBGRG00000008962/ENSBGRG00000008972/ENSBGRG00000009107/ENSBGRG00000009934/…	57
GO:0019218	BP regulation of steroid metabolic process	16/743	143/16432	0.000749743	0.035718	0.0310199	ENSBGRG00000001100/ENSBGRG00000002753/ENSBGRG00000004094/ENSBGRG00000004885/ENSBGRG00000005861/ENSBGRG00000006555/ENSBGRG00000008222/ENSBGRG00000010766/ENSBGRG00000012556/ENSBGRG00000014262/ENSBGRG00000016457/ENSBGRG00000017210/ENSBGRG00000018364/ENSBGRG00000019342/ENSBGRG00000023915/ENSBGRG00000024230	16
GO:0050730	BP regulation of peptidyl-tyrosine phosphorylation	26/743	291/16432	0.000755292	0.035806	0.0310963	ENSBGRG00000000947/ENSBGRG00000002777/ENSBGRG00000003473/ENSBGRG00000006201/ENSBGRG00000007830/ENSBGRG00000008129/ENSBGRG00000008627/ENSBGRG00000008928/ENSBGRG00000010972/ENSBGRG00000012273/ENSBGRG00000012279/ENSBGRG00000012363/ENSBGRG00000013160/ENSBGRG00000013294/ENSBGRG00000015697/ENSBGRG00000016476/ENSBGRG00000017575/ENSBGRG00000017903/ENSBGRG00000018341/ENSBGRG00000018787/ENSBGRG00000019375/…	26
GO:0055085	BP transmembrane transport	79/743	1222/16432	0.00076372	0.036029	0.03129	ENSBGRG00000001081/ENSBGRG00000001141/ENSBGRG00000001621/ENSBGRG00000002593/ENSBGRG00000002862/ENSBGRG00000004103/ENSBGRG00000004316/ENSBGRG00000004552/ENSBGRG00000004901/ENSBGRG00000005222/ENSBGRG00000005244/ENSBGRG00000005489/ENSBGRG00000005554/ENSBGRG00000005777/ENSBGRG00000005938/ENSBGRG00000006456/ENSBGRG00000007726/ENSBGRG00000007757/ENSBGRG00000007892/ENSBGRG00000008216/ENSBGRG00000008222/…	79
GO:0042592	BP homeostatic process	116/743	1932/16432	0.000775222	0.0362633	0.0314935	ENSBGRG00000000037/ENSBGRG00000000205/ENSBGRG00000000461/ENSBGRG00000000889/ENSBGRG00000000947/ENSBGRG00000001141/ENSBGRG00000001584/ENSBGRG00000001621/ENSBGRG00000002593/ENSBGRG00000002622/ENSBGRG00000003621/ENSBGRG00000004237/ENSBGRG00000004789/ENSBGRG00000004885/ENSBGRG00000004901/ENSBGRG00000005222/ENSBGRG00000005244/ENSBGRG00000005777/ENSBGRG00000005861/ENSBGRG00000006169/ENSBGRG00000006201/…	116
GO:0001822	BP kidney development	29/743	339/16432	0.000776186	0.0362633	0.0314935	ENSBGRG00000000037/ENSBGRG00000000068/ENSBGRG00000000666/ENSBGRG00000002480/ENSBGRG00000003658/ENSBGRG00000004094/ENSBGRG00000005044/ENSBGRG00000007158/ENSBGRG00000008113/ENSBGRG00000010852/ENSBGRG00000010972/ENSBGRG00000011324/ENSBGRG00000012363/ENSBGRG00000013723/ENSBGRG00000014049/ENSBGRG00000015190/ENSBGRG00000015697/ENSBGRG00000015777/ENSBGRG00000016750/ENSBGRG00000017903/ENSBGRG00000019923/…	29
GO:0046683	BP response to organophosphorus	19/743	186/16432	0.000783021	0.0364067	0.0316181	ENSBGRG00000000205/ENSBGRG00000002649/ENSBGRG00000004094/ENSBGRG00000004733/ENSBGRG00000005777/ENSBGRG00000006220/ENSBGRG00000006787/ENSBGRG00000008129/ENSBGRG00000008321/ENSBGRG00000008525/ENSBGRG00000008627/ENSBGRG00000009096/ENSBGRG00000014320/ENSBGRG00000014601/ENSBGRG00000015028/ENSBGRG00000018786/ENSBGRG00000024565/ENSBGRG00000025440/ENSBGRG00000026815	19
GO:0035637	BP multicellular organismal signaling	15/743	130/16432	0.000787597	0.0364443	0.0316506	ENSBGRG00000000037/ENSBGRG00000007757/ENSBGRG00000008222/ENSBGRG00000008475/ENSBGRG00000009542/ENSBGRG00000009758/ENSBGRG00000010821/ENSBGRG00000011476/ENSBGRG00000012965/ENSBGRG00000017584/ENSBGRG00000021717/ENSBGRG00000022231/ENSBGRG00000022950/ENSBGRG00000022985/ENSBGRG00000026471	15
GO:0043436	BP oxoacid metabolic process	67/743	1001/16432	0.000793815	0.0365571	0.0317486	ENSBGRG00000000461/ENSBGRG00000001069/ENSBGRG00000001081/ENSBGRG00000001086/ENSBGRG00000001354/ENSBGRG00000002273/ENSBGRG00000002939/ENSBGRG00000003375/ENSBGRG00000003568/ENSBGRG00000004103/ENSBGRG00000004552/ENSBGRG00000004645/ENSBGRG00000004885/ENSBGRG00000005423/ENSBGRG00000005938/ENSBGRG00000006169/ENSBGRG00000006456/ENSBGRG00000006815/ENSBGRG00000007560/ENSBGRG00000007849/ENSBGRG00000008216/…	67
GO:0048641	BP regulation of skeletal muscle tissue development	10/743	67/16432	0.000806762	0.0369772	0.0321135	ENSBGRG00000000205/ENSBGRG00000003473/ENSBGRG00000003786/ENSBGRG00000006454/ENSBGRG00000012223/ENSBGRG00000012363/ENSBGRG00000017594/ENSBGRG00000017698/ENSBGRG00000020130/ENSBGRG00000021558	10
GO:0010565	BP regulation of cellular ketone metabolic process	17/743	158/16432	0.000813005	0.0370876	0.0322094	ENSBGRG00000000461/ENSBGRG00000004094/ENSBGRG00000004885/ENSBGRG00000007849/ENSBGRG00000008216/ENSBGRG00000008799/ENSBGRG00000010766/ENSBGRG00000011803/ENSBGRG00000014262/ENSBGRG00000015589/ENSBGRG00000016457/ENSBGRG00000017808/ENSBGRG00000018041/ENSBGRG00000018786/ENSBGRG00000019249/ENSBGRG00000021447/ENSBGRG00000023367	17
GO:1902107	BP positive regulation of leukocyte differentiation	19/743	187/16432	0.000835679	0.0371217	0.032239	ENSBGRG00000001539/ENSBGRG00000002777/ENSBGRG00000004210/ENSBGRG00000007455/ENSBGRG00000008627/ENSBGRG00000009096/ENSBGRG00000009611/ENSBGRG00000012273/ENSBGRG00000013085/ENSBGRG00000013723/ENSBGRG00000014049/ENSBGRG00000014725/ENSBGRG00000015313/ENSBGRG00000019169/ENSBGRG00000020424/ENSBGRG00000021867/ENSBGRG00000024565/ENSBGRG00000026103/ENSBGRG00000026534	19
GO:0061448	BP connective tissue development	24/743	262/16432	0.00083914	0.0371217	0.032239	ENSBGRG00000000313/ENSBGRG00000000772/ENSBGRG00000001411/ENSBGRG00000004094/ENSBGRG00000005327/ENSBGRG00000006397/ENSBGRG00000007158/ENSBGRG00000009561/ENSBGRG00000010852/ENSBGRG00000014262/ENSBGRG00000014320/ENSBGRG00000014725/ENSBGRG00000015777/ENSBGRG00000017575/ENSBGRG00000017871/ENSBGRG00000019137/ENSBGRG00000021557/ENSBGRG00000022187/ENSBGRG00000022487/ENSBGRG00000022703/ENSBGRG00000022869/…	24
GO:0009305	BP protein biotinylation	3/743	5/16432	0.000859813	0.0371217	0.032239	ENSBGRG00000005423/ENSBGRG00000020202/ENSBGRG00000020424	3
GO:0010986	BP positive regulation of lipoprotein particle clearance	3/743	5/16432	0.000859813	0.0371217	0.032239	ENSBGRG00000004901/ENSBGRG00000005861/ENSBGRG00000023098	3
GO:0014878	BP response to electrical stimulus involved in regulation of muscle adaptation	3/743	5/16432	0.000859813	0.0371217	0.032239	ENSBGRG00000005620/ENSBGRG00000014262/ENSBGRG00000015935	3
GO:0018054	BP peptidyl-lysine biotinylation	3/743	5/16432	0.000859813	0.0371217	0.032239	ENSBGRG00000005423/ENSBGRG00000020202/ENSBGRG00000020424	3
GO:0035976	CC transcription factor AP-1 complex	3/743	5/16432	0.000859813	0.0371217	0.032239	ENSBGRG00000006220/ENSBGRG00000009096/ENSBGRG00000024565	3
GO:0060696	BP regulation of phospholipid catabolic process	3/743	5/16432	0.000859813	0.0371217	0.032239	ENSBGRG00000005861/ENSBGRG00000012214/ENSBGRG00000018341	3
GO:0070777	BP D-aspartate transport	3/743	5/16432	0.000859813	0.0371217	0.032239	ENSBGRG00000018341/ENSBGRG00000018553/ENSBGRG00000021839	3
GO:0070779	BP D-aspartate import across plasma membrane	3/743	5/16432	0.000859813	0.0371217	0.032239	ENSBGRG00000018341/ENSBGRG00000018553/ENSBGRG00000021839	3
GO:0071110	BP histone biotinylation	3/743	5/16432	0.000859813	0.0371217	0.032239	ENSBGRG00000005423/ENSBGRG00000020202/ENSBGRG00000020424	3
GO:0086006	MF voltage-gated sodium channel activity involved in cardiac muscle cell action potential	3/743	5/16432	0.000859813	0.0371217	0.032239	ENSBGRG00000012965/ENSBGRG00000022950/ENSBGRG00000022985	3
GO:0032496	BP response to lipopolysaccharide	33/743	407/16432	0.000885768	0.0380723	0.0330645	ENSBGRG00000001081/ENSBGRG00000001141/ENSBGRG00000002846/ENSBGRG00000003097/ENSBGRG00000006128/ENSBGRG00000006201/ENSBGRG00000006220/ENSBGRG00000006725/ENSBGRG00000007455/ENSBGRG00000007861/ENSBGRG00000007892/ENSBGRG00000008129/ENSBGRG00000008627/ENSBGRG00000009096/ENSBGRG00000009758/ENSBGRG00000011907/ENSBGRG00000012214/ENSBGRG00000012905/ENSBGRG00000013127/ENSBGRG00000014262/ENSBGRG00000014503/…	33
GO:0051336	BP regulation of hydrolase activity	82/743	1286/16432	0.00091172	0.0388435	0.0337343	ENSBGRG00000000112/ENSBGRG00000000154/ENSBGRG00000000254/ENSBGRG00000000313/ENSBGRG00000000889/ENSBGRG00000002035/ENSBGRG00000002265/ENSBGRG00000002480/ENSBGRG00000002593/ENSBGRG00000002762/ENSBGRG00000003097/ENSBGRG00000003473/ENSBGRG00000003648/ENSBGRG00000004789/ENSBGRG00000004901/ENSBGRG00000005352/ENSBGRG00000005995/ENSBGRG00000006657/ENSBGRG00000007176/ENSBGRG00000007558/ENSBGRG00000007892/…	82
GO:0009409	BP response to cold	11/743	80/16432	0.000911744	0.0388435	0.0337343	ENSBGRG00000004552/ENSBGRG00000004885/ENSBGRG00000006787/ENSBGRG00000008627/ENSBGRG00000009096/ENSBGRG00000011907/ENSBGRG00000012579/ENSBGRG00000014262/ENSBGRG00000015786/ENSBGRG00000021788/ENSBGRG00000022703	11
GO:0005539	MF glycosaminoglycan binding	21/743	218/16432	0.000916424	0.0388716	0.0337588	ENSBGRG00000000068/ENSBGRG00000000123/ENSBGRG00000000205/ENSBGRG00000000254/ENSBGRG00000000313/ENSBGRG00000000772/ENSBGRG00000004733/ENSBGRG00000005327/ENSBGRG00000006201/ENSBGRG00000008962/ENSBGRG00000009561/ENSBGRG00000015210/ENSBGRG00000015777/ENSBGRG00000015786/ENSBGRG00000016457/ENSBGRG00000017903/ENSBGRG00000019493/ENSBGRG00000021557/ENSBGRG00000021859/ENSBGRG00000024001/ENSBGRG00000024189	21
GO:0071229	BP cellular response to acid chemical	23/743	249/16432	0.000953175	0.0397881	0.0345546	ENSBGRG00000000068/ENSBGRG00000001141/ENSBGRG00000003473/ENSBGRG00000004094/ENSBGRG00000005634/ENSBGRG00000005861/ENSBGRG00000006368/ENSBGRG00000006725/ENSBGRG00000008216/ENSBGRG00000008799/ENSBGRG00000010303/ENSBGRG00000011324/ENSBGRG00000011794/ENSBGRG00000012120/ENSBGRG00000012279/ENSBGRG00000012346/ENSBGRG00000014262/ENSBGRG00000015589/ENSBGRG00000018313/ENSBGRG00000023371/ENSBGRG00000024201/…	23
GO:0051050	BP positive regulation of transport	82/743	1288/16432	0.000954135	0.0397881	0.0345546	ENSBGRG00000000461/ENSBGRG00000000666/ENSBGRG00000000889/ENSBGRG00000000947/ENSBGRG00000001010/ENSBGRG00000001141/ENSBGRG00000002593/ENSBGRG00000002649/ENSBGRG00000003473/ENSBGRG00000003825/ENSBGRG00000005861/ENSBGRG00000005995/ENSBGRG00000006201/ENSBGRG00000006302/ENSBGRG00000006368/ENSBGRG00000006725/ENSBGRG00000006955/ENSBGRG00000007892/ENSBGRG00000008504/ENSBGRG00000008525/ENSBGRG00000008627/…	82
GO:0045321	BP leukocyte activation	64/743	953/16432	0.000954198	0.0397881	0.0345546	ENSBGRG00000000037/ENSBGRG00000000226/ENSBGRG00000000461/ENSBGRG00000001276/ENSBGRG00000001539/ENSBGRG00000001867/ENSBGRG00000002206/ENSBGRG00000002780/ENSBGRG00000004094/ENSBGRG00000004237/ENSBGRG00000004476/ENSBGRG00000004733/ENSBGRG00000006128/ENSBGRG00000006657/ENSBGRG00000007223/ENSBGRG00000007861/ENSBGRG00000008627/ENSBGRG00000008888/ENSBGRG00000009442/ENSBGRG00000009450/ENSBGRG00000009515/…	64
GO:0086004	BP regulation of cardiac muscle cell contraction	8/743	46/16432	0.000954486	0.0397881	0.0345546	ENSBGRG00000007757/ENSBGRG00000008222/ENSBGRG00000008475/ENSBGRG00000008525/ENSBGRG00000014320/ENSBGRG00000017584/ENSBGRG00000022447/ENSBGRG00000026471	8
GO:0055093	BP response to hyperoxia	9/743	57/16432	0.000964349	0.0400267	0.0347619	ENSBGRG00000004094/ENSBGRG00000004733/ENSBGRG00000008627/ENSBGRG00000010972/ENSBGRG00000012579/ENSBGRG00000013127/ENSBGRG00000021152/ENSBGRG00000025440/ENSBGRG00000026815	9
GO:1903825	BP organic acid transmembrane transport	18/743	175/16432	0.000982845	0.0404472	0.0351271	ENSBGRG00000004103/ENSBGRG00000005554/ENSBGRG00000005777/ENSBGRG00000005938/ENSBGRG00000006456/ENSBGRG00000007726/ENSBGRG00000008216/ENSBGRG00000010244/ENSBGRG00000010530/ENSBGRG00000012301/ENSBGRG00000012728/ENSBGRG00000013518/ENSBGRG00000016504/ENSBGRG00000018341/ENSBGRG00000018553/ENSBGRG00000020188/ENSBGRG00000021839/ENSBGRG00000024648	18
GO:1905039	BP carboxylic acid transmembrane transport	18/743	175/16432	0.000982845	0.0404472	0.0351271	ENSBGRG00000004103/ENSBGRG00000005554/ENSBGRG00000005777/ENSBGRG00000005938/ENSBGRG00000006456/ENSBGRG00000007726/ENSBGRG00000008216/ENSBGRG00000010244/ENSBGRG00000010530/ENSBGRG00000012301/ENSBGRG00000012728/ENSBGRG00000013518/ENSBGRG00000016504/ENSBGRG00000018341/ENSBGRG00000018553/ENSBGRG00000020188/ENSBGRG00000021839/ENSBGRG00000024648	18
GO:0098609	BP cell-cell adhesion	33/743	410/16432	0.00100282	0.0409877	0.0355965	ENSBGRG00000000008/ENSBGRG00000000037/ENSBGRG00000000313/ENSBGRG00000000666/ENSBGRG00000000947/ENSBGRG00000003648/ENSBGRG00000004733/ENSBGRG00000007690/ENSBGRG00000008888/ENSBGRG00000008962/ENSBGRG00000009107/ENSBGRG00000009611/ENSBGRG00000010147/ENSBGRG00000014011/ENSBGRG00000014503/ENSBGRG00000015101/ENSBGRG00000015313/ENSBGRG00000018607/ENSBGRG00000019493/ENSBGRG00000019507/ENSBGRG00000019671/…	33
GO:0008201	MF heparin binding	17/743	161/16432	0.00100445	0.0409877	0.0355965	ENSBGRG00000000068/ENSBGRG00000000123/ENSBGRG00000000205/ENSBGRG00000000254/ENSBGRG00000000313/ENSBGRG00000000772/ENSBGRG00000004733/ENSBGRG00000005327/ENSBGRG00000009561/ENSBGRG00000015210/ENSBGRG00000015777/ENSBGRG00000015786/ENSBGRG00000016457/ENSBGRG00000017903/ENSBGRG00000019493/ENSBGRG00000021557/ENSBGRG00000021859	17
GO:0044255	BP cellular lipid metabolic process	65/743	975/16432	0.00104971	0.0426545	0.0370441	ENSBGRG00000000947/ENSBGRG00000001842/ENSBGRG00000001854/ENSBGRG00000002273/ENSBGRG00000002753/ENSBGRG00000002777/ENSBGRG00000002939/ENSBGRG00000003648/ENSBGRG00000004063/ENSBGRG00000004302/ENSBGRG00000004552/ENSBGRG00000004645/ENSBGRG00000004885/ENSBGRG00000006129/ENSBGRG00000006456/ENSBGRG00000007223/ENSBGRG00000007849/ENSBGRG00000008216/ENSBGRG00000008271/ENSBGRG00000008469/ENSBGRG00000009196/…	65
GO:0035988	BP chondrocyte proliferation	4/743	11/16432	0.00106036	0.0429068	0.0372631	ENSBGRG00000014320/ENSBGRG00000017575/ENSBGRG00000021557/ENSBGRG00000022187	4
GO:0098797	CC plasma membrane protein complex	41/743	547/16432	0.00107259	0.0432211	0.0375361	ENSBGRG00000001411/ENSBGRG00000001600/ENSBGRG00000002862/ENSBGRG00000006084/ENSBGRG00000008129/ENSBGRG00000008222/ENSBGRG00000008913/ENSBGRG00000009032/ENSBGRG00000009758/ENSBGRG00000009774/ENSBGRG00000012223/ENSBGRG00000012921/ENSBGRG00000012965/ENSBGRG00000013127/ENSBGRG00000013833/ENSBGRG00000014482/ENSBGRG00000015313/ENSBGRG00000017121/ENSBGRG00000017953/ENSBGRG00000018527/ENSBGRG00000019169/…	41
GO:0001817	BP regulation of cytokine production	50/743	705/16432	0.00109007	0.0434625	0.0377457	ENSBGRG00000000226/ENSBGRG00000000461/ENSBGRG00000000666/ENSBGRG00000002035/ENSBGRG00000002494/ENSBGRG00000002649/ENSBGRG00000002846/ENSBGRG00000004094/ENSBGRG00000004789/ENSBGRG00000006201/ENSBGRG00000006725/ENSBGRG00000007892/ENSBGRG00000008129/ENSBGRG00000008627/ENSBGRG00000009611/ENSBGRG00000009691/ENSBGRG00000010852/ENSBGRG00000011637/ENSBGRG00000012120/ENSBGRG00000012275/ENSBGRG00000012346/…	50
GO:0033500	BP carbohydrate homeostasis	24/743	267/16432	0.00109124	0.0434625	0.0377457	ENSBGRG00000006169/ENSBGRG00000008799/ENSBGRG00000009442/ENSBGRG00000011291/ENSBGRG00000011794/ENSBGRG00000012374/ENSBGRG00000012579/ENSBGRG00000014262/ENSBGRG00000014299/ENSBGRG00000015027/ENSBGRG00000015697/ENSBGRG00000015740/ENSBGRG00000016457/ENSBGRG00000018787/ENSBGRG00000021268/ENSBGRG00000021445/ENSBGRG00000021692/ENSBGRG00000022167/ENSBGRG00000024230/ENSBGRG00000024333/ENSBGRG00000024349/…	24
GO:0090181	BP regulation of cholesterol metabolic process	9/743	58/16432	0.00109653	0.0434625	0.0377457	ENSBGRG00000001100/ENSBGRG00000002753/ENSBGRG00000004885/ENSBGRG00000005861/ENSBGRG00000012556/ENSBGRG00000017210/ENSBGRG00000018364/ENSBGRG00000019342/ENSBGRG00000024230	9
GO:0035864	BP response to potassium ion	6/743	27/16432	0.00109656	0.0434625	0.0377457	ENSBGRG00000010972/ENSBGRG00000012223/ENSBGRG00000014262/ENSBGRG00000020600/ENSBGRG00000022447/ENSBGRG00000025440	6
GO:0015318	MF inorganic molecular entity transmembrane transporter activity	56/743	813/16432	0.00110812	0.0436917	0.0379448	ENSBGRG00000001081/ENSBGRG00000001621/ENSBGRG00000002593/ENSBGRG00000002862/ENSBGRG00000004103/ENSBGRG00000004316/ENSBGRG00000004552/ENSBGRG00000005222/ENSBGRG00000005554/ENSBGRG00000005777/ENSBGRG00000005938/ENSBGRG00000006456/ENSBGRG00000007726/ENSBGRG00000008222/ENSBGRG00000008321/ENSBGRG00000009289/ENSBGRG00000009469/ENSBGRG00000009542/ENSBGRG00000009774/ENSBGRG00000010384/ENSBGRG00000010530/…	56
GO:1990351	CC transporter complex	25/743	283/16432	0.00111138	0.0436917	0.0379448	ENSBGRG00000001600/ENSBGRG00000002862/ENSBGRG00000007757/ENSBGRG00000008222/ENSBGRG00000008475/ENSBGRG00000008525/ENSBGRG00000009032/ENSBGRG00000009774/ENSBGRG00000012223/ENSBGRG00000012965/ENSBGRG00000014482/ENSBGRG00000017121/ENSBGRG00000017953/ENSBGRG00000019755/ENSBGRG00000021717/ENSBGRG00000022231/ENSBGRG00000022447/ENSBGRG00000022950/ENSBGRG00000022985/ENSBGRG00000023169/ENSBGRG00000024339/…	25
GO:0022857	MF transmembrane transporter activity	67/743	1015/16432	0.00113695	0.0440323	0.0382406	ENSBGRG00000001081/ENSBGRG00000001141/ENSBGRG00000001621/ENSBGRG00000002593/ENSBGRG00000002862/ENSBGRG00000004103/ENSBGRG00000004316/ENSBGRG00000004552/ENSBGRG00000004901/ENSBGRG00000005222/ENSBGRG00000005244/ENSBGRG00000005554/ENSBGRG00000005777/ENSBGRG00000005938/ENSBGRG00000006456/ENSBGRG00000007726/ENSBGRG00000008222/ENSBGRG00000008321/ENSBGRG00000008888/ENSBGRG00000009032/ENSBGRG00000009196/…	67
GO:0043065	BP positive regulation of apoptotic process	54/743	778/16432	0.00114087	0.0440323	0.0382406	ENSBGRG00000000112/ENSBGRG00000000313/ENSBGRG00000000461/ENSBGRG00000000889/ENSBGRG00000001010/ENSBGRG00000001584/ENSBGRG00000002139/ENSBGRG00000002480/ENSBGRG00000002649/ENSBGRG00000003473/ENSBGRG00000004094/ENSBGRG00000004789/ENSBGRG00000006368/ENSBGRG00000006725/ENSBGRG00000007892/ENSBGRG00000008627/ENSBGRG00000008962/ENSBGRG00000008972/ENSBGRG00000009107/ENSBGRG00000009934/ENSBGRG00000011215/…	54
GO:2000377	BP regulation of reactive oxygen species metabolic process	22/743	237/16432	0.00114199	0.0440323	0.0382406	ENSBGRG00000002035/ENSBGRG00000003810/ENSBGRG00000006169/ENSBGRG00000006725/ENSBGRG00000006955/ENSBGRG00000008627/ENSBGRG00000008972/ENSBGRG00000009298/ENSBGRG00000010776/ENSBGRG00000011115/ENSBGRG00000011138/ENSBGRG00000011794/ENSBGRG00000012120/ENSBGRG00000012279/ENSBGRG00000012579/ENSBGRG00000016322/ENSBGRG00000018341/ENSBGRG00000018786/ENSBGRG00000020621/ENSBGRG00000021268/ENSBGRG00000022487/…	22
GO:0070373	BP negative regulation of ERK1 and ERK2 cascade	10/743	70/16432	0.00114281	0.0440323	0.0382406	ENSBGRG00000002035/ENSBGRG00000003473/ENSBGRG00000007455/ENSBGRG00000011534/ENSBGRG00000013160/ENSBGRG00000013366/ENSBGRG00000015028/ENSBGRG00000017297/ENSBGRG00000021213/ENSBGRG00000022447	10
GO:0071398	BP cellular response to fatty acid	10/743	70/16432	0.00114281	0.0440323	0.0382406	ENSBGRG00000000068/ENSBGRG00000005634/ENSBGRG00000005861/ENSBGRG00000006368/ENSBGRG00000006725/ENSBGRG00000008216/ENSBGRG00000008799/ENSBGRG00000012346/ENSBGRG00000014262/ENSBGRG00000024386	10
GO:0032355	BP response to estradiol	21/743	222/16432	0.00115521	0.0442472	0.0384273	ENSBGRG00000001760/ENSBGRG00000003097/ENSBGRG00000005352/ENSBGRG00000005861/ENSBGRG00000005995/ENSBGRG00000006787/ENSBGRG00000009758/ENSBGRG00000010012/ENSBGRG00000010766/ENSBGRG00000011291/ENSBGRG00000011324/ENSBGRG00000012223/ENSBGRG00000014262/ENSBGRG00000015028/ENSBGRG00000017903/ENSBGRG00000018786/ENSBGRG00000021557/ENSBGRG00000022167/ENSBGRG00000022195/ENSBGRG00000022869/ENSBGRG00000023799	21
GO:0050679	BP positive regulation of epithelial cell proliferation	20/743	207/16432	0.00115765	0.0442472	0.0384273	ENSBGRG00000000037/ENSBGRG00000000461/ENSBGRG00000000666/ENSBGRG00000000889/ENSBGRG00000006201/ENSBGRG00000008113/ENSBGRG00000008928/ENSBGRG00000010012/ENSBGRG00000013085/ENSBGRG00000014687/ENSBGRG00000015777/ENSBGRG00000015914/ENSBGRG00000017575/ENSBGRG00000017903/ENSBGRG00000018923/ENSBGRG00000021867/ENSBGRG00000022451/ENSBGRG00000022917/ENSBGRG00000024565/ENSBGRG00000026909	20
GO:0002274	BP myeloid leukocyte activation	43/743	584/16432	0.00116393	0.0442472	0.0384273	ENSBGRG00000000461/ENSBGRG00000001276/ENSBGRG00000001867/ENSBGRG00000002780/ENSBGRG00000004237/ENSBGRG00000004476/ENSBGRG00000004733/ENSBGRG00000006128/ENSBGRG00000006657/ENSBGRG00000007223/ENSBGRG00000007861/ENSBGRG00000008627/ENSBGRG00000009442/ENSBGRG00000009450/ENSBGRG00000009515/ENSBGRG00000010980/ENSBGRG00000011945/ENSBGRG00000013069/ENSBGRG00000014503/ENSBGRG00000015210/ENSBGRG00000015313/…	43
GO:0042246	BP tissue regeneration	12/743	95/16432	0.00116669	0.0442472	0.0384273	ENSBGRG00000000205/ENSBGRG00000003786/ENSBGRG00000003992/ENSBGRG00000009758/ENSBGRG00000012223/ENSBGRG00000012279/ENSBGRG00000013366/ENSBGRG00000013927/ENSBGRG00000015777/ENSBGRG00000017903/ENSBGRG00000019341/ENSBGRG00000025440	12
GO:0010632	BP regulation of epithelial cell migration	23/743	253/16432	0.00118101	0.0446153	0.0387469	ENSBGRG00000000666/ENSBGRG00000002035/ENSBGRG00000003621/ENSBGRG00000003810/ENSBGRG00000006725/ENSBGRG00000007455/ENSBGRG00000008695/ENSBGRG00000008928/ENSBGRG00000011534/ENSBGRG00000012214/ENSBGRG00000014320/ENSBGRG00000014503/ENSBGRG00000015777/ENSBGRG00000017903/ENSBGRG00000018786/ENSBGRG00000020423/ENSBGRG00000021013/ENSBGRG00000021268/ENSBGRG00000021867/ENSBGRG00000022167/ENSBGRG00000022451/…	23
GO:0048729	BP tissue morphogenesis	83/743	1317/16432	0.00119485	0.0449626	0.0390486	ENSBGRG00000000313/ENSBGRG00000000461/ENSBGRG00000000666/ENSBGRG00000000889/ENSBGRG00000000923/ENSBGRG00000000947/ENSBGRG00000001010/ENSBGRG00000002035/ENSBGRG00000003115/ENSBGRG00000003473/ENSBGRG00000003621/ENSBGRG00000003739/ENSBGRG00000003786/ENSBGRG00000003960/ENSBGRG00000004789/ENSBGRG00000004871/ENSBGRG00000005044/ENSBGRG00000005327/ENSBGRG00000005834/ENSBGRG00000006424/ENSBGRG00000007158/…	83
GO:0001944	BP vasculature development	40/743	533/16432	0.00120015	0.0449871	0.0390698	ENSBGRG00000000313/ENSBGRG00000000666/ENSBGRG00000000781/ENSBGRG00000001411/ENSBGRG00000001539/ENSBGRG00000003473/ENSBGRG00000003739/ENSBGRG00000004094/ENSBGRG00000006220/ENSBGRG00000007508/ENSBGRG00000008113/ENSBGRG00000008627/ENSBGRG00000008928/ENSBGRG00000009450/ENSBGRG00000009758/ENSBGRG00000010106/ENSBGRG00000011324/ENSBGRG00000011406/ENSBGRG00000012554/ENSBGRG00000012579/ENSBGRG00000013085/…	40
GO:0001816	BP cytokine production	17/743	164/16432	0.00123298	0.0460391	0.0399835	ENSBGRG00000001141/ENSBGRG00000002846/ENSBGRG00000006201/ENSBGRG00000008627/ENSBGRG00000009691/ENSBGRG00000011637/ENSBGRG00000015777/ENSBGRG00000016457/ENSBGRG00000018341/ENSBGRG00000018364/ENSBGRG00000018786/ENSBGRG00000019316/ENSBGRG00000022447/ENSBGRG00000022744/ENSBGRG00000023915/ENSBGRG00000025972/ENSBGRG00000026534	17
GO:0061061	BP muscle structure development	55/743	799/16432	0.00124242	0.0462134	0.0401348	ENSBGRG00000000037/ENSBGRG00000000154/ENSBGRG00000000205/ENSBGRG00000000772/ENSBGRG00000000947/ENSBGRG00000002378/ENSBGRG00000003739/ENSBGRG00000003786/ENSBGRG00000003992/ENSBGRG00000004094/ENSBGRG00000005166/ENSBGRG00000005605/ENSBGRG00000007158/ENSBGRG00000007757/ENSBGRG00000007767/ENSBGRG00000008731/ENSBGRG00000008774/ENSBGRG00000008830/ENSBGRG00000009054/ENSBGRG00000009096/ENSBGRG00000009561/…	55
GO:2001233	BP regulation of apoptotic signaling pathway	37/743	483/16432	0.00125867	0.0466382	0.0405037	ENSBGRG00000000889/ENSBGRG00000000947/ENSBGRG00000001010/ENSBGRG00000001584/ENSBGRG00000002579/ENSBGRG00000002649/ENSBGRG00000003739/ENSBGRG00000004789/ENSBGRG00000006368/ENSBGRG00000007830/ENSBGRG00000007861/ENSBGRG00000007951/ENSBGRG00000009107/ENSBGRG00000009722/ENSBGRG00000010012/ENSBGRG00000012273/ENSBGRG00000012279/ENSBGRG00000013366/ENSBGRG00000015777/ENSBGRG00000015859/ENSBGRG00000017903/…	37
GO:0086001	BP cardiac muscle cell action potential	8/743	48/16432	0.00127488	0.0467937	0.0406388	ENSBGRG00000008222/ENSBGRG00000009758/ENSBGRG00000011476/ENSBGRG00000012965/ENSBGRG00000022231/ENSBGRG00000022950/ENSBGRG00000022985/ENSBGRG00000026471	8
GO:0048642	BP negative regulation of skeletal muscle tissue development	5/743	19/16432	0.0012767	0.0467937	0.0406388	ENSBGRG00000000205/ENSBGRG00000003473/ENSBGRG00000012363/ENSBGRG00000017698/ENSBGRG00000020130	5
GO:0048635	BP negative regulation of muscle organ development	10/743	71/16432	0.00127738	0.0467937	0.0406388	ENSBGRG00000000037/ENSBGRG00000000205/ENSBGRG00000003473/ENSBGRG00000003621/ENSBGRG00000009758/ENSBGRG00000010972/ENSBGRG00000012363/ENSBGRG00000017698/ENSBGRG00000020130/ENSBGRG00000024386	10
GO:0002237	BP response to molecule of bacterial origin	34/743	433/16432	0.00129177	0.0471423	0.0409416	ENSBGRG00000000205/ENSBGRG00000001081/ENSBGRG00000001141/ENSBGRG00000002846/ENSBGRG00000003097/ENSBGRG00000006128/ENSBGRG00000006201/ENSBGRG00000006220/ENSBGRG00000006725/ENSBGRG00000007455/ENSBGRG00000007861/ENSBGRG00000007892/ENSBGRG00000008129/ENSBGRG00000008627/ENSBGRG00000009096/ENSBGRG00000009758/ENSBGRG00000011907/ENSBGRG00000012214/ENSBGRG00000012905/ENSBGRG00000013127/ENSBGRG00000014262/…	34
GO:0008015	BP blood circulation	35/743	450/16432	0.00130066	0.0472882	0.0410683	ENSBGRG00000000154/ENSBGRG00000000666/ENSBGRG00000003414/ENSBGRG00000007757/ENSBGRG00000007892/ENSBGRG00000008222/ENSBGRG00000008475/ENSBGRG00000008627/ENSBGRG00000008928/ENSBGRG00000009758/ENSBGRG00000009774/ENSBGRG00000010012/ENSBGRG00000011476/ENSBGRG00000012965/ENSBGRG00000013127/ENSBGRG00000013193/ENSBGRG00000013723/ENSBGRG00000015462/ENSBGRG00000015589/ENSBGRG00000015697/ENSBGRG00000015740/…	35
GO:0010675	BP regulation of cellular carbohydrate metabolic process	17/743	165/16432	0.00131833	0.0477513	0.0414704	ENSBGRG00000003648/ENSBGRG00000008799/ENSBGRG00000011803/ENSBGRG00000012579/ENSBGRG00000014262/ENSBGRG00000015589/ENSBGRG00000015740/ENSBGRG00000017808/ENSBGRG00000018041/ENSBGRG00000020700/ENSBGRG00000021692/ENSBGRG00000022221/ENSBGRG00000023799/ENSBGRG00000024200/ENSBGRG00000025498/ENSBGRG00000025759/ENSBGRG00000026878	17
GO:0001936	BP regulation of endothelial cell proliferation	15/743	137/16432	0.00135183	0.048782	0.0423656	ENSBGRG00000000666/ENSBGRG00000008113/ENSBGRG00000008928/ENSBGRG00000009758/ENSBGRG00000010852/ENSBGRG00000011324/ENSBGRG00000013085/ENSBGRG00000015777/ENSBGRG00000017575/ENSBGRG00000017871/ENSBGRG00000021867/ENSBGRG00000022035/ENSBGRG00000022451/ENSBGRG00000024565/ENSBGRG00000026909	15
GO:0014068	BP positive regulation of phosphatidylinositol 3-kinase signaling	11/743	84/16432	0.00137301	0.0493197	0.0428326	ENSBGRG00000000666/ENSBGRG00000000947/ENSBGRG00000007892/ENSBGRG00000008627/ENSBGRG00000012279/ENSBGRG00000015777/ENSBGRG00000017731/ENSBGRG00000022844/ENSBGRG00000023367/ENSBGRG00000023915/ENSBGRG00000025971	11
GO:0008202	BP steroid metabolic process	23/743	256/16432	0.0013813	0.0493197	0.0428326	ENSBGRG00000001100/ENSBGRG00000001141/ENSBGRG00000001354/ENSBGRG00000002753/ENSBGRG00000005861/ENSBGRG00000009289/ENSBGRG00000009469/ENSBGRG00000010244/ENSBGRG00000010766/ENSBGRG00000012214/ENSBGRG00000012556/ENSBGRG00000013518/ENSBGRG00000014262/ENSBGRG00000015777/ENSBGRG00000016457/ENSBGRG00000016750/ENSBGRG00000017210/ENSBGRG00000017491/ENSBGRG00000018044/ENSBGRG00000019342/ENSBGRG00000023799/…	23
GO:0010827	BP regulation of glucose transmembrane transport	13/743	110/16432	0.00138203	0.0493197	0.0428326	ENSBGRG00000000461/ENSBGRG00000000947/ENSBGRG00000006169/ENSBGRG00000013546/ENSBGRG00000015697/ENSBGRG00000017808/ENSBGRG00000018341/ENSBGRG00000021839/ENSBGRG00000021867/ENSBGRG00000022221/ENSBGRG00000025498/ENSBGRG00000025759/ENSBGRG00000025971	13
GO:0045944	BP positive regulation of transcription by RNA polymerase II	83/743	1324/16432	0.00139195	0.0494909	0.0429812	ENSBGRG00000000080/ENSBGRG00000000205/ENSBGRG00000000313/ENSBGRG00000000461/ENSBGRG00000000504/ENSBGRG00000000889/ENSBGRG00000000923/ENSBGRG00000001010/ENSBGRG00000001496/ENSBGRG00000001610/ENSBGRG00000002035/ENSBGRG00000002378/ENSBGRG00000002480/ENSBGRG00000003115/ENSBGRG00000003414/ENSBGRG00000003658/ENSBGRG00000003739/ENSBGRG00000003786/ENSBGRG00000004094/ENSBGRG00000004789/ENSBGRG00000004914/…	83
GO:0006942	BP regulation of striated muscle contraction	12/743	97/16432	0.0014018	0.0495841	0.0430622	ENSBGRG00000006725/ENSBGRG00000007757/ENSBGRG00000008222/ENSBGRG00000008321/ENSBGRG00000008475/ENSBGRG00000008525/ENSBGRG00000013193/ENSBGRG00000014320/ENSBGRG00000017584/ENSBGRG00000021557/ENSBGRG00000022447/ENSBGRG00000026471	12
GO:2001238	BP positive regulation of extrinsic apoptotic signaling pathway	9/743	60/16432	0.00140482	0.0495841	0.0430622	ENSBGRG00000004789/ENSBGRG00000009107/ENSBGRG00000013366/ENSBGRG00000021213/ENSBGRG00000022744/ENSBGRG00000022844/ENSBGRG00000024189/ENSBGRG00000024201/ENSBGRG00000026771	9
GO:1902652	BP secondary alcohol metabolic process	14/743	124/16432	0.00143749	0.0504214	0.0437893	ENSBGRG00000001100/ENSBGRG00000001141/ENSBGRG00000002753/ENSBGRG00000005861/ENSBGRG00000009289/ENSBGRG00000009469/ENSBGRG00000010766/ENSBGRG00000012214/ENSBGRG00000012556/ENSBGRG00000015777/ENSBGRG00000016457/ENSBGRG00000017210/ENSBGRG00000017491/ENSBGRG00000019342	14
GO:0072001	BP renal system development	33/743	419/16432	0.00143897	0.0504214	0.0437893	ENSBGRG00000000037/ENSBGRG00000000068/ENSBGRG00000000666/ENSBGRG00000000889/ENSBGRG00000000947/ENSBGRG00000002480/ENSBGRG00000003658/ENSBGRG00000003739/ENSBGRG00000004094/ENSBGRG00000005044/ENSBGRG00000007158/ENSBGRG00000008113/ENSBGRG00000010852/ENSBGRG00000010972/ENSBGRG00000011324/ENSBGRG00000012363/ENSBGRG00000013723/ENSBGRG00000014049/ENSBGRG00000015190/ENSBGRG00000015697/ENSBGRG00000015777/…	33
GO:0015909	BP long-chain fatty acid transport	8/743	49/16432	0.00146433	0.0510722	0.0443545	ENSBGRG00000001854/ENSBGRG00000003414/ENSBGRG00000006456/ENSBGRG00000007849/ENSBGRG00000008216/ENSBGRG00000013518/ENSBGRG00000015697/ENSBGRG00000019316	8
GO:0035295	BP tube development	101/743	1673/16432	0.00146811	0.0510722	0.0443545	ENSBGRG00000000313/ENSBGRG00000000461/ENSBGRG00000000504/ENSBGRG00000000666/ENSBGRG00000000781/ENSBGRG00000000889/ENSBGRG00000000923/ENSBGRG00000000947/ENSBGRG00000001539/ENSBGRG00000002649/ENSBGRG00000003115/ENSBGRG00000003473/ENSBGRG00000003621/ENSBGRG00000003658/ENSBGRG00000003739/ENSBGRG00000003960/ENSBGRG00000004026/ENSBGRG00000004789/ENSBGRG00000005044/ENSBGRG00000005327/ENSBGRG00000005834/…	101
GO:0048660	BP regulation of smooth muscle cell proliferation	17/743	167/16432	0.0015041	0.0521369	0.0452792	ENSBGRG00000000068/ENSBGRG00000000461/ENSBGRG00000002035/ENSBGRG00000002762/ENSBGRG00000004094/ENSBGRG00000005634/ENSBGRG00000008129/ENSBGRG00000008627/ENSBGRG00000010852/ENSBGRG00000011138/ENSBGRG00000013580/ENSBGRG00000013723/ENSBGRG00000014262/ENSBGRG00000018786/ENSBGRG00000018812/ENSBGRG00000024565/ENSBGRG00000026909	17
GO:0015075	MF ion transmembrane transporter activity	58/743	861/16432	0.00152697	0.0524187	0.0455239	ENSBGRG00000001081/ENSBGRG00000001141/ENSBGRG00000002593/ENSBGRG00000002862/ENSBGRG00000004103/ENSBGRG00000004316/ENSBGRG00000004552/ENSBGRG00000005222/ENSBGRG00000005554/ENSBGRG00000005777/ENSBGRG00000005938/ENSBGRG00000006456/ENSBGRG00000007726/ENSBGRG00000008222/ENSBGRG00000008321/ENSBGRG00000009289/ENSBGRG00000009442/ENSBGRG00000009469/ENSBGRG00000009542/ENSBGRG00000009758/ENSBGRG00000009774/…	58
GO:0010885	BP regulation of cholesterol storage	4/743	12/16432	0.00153392	0.0524187	0.0455239	ENSBGRG00000001141/ENSBGRG00000009456/ENSBGRG00000012214/ENSBGRG00000017210	4
GO:0086014	BP atrial cardiac muscle cell action potential	4/743	12/16432	0.00153392	0.0524187	0.0455239	ENSBGRG00000009758/ENSBGRG00000011476/ENSBGRG00000012965/ENSBGRG00000022231	4
GO:0086026	BP atrial cardiac muscle cell to AV node cell signaling	4/743	12/16432	0.00153392	0.0524187	0.0455239	ENSBGRG00000009758/ENSBGRG00000011476/ENSBGRG00000012965/ENSBGRG00000022231	4
GO:0072331	BP signal transduction by p53 class mediator	14/743	125/16432	0.00155321	0.0528912	0.0459343	ENSBGRG00000000889/ENSBGRG00000001010/ENSBGRG00000001148/ENSBGRG00000003825/ENSBGRG00000004789/ENSBGRG00000006368/ENSBGRG00000008972/ENSBGRG00000010071/ENSBGRG00000011138/ENSBGRG00000014011/ENSBGRG00000022630/ENSBGRG00000022744/ENSBGRG00000024200/ENSBGRG00000026320	14
GO:0061098	BP positive regulation of protein tyrosine kinase activity	10/743	73/16432	0.00158527	0.0537936	0.046718	ENSBGRG00000000947/ENSBGRG00000003473/ENSBGRG00000007830/ENSBGRG00000010972/ENSBGRG00000012279/ENSBGRG00000012363/ENSBGRG00000013294/ENSBGRG00000015697/ENSBGRG00000018787/ENSBGRG00000022447	10
GO:0042542	BP response to hydrogen peroxide	17/743	168/16432	0.00160498	0.0542544	0.0471181	ENSBGRG00000000446/ENSBGRG00000000461/ENSBGRG00000008627/ENSBGRG00000011406/ENSBGRG00000012023/ENSBGRG00000012120/ENSBGRG00000012273/ENSBGRG00000012279/ENSBGRG00000012579/ENSBGRG00000014503/ENSBGRG00000015028/ENSBGRG00000018341/ENSBGRG00000020423/ENSBGRG00000020621/ENSBGRG00000022451/ENSBGRG00000024565/ENSBGRG00000025440	17
GO:0009743	BP response to carbohydrate	23/743	259/16432	0.00161007	0.0542544	0.0471181	ENSBGRG00000004094/ENSBGRG00000005073/ENSBGRG00000009442/ENSBGRG00000009758/ENSBGRG00000010244/ENSBGRG00000011291/ENSBGRG00000012346/ENSBGRG00000013127/ENSBGRG00000014262/ENSBGRG00000014687/ENSBGRG00000015027/ENSBGRG00000015697/ENSBGRG00000018341/ENSBGRG00000018364/ENSBGRG00000018786/ENSBGRG00000019776/ENSBGRG00000020621/ENSBGRG00000021557/ENSBGRG00000021867/ENSBGRG00000024230/ENSBGRG00000024349/…	23
GO:1903523	BP negative regulation of blood circulation	7/743	39/16432	0.00162968	0.054301	0.0471587	ENSBGRG00000003414/ENSBGRG00000006725/ENSBGRG00000007892/ENSBGRG00000008222/ENSBGRG00000008475/ENSBGRG00000017142/ENSBGRG00000018812	7
GO:0060047	BP heart contraction	13/743	112/16432	0.00163091	0.054301	0.0471587	ENSBGRG00000007757/ENSBGRG00000008222/ENSBGRG00000009758/ENSBGRG00000009774/ENSBGRG00000011476/ENSBGRG00000012965/ENSBGRG00000013193/ENSBGRG00000015697/ENSBGRG00000022231/ENSBGRG00000022950/ENSBGRG00000022985/ENSBGRG00000026185/ENSBGRG00000026471	13
GO:0071384	BP cellular response to corticosteroid stimulus	13/743	112/16432	0.00163091	0.054301	0.0471587	ENSBGRG00000000205/ENSBGRG00000004302/ENSBGRG00000005620/ENSBGRG00000012223/ENSBGRG00000012579/ENSBGRG00000013160/ENSBGRG00000014320/ENSBGRG00000015697/ENSBGRG00000015935/ENSBGRG00000019265/ENSBGRG00000024200/ENSBGRG00000024292/ENSBGRG00000025440	13
GO:0034284	BP response to monosaccharide	20/743	213/16432	0.00163714	0.054301	0.0471587	ENSBGRG00000004094/ENSBGRG00000005073/ENSBGRG00000009442/ENSBGRG00000009758/ENSBGRG00000010244/ENSBGRG00000011291/ENSBGRG00000012346/ENSBGRG00000013127/ENSBGRG00000014262/ENSBGRG00000014687/ENSBGRG00000015697/ENSBGRG00000018341/ENSBGRG00000018364/ENSBGRG00000018786/ENSBGRG00000020621/ENSBGRG00000021557/ENSBGRG00000021867/ENSBGRG00000024349/ENSBGRG00000025440/ENSBGRG00000026909	20
GO:0046321	BP positive regulation of fatty acid oxidation	5/743	20/16432	0.00163953	0.054301	0.0471587	ENSBGRG00000000461/ENSBGRG00000008216/ENSBGRG00000014262/ENSBGRG00000017808/ENSBGRG00000018041	5
GO:1903753	BP negative regulation of p38MAPK cascade	3/743	6/16432	0.0016618	0.0548331	0.0476208	ENSBGRG00000007455/ENSBGRG00000007830/ENSBGRG00000022447	3
GO:0046324	BP regulation of glucose import	11/743	86/16432	0.00166694	0.0548331	0.0476208	ENSBGRG00000000947/ENSBGRG00000006169/ENSBGRG00000013546/ENSBGRG00000015697/ENSBGRG00000017808/ENSBGRG00000018341/ENSBGRG00000021839/ENSBGRG00000022221/ENSBGRG00000025498/ENSBGRG00000025759/ENSBGRG00000025971	11
GO:0006639	BP acylglycerol metabolic process	13/743	113/16432	0.00176861	0.0579805	0.0503542	ENSBGRG00000001854/ENSBGRG00000004063/ENSBGRG00000007849/ENSBGRG00000008216/ENSBGRG00000010766/ENSBGRG00000013518/ENSBGRG00000018364/ENSBGRG00000018426/ENSBGRG00000019143/ENSBGRG00000019316/ENSBGRG00000023367/ENSBGRG00000024230/ENSBGRG00000026051	13
GO:0010518	BP positive regulation of phospholipase activity	9/743	62/16432	0.00177926	0.0581326	0.0504863	ENSBGRG00000000313/ENSBGRG00000010972/ENSBGRG00000013546/ENSBGRG00000015589/ENSBGRG00000015777/ENSBGRG00000017575/ENSBGRG00000017985/ENSBGRG00000023915/ENSBGRG00000025843	9
GO:0001655	BP urogenital system development	35/743	459/16432	0.00181908	0.0592334	0.0514422	ENSBGRG00000000037/ENSBGRG00000000068/ENSBGRG00000000666/ENSBGRG00000000889/ENSBGRG00000000947/ENSBGRG00000002480/ENSBGRG00000003473/ENSBGRG00000003658/ENSBGRG00000003739/ENSBGRG00000004094/ENSBGRG00000005044/ENSBGRG00000007158/ENSBGRG00000008113/ENSBGRG00000010012/ENSBGRG00000010852/ENSBGRG00000010972/ENSBGRG00000011324/ENSBGRG00000012363/ENSBGRG00000013723/ENSBGRG00000014049/ENSBGRG00000015190/…	35
GO:0070663	BP regulation of leukocyte proliferation	22/743	246/16432	0.00184159	0.0595651	0.0517304	ENSBGRG00000002777/ENSBGRG00000008627/ENSBGRG00000009611/ENSBGRG00000009691/ENSBGRG00000009722/ENSBGRG00000011138/ENSBGRG00000012363/ENSBGRG00000013386/ENSBGRG00000015914/ENSBGRG00000017377/ENSBGRG00000017903/ENSBGRG00000018364/ENSBGRG00000019169/ENSBGRG00000019265/ENSBGRG00000021013/ENSBGRG00000022447/ENSBGRG00000022744/ENSBGRG00000023186/ENSBGRG00000024386/ENSBGRG00000025972/ENSBGRG00000026103/…	22
GO:1901681	MF sulfur compound binding	22/743	246/16432	0.00184159	0.0595651	0.0517304	ENSBGRG00000000068/ENSBGRG00000000123/ENSBGRG00000000205/ENSBGRG00000000254/ENSBGRG00000000313/ENSBGRG00000000772/ENSBGRG00000002112/ENSBGRG00000004645/ENSBGRG00000004733/ENSBGRG00000004885/ENSBGRG00000005327/ENSBGRG00000007997/ENSBGRG00000008962/ENSBGRG00000009561/ENSBGRG00000015210/ENSBGRG00000015777/ENSBGRG00000015786/ENSBGRG00000016457/ENSBGRG00000017903/ENSBGRG00000019493/ENSBGRG00000021557/…	22
GO:0048634	BP regulation of muscle organ development	18/743	185/16432	0.0018488	0.0595991	0.0517599	ENSBGRG00000000037/ENSBGRG00000000205/ENSBGRG00000000947/ENSBGRG00000003473/ENSBGRG00000003621/ENSBGRG00000003786/ENSBGRG00000006454/ENSBGRG00000008525/ENSBGRG00000009758/ENSBGRG00000010972/ENSBGRG00000012223/ENSBGRG00000012363/ENSBGRG00000015777/ENSBGRG00000017594/ENSBGRG00000017698/ENSBGRG00000020130/ENSBGRG00000021558/ENSBGRG00000024386	18
GO:0071383	BP cellular response to steroid hormone stimulus	21/743	231/16432	0.00189403	0.0608544	0.0528501	ENSBGRG00000000205/ENSBGRG00000000461/ENSBGRG00000002780/ENSBGRG00000003097/ENSBGRG00000004063/ENSBGRG00000004094/ENSBGRG00000004302/ENSBGRG00000005620/ENSBGRG00000008222/ENSBGRG00000010012/ENSBGRG00000012223/ENSBGRG00000012579/ENSBGRG00000013160/ENSBGRG00000014262/ENSBGRG00000014320/ENSBGRG00000015697/ENSBGRG00000015935/ENSBGRG00000019265/ENSBGRG00000024200/ENSBGRG00000024292/ENSBGRG00000025440	21
GO:0032652	BP regulation of interleukin-1 production	10/743	75/16432	0.00195074	0.0611374	0.0530959	ENSBGRG00000004094/ENSBGRG00000004789/ENSBGRG00000006201/ENSBGRG00000006725/ENSBGRG00000007892/ENSBGRG00000008627/ENSBGRG00000011637/ENSBGRG00000013160/ENSBGRG00000022744/ENSBGRG00000024349	10
GO:0046486	BP glycerolipid metabolic process	34/743	444/16432	0.00195936	0.0611374	0.0530959	ENSBGRG00000000947/ENSBGRG00000001842/ENSBGRG00000001854/ENSBGRG00000002777/ENSBGRG00000003648/ENSBGRG00000004063/ENSBGRG00000007849/ENSBGRG00000008216/ENSBGRG00000008271/ENSBGRG00000009603/ENSBGRG00000010766/ENSBGRG00000012273/ENSBGRG00000012279/ENSBGRG00000012346/ENSBGRG00000013518/ENSBGRG00000013906/ENSBGRG00000014129/ENSBGRG00000015777/ENSBGRG00000016457/ENSBGRG00000017575/ENSBGRG00000017903/…	34
GO:0071813	MF lipoprotein particle binding	6/743	30/16432	0.00195987	0.0611374	0.0530959	ENSBGRG00000004901/ENSBGRG00000005861/ENSBGRG00000009289/ENSBGRG00000009456/ENSBGRG00000009469/ENSBGRG00000012214	6
GO:0071814	MF protein-lipid complex binding	6/743	30/16432	0.00195987	0.0611374	0.0530959	ENSBGRG00000004901/ENSBGRG00000005861/ENSBGRG00000009289/ENSBGRG00000009456/ENSBGRG00000009469/ENSBGRG00000012214	6
GO:1990776	BP response to angiotensin	6/743	30/16432	0.00195987	0.0611374	0.0530959	ENSBGRG00000014049/ENSBGRG00000015462/ENSBGRG00000018341/ENSBGRG00000018786/ENSBGRG00000025440/ENSBGRG00000026909	6
GO:0072358	BP cardiovascular system development	40/743	548/16432	0.00199684	0.0611374	0.0530959	ENSBGRG00000000313/ENSBGRG00000000666/ENSBGRG00000000781/ENSBGRG00000001411/ENSBGRG00000001539/ENSBGRG00000003473/ENSBGRG00000003739/ENSBGRG00000004094/ENSBGRG00000006220/ENSBGRG00000007508/ENSBGRG00000008113/ENSBGRG00000008627/ENSBGRG00000008928/ENSBGRG00000009450/ENSBGRG00000009758/ENSBGRG00000010106/ENSBGRG00000011324/ENSBGRG00000011406/ENSBGRG00000012554/ENSBGRG00000012579/ENSBGRG00000013085/…	40
GO:0043069	BP negative regulation of programmed cell death	72/743	1132/16432	0.00199759	0.0611374	0.0530959	ENSBGRG00000000313/ENSBGRG00000000461/ENSBGRG00000000666/ENSBGRG00000000772/ENSBGRG00000000889/ENSBGRG00000000947/ENSBGRG00000001760/ENSBGRG00000002035/ENSBGRG00000002579/ENSBGRG00000002777/ENSBGRG00000003115/ENSBGRG00000003375/ENSBGRG00000003739/ENSBGRG00000003825/ENSBGRG00000005244/ENSBGRG00000006201/ENSBGRG00000006725/ENSBGRG00000007158/ENSBGRG00000007558/ENSBGRG00000007560/ENSBGRG00000007830/…	72
GO:0000976	MF transcription regulatory region sequence-specific DNA binding	53/743	780/16432	0.00200384	0.0611374	0.0530959	ENSBGRG00000000080/ENSBGRG00000000285/ENSBGRG00000000461/ENSBGRG00000000923/ENSBGRG00000001496/ENSBGRG00000002035/ENSBGRG00000003115/ENSBGRG00000003658/ENSBGRG00000003739/ENSBGRG00000003786/ENSBGRG00000004094/ENSBGRG00000005073/ENSBGRG00000005123/ENSBGRG00000005166/ENSBGRG00000006220/ENSBGRG00000006368/ENSBGRG00000006454/ENSBGRG00000006787/ENSBGRG00000006955/ENSBGRG00000007158/ENSBGRG00000007506/…	53
GO:1901699	BP cellular response to nitrogen compound	53/743	780/16432	0.00200384	0.0611374	0.0530959	ENSBGRG00000000205/ENSBGRG00000000461/ENSBGRG00000000947/ENSBGRG00000001760/ENSBGRG00000002649/ENSBGRG00000003473/ENSBGRG00000004094/ENSBGRG00000005352/ENSBGRG00000005777/ENSBGRG00000006201/ENSBGRG00000007757/ENSBGRG00000007951/ENSBGRG00000008188/ENSBGRG00000008321/ENSBGRG00000008525/ENSBGRG00000008627/ENSBGRG00000008799/ENSBGRG00000009442/ENSBGRG00000009562/ENSBGRG00000009774/ENSBGRG00000010766/…	53
GO:1902533	BP positive regulation of intracellular signal transduction	76/743	1208/16432	0.00201352	0.0611374	0.0530959	ENSBGRG00000000112/ENSBGRG00000000666/ENSBGRG00000000947/ENSBGRG00000001542/ENSBGRG00000002494/ENSBGRG00000002777/ENSBGRG00000005634/ENSBGRG00000005757/ENSBGRG00000006201/ENSBGRG00000006555/ENSBGRG00000006725/ENSBGRG00000007892/ENSBGRG00000008129/ENSBGRG00000008504/ENSBGRG00000008525/ENSBGRG00000008567/ENSBGRG00000008627/ENSBGRG00000008963/ENSBGRG00000008972/ENSBGRG00000009032/ENSBGRG00000009562/…	76
GO:0005592	CC collagen type XI trimer	2/743	2/16432	0.00204192	0.0611374	0.0530959	ENSBGRG00000009561/ENSBGRG00000019137	2
GO:0008269	MF JAK pathway signal transduction adaptor activity	2/743	2/16432	0.00204192	0.0611374	0.0530959	ENSBGRG00000001760/ENSBGRG00000025971	2
GO:0010899	BP regulation of phosphatidylcholine catabolic process	2/743	2/16432	0.00204192	0.0611374	0.0530959	ENSBGRG00000005861/ENSBGRG00000012214	2
GO:0033906	MF hyaluronoglucuronidase activity	2/743	2/16432	0.00204192	0.0611374	0.0530959	ENSBGRG00000024082/ENSBGRG00000024189	2
GO:0034188	MF apolipoprotein A-I receptor activity	2/743	2/16432	0.00204192	0.0611374	0.0530959	ENSBGRG00000001141/ENSBGRG00000009032	2
GO:0035211	BP spermathecum morphogenesis	2/743	2/16432	0.00204192	0.0611374	0.0530959	ENSBGRG00000006424/ENSBGRG00000007951	2
GO:0042610	MF CD8 receptor binding	2/743	2/16432	0.00204192	0.0611374	0.0530959	ENSBGRG00000012273/ENSBGRG00000012279	2
GO:0043513	CC inhibin B complex	2/743	2/16432	0.00204192	0.0611374	0.0530959	ENSBGRG00000002649/ENSBGRG00000018527	2
GO:0052840	MF inositol diphosphate tetrakisphosphate diphosphatase activity	2/743	2/16432	0.00204192	0.0611374	0.0530959	ENSBGRG00000001842/ENSBGRG00000013906	2
GO:0090556	MF phosphatidylserine-translocating ATPase activity	2/743	2/16432	0.00204192	0.0611374	0.0530959	ENSBGRG00000001141/ENSBGRG00000009032	2
GO:1904639	BP cellular response to resveratrol	2/743	2/16432	0.00204192	0.0611374	0.0530959	ENSBGRG00000014262/ENSBGRG00000025440	2
GO:2000818	BP negative regulation of myoblast proliferation	2/743	2/16432	0.00204192	0.0611374	0.0530959	ENSBGRG00000000205/ENSBGRG00000012223	2
GO:0009125	BP nucleoside monophosphate catabolic process	5/743	21/16432	0.00207268	0.0613702	0.053298	ENSBGRG00000001842/ENSBGRG00000004237/ENSBGRG00000013906/ENSBGRG00000014485/ENSBGRG00000020322	5
GO:0060307	BP regulation of ventricular cardiac muscle cell membrane repolarization	5/743	21/16432	0.00207268	0.0613702	0.053298	ENSBGRG00000009758/ENSBGRG00000017584/ENSBGRG00000022231/ENSBGRG00000022447/ENSBGRG00000022985	5
GO:0050810	BP regulation of steroid biosynthetic process	13/743	115/16432	0.00207292	0.0613702	0.053298	ENSBGRG00000001100/ENSBGRG00000002753/ENSBGRG00000004094/ENSBGRG00000006555/ENSBGRG00000008222/ENSBGRG00000010766/ENSBGRG00000012556/ENSBGRG00000014262/ENSBGRG00000016457/ENSBGRG00000017210/ENSBGRG00000018364/ENSBGRG00000019342/ENSBGRG00000024230	13
GO:0033273	BP response to vitamin	15/743	143/16432	0.00207508	0.0613702	0.053298	ENSBGRG00000000068/ENSBGRG00000001621/ENSBGRG00000006128/ENSBGRG00000010244/ENSBGRG00000010972/ENSBGRG00000011324/ENSBGRG00000013366/ENSBGRG00000014320/ENSBGRG00000015786/ENSBGRG00000018786/ENSBGRG00000020621/ENSBGRG00000021859/ENSBGRG00000021867/ENSBGRG00000025139/ENSBGRG00000025793	15
GO:0030054	CC cell junction	52/743	764/16432	0.0021257	0.0619029	0.0537607	ENSBGRG00000000008/ENSBGRG00000000037/ENSBGRG00000000112/ENSBGRG00000000666/ENSBGRG00000000772/ENSBGRG00000000947/ENSBGRG00000001519/ENSBGRG00000001621/ENSBGRG00000003810/ENSBGRG00000003960/ENSBGRG00000004871/ENSBGRG00000005044/ENSBGRG00000006446/ENSBGRG00000008222/ENSBGRG00000008525/ENSBGRG00000008888/ENSBGRG00000008962/ENSBGRG00000009032/ENSBGRG00000009758/ENSBGRG00000010147/ENSBGRG00000010546/…	52
GO:0006979	BP response to oxidative stress	40/743	550/16432	0.00213188	0.0619029	0.0537607	ENSBGRG00000000154/ENSBGRG00000000446/ENSBGRG00000000461/ENSBGRG00000002139/ENSBGRG00000002593/ENSBGRG00000003825/ENSBGRG00000004552/ENSBGRG00000004789/ENSBGRG00000006128/ENSBGRG00000006454/ENSBGRG00000006725/ENSBGRG00000007951/ENSBGRG00000008216/ENSBGRG00000008627/ENSBGRG00000009096/ENSBGRG00000011406/ENSBGRG00000011803/ENSBGRG00000012023/ENSBGRG00000012120/ENSBGRG00000012273/ENSBGRG00000012279/…	40
GO:0007445	BP determination of imaginal disc primordium	4/743	13/16432	0.00213691	0.0619029	0.0537607	ENSBGRG00000000947/ENSBGRG00000003621/ENSBGRG00000003658/ENSBGRG00000003739	4
GO:0035225	BP determination of genital disc primordium	4/743	13/16432	0.00213691	0.0619029	0.0537607	ENSBGRG00000000947/ENSBGRG00000003621/ENSBGRG00000003658/ENSBGRG00000003739	4
GO:0046185	BP aldehyde catabolic process	4/743	13/16432	0.00213691	0.0619029	0.0537607	ENSBGRG00000003375/ENSBGRG00000007560/ENSBGRG00000012571/ENSBGRG00000022167	4
GO:0086066	BP atrial cardiac muscle cell to AV node cell communication	4/743	13/16432	0.00213691	0.0619029	0.0537607	ENSBGRG00000009758/ENSBGRG00000011476/ENSBGRG00000012965/ENSBGRG00000022231	4
GO:0000977	MF RNA polymerase II regulatory region sequence-specific DNA binding	50/743	728/16432	0.00213789	0.0619029	0.0537607	ENSBGRG00000000080/ENSBGRG00000000285/ENSBGRG00000000461/ENSBGRG00000000923/ENSBGRG00000001496/ENSBGRG00000002035/ENSBGRG00000003115/ENSBGRG00000003658/ENSBGRG00000003739/ENSBGRG00000003786/ENSBGRG00000004094/ENSBGRG00000005073/ENSBGRG00000005123/ENSBGRG00000005166/ENSBGRG00000006220/ENSBGRG00000006454/ENSBGRG00000006787/ENSBGRG00000006955/ENSBGRG00000007158/ENSBGRG00000007951/ENSBGRG00000008094/…	50
GO:0060193	BP positive regulation of lipase activity	10/743	76/16432	0.00215739	0.0620745	0.0539096	ENSBGRG00000000313/ENSBGRG00000004901/ENSBGRG00000010972/ENSBGRG00000013546/ENSBGRG00000015589/ENSBGRG00000015777/ENSBGRG00000017575/ENSBGRG00000017985/ENSBGRG00000023915/ENSBGRG00000025843	10
GO:0043523	BP regulation of neuron apoptotic process	25/743	297/16432	0.0021643	0.0620745	0.0539096	ENSBGRG00000000461/ENSBGRG00000000889/ENSBGRG00000000947/ENSBGRG00000002579/ENSBGRG00000003115/ENSBGRG00000003473/ENSBGRG00000004094/ENSBGRG00000007830/ENSBGRG00000007892/ENSBGRG00000007951/ENSBGRG00000008627/ENSBGRG00000008962/ENSBGRG00000010972/ENSBGRG00000012279/ENSBGRG00000013127/ENSBGRG00000014262/ENSBGRG00000015313/ENSBGRG00000017575/ENSBGRG00000017985/ENSBGRG00000021867/ENSBGRG00000022167/…	25
GO:0071385	BP cellular response to glucocorticoid stimulus	12/743	102/16432	0.00216483	0.0620745	0.0539096	ENSBGRG00000000205/ENSBGRG00000004302/ENSBGRG00000005620/ENSBGRG00000012223/ENSBGRG00000012579/ENSBGRG00000013160/ENSBGRG00000014320/ENSBGRG00000015935/ENSBGRG00000019265/ENSBGRG00000024200/ENSBGRG00000024292/ENSBGRG00000025440	12
GO:2000401	BP regulation of lymphocyte migration	8/743	52/16432	0.00216949	0.0620745	0.0539096	ENSBGRG00000002284/ENSBGRG00000002780/ENSBGRG00000013386/ENSBGRG00000015313/ENSBGRG00000015786/ENSBGRG00000019375/ENSBGRG00000022744/ENSBGRG00000025972	8
GO:0004713	MF protein tyrosine kinase activity	17/743	173/16432	0.00219899	0.0627327	0.0544813	ENSBGRG00000000666/ENSBGRG00000000947/ENSBGRG00000003473/ENSBGRG00000006479/ENSBGRG00000010106/ENSBGRG00000012273/ENSBGRG00000012279/ENSBGRG00000012304/ENSBGRG00000015777/ENSBGRG00000016246/ENSBGRG00000016457/ENSBGRG00000017575/ENSBGRG00000017903/ENSBGRG00000018313/ENSBGRG00000019493/ENSBGRG00000023915/ENSBGRG00000024201	17
GO:0031343	BP positive regulation of cell killing	9/743	64/16432	0.00222956	0.063418	0.0550764	ENSBGRG00000000226/ENSBGRG00000009572/ENSBGRG00000009611/ENSBGRG00000012374/ENSBGRG00000012579/ENSBGRG00000015740/ENSBGRG00000025777/ENSBGRG00000026103/ENSBGRG00000026534	9
GO:0006638	BP neutral lipid metabolic process	13/743	116/16432	0.0022405	0.0635422	0.0551844	ENSBGRG00000001854/ENSBGRG00000004063/ENSBGRG00000007849/ENSBGRG00000008216/ENSBGRG00000010766/ENSBGRG00000013518/ENSBGRG00000018364/ENSBGRG00000018426/ENSBGRG00000019143/ENSBGRG00000019316/ENSBGRG00000023367/ENSBGRG00000024230/ENSBGRG00000026051	13
GO:0019752	BP carboxylic acid metabolic process	60/743	914/16432	0.00231674	0.0655123	0.0568953	ENSBGRG00000000461/ENSBGRG00000001069/ENSBGRG00000001081/ENSBGRG00000001086/ENSBGRG00000001354/ENSBGRG00000002939/ENSBGRG00000003375/ENSBGRG00000003568/ENSBGRG00000004103/ENSBGRG00000004552/ENSBGRG00000004645/ENSBGRG00000004885/ENSBGRG00000005423/ENSBGRG00000005938/ENSBGRG00000006169/ENSBGRG00000006456/ENSBGRG00000006815/ENSBGRG00000007560/ENSBGRG00000007849/ENSBGRG00000008216/ENSBGRG00000008799/…	60
GO:0051896	BP regulation of protein kinase B signaling	21/743	235/16432	0.00233323	0.0655539	0.0569314	ENSBGRG00000000205/ENSBGRG00000000666/ENSBGRG00000000947/ENSBGRG00000002035/ENSBGRG00000002777/ENSBGRG00000002939/ENSBGRG00000008627/ENSBGRG00000011794/ENSBGRG00000012273/ENSBGRG00000012279/ENSBGRG00000015313/ENSBGRG00000015777/ENSBGRG00000016457/ENSBGRG00000017575/ENSBGRG00000017903/ENSBGRG00000022447/ENSBGRG00000023915/ENSBGRG00000024189/ENSBGRG00000024201/ENSBGRG00000025777/ENSBGRG00000026658	21
GO:0000987	MF proximal promoter sequence-specific DNA binding	38/743	518/16432	0.00234601	0.0655539	0.0569314	ENSBGRG00000000285/ENSBGRG00000000461/ENSBGRG00000000923/ENSBGRG00000002035/ENSBGRG00000003115/ENSBGRG00000003658/ENSBGRG00000003739/ENSBGRG00000003786/ENSBGRG00000005073/ENSBGRG00000005123/ENSBGRG00000005166/ENSBGRG00000006220/ENSBGRG00000006368/ENSBGRG00000006454/ENSBGRG00000006955/ENSBGRG00000007951/ENSBGRG00000008094/ENSBGRG00000009096/ENSBGRG00000010012/ENSBGRG00000010776/ENSBGRG00000011381/…	38
GO:0050890	BP cognition	40/743	553/16432	0.00234928	0.0655539	0.0569314	ENSBGRG00000000154/ENSBGRG00000000446/ENSBGRG00000000504/ENSBGRG00000000947/ENSBGRG00000003115/ENSBGRG00000003473/ENSBGRG00000004094/ENSBGRG00000004316/ENSBGRG00000005352/ENSBGRG00000005861/ENSBGRG00000006555/ENSBGRG00000006787/ENSBGRG00000007223/ENSBGRG00000007861/ENSBGRG00000008321/ENSBGRG00000008627/ENSBGRG00000008774/ENSBGRG00000009032/ENSBGRG00000009096/ENSBGRG00000009562/ENSBGRG00000010303/…	40
GO:0010959	BP regulation of metal ion transport	34/743	449/16432	0.00235039	0.0655539	0.0569314	ENSBGRG00000004789/ENSBGRG00000006302/ENSBGRG00000006955/ENSBGRG00000007757/ENSBGRG00000007892/ENSBGRG00000008222/ENSBGRG00000008321/ENSBGRG00000008475/ENSBGRG00000008525/ENSBGRG00000009758/ENSBGRG00000010776/ENSBGRG00000011291/ENSBGRG00000011476/ENSBGRG00000012223/ENSBGRG00000012279/ENSBGRG00000012346/ENSBGRG00000012965/ENSBGRG00000014320/ENSBGRG00000015697/ENSBGRG00000015786/ENSBGRG00000016476/…	34
GO:0045582	BP positive regulation of T cell differentiation	12/743	103/16432	0.0023521	0.0655539	0.0569314	ENSBGRG00000001539/ENSBGRG00000004210/ENSBGRG00000007455/ENSBGRG00000008627/ENSBGRG00000009611/ENSBGRG00000012273/ENSBGRG00000013085/ENSBGRG00000015313/ENSBGRG00000019169/ENSBGRG00000020424/ENSBGRG00000026103/ENSBGRG00000026534	12
GO:0034702	CC ion channel complex	22/743	251/16432	0.00236849	0.0658208	0.0571632	ENSBGRG00000001600/ENSBGRG00000002862/ENSBGRG00000007757/ENSBGRG00000008525/ENSBGRG00000009774/ENSBGRG00000012223/ENSBGRG00000012965/ENSBGRG00000014482/ENSBGRG00000017121/ENSBGRG00000017953/ENSBGRG00000019755/ENSBGRG00000021717/ENSBGRG00000022231/ENSBGRG00000022447/ENSBGRG00000022950/ENSBGRG00000022985/ENSBGRG00000023169/ENSBGRG00000024339/ENSBGRG00000024741/ENSBGRG00000026051/ENSBGRG00000026471/…	22
GO:0050670	BP regulation of lymphocyte proliferation	21/743	236/16432	0.00245557	0.0679073	0.0589753	ENSBGRG00000008627/ENSBGRG00000009611/ENSBGRG00000009691/ENSBGRG00000009722/ENSBGRG00000011138/ENSBGRG00000012363/ENSBGRG00000013386/ENSBGRG00000015914/ENSBGRG00000017377/ENSBGRG00000017903/ENSBGRG00000018364/ENSBGRG00000019169/ENSBGRG00000019265/ENSBGRG00000021013/ENSBGRG00000022447/ENSBGRG00000022744/ENSBGRG00000023186/ENSBGRG00000024386/ENSBGRG00000025972/ENSBGRG00000026103/ENSBGRG00000026534	21
GO:0001568	BP blood vessel development	37/743	502/16432	0.00245761	0.0679073	0.0589753	ENSBGRG00000000313/ENSBGRG00000000666/ENSBGRG00000000781/ENSBGRG00000001411/ENSBGRG00000001539/ENSBGRG00000003473/ENSBGRG00000003739/ENSBGRG00000004094/ENSBGRG00000006220/ENSBGRG00000007508/ENSBGRG00000008113/ENSBGRG00000008627/ENSBGRG00000008928/ENSBGRG00000009450/ENSBGRG00000009758/ENSBGRG00000010106/ENSBGRG00000011324/ENSBGRG00000011406/ENSBGRG00000012579/ENSBGRG00000013085/ENSBGRG00000015313/…	37
GO:1901861	BP regulation of muscle tissue development	17/743	175/16432	0.00248328	0.0683119	0.0593267	ENSBGRG00000000037/ENSBGRG00000000205/ENSBGRG00000000947/ENSBGRG00000003473/ENSBGRG00000003786/ENSBGRG00000006454/ENSBGRG00000008525/ENSBGRG00000009758/ENSBGRG00000010972/ENSBGRG00000012223/ENSBGRG00000012363/ENSBGRG00000014262/ENSBGRG00000015777/ENSBGRG00000017594/ENSBGRG00000017698/ENSBGRG00000020130/ENSBGRG00000021558	17
GO:0072332	BP intrinsic apoptotic signaling pathway by p53 class mediator	9/743	65/16432	0.00248638	0.0683119	0.0593267	ENSBGRG00000000889/ENSBGRG00000001148/ENSBGRG00000004789/ENSBGRG00000006368/ENSBGRG00000010071/ENSBGRG00000011138/ENSBGRG00000014011/ENSBGRG00000022744/ENSBGRG00000024200	9
GO:0010038	BP response to metal ion	38/743	520/16432	0.00250683	0.0686787	0.0596452	ENSBGRG00000001621/ENSBGRG00000002593/ENSBGRG00000002649/ENSBGRG00000006128/ENSBGRG00000006220/ENSBGRG00000007176/ENSBGRG00000007757/ENSBGRG00000008216/ENSBGRG00000008475/ENSBGRG00000009096/ENSBGRG00000010244/ENSBGRG00000010384/ENSBGRG00000010821/ENSBGRG00000010972/ENSBGRG00000012223/ENSBGRG00000012273/ENSBGRG00000012905/ENSBGRG00000014049/ENSBGRG00000014262/ENSBGRG00000014503/ENSBGRG00000015028/…	38
GO:0043066	BP negative regulation of apoptotic process	70/743	1105/16432	0.00254207	0.0690774	0.0599914	ENSBGRG00000000313/ENSBGRG00000000461/ENSBGRG00000000666/ENSBGRG00000000772/ENSBGRG00000000889/ENSBGRG00000000947/ENSBGRG00000001760/ENSBGRG00000002035/ENSBGRG00000002579/ENSBGRG00000002777/ENSBGRG00000003115/ENSBGRG00000003375/ENSBGRG00000003739/ENSBGRG00000003825/ENSBGRG00000005244/ENSBGRG00000006201/ENSBGRG00000006725/ENSBGRG00000007158/ENSBGRG00000007558/ENSBGRG00000007560/ENSBGRG00000007830/…	70
GO:0098801	BP regulation of renal system process	7/743	42/16432	0.00254218	0.0690774	0.0599914	ENSBGRG00000003414/ENSBGRG00000007892/ENSBGRG00000009758/ENSBGRG00000014320/ENSBGRG00000015589/ENSBGRG00000015697/ENSBGRG00000026909	7
GO:0030048	BP actin filament-based movement	15/743	146/16432	0.00254281	0.0690774	0.0599914	ENSBGRG00000006898/ENSBGRG00000008222/ENSBGRG00000009758/ENSBGRG00000011476/ENSBGRG00000012965/ENSBGRG00000013193/ENSBGRG00000020599/ENSBGRG00000021152/ENSBGRG00000021917/ENSBGRG00000022231/ENSBGRG00000022950/ENSBGRG00000022985/ENSBGRG00000023371/ENSBGRG00000026185/ENSBGRG00000026471	15
GO:0043565	MF sequence-specific DNA binding	66/743	1030/16432	0.00255899	0.0693222	0.0602041	ENSBGRG00000000080/ENSBGRG00000000285/ENSBGRG00000000461/ENSBGRG00000000889/ENSBGRG00000000923/ENSBGRG00000001496/ENSBGRG00000001536/ENSBGRG00000002035/ENSBGRG00000002378/ENSBGRG00000002480/ENSBGRG00000003115/ENSBGRG00000003658/ENSBGRG00000003739/ENSBGRG00000003786/ENSBGRG00000004094/ENSBGRG00000005073/ENSBGRG00000005123/ENSBGRG00000005166/ENSBGRG00000006220/ENSBGRG00000006368/ENSBGRG00000006454/…	66
GO:0045576	BP mast cell activation	5/743	22/16432	0.00258368	0.0697494	0.060575	ENSBGRG00000000461/ENSBGRG00000010980/ENSBGRG00000022630/ENSBGRG00000023915/ENSBGRG00000025440	5
GO:0006066	BP alcohol metabolic process	25/743	301/16432	0.00258919	0.0697494	0.060575	ENSBGRG00000001100/ENSBGRG00000001141/ENSBGRG00000001842/ENSBGRG00000002753/ENSBGRG00000004302/ENSBGRG00000004473/ENSBGRG00000005552/ENSBGRG00000005861/ENSBGRG00000006129/ENSBGRG00000008271/ENSBGRG00000009289/ENSBGRG00000009469/ENSBGRG00000010766/ENSBGRG00000012214/ENSBGRG00000012346/ENSBGRG00000012556/ENSBGRG00000013906/ENSBGRG00000015246/ENSBGRG00000015777/ENSBGRG00000016457/ENSBGRG00000017210/…	25
GO:0019838	MF growth factor binding	14/743	132/16432	0.00260007	0.069848	0.0606607	ENSBGRG00000000666/ENSBGRG00000000947/ENSBGRG00000007004/ENSBGRG00000008129/ENSBGRG00000008963/ENSBGRG00000009054/ENSBGRG00000015028/ENSBGRG00000015777/ENSBGRG00000016457/ENSBGRG00000017575/ENSBGRG00000019493/ENSBGRG00000021557/ENSBGRG00000022187/ENSBGRG00000024189	14
GO:0001932	BP regulation of protein phosphorylation	99/743	1665/16432	0.00262324	0.0701786	0.0609478	ENSBGRG00000000112/ENSBGRG00000000205/ENSBGRG00000000313/ENSBGRG00000000666/ENSBGRG00000000947/ENSBGRG00000001539/ENSBGRG00000001760/ENSBGRG00000002035/ENSBGRG00000002649/ENSBGRG00000002777/ENSBGRG00000003473/ENSBGRG00000004094/ENSBGRG00000004789/ENSBGRG00000005352/ENSBGRG00000005634/ENSBGRG00000006201/ENSBGRG00000006479/ENSBGRG00000006555/ENSBGRG00000006638/ENSBGRG00000006725/ENSBGRG00000007455/…	99
GO:0045766	BP positive regulation of angiogenesis	18/743	191/16432	0.00262689	0.0701786	0.0609478	ENSBGRG00000000313/ENSBGRG00000000666/ENSBGRG00000001411/ENSBGRG00000002035/ENSBGRG00000002139/ENSBGRG00000006169/ENSBGRG00000006302/ENSBGRG00000006725/ENSBGRG00000007861/ENSBGRG00000008113/ENSBGRG00000008928/ENSBGRG00000018786/ENSBGRG00000018812/ENSBGRG00000020423/ENSBGRG00000021013/ENSBGRG00000021867/ENSBGRG00000025096/ENSBGRG00000025440	18
GO:0060541	BP respiratory system development	38/743	522/16432	0.00267709	0.0713226	0.0619413	ENSBGRG00000000947/ENSBGRG00000003115/ENSBGRG00000003739/ENSBGRG00000004026/ENSBGRG00000004094/ENSBGRG00000005327/ENSBGRG00000008222/ENSBGRG00000008627/ENSBGRG00000011324/ENSBGRG00000011381/ENSBGRG00000012120/ENSBGRG00000012921/ENSBGRG00000013085/ENSBGRG00000013160/ENSBGRG00000013366/ENSBGRG00000013564/ENSBGRG00000013833/ENSBGRG00000014725/ENSBGRG00000014822/ENSBGRG00000015697/ENSBGRG00000015777/…	38
GO:0030324	BP lung development	21/743	238/16432	0.00271654	0.0719771	0.0625097	ENSBGRG00000004026/ENSBGRG00000005327/ENSBGRG00000008627/ENSBGRG00000011324/ENSBGRG00000012120/ENSBGRG00000013160/ENSBGRG00000014725/ENSBGRG00000015697/ENSBGRG00000015777/ENSBGRG00000015914/ENSBGRG00000016457/ENSBGRG00000017575/ENSBGRG00000017903/ENSBGRG00000018094/ENSBGRG00000018313/ENSBGRG00000020600/ENSBGRG00000021152/ENSBGRG00000021557/ENSBGRG00000022487/ENSBGRG00000023799/ENSBGRG00000024386	21
GO:0032944	BP regulation of mononuclear cell proliferation	21/743	238/16432	0.00271654	0.0719771	0.0625097	ENSBGRG00000008627/ENSBGRG00000009611/ENSBGRG00000009691/ENSBGRG00000009722/ENSBGRG00000011138/ENSBGRG00000012363/ENSBGRG00000013386/ENSBGRG00000015914/ENSBGRG00000017377/ENSBGRG00000017903/ENSBGRG00000018364/ENSBGRG00000019169/ENSBGRG00000019265/ENSBGRG00000021013/ENSBGRG00000022447/ENSBGRG00000022744/ENSBGRG00000023186/ENSBGRG00000024386/ENSBGRG00000025972/ENSBGRG00000026103/ENSBGRG00000026534	21
GO:0045662	BP negative regulation of myoblast differentiation	6/743	32/16432	0.00277008	0.0725001	0.0629639	ENSBGRG00000000205/ENSBGRG00000002284/ENSBGRG00000007158/ENSBGRG00000008627/ENSBGRG00000015786/ENSBGRG00000018070	6
GO:0046461	BP neutral lipid catabolic process	6/743	32/16432	0.00277008	0.0725001	0.0629639	ENSBGRG00000004063/ENSBGRG00000007849/ENSBGRG00000018426/ENSBGRG00000019143/ENSBGRG00000019316/ENSBGRG00000026051	6
GO:0046464	BP acylglycerol catabolic process	6/743	32/16432	0.00277008	0.0725001	0.0629639	ENSBGRG00000004063/ENSBGRG00000007849/ENSBGRG00000018426/ENSBGRG00000019143/ENSBGRG00000019316/ENSBGRG00000026051	6
GO:0035690	BP cellular response to drug	34/743	454/16432	0.00280687	0.0725001	0.0629639	ENSBGRG00000000205/ENSBGRG00000004094/ENSBGRG00000005352/ENSBGRG00000005620/ENSBGRG00000006201/ENSBGRG00000006725/ENSBGRG00000007757/ENSBGRG00000008188/ENSBGRG00000008627/ENSBGRG00000008731/ENSBGRG00000009774/ENSBGRG00000012023/ENSBGRG00000012120/ENSBGRG00000012223/ENSBGRG00000012279/ENSBGRG00000012346/ENSBGRG00000012579/ENSBGRG00000013160/ENSBGRG00000014049/ENSBGRG00000014262/ENSBGRG00000015935/…	34
GO:0034703	CC cation channel complex	20/743	223/16432	0.00280917	0.0725001	0.0629639	ENSBGRG00000001600/ENSBGRG00000002862/ENSBGRG00000007757/ENSBGRG00000008525/ENSBGRG00000009774/ENSBGRG00000012223/ENSBGRG00000012965/ENSBGRG00000014482/ENSBGRG00000017121/ENSBGRG00000021717/ENSBGRG00000022231/ENSBGRG00000022447/ENSBGRG00000022950/ENSBGRG00000022985/ENSBGRG00000023169/ENSBGRG00000024339/ENSBGRG00000024741/ENSBGRG00000026051/ENSBGRG00000026471/ENSBGRG00000026815	20
GO:0042940	BP D-amino acid transport	3/743	7/16432	0.00281059	0.0725001	0.0629639	ENSBGRG00000018341/ENSBGRG00000018553/ENSBGRG00000021839	3
GO:0060371	BP regulation of atrial cardiac muscle cell membrane depolarization	3/743	7/16432	0.00281059	0.0725001	0.0629639	ENSBGRG00000009758/ENSBGRG00000012965/ENSBGRG00000022950	3
GO:0071873	BP response to norepinephrine	3/743	7/16432	0.00281059	0.0725001	0.0629639	ENSBGRG00000004094/ENSBGRG00000010972/ENSBGRG00000014262	3
GO:0072526	BP pyridine-containing compound catabolic process	3/743	7/16432	0.00281059	0.0725001	0.0629639	ENSBGRG00000013127/ENSBGRG00000025977/ENSBGRG00000026534	3
GO:0002688	BP regulation of leukocyte chemotaxis	13/743	119/16432	0.00281124	0.0725001	0.0629639	ENSBGRG00000002284/ENSBGRG00000002780/ENSBGRG00000004733/ENSBGRG00000006201/ENSBGRG00000008113/ENSBGRG00000008129/ENSBGRG00000008928/ENSBGRG00000013386/ENSBGRG00000015786/ENSBGRG00000018812/ENSBGRG00000019375/ENSBGRG00000022451/ENSBGRG00000025440	13
GO:0032869	BP cellular response to insulin stimulus	21/743	239/16432	0.00285554	0.0734466	0.0637859	ENSBGRG00000000947/ENSBGRG00000002649/ENSBGRG00000004094/ENSBGRG00000008799/ENSBGRG00000009442/ENSBGRG00000010766/ENSBGRG00000011115/ENSBGRG00000012346/ENSBGRG00000012579/ENSBGRG00000012921/ENSBGRG00000013160/ENSBGRG00000013833/ENSBGRG00000018341/ENSBGRG00000018364/ENSBGRG00000020700/ENSBGRG00000021445/ENSBGRG00000022221/ENSBGRG00000023367/ENSBGRG00000025440/ENSBGRG00000025498/ENSBGRG00000025971	21
GO:0010830	BP regulation of myotube differentiation	10/743	79/16432	0.00288497	0.073812	0.0641033	ENSBGRG00000003786/ENSBGRG00000003810/ENSBGRG00000010972/ENSBGRG00000012223/ENSBGRG00000013386/ENSBGRG00000014725/ENSBGRG00000015786/ENSBGRG00000017594/ENSBGRG00000018070/ENSBGRG00000020700	10
GO:0001012	MF RNA polymerase II regulatory region DNA binding	50/743	739/16432	0.00289511	0.073812	0.0641033	ENSBGRG00000000080/ENSBGRG00000000285/ENSBGRG00000000461/ENSBGRG00000000923/ENSBGRG00000001496/ENSBGRG00000002035/ENSBGRG00000003115/ENSBGRG00000003658/ENSBGRG00000003739/ENSBGRG00000003786/ENSBGRG00000004094/ENSBGRG00000005073/ENSBGRG00000005123/ENSBGRG00000005166/ENSBGRG00000006220/ENSBGRG00000006454/ENSBGRG00000006787/ENSBGRG00000006955/ENSBGRG00000007158/ENSBGRG00000007951/ENSBGRG00000008094/…	50
GO:0006820	BP anion transport	39/743	542/16432	0.00289835	0.073812	0.0641033	ENSBGRG00000001081/ENSBGRG00000001141/ENSBGRG00000001854/ENSBGRG00000003414/ENSBGRG00000004103/ENSBGRG00000005222/ENSBGRG00000005554/ENSBGRG00000005634/ENSBGRG00000005777/ENSBGRG00000005861/ENSBGRG00000005938/ENSBGRG00000006456/ENSBGRG00000007726/ENSBGRG00000007849/ENSBGRG00000008216/ENSBGRG00000009032/ENSBGRG00000009289/ENSBGRG00000009442/ENSBGRG00000009469/ENSBGRG00000009758/ENSBGRG00000010244/…	39
GO:0005911	CC cell-cell junction	37/743	507/16432	0.00290302	0.073812	0.0641033	ENSBGRG00000000008/ENSBGRG00000000037/ENSBGRG00000000112/ENSBGRG00000000666/ENSBGRG00000000947/ENSBGRG00000001621/ENSBGRG00000003810/ENSBGRG00000003960/ENSBGRG00000004871/ENSBGRG00000005044/ENSBGRG00000008222/ENSBGRG00000008525/ENSBGRG00000009758/ENSBGRG00000010147/ENSBGRG00000012273/ENSBGRG00000012304/ENSBGRG00000013025/ENSBGRG00000013053/ENSBGRG00000013564/ENSBGRG00000014616/ENSBGRG00000016476/…	37
GO:0003700	MF DNA-binding transcription factor activity	90/743	1495/16432	0.00290791	0.073812	0.0641033	ENSBGRG00000000080/ENSBGRG00000000154/ENSBGRG00000000461/ENSBGRG00000000504/ENSBGRG00000000889/ENSBGRG00000000923/ENSBGRG00000001010/ENSBGRG00000001496/ENSBGRG00000001610/ENSBGRG00000002035/ENSBGRG00000002378/ENSBGRG00000002480/ENSBGRG00000003115/ENSBGRG00000003315/ENSBGRG00000003648/ENSBGRG00000003658/ENSBGRG00000003739/ENSBGRG00000003786/ENSBGRG00000004094/ENSBGRG00000004914/ENSBGRG00000004980/…	90
GO:0002252	BP immune effector process	62/743	961/16432	0.00293636	0.0743392	0.0645612	ENSBGRG00000000037/ENSBGRG00000000226/ENSBGRG00000000461/ENSBGRG00000001276/ENSBGRG00000001867/ENSBGRG00000002780/ENSBGRG00000003473/ENSBGRG00000004237/ENSBGRG00000004476/ENSBGRG00000004733/ENSBGRG00000006084/ENSBGRG00000006128/ENSBGRG00000006201/ENSBGRG00000006657/ENSBGRG00000007223/ENSBGRG00000007861/ENSBGRG00000008129/ENSBGRG00000008342/ENSBGRG00000008627/ENSBGRG00000008888/ENSBGRG00000009442/…	62
GO:0071260	BP cellular response to mechanical stimulus	12/743	106/16432	0.00299461	0.0756159	0.06567	ENSBGRG00000004094/ENSBGRG00000008222/ENSBGRG00000008627/ENSBGRG00000008972/ENSBGRG00000009758/ENSBGRG00000013386/ENSBGRG00000018779/ENSBGRG00000018786/ENSBGRG00000021013/ENSBGRG00000025440/ENSBGRG00000026471/ENSBGRG00000026909	12
GO:0045621	BP positive regulation of lymphocyte differentiation	13/743	120/16432	0.00302597	0.0760107	0.0660128	ENSBGRG00000001539/ENSBGRG00000004210/ENSBGRG00000007455/ENSBGRG00000008627/ENSBGRG00000009611/ENSBGRG00000012273/ENSBGRG00000013085/ENSBGRG00000014725/ENSBGRG00000015313/ENSBGRG00000019169/ENSBGRG00000020424/ENSBGRG00000026103/ENSBGRG00000026534	13
GO:0070252	BP actin-mediated cell contraction	13/743	120/16432	0.00302597	0.0760107	0.0660128	ENSBGRG00000008222/ENSBGRG00000009758/ENSBGRG00000011476/ENSBGRG00000012965/ENSBGRG00000013193/ENSBGRG00000020599/ENSBGRG00000021152/ENSBGRG00000021917/ENSBGRG00000022231/ENSBGRG00000022950/ENSBGRG00000022985/ENSBGRG00000026185/ENSBGRG00000026471	13
GO:0006081	BP cellular aldehyde metabolic process	9/743	67/16432	0.00307015	0.0769208	0.0668032	ENSBGRG00000003375/ENSBGRG00000004473/ENSBGRG00000004476/ENSBGRG00000007560/ENSBGRG00000011324/ENSBGRG00000012571/ENSBGRG00000022167/ENSBGRG00000022195/ENSBGRG00000022755	9
GO:0001228	MF DNA-binding transcription activator activity, RNA polymerase II-specific	35/743	474/16432	0.00308307	0.0769375	0.0668177	ENSBGRG00000000080/ENSBGRG00000000461/ENSBGRG00000000889/ENSBGRG00000000923/ENSBGRG00000001496/ENSBGRG00000002035/ENSBGRG00000002378/ENSBGRG00000003786/ENSBGRG00000004094/ENSBGRG00000005073/ENSBGRG00000005123/ENSBGRG00000005166/ENSBGRG00000006220/ENSBGRG00000006454/ENSBGRG00000006787/ENSBGRG00000007506/ENSBGRG00000007951/ENSBGRG00000008094/ENSBGRG00000008132/ENSBGRG00000009096/ENSBGRG00000009223/…	35
GO:0002687	BP positive regulation of leukocyte migration	15/743	149/16432	0.00309455	0.0769375	0.0668177	ENSBGRG00000002284/ENSBGRG00000002777/ENSBGRG00000004733/ENSBGRG00000008113/ENSBGRG00000008129/ENSBGRG00000008928/ENSBGRG00000013386/ENSBGRG00000015313/ENSBGRG00000015786/ENSBGRG00000018812/ENSBGRG00000019375/ENSBGRG00000022451/ENSBGRG00000022744/ENSBGRG00000025440/ENSBGRG00000025972	15
GO:0043524	BP negative regulation of neuron apoptotic process	18/743	194/16432	0.00310856	0.0769375	0.0668177	ENSBGRG00000000461/ENSBGRG00000000947/ENSBGRG00000002579/ENSBGRG00000003115/ENSBGRG00000007830/ENSBGRG00000007892/ENSBGRG00000007951/ENSBGRG00000010972/ENSBGRG00000012279/ENSBGRG00000014262/ENSBGRG00000015313/ENSBGRG00000017985/ENSBGRG00000021867/ENSBGRG00000022167/ENSBGRG00000022844/ENSBGRG00000024565/ENSBGRG00000024887/ENSBGRG00000026320	18
GO:0055088	BP lipid homeostasis	18/743	194/16432	0.00310856	0.0769375	0.0668177	ENSBGRG00000001141/ENSBGRG00000003621/ENSBGRG00000004901/ENSBGRG00000005861/ENSBGRG00000007849/ENSBGRG00000008627/ENSBGRG00000010766/ENSBGRG00000012214/ENSBGRG00000016457/ENSBGRG00000017210/ENSBGRG00000018364/ENSBGRG00000019316/ENSBGRG00000021213/ENSBGRG00000023098/ENSBGRG00000023367/ENSBGRG00000024230/ENSBGRG00000025096/ENSBGRG00000025971	18
GO:0042632	BP cholesterol homeostasis	11/743	93/16432	0.00312514	0.0769375	0.0668177	ENSBGRG00000001141/ENSBGRG00000004901/ENSBGRG00000005861/ENSBGRG00000007849/ENSBGRG00000008627/ENSBGRG00000010766/ENSBGRG00000012214/ENSBGRG00000016457/ENSBGRG00000017210/ENSBGRG00000019316/ENSBGRG00000023098	11
GO:0055092	BP sterol homeostasis	11/743	93/16432	0.00312514	0.0769375	0.0668177	ENSBGRG00000001141/ENSBGRG00000004901/ENSBGRG00000005861/ENSBGRG00000007849/ENSBGRG00000008627/ENSBGRG00000010766/ENSBGRG00000012214/ENSBGRG00000016457/ENSBGRG00000017210/ENSBGRG00000019316/ENSBGRG00000023098	11
GO:0050900	BP leukocyte migration	24/743	289/16432	0.00312651	0.0769375	0.0668177	ENSBGRG00000000037/ENSBGRG00000000666/ENSBGRG00000004733/ENSBGRG00000005044/ENSBGRG00000005938/ENSBGRG00000007861/ENSBGRG00000008129/ENSBGRG00000012273/ENSBGRG00000012279/ENSBGRG00000012363/ENSBGRG00000015313/ENSBGRG00000015786/ENSBGRG00000017491/ENSBGRG00000018451/ENSBGRG00000018812/ENSBGRG00000019923/ENSBGRG00000022187/ENSBGRG00000022917/ENSBGRG00000023186/ENSBGRG00000023865/ENSBGRG00000023915/…	24
GO:0006952	BP defense response	81/743	1327/16432	0.00327739	0.0804184	0.0698408	ENSBGRG00000000037/ENSBGRG00000000205/ENSBGRG00000001210/ENSBGRG00000001621/ENSBGRG00000002649/ENSBGRG00000002846/ENSBGRG00000003473/ENSBGRG00000003810/ENSBGRG00000004094/ENSBGRG00000004210/ENSBGRG00000004789/ENSBGRG00000006084/ENSBGRG00000006201/ENSBGRG00000006555/ENSBGRG00000007767/ENSBGRG00000007861/ENSBGRG00000007892/ENSBGRG00000008129/ENSBGRG00000008342/ENSBGRG00000008627/ENSBGRG00000009096/…	81
GO:0046660	BP female sex differentiation	18/743	195/16432	0.00328459	0.0804184	0.0698408	ENSBGRG00000000068/ENSBGRG00000000889/ENSBGRG00000002649/ENSBGRG00000002777/ENSBGRG00000003115/ENSBGRG00000006424/ENSBGRG00000007690/ENSBGRG00000016750/ENSBGRG00000017903/ENSBGRG00000018313/ENSBGRG00000018527/ENSBGRG00000018786/ENSBGRG00000020600/ENSBGRG00000021867/ENSBGRG00000023915/ENSBGRG00000024082/ENSBGRG00000025440/ENSBGRG00000025786	18
GO:0030323	BP respiratory tube development	21/743	242/16432	0.00330891	0.0808092	0.0701801	ENSBGRG00000004026/ENSBGRG00000005327/ENSBGRG00000008627/ENSBGRG00000011324/ENSBGRG00000012120/ENSBGRG00000013160/ENSBGRG00000014725/ENSBGRG00000015697/ENSBGRG00000015777/ENSBGRG00000015914/ENSBGRG00000016457/ENSBGRG00000017575/ENSBGRG00000017903/ENSBGRG00000018094/ENSBGRG00000018313/ENSBGRG00000020600/ENSBGRG00000021152/ENSBGRG00000021557/ENSBGRG00000022487/ENSBGRG00000023799/ENSBGRG00000024386	21
GO:0006641	BP triglyceride metabolic process	11/743	94/16432	0.00339856	0.0824077	0.0715684	ENSBGRG00000001854/ENSBGRG00000007849/ENSBGRG00000008216/ENSBGRG00000010766/ENSBGRG00000013518/ENSBGRG00000018364/ENSBGRG00000018426/ENSBGRG00000019143/ENSBGRG00000019316/ENSBGRG00000023367/ENSBGRG00000024230	11
GO:0009636	BP response to toxic substance	50/743	745/16432	0.00339886	0.0824077	0.0715684	ENSBGRG00000000205/ENSBGRG00000000446/ENSBGRG00000000461/ENSBGRG00000000947/ENSBGRG00000002112/ENSBGRG00000002649/ENSBGRG00000004094/ENSBGRG00000004473/ENSBGRG00000005352/ENSBGRG00000006128/ENSBGRG00000006220/ENSBGRG00000006725/ENSBGRG00000006787/ENSBGRG00000007951/ENSBGRG00000008129/ENSBGRG00000008216/ENSBGRG00000008627/ENSBGRG00000008731/ENSBGRG00000009096/ENSBGRG00000009298/ENSBGRG00000010244/…	50
GO:0031214	BP biomineral tissue development	9/743	68/16432	0.00339993	0.0824077	0.0715684	ENSBGRG00000003315/ENSBGRG00000005327/ENSBGRG00000012579/ENSBGRG00000017213/ENSBGRG00000017575/ENSBGRG00000018786/ENSBGRG00000022035/ENSBGRG00000023170/ENSBGRG00000025371	9
GO:0060548	BP negative regulation of cell death	78/743	1272/16432	0.00346133	0.0836864	0.0726789	ENSBGRG00000000313/ENSBGRG00000000461/ENSBGRG00000000666/ENSBGRG00000000772/ENSBGRG00000000889/ENSBGRG00000000947/ENSBGRG00000001760/ENSBGRG00000002035/ENSBGRG00000002579/ENSBGRG00000002593/ENSBGRG00000002777/ENSBGRG00000003115/ENSBGRG00000003375/ENSBGRG00000003739/ENSBGRG00000003825/ENSBGRG00000005244/ENSBGRG00000005995/ENSBGRG00000006201/ENSBGRG00000006555/ENSBGRG00000006725/ENSBGRG00000007158/…	78
GO:0046552	BP photoreceptor cell fate commitment	8/743	56/16432	0.00349589	0.0838927	0.0728581	ENSBGRG00000000947/ENSBGRG00000003739/ENSBGRG00000006424/ENSBGRG00000011381/ENSBGRG00000011534/ENSBGRG00000021005/ENSBGRG00000024565/ENSBGRG00000025139	8
GO:0072676	BP lymphocyte migration	8/743	56/16432	0.00349589	0.0838927	0.0728581	ENSBGRG00000015313/ENSBGRG00000015786/ENSBGRG00000017491/ENSBGRG00000018451/ENSBGRG00000018812/ENSBGRG00000023186/ENSBGRG00000023865/ENSBGRG00000024201	8
GO:2001239	BP regulation of extrinsic apoptotic signaling pathway in absence of ligand	8/743	56/16432	0.00349589	0.0838927	0.0728581	ENSBGRG00000007861/ENSBGRG00000012279/ENSBGRG00000015777/ENSBGRG00000017903/ENSBGRG00000018812/ENSBGRG00000021154/ENSBGRG00000022844/ENSBGRG00000024201	8
GO:1901342	BP regulation of vasculature development	28/743	358/16432	0.00351454	0.0841314	0.0730654	ENSBGRG00000000068/ENSBGRG00000000313/ENSBGRG00000000666/ENSBGRG00000001411/ENSBGRG00000002035/ENSBGRG00000002139/ENSBGRG00000003810/ENSBGRG00000004094/ENSBGRG00000004789/ENSBGRG00000006169/ENSBGRG00000006302/ENSBGRG00000006725/ENSBGRG00000007861/ENSBGRG00000008113/ENSBGRG00000008928/ENSBGRG00000010852/ENSBGRG00000012120/ENSBGRG00000015786/ENSBGRG00000017871/ENSBGRG00000018786/ENSBGRG00000018812/…	28
GO:0051046	BP regulation of secretion	64/743	1007/16432	0.00357085	0.0852683	0.0740527	ENSBGRG00000000112/ENSBGRG00000000666/ENSBGRG00000000947/ENSBGRG00000002305/ENSBGRG00000002593/ENSBGRG00000002649/ENSBGRG00000002862/ENSBGRG00000003414/ENSBGRG00000003473/ENSBGRG00000004789/ENSBGRG00000005667/ENSBGRG00000006201/ENSBGRG00000006454/ENSBGRG00000006555/ENSBGRG00000006725/ENSBGRG00000007892/ENSBGRG00000008188/ENSBGRG00000008216/ENSBGRG00000008504/ENSBGRG00000008627/ENSBGRG00000008928/…	64
GO:0008514	MF organic anion transmembrane transporter activity	20/743	228/16432	0.00361971	0.0862223	0.0748812	ENSBGRG00000001081/ENSBGRG00000004103/ENSBGRG00000005222/ENSBGRG00000005554/ENSBGRG00000005777/ENSBGRG00000005938/ENSBGRG00000006456/ENSBGRG00000007726/ENSBGRG00000009442/ENSBGRG00000010244/ENSBGRG00000010530/ENSBGRG00000012301/ENSBGRG00000012728/ENSBGRG00000013518/ENSBGRG00000016504/ENSBGRG00000018553/ENSBGRG00000019958/ENSBGRG00000020188/ENSBGRG00000021839/ENSBGRG00000024648	20
GO:0043168	MF anion binding	91/743	1527/16432	0.0036724	0.0872624	0.0757845	ENSBGRG00000000068/ENSBGRG00000000112/ENSBGRG00000000123/ENSBGRG00000000205/ENSBGRG00000000254/ENSBGRG00000000313/ENSBGRG00000000772/ENSBGRG00000001069/ENSBGRG00000001081/ENSBGRG00000001141/ENSBGRG00000001445/ENSBGRG00000001860/ENSBGRG00000002112/ENSBGRG00000002593/ENSBGRG00000002846/ENSBGRG00000003648/ENSBGRG00000003746/ENSBGRG00000003789/ENSBGRG00000003810/ENSBGRG00000004645/ENSBGRG00000004733/…	91
GO:1990837	MF sequence-specific double-stranded DNA binding	54/743	822/16432	0.00371494	0.0880568	0.0764745	ENSBGRG00000000080/ENSBGRG00000000285/ENSBGRG00000000461/ENSBGRG00000000923/ENSBGRG00000001496/ENSBGRG00000001536/ENSBGRG00000002035/ENSBGRG00000003115/ENSBGRG00000003658/ENSBGRG00000003739/ENSBGRG00000003786/ENSBGRG00000004094/ENSBGRG00000005073/ENSBGRG00000005123/ENSBGRG00000005166/ENSBGRG00000006220/ENSBGRG00000006368/ENSBGRG00000006454/ENSBGRG00000006787/ENSBGRG00000006955/ENSBGRG00000007158/…	54
GO:0006935	BP chemotaxis	53/743	804/16432	0.00375896	0.0884351	0.076803	ENSBGRG00000000037/ENSBGRG00000000313/ENSBGRG00000000446/ENSBGRG00000000461/ENSBGRG00000001699/ENSBGRG00000002284/ENSBGRG00000003115/ENSBGRG00000003473/ENSBGRG00000003621/ENSBGRG00000003658/ENSBGRG00000003803/ENSBGRG00000003960/ENSBGRG00000006424/ENSBGRG00000007767/ENSBGRG00000007861/ENSBGRG00000008129/ENSBGRG00000008731/ENSBGRG00000008928/ENSBGRG00000008962/ENSBGRG00000010852/ENSBGRG00000010972/…	53
GO:0008203	BP cholesterol metabolic process	12/743	109/16432	0.00377247	0.0884351	0.076803	ENSBGRG00000001100/ENSBGRG00000001141/ENSBGRG00000002753/ENSBGRG00000005861/ENSBGRG00000009289/ENSBGRG00000009469/ENSBGRG00000010766/ENSBGRG00000012214/ENSBGRG00000012556/ENSBGRG00000017210/ENSBGRG00000017491/ENSBGRG00000019342	12
GO:0005068	MF transmembrane receptor protein tyrosine kinase adaptor activity	4/743	15/16432	0.00379541	0.0884351	0.076803	ENSBGRG00000019051/ENSBGRG00000020464/ENSBGRG00000025843/ENSBGRG00000025971	4
GO:0042301	MF phosphate ion binding	4/743	15/16432	0.00379541	0.0884351	0.076803	ENSBGRG00000003789/ENSBGRG00000008913/ENSBGRG00000008962/ENSBGRG00000026534	4
GO:0050910	BP detection of mechanical stimulus involved in sensory perception of sound	4/743	15/16432	0.00379541	0.0884351	0.076803	ENSBGRG00000007726/ENSBGRG00000009561/ENSBGRG00000023915/ENSBGRG00000025371	4
GO:2000291	BP regulation of myoblast proliferation	4/743	15/16432	0.00379541	0.0884351	0.076803	ENSBGRG00000000205/ENSBGRG00000012223/ENSBGRG00000018070/ENSBGRG00000018779	4
GO:0045540	BP regulation of cholesterol biosynthetic process	7/743	45/16432	0.00380405	0.0884351	0.076803	ENSBGRG00000001100/ENSBGRG00000002753/ENSBGRG00000012556/ENSBGRG00000017210/ENSBGRG00000018364/ENSBGRG00000019342/ENSBGRG00000024230	7
GO:0106118	BP regulation of sterol biosynthetic process	7/743	45/16432	0.00380405	0.0884351	0.076803	ENSBGRG00000001100/ENSBGRG00000002753/ENSBGRG00000012556/ENSBGRG00000017210/ENSBGRG00000018364/ENSBGRG00000019342/ENSBGRG00000024230	7
GO:0001819	BP positive regulation of cytokine production	33/743	446/16432	0.00386786	0.0893176	0.0775694	ENSBGRG00000000226/ENSBGRG00000000461/ENSBGRG00000000666/ENSBGRG00000002846/ENSBGRG00000004094/ENSBGRG00000006201/ENSBGRG00000007892/ENSBGRG00000008129/ENSBGRG00000008627/ENSBGRG00000009611/ENSBGRG00000009691/ENSBGRG00000010852/ENSBGRG00000011637/ENSBGRG00000012275/ENSBGRG00000012346/ENSBGRG00000012374/ENSBGRG00000013208/ENSBGRG00000015313/ENSBGRG00000015389/ENSBGRG00000017377/ENSBGRG00000018786/…	33
GO:0099623	BP regulation of cardiac muscle cell membrane repolarization	5/743	24/16432	0.00386972	0.0893176	0.0775694	ENSBGRG00000009758/ENSBGRG00000017584/ENSBGRG00000022231/ENSBGRG00000022447/ENSBGRG00000022985	5
GO:1904385	BP cellular response to angiotensin	5/743	24/16432	0.00386972	0.0893176	0.0775694	ENSBGRG00000014049/ENSBGRG00000015462/ENSBGRG00000018341/ENSBGRG00000025440/ENSBGRG00000026909	5
GO:0044212	MF transcription regulatory region DNA binding	58/743	899/16432	0.00396364	0.0912063	0.0792096	ENSBGRG00000000080/ENSBGRG00000000285/ENSBGRG00000000461/ENSBGRG00000000923/ENSBGRG00000001496/ENSBGRG00000001610/ENSBGRG00000002035/ENSBGRG00000002480/ENSBGRG00000003115/ENSBGRG00000003658/ENSBGRG00000003739/ENSBGRG00000003786/ENSBGRG00000004094/ENSBGRG00000004914/ENSBGRG00000005073/ENSBGRG00000005123/ENSBGRG00000005166/ENSBGRG00000006220/ENSBGRG00000006368/ENSBGRG00000006454/ENSBGRG00000006787/…	58
GO:0005342	MF organic acid transmembrane transporter activity	15/743	153/16432	0.00397984	0.0912063	0.0792096	ENSBGRG00000004103/ENSBGRG00000005554/ENSBGRG00000005777/ENSBGRG00000005938/ENSBGRG00000006456/ENSBGRG00000007726/ENSBGRG00000010530/ENSBGRG00000012301/ENSBGRG00000012728/ENSBGRG00000013518/ENSBGRG00000016504/ENSBGRG00000018553/ENSBGRG00000020188/ENSBGRG00000021839/ENSBGRG00000024648	15
GO:0046943	MF carboxylic acid transmembrane transporter activity	15/743	153/16432	0.00397984	0.0912063	0.0792096	ENSBGRG00000004103/ENSBGRG00000005554/ENSBGRG00000005777/ENSBGRG00000005938/ENSBGRG00000006456/ENSBGRG00000007726/ENSBGRG00000010530/ENSBGRG00000012301/ENSBGRG00000012728/ENSBGRG00000013518/ENSBGRG00000016504/ENSBGRG00000018553/ENSBGRG00000020188/ENSBGRG00000021839/ENSBGRG00000024648	15
GO:0002690	BP positive regulation of leukocyte chemotaxis	11/743	96/16432	0.00400285	0.09135	0.0793345	ENSBGRG00000002284/ENSBGRG00000004733/ENSBGRG00000008113/ENSBGRG00000008129/ENSBGRG00000008928/ENSBGRG00000013386/ENSBGRG00000015786/ENSBGRG00000018812/ENSBGRG00000019375/ENSBGRG00000022451/ENSBGRG00000025440	11
GO:0050878	BP regulation of body fluid levels	37/743	517/16432	0.004005	0.09135	0.0793345	ENSBGRG00000000889/ENSBGRG00000001621/ENSBGRG00000001760/ENSBGRG00000002378/ENSBGRG00000003097/ENSBGRG00000003473/ENSBGRG00000003648/ENSBGRG00000006169/ENSBGRG00000007892/ENSBGRG00000008188/ENSBGRG00000008567/ENSBGRG00000009758/ENSBGRG00000011381/ENSBGRG00000012273/ENSBGRG00000012279/ENSBGRG00000012281/ENSBGRG00000015589/ENSBGRG00000017903/ENSBGRG00000018341/ENSBGRG00000018812/ENSBGRG00000018916/…	37
GO:0014706	BP striated muscle tissue development	28/743	362/16432	0.00409819	0.0930789	0.080836	ENSBGRG00000000037/ENSBGRG00000000154/ENSBGRG00000000205/ENSBGRG00000000947/ENSBGRG00000002378/ENSBGRG00000003786/ENSBGRG00000004094/ENSBGRG00000007158/ENSBGRG00000008475/ENSBGRG00000008731/ENSBGRG00000009096/ENSBGRG00000009561/ENSBGRG00000011324/ENSBGRG00000012223/ENSBGRG00000013193/ENSBGRG00000013386/ENSBGRG00000013546/ENSBGRG00000014336/ENSBGRG00000015777/ENSBGRG00000017121/ENSBGRG00000017594/…	28
GO:0042325	BP regulation of phosphorylation	104/743	1789/16432	0.00410005	0.0930789	0.080836	ENSBGRG00000000112/ENSBGRG00000000205/ENSBGRG00000000313/ENSBGRG00000000666/ENSBGRG00000000947/ENSBGRG00000001539/ENSBGRG00000001760/ENSBGRG00000002035/ENSBGRG00000002649/ENSBGRG00000002777/ENSBGRG00000003473/ENSBGRG00000004094/ENSBGRG00000004789/ENSBGRG00000005352/ENSBGRG00000005634/ENSBGRG00000006201/ENSBGRG00000006479/ENSBGRG00000006555/ENSBGRG00000006638/ENSBGRG00000006725/ENSBGRG00000007455/…	104
GO:0055117	BP regulation of cardiac muscle contraction	10/743	83/16432	0.00414604	0.0939024	0.0815512	ENSBGRG00000006725/ENSBGRG00000007757/ENSBGRG00000008222/ENSBGRG00000008475/ENSBGRG00000008525/ENSBGRG00000014320/ENSBGRG00000017584/ENSBGRG00000021557/ENSBGRG00000022447/ENSBGRG00000026471	10
GO:0017085	BP response to insecticide	7/743	46/16432	0.00431551	0.0951651	0.0826478	ENSBGRG00000002649/ENSBGRG00000006725/ENSBGRG00000007951/ENSBGRG00000008731/ENSBGRG00000010244/ENSBGRG00000020600/ENSBGRG00000022950	7
GO:0032809	CC neuronal cell body membrane	7/743	46/16432	0.00431551	0.0951651	0.0826478	ENSBGRG00000000008/ENSBGRG00000003746/ENSBGRG00000005222/ENSBGRG00000007861/ENSBGRG00000008129/ENSBGRG00000012223/ENSBGRG00000025371	7
GO:0014859	BP negative regulation of skeletal muscle cell proliferation	3/743	8/16432	0.00434643	0.0951651	0.0826478	ENSBGRG00000000205/ENSBGRG00000003473/ENSBGRG00000012363	3
GO:0048170	BP positive regulation of long-term neuronal synaptic plasticity	3/743	8/16432	0.00434643	0.0951651	0.0826478	ENSBGRG00000003473/ENSBGRG00000010972/ENSBGRG00000023915	3
GO:0048743	BP positive regulation of skeletal muscle fiber development	3/743	8/16432	0.00434643	0.0951651	0.0826478	ENSBGRG00000003786/ENSBGRG00000012223/ENSBGRG00000017594	3
GO:0048807	BP female genitalia morphogenesis	3/743	8/16432	0.00434643	0.0951651	0.0826478	ENSBGRG00000000889/ENSBGRG00000017903/ENSBGRG00000018313	3
GO:0060022	BP hard palate development	3/743	8/16432	0.00434643	0.0951651	0.0826478	ENSBGRG00000015914/ENSBGRG00000022447/ENSBGRG00000025139	3
GO:0060054	BP positive regulation of epithelial cell proliferation involved in wound healing	3/743	8/16432	0.00434643	0.0951651	0.0826478	ENSBGRG00000000037/ENSBGRG00000017903/ENSBGRG00000022917	3
GO:0070295	BP renal water absorption	3/743	8/16432	0.00434643	0.0951651	0.0826478	ENSBGRG00000001621/ENSBGRG00000024189/ENSBGRG00000024349	3
GO:0099550	BP trans-synaptic signaling, modulating synaptic transmission	3/743	8/16432	0.00434643	0.0951651	0.0826478	ENSBGRG00000003473/ENSBGRG00000007892/ENSBGRG00000010972	3
GO:1902723	BP negative regulation of skeletal muscle satellite cell proliferation	3/743	8/16432	0.00434643	0.0951651	0.0826478	ENSBGRG00000000205/ENSBGRG00000003473/ENSBGRG00000012363	3
GO:1902725	BP negative regulation of satellite cell differentiation	3/743	8/16432	0.00434643	0.0951651	0.0826478	ENSBGRG00000000205/ENSBGRG00000003473/ENSBGRG00000012363	3
GO:1904044	BP response to aldosterone	3/743	8/16432	0.00434643	0.0951651	0.0826478	ENSBGRG00000015697/ENSBGRG00000025440/ENSBGRG00000026909	3
GO:0046677	BP response to antibiotic	40/743	573/16432	0.00435062	0.0951651	0.0826478	ENSBGRG00000000205/ENSBGRG00000000446/ENSBGRG00000000461/ENSBGRG00000000947/ENSBGRG00000004094/ENSBGRG00000006128/ENSBGRG00000006725/ENSBGRG00000008129/ENSBGRG00000008188/ENSBGRG00000008216/ENSBGRG00000008627/ENSBGRG00000008731/ENSBGRG00000010244/ENSBGRG00000011406/ENSBGRG00000012023/ENSBGRG00000012120/ENSBGRG00000012273/ENSBGRG00000012279/ENSBGRG00000012579/ENSBGRG00000012905/ENSBGRG00000014503/…	40
GO:0031571	BP mitotic G1 DNA damage checkpoint	8/743	58/16432	0.00435923	0.0951651	0.0826478	ENSBGRG00000000889/ENSBGRG00000001010/ENSBGRG00000003825/ENSBGRG00000004789/ENSBGRG00000006368/ENSBGRG00000008972/ENSBGRG00000011138/ENSBGRG00000026320	8
GO:0044783	BP G1 DNA damage checkpoint	8/743	58/16432	0.00435923	0.0951651	0.0826478	ENSBGRG00000000889/ENSBGRG00000001010/ENSBGRG00000003825/ENSBGRG00000004789/ENSBGRG00000006368/ENSBGRG00000008972/ENSBGRG00000011138/ENSBGRG00000026320	8
GO:0051412	BP response to corticosterone	6/743	35/16432	0.00442343	0.0963491	0.0836761	ENSBGRG00000006220/ENSBGRG00000009096/ENSBGRG00000010244/ENSBGRG00000012905/ENSBGRG00000015589/ENSBGRG00000022869	6
GO:0000978	MF RNA polymerase II proximal promoter sequence-specific DNA binding	36/743	503/16432	0.00449048	0.0975898	0.0847536	ENSBGRG00000000285/ENSBGRG00000000461/ENSBGRG00000000923/ENSBGRG00000002035/ENSBGRG00000003115/ENSBGRG00000003658/ENSBGRG00000003739/ENSBGRG00000003786/ENSBGRG00000005073/ENSBGRG00000005123/ENSBGRG00000005166/ENSBGRG00000006220/ENSBGRG00000006454/ENSBGRG00000006955/ENSBGRG00000007951/ENSBGRG00000008094/ENSBGRG00000009096/ENSBGRG00000010012/ENSBGRG00000010776/ENSBGRG00000011381/ENSBGRG00000012023/…	36
GO:0002685	BP regulation of leukocyte migration	18/743	201/16432	0.00452326	0.0980818	0.0851809	ENSBGRG00000002284/ENSBGRG00000002777/ENSBGRG00000002780/ENSBGRG00000004733/ENSBGRG00000006201/ENSBGRG00000008113/ENSBGRG00000008129/ENSBGRG00000008928/ENSBGRG00000012346/ENSBGRG00000013386/ENSBGRG00000015313/ENSBGRG00000015786/ENSBGRG00000018812/ENSBGRG00000019375/ENSBGRG00000022451/ENSBGRG00000022744/ENSBGRG00000025440/ENSBGRG00000025972	18
GO:0060143	BP positive regulation of syncytium formation by plasma membrane fusion	5/743	25/16432	0.00465999	0.10082	0.0875592	ENSBGRG00000003786/ENSBGRG00000003810/ENSBGRG00000012223/ENSBGRG00000013386/ENSBGRG00000014503	5
GO:0061097	BP regulation of protein tyrosine kinase activity	12/743	112/16432	0.00470524	0.101572	0.0882122	ENSBGRG00000000947/ENSBGRG00000003473/ENSBGRG00000007830/ENSBGRG00000010972/ENSBGRG00000012279/ENSBGRG00000012363/ENSBGRG00000013160/ENSBGRG00000013294/ENSBGRG00000015697/ENSBGRG00000018787/ENSBGRG00000022447/ENSBGRG00000024189	12
GO:0070665	BP positive regulation of leukocyte proliferation	15/743	156/16432	0.00477134	0.10277	0.0892522	ENSBGRG00000002777/ENSBGRG00000008627/ENSBGRG00000009611/ENSBGRG00000009691/ENSBGRG00000011138/ENSBGRG00000017377/ENSBGRG00000017903/ENSBGRG00000018364/ENSBGRG00000021013/ENSBGRG00000022744/ENSBGRG00000023186/ENSBGRG00000024386/ENSBGRG00000025972/ENSBGRG00000026103/ENSBGRG00000026534	15
GO:0043268	BP positive regulation of potassium ion transport	8/743	59/16432	0.00484806	0.103879	0.0902158	ENSBGRG00000006955/ENSBGRG00000008525/ENSBGRG00000010776/ENSBGRG00000012223/ENSBGRG00000017584/ENSBGRG00000022231/ENSBGRG00000022447/ENSBGRG00000026471	8
GO:0044298	CC cell body membrane	7/743	47/16432	0.00487727	0.103879	0.0902158	ENSBGRG00000000008/ENSBGRG00000003746/ENSBGRG00000005222/ENSBGRG00000007861/ENSBGRG00000008129/ENSBGRG00000012223/ENSBGRG00000025371	7
GO:0008035	MF high-density lipoprotein particle binding	4/743	16/16432	0.00488157	0.103879	0.0902158	ENSBGRG00000004901/ENSBGRG00000009289/ENSBGRG00000009469/ENSBGRG00000012214	4
GO:0010875	BP positive regulation of cholesterol efflux	4/743	16/16432	0.00488157	0.103879	0.0902158	ENSBGRG00000001141/ENSBGRG00000009032/ENSBGRG00000011907/ENSBGRG00000017210	4
GO:0032490	BP detection of molecule of bacterial origin	4/743	16/16432	0.00488157	0.103879	0.0902158	ENSBGRG00000000205/ENSBGRG00000006201/ENSBGRG00000012214/ENSBGRG00000015389	4
GO:0001067	MF regulatory region nucleic acid binding	58/743	908/16432	0.0048873	0.103879	0.0902158	ENSBGRG00000000080/ENSBGRG00000000285/ENSBGRG00000000461/ENSBGRG00000000923/ENSBGRG00000001496/ENSBGRG00000001610/ENSBGRG00000002035/ENSBGRG00000002480/ENSBGRG00000003115/ENSBGRG00000003658/ENSBGRG00000003739/ENSBGRG00000003786/ENSBGRG00000004094/ENSBGRG00000004914/ENSBGRG00000005073/ENSBGRG00000005123/ENSBGRG00000005166/ENSBGRG00000006220/ENSBGRG00000006368/ENSBGRG00000006454/ENSBGRG00000006787/…	58
GO:0001227	MF DNA-binding transcription repressor activity, RNA polymerase II-specific	22/743	267/16432	0.00498498	0.105392	0.0915295	ENSBGRG00000000080/ENSBGRG00000003115/ENSBGRG00000003739/ENSBGRG00000005123/ENSBGRG00000006368/ENSBGRG00000006424/ENSBGRG00000006955/ENSBGRG00000010776/ENSBGRG00000011822/ENSBGRG00000012579/ENSBGRG00000014601/ENSBGRG00000018200/ENSBGRG00000019516/ENSBGRG00000021111/ENSBGRG00000021213/ENSBGRG00000023435/ENSBGRG00000024386/ENSBGRG00000025786/ENSBGRG00000026121/ENSBGRG00000026244/ENSBGRG00000026320/…	22
GO:0048471	CC perinuclear region of cytoplasm	52/743	797/16432	0.00499952	0.105392	0.0915295	ENSBGRG00000000666/ENSBGRG00000001081/ENSBGRG00000001141/ENSBGRG00000001354/ENSBGRG00000002649/ENSBGRG00000002846/ENSBGRG00000003473/ENSBGRG00000003621/ENSBGRG00000003810/ENSBGRG00000004094/ENSBGRG00000006479/ENSBGRG00000007861/ENSBGRG00000008321/ENSBGRG00000008475/ENSBGRG00000008525/ENSBGRG00000008636/ENSBGRG00000008637/ENSBGRG00000008731/ENSBGRG00000008799/ENSBGRG00000009562/ENSBGRG00000009722/…	52
GO:0021545	BP cranial nerve development	9/743	72/16432	0.00500622	0.105392	0.0915295	ENSBGRG00000000947/ENSBGRG00000003473/ENSBGRG00000003803/ENSBGRG00000015777/ENSBGRG00000018553/ENSBGRG00000024097/ENSBGRG00000024386/ENSBGRG00000024887/ENSBGRG00000025832	9
GO:0016202	BP regulation of striated muscle tissue development	16/743	172/16432	0.00501082	0.105392	0.0915295	ENSBGRG00000000037/ENSBGRG00000000205/ENSBGRG00000000947/ENSBGRG00000003473/ENSBGRG00000003786/ENSBGRG00000006454/ENSBGRG00000008525/ENSBGRG00000009758/ENSBGRG00000010972/ENSBGRG00000012223/ENSBGRG00000012363/ENSBGRG00000015777/ENSBGRG00000017594/ENSBGRG00000017698/ENSBGRG00000020130/ENSBGRG00000021558	16
GO:0071219	BP cellular response to molecule of bacterial origin	18/743	203/16432	0.00501296	0.105392	0.0915295	ENSBGRG00000001141/ENSBGRG00000002846/ENSBGRG00000003097/ENSBGRG00000006201/ENSBGRG00000006725/ENSBGRG00000007861/ENSBGRG00000008627/ENSBGRG00000011907/ENSBGRG00000012214/ENSBGRG00000014262/ENSBGRG00000014503/ENSBGRG00000015389/ENSBGRG00000015786/ENSBGRG00000018779/ENSBGRG00000022744/ENSBGRG00000024292/ENSBGRG00000024565/ENSBGRG00000025440	18
GO:0003774	MF motor activity	12/743	113/16432	0.00505414	0.105833	0.0919121	ENSBGRG00000002206/ENSBGRG00000008636/ENSBGRG00000008731/ENSBGRG00000011513/ENSBGRG00000013193/ENSBGRG00000018451/ENSBGRG00000019097/ENSBGRG00000020599/ENSBGRG00000021917/ENSBGRG00000023371/ENSBGRG00000023972/ENSBGRG00000024002	12
GO:0030029	BP actin filament-based process	49/743	742/16432	0.00505724	0.105833	0.0919121	ENSBGRG00000000037/ENSBGRG00000000112/ENSBGRG00000000504/ENSBGRG00000003648/ENSBGRG00000003960/ENSBGRG00000005352/ENSBGRG00000005605/ENSBGRG00000005834/ENSBGRG00000006898/ENSBGRG00000007757/ENSBGRG00000007767/ENSBGRG00000008222/ENSBGRG00000008731/ENSBGRG00000008774/ENSBGRG00000009758/ENSBGRG00000009934/ENSBGRG00000011476/ENSBGRG00000012304/ENSBGRG00000012965/ENSBGRG00000013193/ENSBGRG00000013546/…	49
GO:0046854	BP phosphatidylinositol phosphorylation	11/743	99/16432	0.00506674	0.105833	0.0919121	ENSBGRG00000000947/ENSBGRG00000002777/ENSBGRG00000012273/ENSBGRG00000012279/ENSBGRG00000015777/ENSBGRG00000016457/ENSBGRG00000017575/ENSBGRG00000017903/ENSBGRG00000023915/ENSBGRG00000025777/ENSBGRG00000026658	11
GO:2000403	BP positive regulation of lymphocyte migration	6/743	36/16432	0.00510916	0.106489	0.0924818	ENSBGRG00000002284/ENSBGRG00000015313/ENSBGRG00000015786/ENSBGRG00000019375/ENSBGRG00000022744/ENSBGRG00000025972	6
GO:0030258	BP lipid modification	22/743	268/16432	0.00520718	0.108298	0.0940534	ENSBGRG00000000947/ENSBGRG00000002777/ENSBGRG00000004645/ENSBGRG00000004885/ENSBGRG00000007849/ENSBGRG00000008216/ENSBGRG00000009196/ENSBGRG00000012273/ENSBGRG00000012279/ENSBGRG00000012325/ENSBGRG00000014129/ENSBGRG00000014262/ENSBGRG00000015777/ENSBGRG00000016457/ENSBGRG00000017575/ENSBGRG00000017903/ENSBGRG00000018041/ENSBGRG00000018685/ENSBGRG00000023915/ENSBGRG00000024230/ENSBGRG00000025777/…	22
GO:0010906	BP regulation of glucose metabolic process	13/743	128/16432	0.00526918	0.109118	0.0947656	ENSBGRG00000008799/ENSBGRG00000011803/ENSBGRG00000012579/ENSBGRG00000014262/ENSBGRG00000015589/ENSBGRG00000015740/ENSBGRG00000017808/ENSBGRG00000018041/ENSBGRG00000020700/ENSBGRG00000021692/ENSBGRG00000022221/ENSBGRG00000025498/ENSBGRG00000025759	13
GO:0045598	BP regulation of fat cell differentiation	13/743	128/16432	0.00526918	0.109118	0.0947656	ENSBGRG00000006368/ENSBGRG00000006454/ENSBGRG00000006725/ENSBGRG00000007455/ENSBGRG00000010766/ENSBGRG00000012579/ENSBGRG00000018786/ENSBGRG00000022035/ENSBGRG00000022372/ENSBGRG00000023367/ENSBGRG00000024292/ENSBGRG00000024386/ENSBGRG00000026353	13
GO:0003690	MF double-stranded DNA binding	58/743	912/16432	0.00535379	0.110634	0.0960816	ENSBGRG00000000080/ENSBGRG00000000285/ENSBGRG00000000461/ENSBGRG00000000889/ENSBGRG00000000923/ENSBGRG00000001496/ENSBGRG00000001536/ENSBGRG00000002035/ENSBGRG00000003115/ENSBGRG00000003658/ENSBGRG00000003739/ENSBGRG00000003786/ENSBGRG00000004094/ENSBGRG00000004458/ENSBGRG00000005073/ENSBGRG00000005123/ENSBGRG00000005166/ENSBGRG00000006220/ENSBGRG00000006368/ENSBGRG00000006454/ENSBGRG00000006787/…	58
GO:0030330	BP DNA damage response, signal transduction by p53 class mediator	9/743	73/16432	0.00548729	0.112296	0.0975258	ENSBGRG00000000889/ENSBGRG00000001010/ENSBGRG00000003825/ENSBGRG00000004789/ENSBGRG00000006368/ENSBGRG00000008972/ENSBGRG00000011138/ENSBGRG00000022630/ENSBGRG00000026320	9
GO:0006977	BP DNA damage response, signal transduction by p53 class mediator resulting in cell cycle arrest	7/743	48/16432	0.00549232	0.112296	0.0975258	ENSBGRG00000001010/ENSBGRG00000003825/ENSBGRG00000004789/ENSBGRG00000006368/ENSBGRG00000008972/ENSBGRG00000011138/ENSBGRG00000026320	7
GO:0046503	BP glycerolipid catabolic process	7/743	48/16432	0.00549232	0.112296	0.0975258	ENSBGRG00000004063/ENSBGRG00000007849/ENSBGRG00000012346/ENSBGRG00000018426/ENSBGRG00000019143/ENSBGRG00000019316/ENSBGRG00000026051	7
GO:0072431	BP signal transduction involved in mitotic G1 DNA damage checkpoint	7/743	48/16432	0.00549232	0.112296	0.0975258	ENSBGRG00000001010/ENSBGRG00000003825/ENSBGRG00000004789/ENSBGRG00000006368/ENSBGRG00000008972/ENSBGRG00000011138/ENSBGRG00000026320	7
GO:1902400	BP intracellular signal transduction involved in G1 DNA damage checkpoint	7/743	48/16432	0.00549232	0.112296	0.0975258	ENSBGRG00000001010/ENSBGRG00000003825/ENSBGRG00000004789/ENSBGRG00000006368/ENSBGRG00000008972/ENSBGRG00000011138/ENSBGRG00000026320	7
GO:0001562	BP response to protozoan	5/743	26/16432	0.00555846	0.112707	0.0978821	ENSBGRG00000002846/ENSBGRG00000009691/ENSBGRG00000019776/ENSBGRG00000021013/ENSBGRG00000025972	5
GO:0032373	BP positive regulation of sterol transport	5/743	26/16432	0.00555846	0.112707	0.0978821	ENSBGRG00000001141/ENSBGRG00000009032/ENSBGRG00000011907/ENSBGRG00000017210/ENSBGRG00000023098	5
GO:0032376	BP positive regulation of cholesterol transport	5/743	26/16432	0.00555846	0.112707	0.0978821	ENSBGRG00000001141/ENSBGRG00000009032/ENSBGRG00000011907/ENSBGRG00000017210/ENSBGRG00000023098	5
GO:0030099	BP myeloid cell differentiation	23/743	286/16432	0.005559	0.112707	0.0978821	ENSBGRG00000000446/ENSBGRG00000003375/ENSBGRG00000004789/ENSBGRG00000006220/ENSBGRG00000007560/ENSBGRG00000010901/ENSBGRG00000011406/ENSBGRG00000012120/ENSBGRG00000012346/ENSBGRG00000012571/ENSBGRG00000014049/ENSBGRG00000015190/ENSBGRG00000015313/ENSBGRG00000015697/ENSBGRG00000016246/ENSBGRG00000018200/ENSBGRG00000018527/ENSBGRG00000020464/ENSBGRG00000021111/ENSBGRG00000023186/ENSBGRG00000023915/…	23
GO:0031349	BP positive regulation of defense response	30/743	405/16432	0.00562709	0.113731	0.0987715	ENSBGRG00000000226/ENSBGRG00000002846/ENSBGRG00000005861/ENSBGRG00000006201/ENSBGRG00000006302/ENSBGRG00000008627/ENSBGRG00000009572/ENSBGRG00000009611/ENSBGRG00000009758/ENSBGRG00000011907/ENSBGRG00000012214/ENSBGRG00000012275/ENSBGRG00000012279/ENSBGRG00000014725/ENSBGRG00000014822/ENSBGRG00000015313/ENSBGRG00000015389/ENSBGRG00000015697/ENSBGRG00000015740/ENSBGRG00000018341/ENSBGRG00000018786/…	30
GO:0030168	BP platelet activation	12/743	115/16432	0.00581371	0.113731	0.0987715	ENSBGRG00000003648/ENSBGRG00000007892/ENSBGRG00000008567/ENSBGRG00000012273/ENSBGRG00000012279/ENSBGRG00000018341/ENSBGRG00000018812/ENSBGRG00000021013/ENSBGRG00000021152/ENSBGRG00000021867/ENSBGRG00000025777/ENSBGRG00000026658	12
GO:0048661	BP positive regulation of smooth muscle cell proliferation	12/743	115/16432	0.00581371	0.113731	0.0987715	ENSBGRG00000000068/ENSBGRG00000000461/ENSBGRG00000004094/ENSBGRG00000005634/ENSBGRG00000008129/ENSBGRG00000008627/ENSBGRG00000010852/ENSBGRG00000014262/ENSBGRG00000018786/ENSBGRG00000018812/ENSBGRG00000024565/ENSBGRG00000026909	12
GO:0018108	BP peptidyl-tyrosine phosphorylation	18/743	206/16432	0.0058283	0.113731	0.0987715	ENSBGRG00000000666/ENSBGRG00000000947/ENSBGRG00000003473/ENSBGRG00000006479/ENSBGRG00000010106/ENSBGRG00000012273/ENSBGRG00000012279/ENSBGRG00000012304/ENSBGRG00000015777/ENSBGRG00000016246/ENSBGRG00000016457/ENSBGRG00000017575/ENSBGRG00000017903/ENSBGRG00000018313/ENSBGRG00000019493/ENSBGRG00000023915/ENSBGRG00000024201/ENSBGRG00000026103	18
GO:0000981	MF DNA-binding transcription factor activity, RNA polymerase II-specific	82/743	1377/16432	0.0058708	0.113731	0.0987715	ENSBGRG00000000080/ENSBGRG00000000461/ENSBGRG00000000889/ENSBGRG00000000923/ENSBGRG00000001010/ENSBGRG00000001496/ENSBGRG00000002035/ENSBGRG00000002378/ENSBGRG00000002480/ENSBGRG00000003115/ENSBGRG00000003315/ENSBGRG00000003648/ENSBGRG00000003658/ENSBGRG00000003739/ENSBGRG00000003786/ENSBGRG00000004094/ENSBGRG00000004914/ENSBGRG00000004980/ENSBGRG00000004992/ENSBGRG00000005073/ENSBGRG00000005123/…	82
GO:0060191	BP regulation of lipase activity	11/743	101/16432	0.00589219	0.113731	0.0987715	ENSBGRG00000000313/ENSBGRG00000004901/ENSBGRG00000010972/ENSBGRG00000013546/ENSBGRG00000015589/ENSBGRG00000015777/ENSBGRG00000017575/ENSBGRG00000017985/ENSBGRG00000023915/ENSBGRG00000025096/ENSBGRG00000025843	11
GO:0030856	BP regulation of epithelial cell differentiation	16/743	175/16432	0.00591045	0.113731	0.0987715	ENSBGRG00000000781/ENSBGRG00000000889/ENSBGRG00000001621/ENSBGRG00000002139/ENSBGRG00000002378/ENSBGRG00000003621/ENSBGRG00000006446/ENSBGRG00000006454/ENSBGRG00000011381/ENSBGRG00000013160/ENSBGRG00000015190/ENSBGRG00000019828/ENSBGRG00000022487/ENSBGRG00000024292/ENSBGRG00000024386/ENSBGRG00000025440	16
GO:0046434	BP organophosphate catabolic process	16/743	175/16432	0.00591045	0.113731	0.0987715	ENSBGRG00000000446/ENSBGRG00000001842/ENSBGRG00000002753/ENSBGRG00000004237/ENSBGRG00000006169/ENSBGRG00000012346/ENSBGRG00000012374/ENSBGRG00000013127/ENSBGRG00000013906/ENSBGRG00000014485/ENSBGRG00000018041/ENSBGRG00000020322/ENSBGRG00000022167/ENSBGRG00000023098/ENSBGRG00000026051/ENSBGRG00000026534	16
GO:0002019	BP regulation of renal output by angiotensin	2/743	3/16432	0.00594157	0.113731	0.0987715	ENSBGRG00000015697/ENSBGRG00000026909	2
GO:0004473	MF malate dehydrogenase (decarboxylating) (NADP+) activity	2/743	3/16432	0.00594157	0.113731	0.0987715	ENSBGRG00000015027/ENSBGRG00000024333	2
GO:0008823	MF cupric reductase activity	2/743	3/16432	0.00594157	0.113731	0.0987715	ENSBGRG00000020627/ENSBGRG00000020969	2
GO:0014908	BP myotube differentiation involved in skeletal muscle regeneration	2/743	3/16432	0.00594157	0.113731	0.0987715	ENSBGRG00000003992/ENSBGRG00000012223	2
GO:0017159	MF pantetheine hydrolase activity	2/743	3/16432	0.00594157	0.113731	0.0987715	ENSBGRG00000020202/ENSBGRG00000020424	2
GO:0030226	MF apolipoprotein receptor activity	2/743	3/16432	0.00594157	0.113731	0.0987715	ENSBGRG00000001141/ENSBGRG00000009032	2
GO:0034186	MF apolipoprotein A-I binding	2/743	3/16432	0.00594157	0.113731	0.0987715	ENSBGRG00000001141/ENSBGRG00000012214	2
GO:0042381	BP hemolymph coagulation	2/743	3/16432	0.00594157	0.113731	0.0987715	ENSBGRG00000018916/ENSBGRG00000018923	2
GO:0043511	CC inhibin complex	2/743	3/16432	0.00594157	0.113731	0.0987715	ENSBGRG00000002649/ENSBGRG00000018527	2
GO:0052841	MF inositol bisdiphosphate tetrakisphosphate diphosphatase activity	2/743	3/16432	0.00594157	0.113731	0.0987715	ENSBGRG00000001842/ENSBGRG00000013906	2
GO:0052842	MF inositol diphosphate pentakisphosphate diphosphatase activity	2/743	3/16432	0.00594157	0.113731	0.0987715	ENSBGRG00000001842/ENSBGRG00000013906	2
GO:0052851	MF ferric-chelate reductase (NADPH) activity	2/743	3/16432	0.00594157	0.113731	0.0987715	ENSBGRG00000020627/ENSBGRG00000020969	2
GO:0061144	BP alveolar secondary septum development	2/743	3/16432	0.00594157	0.113731	0.0987715	ENSBGRG00000016457/ENSBGRG00000017575	2
GO:0070634	BP transepithelial ammonium transport	2/743	3/16432	0.00594157	0.113731	0.0987715	ENSBGRG00000007726/ENSBGRG00000024238	2
GO:0070970	BP interleukin-2 secretion	2/743	3/16432	0.00594157	0.113731	0.0987715	ENSBGRG00000018364/ENSBGRG00000026534	2
GO:0090554	MF phosphatidylcholine-translocating ATPase activity	2/743	3/16432	0.00594157	0.113731	0.0987715	ENSBGRG00000001141/ENSBGRG00000009032	2
GO:1903984	BP positive regulation of TRAIL-activated apoptotic signaling pathway	2/743	3/16432	0.00594157	0.113731	0.0987715	ENSBGRG00000013366/ENSBGRG00000021213	2
GO:1904638	BP response to resveratrol	2/743	3/16432	0.00594157	0.113731	0.0987715	ENSBGRG00000014262/ENSBGRG00000025440	2
GO:2000830	BP positive regulation of parathyroid hormone secretion	2/743	3/16432	0.00594157	0.113731	0.0987715	ENSBGRG00000015777/ENSBGRG00000016457	2
GO:0043392	BP negative regulation of DNA binding	8/743	61/16432	0.00595055	0.113731	0.0987715	ENSBGRG00000006368/ENSBGRG00000009054/ENSBGRG00000011907/ENSBGRG00000013723/ENSBGRG00000015914/ENSBGRG00000022027/ENSBGRG00000024386/ENSBGRG00000024565	8
GO:0044819	BP mitotic G1/S transition checkpoint	8/743	61/16432	0.00595055	0.113731	0.0987715	ENSBGRG00000000889/ENSBGRG00000001010/ENSBGRG00000003825/ENSBGRG00000004789/ENSBGRG00000006368/ENSBGRG00000008972/ENSBGRG00000011138/ENSBGRG00000026320	8
GO:0016616	MF oxidoreductase activity, acting on the CH-OH group of donors, NAD or NADP as acceptor	13/743	130/16432	0.00599919	0.11384	0.098866	ENSBGRG00000003568/ENSBGRG00000004473/ENSBGRG00000010244/ENSBGRG00000010901/ENSBGRG00000011324/ENSBGRG00000015027/ENSBGRG00000015246/ENSBGRG00000016598/ENSBGRG00000017121/ENSBGRG00000019958/ENSBGRG00000022869/ENSBGRG00000023799/ENSBGRG00000024333	13
GO:1990823	BP response to leukemia inhibitory factor	13/743	130/16432	0.00599919	0.11384	0.098866	ENSBGRG00000000254/ENSBGRG00000000923/ENSBGRG00000002035/ENSBGRG00000002780/ENSBGRG00000003960/ENSBGRG00000004789/ENSBGRG00000006169/ENSBGRG00000008928/ENSBGRG00000011711/ENSBGRG00000022232/ENSBGRG00000024001/ENSBGRG00000025440/ENSBGRG00000025786	13
GO:1990830	BP cellular response to leukemia inhibitory factor	13/743	130/16432	0.00599919	0.11384	0.098866	ENSBGRG00000000254/ENSBGRG00000000923/ENSBGRG00000002035/ENSBGRG00000002780/ENSBGRG00000003960/ENSBGRG00000004789/ENSBGRG00000006169/ENSBGRG00000008928/ENSBGRG00000011711/ENSBGRG00000022232/ENSBGRG00000024001/ENSBGRG00000025440/ENSBGRG00000025786	13
GO:0046635	BP positive regulation of alpha-beta T cell activation	9/743	74/16432	0.00600333	0.11384	0.098866	ENSBGRG00000001539/ENSBGRG00000004210/ENSBGRG00000007830/ENSBGRG00000008627/ENSBGRG00000009611/ENSBGRG00000017377/ENSBGRG00000019265/ENSBGRG00000026103/ENSBGRG00000026534	9
GO:0048871	BP multicellular organismal homeostasis	30/743	407/16432	0.00602537	0.114034	0.0990347	ENSBGRG00000000037/ENSBGRG00000000461/ENSBGRG00000000889/ENSBGRG00000000947/ENSBGRG00000001621/ENSBGRG00000002622/ENSBGRG00000004237/ENSBGRG00000004885/ENSBGRG00000006201/ENSBGRG00000006397/ENSBGRG00000007892/ENSBGRG00000007904/ENSBGRG00000008188/ENSBGRG00000008222/ENSBGRG00000008695/ENSBGRG00000011381/ENSBGRG00000011945/ENSBGRG00000012579/ENSBGRG00000014262/ENSBGRG00000014822/ENSBGRG00000019137/…	30
GO:0044093	BP positive regulation of molecular function	108/743	1893/16432	0.00608867	0.114349	0.0993082	ENSBGRG00000000112/ENSBGRG00000000254/ENSBGRG00000000313/ENSBGRG00000000459/ENSBGRG00000000666/ENSBGRG00000000947/ENSBGRG00000002035/ENSBGRG00000002139/ENSBGRG00000002265/ENSBGRG00000002480/ENSBGRG00000002762/ENSBGRG00000002777/ENSBGRG00000003473/ENSBGRG00000003648/ENSBGRG00000004094/ENSBGRG00000004789/ENSBGRG00000004901/ENSBGRG00000005757/ENSBGRG00000006201/ENSBGRG00000006302/ENSBGRG00000006397/…	108
GO:0009897	CC external side of plasma membrane	24/743	305/16432	0.00611502	0.114349	0.0993082	ENSBGRG00000001141/ENSBGRG00000003473/ENSBGRG00000004733/ENSBGRG00000004901/ENSBGRG00000005861/ENSBGRG00000008342/ENSBGRG00000009611/ENSBGRG00000009691/ENSBGRG00000014503/ENSBGRG00000014725/ENSBGRG00000015697/ENSBGRG00000015786/ENSBGRG00000017210/ENSBGRG00000019169/ENSBGRG00000019265/ENSBGRG00000021013/ENSBGRG00000021152/ENSBGRG00000021445/ENSBGRG00000022035/ENSBGRG00000023915/ENSBGRG00000024189/…	24
GO:0009158	BP ribonucleoside monophosphate catabolic process	4/743	17/16432	0.00615821	0.114349	0.0993082	ENSBGRG00000001842/ENSBGRG00000004237/ENSBGRG00000013906/ENSBGRG00000020322	4
GO:0016204	BP determination of muscle attachment site	4/743	17/16432	0.00615821	0.114349	0.0993082	ENSBGRG00000004094/ENSBGRG00000007767/ENSBGRG00000012223/ENSBGRG00000013085	4
GO:0035865	BP cellular response to potassium ion	4/743	17/16432	0.00615821	0.114349	0.0993082	ENSBGRG00000014262/ENSBGRG00000020600/ENSBGRG00000022447/ENSBGRG00000025440	4
GO:0043691	BP reverse cholesterol transport	4/743	17/16432	0.00615821	0.114349	0.0993082	ENSBGRG00000001141/ENSBGRG00000012214/ENSBGRG00000017210/ENSBGRG00000023098	4
GO:0045765	BP regulation of angiogenesis	25/743	322/16432	0.00616026	0.114349	0.0993082	ENSBGRG00000000068/ENSBGRG00000000313/ENSBGRG00000000666/ENSBGRG00000001411/ENSBGRG00000002035/ENSBGRG00000002139/ENSBGRG00000003810/ENSBGRG00000004789/ENSBGRG00000006169/ENSBGRG00000006302/ENSBGRG00000006725/ENSBGRG00000007861/ENSBGRG00000008113/ENSBGRG00000008928/ENSBGRG00000010852/ENSBGRG00000012120/ENSBGRG00000015786/ENSBGRG00000017871/ENSBGRG00000018786/ENSBGRG00000018812/ENSBGRG00000020423/…	25
GO:0072413	BP signal transduction involved in mitotic cell cycle checkpoint	7/743	49/16432	0.00616365	0.114349	0.0993082	ENSBGRG00000001010/ENSBGRG00000003825/ENSBGRG00000004789/ENSBGRG00000006368/ENSBGRG00000008972/ENSBGRG00000011138/ENSBGRG00000026320	7
GO:1902402	BP signal transduction involved in mitotic DNA damage checkpoint	7/743	49/16432	0.00616365	0.114349	0.0993082	ENSBGRG00000001010/ENSBGRG00000003825/ENSBGRG00000004789/ENSBGRG00000006368/ENSBGRG00000008972/ENSBGRG00000011138/ENSBGRG00000026320	7
GO:1902403	BP signal transduction involved in mitotic DNA integrity checkpoint	7/743	49/16432	0.00616365	0.114349	0.0993082	ENSBGRG00000001010/ENSBGRG00000003825/ENSBGRG00000004789/ENSBGRG00000006368/ENSBGRG00000008972/ENSBGRG00000011138/ENSBGRG00000026320	7
GO:0007610	BP behavior	76/743	1263/16432	0.00617207	0.114349	0.0993082	ENSBGRG00000000154/ENSBGRG00000000205/ENSBGRG00000000285/ENSBGRG00000000446/ENSBGRG00000000461/ENSBGRG00000000504/ENSBGRG00000000947/ENSBGRG00000001600/ENSBGRG00000002622/ENSBGRG00000003115/ENSBGRG00000003473/ENSBGRG00000003658/ENSBGRG00000004094/ENSBGRG00000004316/ENSBGRG00000005352/ENSBGRG00000005861/ENSBGRG00000006424/ENSBGRG00000006454/ENSBGRG00000006555/ENSBGRG00000006787/ENSBGRG00000007223/…	76
GO:0014823	BP response to activity	12/743	116/16432	0.006226	0.114776	0.0996794	ENSBGRG00000000205/ENSBGRG00000004552/ENSBGRG00000006128/ENSBGRG00000010244/ENSBGRG00000010972/ENSBGRG00000011406/ENSBGRG00000013127/ENSBGRG00000014262/ENSBGRG00000018364/ENSBGRG00000021917/ENSBGRG00000025498/ENSBGRG00000026909	12
GO:0046889	BP positive regulation of lipid biosynthetic process	12/743	116/16432	0.006226	0.114776	0.0996794	ENSBGRG00000000313/ENSBGRG00000005861/ENSBGRG00000007849/ENSBGRG00000012214/ENSBGRG00000014262/ENSBGRG00000015589/ENSBGRG00000017210/ENSBGRG00000018341/ENSBGRG00000018364/ENSBGRG00000018786/ENSBGRG00000025498/ENSBGRG00000026051	12
GO:0043410	BP positive regulation of MAPK cascade	41/743	604/16432	0.00629572	0.114776	0.0996794	ENSBGRG00000000112/ENSBGRG00000000666/ENSBGRG00000002777/ENSBGRG00000005634/ENSBGRG00000006201/ENSBGRG00000006555/ENSBGRG00000006725/ENSBGRG00000007892/ENSBGRG00000008129/ENSBGRG00000008972/ENSBGRG00000009032/ENSBGRG00000009722/ENSBGRG00000009934/ENSBGRG00000010012/ENSBGRG00000010071/ENSBGRG00000012346/ENSBGRG00000014503/ENSBGRG00000015313/ENSBGRG00000015777/ENSBGRG00000016457/ENSBGRG00000017142/…	41
GO:0042608	MF T cell receptor binding	3/743	9/16432	0.00630195	0.114776	0.0996794	ENSBGRG00000009611/ENSBGRG00000012273/ENSBGRG00000012279	3
GO:0051135	BP positive regulation of NK T cell activation	3/743	9/16432	0.00630195	0.114776	0.0996794	ENSBGRG00000007830/ENSBGRG00000008627/ENSBGRG00000009611	3
GO:0060601	BP lateral sprouting from an epithelium	3/743	9/16432	0.00630195	0.114776	0.0996794	ENSBGRG00000000889/ENSBGRG00000010012/ENSBGRG00000017903	3
GO:0070493	BP thrombin-activated receptor signaling pathway	3/743	9/16432	0.00630195	0.114776	0.0996794	ENSBGRG00000003648/ENSBGRG00000007892/ENSBGRG00000008567	3
GO:1904636	BP response to ionomycin	3/743	9/16432	0.00630195	0.114776	0.0996794	ENSBGRG00000006725/ENSBGRG00000012346/ENSBGRG00000014262	3
GO:1904637	BP cellular response to ionomycin	3/743	9/16432	0.00630195	0.114776	0.0996794	ENSBGRG00000006725/ENSBGRG00000012346/ENSBGRG00000014262	3
GO:0043502	BP regulation of muscle adaptation	11/743	102/16432	0.00634275	0.115302	0.100136	ENSBGRG00000000461/ENSBGRG00000002035/ENSBGRG00000005620/ENSBGRG00000008525/ENSBGRG00000012304/ENSBGRG00000012579/ENSBGRG00000013160/ENSBGRG00000014262/ENSBGRG00000015935/ENSBGRG00000020750/ENSBGRG00000021867	11
GO:0010634	BP positive regulation of epithelial cell migration	15/743	161/16432	0.00637103	0.115599	0.100394	ENSBGRG00000000666/ENSBGRG00000006725/ENSBGRG00000008928/ENSBGRG00000012214/ENSBGRG00000014503/ENSBGRG00000015777/ENSBGRG00000017903/ENSBGRG00000018786/ENSBGRG00000020423/ENSBGRG00000021013/ENSBGRG00000021867/ENSBGRG00000022167/ENSBGRG00000022451/ENSBGRG00000024565/ENSBGRG00000025440	15
GO:1901292	BP nucleoside phosphate catabolic process	13/743	131/16432	0.00639326	0.115785	0.100556	ENSBGRG00000000446/ENSBGRG00000001842/ENSBGRG00000002753/ENSBGRG00000004237/ENSBGRG00000006169/ENSBGRG00000012374/ENSBGRG00000013127/ENSBGRG00000013906/ENSBGRG00000014485/ENSBGRG00000018041/ENSBGRG00000020322/ENSBGRG00000022167/ENSBGRG00000026534	13
GO:0016614	MF oxidoreductase activity, acting on CH-OH group of donors	14/743	146/16432	0.00643124	0.116255	0.100964	ENSBGRG00000001069/ENSBGRG00000003568/ENSBGRG00000004473/ENSBGRG00000010244/ENSBGRG00000010901/ENSBGRG00000011324/ENSBGRG00000015027/ENSBGRG00000015246/ENSBGRG00000016598/ENSBGRG00000017121/ENSBGRG00000019958/ENSBGRG00000022869/ENSBGRG00000023799/ENSBGRG00000024333	14
GO:0010517	BP regulation of phospholipase activity	9/743	75/16432	0.00655595	0.117637	0.102164	ENSBGRG00000000313/ENSBGRG00000010972/ENSBGRG00000013546/ENSBGRG00000015589/ENSBGRG00000015777/ENSBGRG00000017575/ENSBGRG00000017985/ENSBGRG00000023915/ENSBGRG00000025843	9
GO:0015908	BP fatty acid transport	9/743	75/16432	0.00655595	0.117637	0.102164	ENSBGRG00000001854/ENSBGRG00000003414/ENSBGRG00000006456/ENSBGRG00000007849/ENSBGRG00000008216/ENSBGRG00000013518/ENSBGRG00000015697/ENSBGRG00000019316/ENSBGRG00000019958	9
GO:0032677	BP regulation of interleukin-8 production	9/743	75/16432	0.00655595	0.117637	0.102164	ENSBGRG00000002035/ENSBGRG00000006201/ENSBGRG00000007892/ENSBGRG00000008129/ENSBGRG00000008627/ENSBGRG00000022451/ENSBGRG00000022744/ENSBGRG00000024189/ENSBGRG00000025440	9
GO:0055081	BP anion homeostasis	8/743	62/16432	0.00656852	0.117637	0.102164	ENSBGRG00000001141/ENSBGRG00000007849/ENSBGRG00000014320/ENSBGRG00000016457/ENSBGRG00000017210/ENSBGRG00000018364/ENSBGRG00000023098/ENSBGRG00000024311	8
GO:0072395	BP signal transduction involved in cell cycle checkpoint	8/743	62/16432	0.00656852	0.117637	0.102164	ENSBGRG00000001010/ENSBGRG00000003825/ENSBGRG00000004789/ENSBGRG00000006368/ENSBGRG00000008972/ENSBGRG00000011138/ENSBGRG00000015914/ENSBGRG00000026320	8
GO:0001077	MF DNA-binding transcription activator activity, RNA polymerase II-specific	25/743	324/16432	0.00664961	0.118869	0.103234	ENSBGRG00000000461/ENSBGRG00000000889/ENSBGRG00000002035/ENSBGRG00000004094/ENSBGRG00000005073/ENSBGRG00000005123/ENSBGRG00000005166/ENSBGRG00000006220/ENSBGRG00000006454/ENSBGRG00000007506/ENSBGRG00000007951/ENSBGRG00000008094/ENSBGRG00000009096/ENSBGRG00000010012/ENSBGRG00000011381/ENSBGRG00000012023/ENSBGRG00000012223/ENSBGRG00000015914/ENSBGRG00000018094/ENSBGRG00000018200/ENSBGRG00000022164/…	25
GO:0001501	BP skeletal system development	38/743	552/16432	0.00670058	0.11956	0.103834	ENSBGRG00000000313/ENSBGRG00000000772/ENSBGRG00000000889/ENSBGRG00000001210/ENSBGRG00000001411/ENSBGRG00000003115/ENSBGRG00000003739/ENSBGRG00000004094/ENSBGRG00000005327/ENSBGRG00000008094/ENSBGRG00000008132/ENSBGRG00000009054/ENSBGRG00000009561/ENSBGRG00000009758/ENSBGRG00000010766/ENSBGRG00000010852/ENSBGRG00000014320/ENSBGRG00000015190/ENSBGRG00000015777/ENSBGRG00000015914/ENSBGRG00000016750/…	38
GO:0071216	BP cellular response to biotic stimulus	19/743	225/16432	0.00673674	0.119976	0.104195	ENSBGRG00000001141/ENSBGRG00000002846/ENSBGRG00000003097/ENSBGRG00000006201/ENSBGRG00000006725/ENSBGRG00000007861/ENSBGRG00000008627/ENSBGRG00000011907/ENSBGRG00000012214/ENSBGRG00000014262/ENSBGRG00000014503/ENSBGRG00000015389/ENSBGRG00000015786/ENSBGRG00000018779/ENSBGRG00000019776/ENSBGRG00000022744/ENSBGRG00000024292/ENSBGRG00000024565/ENSBGRG00000025440	19
GO:0018212	BP peptidyl-tyrosine modification	18/743	209/16432	0.00674872	0.119976	0.104195	ENSBGRG00000000666/ENSBGRG00000000947/ENSBGRG00000003473/ENSBGRG00000006479/ENSBGRG00000010106/ENSBGRG00000012273/ENSBGRG00000012279/ENSBGRG00000012304/ENSBGRG00000015777/ENSBGRG00000016246/ENSBGRG00000016457/ENSBGRG00000017575/ENSBGRG00000017903/ENSBGRG00000018313/ENSBGRG00000019493/ENSBGRG00000023915/ENSBGRG00000024201/ENSBGRG00000026103	18
GO:0048534	BP hematopoietic or lymphoid organ development	55/743	866/16432	0.00677818	0.120278	0.104458	ENSBGRG00000000226/ENSBGRG00000000446/ENSBGRG00000000666/ENSBGRG00000001539/ENSBGRG00000002035/ENSBGRG00000002777/ENSBGRG00000003375/ENSBGRG00000003473/ENSBGRG00000003648/ENSBGRG00000004094/ENSBGRG00000004789/ENSBGRG00000005166/ENSBGRG00000005244/ENSBGRG00000005552/ENSBGRG00000006220/ENSBGRG00000007560/ENSBGRG00000008321/ENSBGRG00000008888/ENSBGRG00000009611/ENSBGRG00000009758/ENSBGRG00000010901/…	55
GO:0001934	BP positive regulation of protein phosphorylation	69/743	1133/16432	0.00683191	0.12101	0.105093	ENSBGRG00000000112/ENSBGRG00000000205/ENSBGRG00000000313/ENSBGRG00000000666/ENSBGRG00000000947/ENSBGRG00000002649/ENSBGRG00000002777/ENSBGRG00000003473/ENSBGRG00000004094/ENSBGRG00000005634/ENSBGRG00000006201/ENSBGRG00000006555/ENSBGRG00000006725/ENSBGRG00000007830/ENSBGRG00000007892/ENSBGRG00000008129/ENSBGRG00000008525/ENSBGRG00000008627/ENSBGRG00000008928/ENSBGRG00000008972/ENSBGRG00000009032/…	69
GO:0001752	BP compound eye photoreceptor fate commitment	7/743	50/16432	0.00689428	0.121669	0.105666	ENSBGRG00000000947/ENSBGRG00000003739/ENSBGRG00000011381/ENSBGRG00000011534/ENSBGRG00000021005/ENSBGRG00000024565/ENSBGRG00000025139	7
GO:0001912	BP positive regulation of leukocyte mediated cytotoxicity	7/743	50/16432	0.00689428	0.121669	0.105666	ENSBGRG00000000226/ENSBGRG00000009572/ENSBGRG00000009611/ENSBGRG00000015740/ENSBGRG00000025777/ENSBGRG00000026103/ENSBGRG00000026534	7
GO:0015629	CC actin cytoskeleton	33/743	464/16432	0.00695759	0.122563	0.106442	ENSBGRG00000001536/ENSBGRG00000002846/ENSBGRG00000003960/ENSBGRG00000005352/ENSBGRG00000005605/ENSBGRG00000005757/ENSBGRG00000005995/ENSBGRG00000006898/ENSBGRG00000008731/ENSBGRG00000008774/ENSBGRG00000009442/ENSBGRG00000012279/ENSBGRG00000012304/ENSBGRG00000013025/ENSBGRG00000013053/ENSBGRG00000013193/ENSBGRG00000013546/ENSBGRG00000013988/ENSBGRG00000015313/ENSBGRG00000017594/ENSBGRG00000018451/…	33
GO:0050921	BP positive regulation of chemotaxis	17/743	194/16432	0.00704571	0.123664	0.107399	ENSBGRG00000000112/ENSBGRG00000002284/ENSBGRG00000004733/ENSBGRG00000007767/ENSBGRG00000008113/ENSBGRG00000008129/ENSBGRG00000008928/ENSBGRG00000009758/ENSBGRG00000013386/ENSBGRG00000015777/ENSBGRG00000015786/ENSBGRG00000017903/ENSBGRG00000018812/ENSBGRG00000019375/ENSBGRG00000022451/ENSBGRG00000025139/ENSBGRG00000025440	17
GO:0071222	BP cellular response to lipopolysaccharide	17/743	194/16432	0.00704571	0.123664	0.107399	ENSBGRG00000001141/ENSBGRG00000002846/ENSBGRG00000003097/ENSBGRG00000006725/ENSBGRG00000007861/ENSBGRG00000008627/ENSBGRG00000011907/ENSBGRG00000012214/ENSBGRG00000014262/ENSBGRG00000014503/ENSBGRG00000015389/ENSBGRG00000015786/ENSBGRG00000018779/ENSBGRG00000022744/ENSBGRG00000024292/ENSBGRG00000024565/ENSBGRG00000025440	17
GO:0045933	BP positive regulation of muscle contraction	8/743	63/16432	0.00723386	0.126668	0.110007	ENSBGRG00000003414/ENSBGRG00000007892/ENSBGRG00000008222/ENSBGRG00000012273/ENSBGRG00000017584/ENSBGRG00000018786/ENSBGRG00000021557/ENSBGRG00000023915	8
GO:0050729	BP positive regulation of inflammatory response	13/743	133/16432	0.00724305	0.126668	0.110007	ENSBGRG00000002846/ENSBGRG00000005861/ENSBGRG00000006201/ENSBGRG00000008627/ENSBGRG00000011907/ENSBGRG00000015313/ENSBGRG00000015697/ENSBGRG00000018786/ENSBGRG00000018787/ENSBGRG00000018812/ENSBGRG00000019316/ENSBGRG00000024189/ENSBGRG00000025440	13
GO:0000302	BP response to reactive oxygen species	22/743	276/16432	0.00729676	0.127148	0.110424	ENSBGRG00000000446/ENSBGRG00000000461/ENSBGRG00000003825/ENSBGRG00000004552/ENSBGRG00000008627/ENSBGRG00000009096/ENSBGRG00000011406/ENSBGRG00000012023/ENSBGRG00000012120/ENSBGRG00000012273/ENSBGRG00000012279/ENSBGRG00000012579/ENSBGRG00000014262/ENSBGRG00000014503/ENSBGRG00000015028/ENSBGRG00000018341/ENSBGRG00000020423/ENSBGRG00000020621/ENSBGRG00000022451/ENSBGRG00000024189/ENSBGRG00000024565/…	22
GO:0001525	BP angiogenesis	22/743	276/16432	0.00729676	0.127148	0.110424	ENSBGRG00000000313/ENSBGRG00000000666/ENSBGRG00000000781/ENSBGRG00000003473/ENSBGRG00000003739/ENSBGRG00000007508/ENSBGRG00000008113/ENSBGRG00000008627/ENSBGRG00000008928/ENSBGRG00000009450/ENSBGRG00000013085/ENSBGRG00000015313/ENSBGRG00000015697/ENSBGRG00000015777/ENSBGRG00000017903/ENSBGRG00000018786/ENSBGRG00000018812/ENSBGRG00000019828/ENSBGRG00000021268/ENSBGRG00000021557/ENSBGRG00000024565/…	22
GO:0008630	BP intrinsic apoptotic signaling pathway in response to DNA damage	10/743	90/16432	0.00736162	0.128047	0.111205	ENSBGRG00000000889/ENSBGRG00000001010/ENSBGRG00000004789/ENSBGRG00000006368/ENSBGRG00000011138/ENSBGRG00000014822/ENSBGRG00000021154/ENSBGRG00000022744/ENSBGRG00000024200/ENSBGRG00000026534	10
GO:2000279	BP negative regulation of DNA biosynthetic process	6/743	39/16432	0.00763314	0.131681	0.114361	ENSBGRG00000004789/ENSBGRG00000006424/ENSBGRG00000009758/ENSBGRG00000015028/ENSBGRG00000018779/ENSBGRG00000025863	6
GO:0007464	BP R3/R4 cell fate commitment	4/743	18/16432	0.00763862	0.131681	0.114361	ENSBGRG00000003739/ENSBGRG00000011381/ENSBGRG00000024565/ENSBGRG00000025139	4
GO:0032611	BP interleukin-1 beta production	4/743	18/16432	0.00763862	0.131681	0.114361	ENSBGRG00000001141/ENSBGRG00000002846/ENSBGRG00000011637/ENSBGRG00000022744	4
GO:0048799	BP animal organ maturation	4/743	18/16432	0.00763862	0.131681	0.114361	ENSBGRG00000011324/ENSBGRG00000017575/ENSBGRG00000023170/ENSBGRG00000024201	4
GO:0086012	BP membrane depolarization during cardiac muscle cell action potential	4/743	18/16432	0.00763862	0.131681	0.114361	ENSBGRG00000012965/ENSBGRG00000022950/ENSBGRG00000022985/ENSBGRG00000026471	4
GO:0045923	BP positive regulation of fatty acid metabolic process	7/743	51/16432	0.00768725	0.131727	0.114401	ENSBGRG00000000461/ENSBGRG00000008216/ENSBGRG00000014262/ENSBGRG00000015589/ENSBGRG00000017808/ENSBGRG00000018041/ENSBGRG00000018786	7
GO:0060612	BP adipose tissue development	7/743	51/16432	0.00768725	0.131727	0.114401	ENSBGRG00000006397/ENSBGRG00000007158/ENSBGRG00000014262/ENSBGRG00000014725/ENSBGRG00000022703/ENSBGRG00000022869/ENSBGRG00000025786	7
GO:1904705	BP regulation of vascular smooth muscle cell proliferation	7/743	51/16432	0.00768725	0.131727	0.114401	ENSBGRG00000000068/ENSBGRG00000000461/ENSBGRG00000002762/ENSBGRG00000005634/ENSBGRG00000011138/ENSBGRG00000013580/ENSBGRG00000024565	7
GO:0006694	BP steroid biosynthetic process	13/743	134/16432	0.0077002	0.131727	0.114401	ENSBGRG00000001100/ENSBGRG00000001354/ENSBGRG00000002753/ENSBGRG00000010244/ENSBGRG00000010766/ENSBGRG00000012214/ENSBGRG00000012556/ENSBGRG00000013518/ENSBGRG00000017491/ENSBGRG00000018044/ENSBGRG00000019342/ENSBGRG00000023799/ENSBGRG00000025952	13
GO:2001014	BP regulation of skeletal muscle cell differentiation	5/743	28/16432	0.0077094	0.131727	0.114401	ENSBGRG00000000205/ENSBGRG00000003473/ENSBGRG00000006454/ENSBGRG00000012363/ENSBGRG00000021558	5
GO:0050708	BP regulation of protein secretion	37/743	539/16432	0.00772907	0.13183	0.11449	ENSBGRG00000000112/ENSBGRG00000000666/ENSBGRG00000002593/ENSBGRG00000002649/ENSBGRG00000003473/ENSBGRG00000004789/ENSBGRG00000006201/ENSBGRG00000006454/ENSBGRG00000006555/ENSBGRG00000006725/ENSBGRG00000007892/ENSBGRG00000008188/ENSBGRG00000008216/ENSBGRG00000008504/ENSBGRG00000008627/ENSBGRG00000008928/ENSBGRG00000009691/ENSBGRG00000009758/ENSBGRG00000011291/ENSBGRG00000011637/ENSBGRG00000012374/…	37
GO:1902806	BP regulation of cell cycle G1/S phase transition	17/743	196/16432	0.00777874	0.132444	0.115023	ENSBGRG00000000068/ENSBGRG00000000889/ENSBGRG00000000947/ENSBGRG00000001010/ENSBGRG00000002035/ENSBGRG00000003825/ENSBGRG00000004789/ENSBGRG00000006368/ENSBGRG00000006638/ENSBGRG00000008972/ENSBGRG00000011138/ENSBGRG00000011938/ENSBGRG00000012346/ENSBGRG00000015190/ENSBGRG00000017903/ENSBGRG00000021152/ENSBGRG00000026320	17
GO:0071363	BP cellular response to growth factor stimulus	40/743	594/16432	0.0078632	0.133647	0.116068	ENSBGRG00000000205/ENSBGRG00000002035/ENSBGRG00000004094/ENSBGRG00000004789/ENSBGRG00000005352/ENSBGRG00000006368/ENSBGRG00000006555/ENSBGRG00000007861/ENSBGRG00000008094/ENSBGRG00000008731/ENSBGRG00000009054/ENSBGRG00000009096/ENSBGRG00000009758/ENSBGRG00000010147/ENSBGRG00000010972/ENSBGRG00000012279/ENSBGRG00000013085/ENSBGRG00000013160/ENSBGRG00000014262/ENSBGRG00000014503/ENSBGRG00000015777/…	40
GO:0060021	BP roof of mouth development	10/743	91/16432	0.00794561	0.134303	0.116638	ENSBGRG00000003473/ENSBGRG00000008132/ENSBGRG00000009054/ENSBGRG00000010766/ENSBGRG00000015914/ENSBGRG00000016750/ENSBGRG00000019137/ENSBGRG00000022447/ENSBGRG00000025139/ENSBGRG00000025786	10
GO:0030315	CC T-tubule	8/743	64/16432	0.00794876	0.134303	0.116638	ENSBGRG00000003746/ENSBGRG00000008222/ENSBGRG00000008525/ENSBGRG00000011476/ENSBGRG00000021445/ENSBGRG00000022447/ENSBGRG00000024349/ENSBGRG00000026471	8
GO:0071549	BP cellular response to dexamethasone stimulus	8/743	64/16432	0.00794876	0.134303	0.116638	ENSBGRG00000000205/ENSBGRG00000005620/ENSBGRG00000012579/ENSBGRG00000013160/ENSBGRG00000015935/ENSBGRG00000019265/ENSBGRG00000024200/ENSBGRG00000025440	8
GO:0002699	BP positive regulation of immune effector process	20/743	245/16432	0.00795735	0.134303	0.116638	ENSBGRG00000000226/ENSBGRG00000000461/ENSBGRG00000000666/ENSBGRG00000001539/ENSBGRG00000004210/ENSBGRG00000006201/ENSBGRG00000008627/ENSBGRG00000009572/ENSBGRG00000009611/ENSBGRG00000011907/ENSBGRG00000012275/ENSBGRG00000015740/ENSBGRG00000018341/ENSBGRG00000018787/ENSBGRG00000020464/ENSBGRG00000021013/ENSBGRG00000022167/ENSBGRG00000025777/ENSBGRG00000026103/ENSBGRG00000026534	20
GO:0051241	BP negative regulation of multicellular organismal process	89/743	1532/16432	0.00797409	0.134351	0.116679	ENSBGRG00000000037/ENSBGRG00000000068/ENSBGRG00000000205/ENSBGRG00000000666/ENSBGRG00000000889/ENSBGRG00000000947/ENSBGRG00000001010/ENSBGRG00000001539/ENSBGRG00000001699/ENSBGRG00000001760/ENSBGRG00000002035/ENSBGRG00000002649/ENSBGRG00000002862/ENSBGRG00000003097/ENSBGRG00000003414/ENSBGRG00000003473/ENSBGRG00000003621/ENSBGRG00000003739/ENSBGRG00000003810/ENSBGRG00000003960/ENSBGRG00000004094/…	89
GO:0010563	BP negative regulation of phosphorus metabolic process	47/743	724/16432	0.00809694	0.135729	0.117876	ENSBGRG00000000205/ENSBGRG00000001539/ENSBGRG00000001760/ENSBGRG00000002035/ENSBGRG00000003473/ENSBGRG00000003648/ENSBGRG00000004094/ENSBGRG00000005352/ENSBGRG00000006725/ENSBGRG00000007455/ENSBGRG00000007558/ENSBGRG00000007830/ENSBGRG00000008627/ENSBGRG00000008695/ENSBGRG00000008972/ENSBGRG00000009722/ENSBGRG00000010147/ENSBGRG00000011120/ENSBGRG00000011138/ENSBGRG00000011534/ENSBGRG00000012579/…	47
GO:0045936	BP negative regulation of phosphate metabolic process	47/743	724/16432	0.00809694	0.135729	0.117876	ENSBGRG00000000205/ENSBGRG00000001539/ENSBGRG00000001760/ENSBGRG00000002035/ENSBGRG00000003473/ENSBGRG00000003648/ENSBGRG00000004094/ENSBGRG00000005352/ENSBGRG00000006725/ENSBGRG00000007455/ENSBGRG00000007558/ENSBGRG00000007830/ENSBGRG00000008627/ENSBGRG00000008695/ENSBGRG00000008972/ENSBGRG00000009722/ENSBGRG00000010147/ENSBGRG00000011120/ENSBGRG00000011138/ENSBGRG00000011534/ENSBGRG00000012579/…	47
GO:0050671	BP positive regulation of lymphocyte proliferation	14/743	150/16432	0.00811003	0.135729	0.117876	ENSBGRG00000008627/ENSBGRG00000009611/ENSBGRG00000009691/ENSBGRG00000011138/ENSBGRG00000017377/ENSBGRG00000017903/ENSBGRG00000018364/ENSBGRG00000021013/ENSBGRG00000022744/ENSBGRG00000023186/ENSBGRG00000024386/ENSBGRG00000025972/ENSBGRG00000026103/ENSBGRG00000026534	14
GO:0009314	BP response to radiation	45/743	687/16432	0.008112	0.135729	0.117876	ENSBGRG00000000446/ENSBGRG00000000889/ENSBGRG00000002622/ENSBGRG00000003825/ENSBGRG00000004094/ENSBGRG00000004789/ENSBGRG00000006128/ENSBGRG00000006220/ENSBGRG00000006555/ENSBGRG00000006787/ENSBGRG00000008129/ENSBGRG00000008321/ENSBGRG00000008627/ENSBGRG00000008972/ENSBGRG00000009096/ENSBGRG00000010972/ENSBGRG00000011138/ENSBGRG00000012223/ENSBGRG00000012346/ENSBGRG00000013366/ENSBGRG00000015028/…	45
GO:0070848	BP response to growth factor	42/743	632/16432	0.00816643	0.136403	0.118462	ENSBGRG00000000205/ENSBGRG00000002035/ENSBGRG00000004094/ENSBGRG00000004789/ENSBGRG00000005352/ENSBGRG00000006368/ENSBGRG00000006555/ENSBGRG00000007861/ENSBGRG00000008094/ENSBGRG00000008731/ENSBGRG00000009054/ENSBGRG00000009096/ENSBGRG00000009223/ENSBGRG00000009758/ENSBGRG00000010147/ENSBGRG00000010972/ENSBGRG00000012223/ENSBGRG00000012279/ENSBGRG00000013085/ENSBGRG00000013160/ENSBGRG00000014262/…	42
GO:0048514	BP blood vessel morphogenesis	29/743	399/16432	0.00825973	0.137724	0.119609	ENSBGRG00000000313/ENSBGRG00000000666/ENSBGRG00000000781/ENSBGRG00000001539/ENSBGRG00000003473/ENSBGRG00000003739/ENSBGRG00000006220/ENSBGRG00000007508/ENSBGRG00000008113/ENSBGRG00000008627/ENSBGRG00000008928/ENSBGRG00000009450/ENSBGRG00000009758/ENSBGRG00000011406/ENSBGRG00000013085/ENSBGRG00000015313/ENSBGRG00000015697/ENSBGRG00000015777/ENSBGRG00000016750/ENSBGRG00000017903/ENSBGRG00000018200/…	29
GO:1903530	BP regulation of secretion by cell	58/743	932/16432	0.00829967	0.138152	0.11998	ENSBGRG00000000112/ENSBGRG00000000666/ENSBGRG00000002305/ENSBGRG00000002593/ENSBGRG00000002649/ENSBGRG00000002862/ENSBGRG00000003473/ENSBGRG00000004789/ENSBGRG00000005667/ENSBGRG00000006201/ENSBGRG00000006454/ENSBGRG00000006555/ENSBGRG00000006725/ENSBGRG00000007892/ENSBGRG00000008188/ENSBGRG00000008216/ENSBGRG00000008504/ENSBGRG00000008627/ENSBGRG00000008928/ENSBGRG00000009442/ENSBGRG00000009691/…	58
GO:0010594	BP regulation of endothelial cell migration	15/743	166/16432	0.00837596	0.139112	0.120815	ENSBGRG00000000666/ENSBGRG00000002035/ENSBGRG00000003810/ENSBGRG00000006725/ENSBGRG00000008928/ENSBGRG00000012214/ENSBGRG00000014320/ENSBGRG00000015777/ENSBGRG00000018786/ENSBGRG00000020423/ENSBGRG00000021013/ENSBGRG00000021268/ENSBGRG00000021867/ENSBGRG00000022167/ENSBGRG00000022451	15
GO:0031327	BP negative regulation of cellular biosynthetic process	96/743	1674/16432	0.00839515	0.139112	0.120815	ENSBGRG00000000080/ENSBGRG00000000285/ENSBGRG00000000461/ENSBGRG00000000889/ENSBGRG00000001010/ENSBGRG00000002035/ENSBGRG00000002480/ENSBGRG00000002494/ENSBGRG00000002649/ENSBGRG00000003115/ENSBGRG00000003648/ENSBGRG00000003739/ENSBGRG00000003786/ENSBGRG00000003825/ENSBGRG00000004094/ENSBGRG00000004789/ENSBGRG00000004885/ENSBGRG00000004914/ENSBGRG00000005123/ENSBGRG00000005130/ENSBGRG00000006220/…	96
GO:0042391	BP regulation of membrane potential	34/743	488/16432	0.00840054	0.139112	0.120815	ENSBGRG00000000037/ENSBGRG00000001584/ENSBGRG00000002862/ENSBGRG00000004316/ENSBGRG00000004871/ENSBGRG00000005777/ENSBGRG00000007757/ENSBGRG00000008222/ENSBGRG00000008321/ENSBGRG00000008475/ENSBGRG00000008525/ENSBGRG00000009542/ENSBGRG00000009758/ENSBGRG00000010530/ENSBGRG00000010821/ENSBGRG00000010972/ENSBGRG00000011115/ENSBGRG00000011291/ENSBGRG00000011476/ENSBGRG00000012281/ENSBGRG00000012965/…	34
GO:0045682	BP regulation of epidermis development	10/743	92/16432	0.00856463	0.139317	0.120992	ENSBGRG00000000889/ENSBGRG00000001621/ENSBGRG00000002378/ENSBGRG00000003621/ENSBGRG00000006446/ENSBGRG00000011381/ENSBGRG00000013160/ENSBGRG00000022487/ENSBGRG00000024292/ENSBGRG00000024386	10
GO:0009746	BP response to hexose	17/743	198/16432	0.00857188	0.139317	0.120992	ENSBGRG00000004094/ENSBGRG00000005073/ENSBGRG00000009442/ENSBGRG00000009758/ENSBGRG00000011291/ENSBGRG00000013127/ENSBGRG00000014262/ENSBGRG00000014687/ENSBGRG00000015697/ENSBGRG00000018341/ENSBGRG00000018364/ENSBGRG00000018786/ENSBGRG00000021557/ENSBGRG00000021867/ENSBGRG00000024349/ENSBGRG00000025440/ENSBGRG00000026909	17
GO:0010831	BP positive regulation of myotube differentiation	6/743	40/16432	0.00864494	0.139317	0.120992	ENSBGRG00000003786/ENSBGRG00000003810/ENSBGRG00000012223/ENSBGRG00000013386/ENSBGRG00000014725/ENSBGRG00000017594	6
GO:0045616	BP regulation of keratinocyte differentiation	6/743	40/16432	0.00864494	0.139317	0.120992	ENSBGRG00000000889/ENSBGRG00000001621/ENSBGRG00000006446/ENSBGRG00000011381/ENSBGRG00000013160/ENSBGRG00000024292	6
GO:1901099	BP negative regulation of signal transduction in absence of ligand	6/743	40/16432	0.00864494	0.139317	0.120992	ENSBGRG00000007861/ENSBGRG00000012279/ENSBGRG00000017903/ENSBGRG00000018812/ENSBGRG00000021154/ENSBGRG00000022844	6
GO:2000404	BP regulation of T cell migration	6/743	40/16432	0.00864494	0.139317	0.120992	ENSBGRG00000013386/ENSBGRG00000015313/ENSBGRG00000015786/ENSBGRG00000019375/ENSBGRG00000022744/ENSBGRG00000025972	6
GO:2001240	BP negative regulation of extrinsic apoptotic signaling pathway in absence of ligand	6/743	40/16432	0.00864494	0.139317	0.120992	ENSBGRG00000007861/ENSBGRG00000012279/ENSBGRG00000017903/ENSBGRG00000018812/ENSBGRG00000021154/ENSBGRG00000022844	6
GO:0006954	BP inflammatory response	30/743	418/16432	0.00865996	0.139317	0.120992	ENSBGRG00000004210/ENSBGRG00000006201/ENSBGRG00000007892/ENSBGRG00000008129/ENSBGRG00000008627/ENSBGRG00000009096/ENSBGRG00000009107/ENSBGRG00000009289/ENSBGRG00000009469/ENSBGRG00000009758/ENSBGRG00000010972/ENSBGRG00000013723/ENSBGRG00000015313/ENSBGRG00000015786/ENSBGRG00000016322/ENSBGRG00000018786/ENSBGRG00000018812/ENSBGRG00000018922/ENSBGRG00000020424/ENSBGRG00000020621/ENSBGRG00000021013/…	30
GO:0071453	BP cellular response to oxygen levels	20/743	247/16432	0.00866908	0.139317	0.120992	ENSBGRG00000000080/ENSBGRG00000001621/ENSBGRG00000003825/ENSBGRG00000004094/ENSBGRG00000006368/ENSBGRG00000008321/ENSBGRG00000010821/ENSBGRG00000011803/ENSBGRG00000012223/ENSBGRG00000012579/ENSBGRG00000013833/ENSBGRG00000014262/ENSBGRG00000014320/ENSBGRG00000015313/ENSBGRG00000016869/ENSBGRG00000018779/ENSBGRG00000018786/ENSBGRG00000021445/ENSBGRG00000022630/ENSBGRG00000025440	20
GO:0004301	MF epoxide hydrolase activity	3/743	10/16432	0.00870291	0.139317	0.120992	ENSBGRG00000004302/ENSBGRG00000004473/ENSBGRG00000008271	3
GO:0021800	BP cerebral cortex tangential migration	3/743	10/16432	0.00870291	0.139317	0.120992	ENSBGRG00000011822/ENSBGRG00000013028/ENSBGRG00000015777	3
GO:0032593	CC insulin-responsive compartment	3/743	10/16432	0.00870291	0.139317	0.120992	ENSBGRG00000009442/ENSBGRG00000015462/ENSBGRG00000021445	3
GO:0042117	BP monocyte activation	3/743	10/16432	0.00870291	0.139317	0.120992	ENSBGRG00000014503/ENSBGRG00000024189/ENSBGRG00000025972	3
GO:0044406	BP adhesion of symbiont to host	3/743	10/16432	0.00870291	0.139317	0.120992	ENSBGRG00000002649/ENSBGRG00000002846/ENSBGRG00000012214	3
GO:0046951	BP ketone body biosynthetic process	3/743	10/16432	0.00870291	0.139317	0.120992	ENSBGRG00000013518/ENSBGRG00000022869/ENSBGRG00000024393	3
GO:0061629	MF RNA polymerase II sequence-specific DNA-binding transcription factor binding	3/743	10/16432	0.00870291	0.139317	0.120992	ENSBGRG00000000504/ENSBGRG00000018070/ENSBGRG00000018779	3
GO:0090281	BP negative regulation of calcium ion import	3/743	10/16432	0.00870291	0.139317	0.120992	ENSBGRG00000008475/ENSBGRG00000015697/ENSBGRG00000024386	3
GO:1901660	BP calcium ion export	3/743	10/16432	0.00870291	0.139317	0.120992	ENSBGRG00000008321/ENSBGRG00000016869/ENSBGRG00000025371	3
GO:1902031	BP regulation of NADP metabolic process	3/743	10/16432	0.00870291	0.139317	0.120992	ENSBGRG00000015027/ENSBGRG00000023799/ENSBGRG00000024333	3
GO:2001015	BP negative regulation of skeletal muscle cell differentiation	3/743	10/16432	0.00870291	0.139317	0.120992	ENSBGRG00000000205/ENSBGRG00000003473/ENSBGRG00000012363	3
GO:0045843	BP negative regulation of striated muscle tissue development	8/743	65/16432	0.00871541	0.139317	0.120992	ENSBGRG00000000037/ENSBGRG00000000205/ENSBGRG00000003473/ENSBGRG00000009758/ENSBGRG00000010972/ENSBGRG00000012363/ENSBGRG00000017698/ENSBGRG00000020130	8
GO:0002791	BP regulation of peptide secretion	40/743	598/16432	0.00874851	0.139615	0.121251	ENSBGRG00000000112/ENSBGRG00000000666/ENSBGRG00000002593/ENSBGRG00000002649/ENSBGRG00000003473/ENSBGRG00000004789/ENSBGRG00000006201/ENSBGRG00000006454/ENSBGRG00000006555/ENSBGRG00000006725/ENSBGRG00000007892/ENSBGRG00000008188/ENSBGRG00000008216/ENSBGRG00000008504/ENSBGRG00000008627/ENSBGRG00000008928/ENSBGRG00000009442/ENSBGRG00000009691/ENSBGRG00000009758/ENSBGRG00000011291/ENSBGRG00000011637/…	40
GO:0042330	BP taxis	54/743	859/16432	0.00882563	0.140614	0.122119	ENSBGRG00000000037/ENSBGRG00000000313/ENSBGRG00000000446/ENSBGRG00000000461/ENSBGRG00000001699/ENSBGRG00000002284/ENSBGRG00000003115/ENSBGRG00000003473/ENSBGRG00000003621/ENSBGRG00000003658/ENSBGRG00000003803/ENSBGRG00000003960/ENSBGRG00000006424/ENSBGRG00000007767/ENSBGRG00000007861/ENSBGRG00000008129/ENSBGRG00000008731/ENSBGRG00000008928/ENSBGRG00000008962/ENSBGRG00000010852/ENSBGRG00000010972/…	54
GO:0051338	BP regulation of transferase activity	66/743	1089/16432	0.00895367	0.141381	0.122784	ENSBGRG00000000112/ENSBGRG00000000205/ENSBGRG00000000313/ENSBGRG00000000459/ENSBGRG00000000666/ENSBGRG00000000947/ENSBGRG00000001539/ENSBGRG00000001760/ENSBGRG00000002035/ENSBGRG00000002777/ENSBGRG00000003473/ENSBGRG00000004094/ENSBGRG00000004789/ENSBGRG00000006201/ENSBGRG00000006397/ENSBGRG00000007455/ENSBGRG00000007830/ENSBGRG00000007892/ENSBGRG00000008129/ENSBGRG00000008525/ENSBGRG00000008627/…	66
GO:0042129	BP regulation of T cell proliferation	16/743	183/16432	0.00896124	0.141381	0.122784	ENSBGRG00000008627/ENSBGRG00000009611/ENSBGRG00000009691/ENSBGRG00000009722/ENSBGRG00000012363/ENSBGRG00000013386/ENSBGRG00000017377/ENSBGRG00000018364/ENSBGRG00000019169/ENSBGRG00000019265/ENSBGRG00000022447/ENSBGRG00000022744/ENSBGRG00000024386/ENSBGRG00000025972/ENSBGRG00000026103/ENSBGRG00000026534	16
GO:0009410	BP response to xenobiotic stimulus	28/743	384/16432	0.00896351	0.141381	0.122784	ENSBGRG00000000205/ENSBGRG00000000446/ENSBGRG00000002112/ENSBGRG00000003789/ENSBGRG00000004094/ENSBGRG00000004302/ENSBGRG00000004473/ENSBGRG00000005352/ENSBGRG00000005620/ENSBGRG00000006034/ENSBGRG00000006368/ENSBGRG00000006454/ENSBGRG00000007757/ENSBGRG00000007951/ENSBGRG00000008188/ENSBGRG00000009298/ENSBGRG00000010244/ENSBGRG00000012579/ENSBGRG00000013160/ENSBGRG00000013187/ENSBGRG00000014262/…	28
GO:0014741	BP negative regulation of muscle hypertrophy	5/743	29/16432	0.00897609	0.141381	0.122784	ENSBGRG00000000205/ENSBGRG00000005620/ENSBGRG00000012579/ENSBGRG00000013160/ENSBGRG00000015935	5
GO:0060384	BP innervation	5/743	29/16432	0.00897609	0.141381	0.122784	ENSBGRG00000003115/ENSBGRG00000010852/ENSBGRG00000017575/ENSBGRG00000017985/ENSBGRG00000024201	5
GO:0071889	MF 14-3-3 protein binding	5/743	29/16432	0.00897609	0.141381	0.122784	ENSBGRG00000002206/ENSBGRG00000013386/ENSBGRG00000020700/ENSBGRG00000024200/ENSBGRG00000024292	5
GO:0098581	BP detection of external biotic stimulus	5/743	29/16432	0.00897609	0.141381	0.122784	ENSBGRG00000000205/ENSBGRG00000006201/ENSBGRG00000009611/ENSBGRG00000012214/ENSBGRG00000015389	5
GO:0005215	MF transporter activity	73/743	1225/16432	0.00900648	0.141629	0.123	ENSBGRG00000001081/ENSBGRG00000001141/ENSBGRG00000001354/ENSBGRG00000001621/ENSBGRG00000002593/ENSBGRG00000002862/ENSBGRG00000004103/ENSBGRG00000004316/ENSBGRG00000004552/ENSBGRG00000004901/ENSBGRG00000005222/ENSBGRG00000005244/ENSBGRG00000005489/ENSBGRG00000005554/ENSBGRG00000005777/ENSBGRG00000005938/ENSBGRG00000006456/ENSBGRG00000007726/ENSBGRG00000007849/ENSBGRG00000008222/ENSBGRG00000008321/…	73
GO:0022603	BP regulation of anatomical structure morphogenesis	83/743	1421/16432	0.00902907	0.141754	0.123108	ENSBGRG00000000068/ENSBGRG00000000112/ENSBGRG00000000313/ENSBGRG00000000666/ENSBGRG00000000947/ENSBGRG00000001411/ENSBGRG00000001699/ENSBGRG00000002035/ENSBGRG00000002139/ENSBGRG00000002206/ENSBGRG00000003473/ENSBGRG00000003786/ENSBGRG00000003810/ENSBGRG00000004789/ENSBGRG00000004871/ENSBGRG00000005327/ENSBGRG00000005614/ENSBGRG00000005995/ENSBGRG00000006057/ENSBGRG00000006169/ENSBGRG00000006302/…	83
GO:0006915	BP apoptotic process	49/743	766/16432	0.00904712	0.141807	0.123154	ENSBGRG00000000112/ENSBGRG00000000313/ENSBGRG00000000446/ENSBGRG00000000889/ENSBGRG00000000947/ENSBGRG00000001010/ENSBGRG00000001148/ENSBGRG00000001536/ENSBGRG00000001584/ENSBGRG00000002777/ENSBGRG00000002939/ENSBGRG00000003825/ENSBGRG00000004789/ENSBGRG00000004871/ENSBGRG00000006169/ENSBGRG00000006368/ENSBGRG00000006446/ENSBGRG00000008129/ENSBGRG00000008132/ENSBGRG00000008627/ENSBGRG00000008972/…	49
GO:0032946	BP positive regulation of mononuclear cell proliferation	14/743	152/16432	0.00907052	0.141943	0.123273	ENSBGRG00000008627/ENSBGRG00000009611/ENSBGRG00000009691/ENSBGRG00000011138/ENSBGRG00000017377/ENSBGRG00000017903/ENSBGRG00000018364/ENSBGRG00000021013/ENSBGRG00000022744/ENSBGRG00000023186/ENSBGRG00000024386/ENSBGRG00000025972/ENSBGRG00000026103/ENSBGRG00000026534	14
GO:0048747	BP muscle fiber development	9/743	79/16432	0.00916528	0.143195	0.12436	ENSBGRG00000000037/ENSBGRG00000000154/ENSBGRG00000003739/ENSBGRG00000008731/ENSBGRG00000009054/ENSBGRG00000012223/ENSBGRG00000013386/ENSBGRG00000017594/ENSBGRG00000024741	9
GO:1903725	BP regulation of phospholipid metabolic process	10/743	93/16432	0.00921999	0.143817	0.1249	ENSBGRG00000000666/ENSBGRG00000002035/ENSBGRG00000005861/ENSBGRG00000006201/ENSBGRG00000007849/ENSBGRG00000012214/ENSBGRG00000017575/ENSBGRG00000018341/ENSBGRG00000023915/ENSBGRG00000026658	10
GO:0071804	BP potassium ion transport	15/743	168/16432	0.00930624	0.14468	0.12565	ENSBGRG00000002862/ENSBGRG00000004316/ENSBGRG00000007726/ENSBGRG00000008222/ENSBGRG00000009774/ENSBGRG00000010821/ENSBGRG00000011476/ENSBGRG00000012223/ENSBGRG00000016869/ENSBGRG00000017121/ENSBGRG00000018553/ENSBGRG00000022231/ENSBGRG00000024339/ENSBGRG00000026471/ENSBGRG00000026815	15
GO:0071805	BP potassium ion transmembrane transport	15/743	168/16432	0.00930624	0.14468	0.12565	ENSBGRG00000002862/ENSBGRG00000004316/ENSBGRG00000007726/ENSBGRG00000008222/ENSBGRG00000009774/ENSBGRG00000010821/ENSBGRG00000011476/ENSBGRG00000012223/ENSBGRG00000016869/ENSBGRG00000017121/ENSBGRG00000018553/ENSBGRG00000022231/ENSBGRG00000024339/ENSBGRG00000026471/ENSBGRG00000026815	15
GO:0032612	BP interleukin-1 production	4/743	19/16432	0.00933514	0.14468	0.12565	ENSBGRG00000001141/ENSBGRG00000002846/ENSBGRG00000011637/ENSBGRG00000022744	4
GO:1901741	BP positive regulation of myoblast fusion	4/743	19/16432	0.00933514	0.14468	0.12565	ENSBGRG00000003786/ENSBGRG00000003810/ENSBGRG00000012223/ENSBGRG00000013386	4
GO:0035215	BP genital disc development	8/743	66/16432	0.00953601	0.147556	0.128148	ENSBGRG00000000947/ENSBGRG00000003115/ENSBGRG00000003621/ENSBGRG00000003658/ENSBGRG00000003739/ENSBGRG00000006424/ENSBGRG00000018313/ENSBGRG00000018451	8
GO:1903708	BP positive regulation of hemopoiesis	19/743	233/16432	0.00963552	0.148791	0.12922	ENSBGRG00000001539/ENSBGRG00000002777/ENSBGRG00000004210/ENSBGRG00000007455/ENSBGRG00000008627/ENSBGRG00000009096/ENSBGRG00000009611/ENSBGRG00000012273/ENSBGRG00000013085/ENSBGRG00000013723/ENSBGRG00000014049/ENSBGRG00000014725/ENSBGRG00000015313/ENSBGRG00000019169/ENSBGRG00000020424/ENSBGRG00000021867/ENSBGRG00000024565/ENSBGRG00000026103/ENSBGRG00000026534	19
GO:0006869	BP lipid transport	22/743	283/16432	0.00964657	0.148791	0.12922	ENSBGRG00000001141/ENSBGRG00000001354/ENSBGRG00000001854/ENSBGRG00000003414/ENSBGRG00000004901/ENSBGRG00000005861/ENSBGRG00000006456/ENSBGRG00000007849/ENSBGRG00000008216/ENSBGRG00000009032/ENSBGRG00000009289/ENSBGRG00000009456/ENSBGRG00000009469/ENSBGRG00000012214/ENSBGRG00000013518/ENSBGRG00000015697/ENSBGRG00000015740/ENSBGRG00000017210/ENSBGRG00000018044/ENSBGRG00000019316/ENSBGRG00000019958/…	22
GO:0048247	BP lymphocyte chemotaxis	6/743	41/16432	0.0097493	0.150136	0.130388	ENSBGRG00000015313/ENSBGRG00000015786/ENSBGRG00000017491/ENSBGRG00000018812/ENSBGRG00000023186/ENSBGRG00000023865	6
GO:0051193	BP regulation of cofactor metabolic process	10/743	94/16432	0.00991302	0.152367	0.132325	ENSBGRG00000008799/ENSBGRG00000011803/ENSBGRG00000012279/ENSBGRG00000014262/ENSBGRG00000015027/ENSBGRG00000020621/ENSBGRG00000023799/ENSBGRG00000024200/ENSBGRG00000024333/ENSBGRG00000026878	10
GO:0044291	CC cell-cell contact zone	9/743	80/16432	0.00992565	0.152367	0.132325	ENSBGRG00000000037/ENSBGRG00000000112/ENSBGRG00000008222/ENSBGRG00000008525/ENSBGRG00000009758/ENSBGRG00000019493/ENSBGRG00000021917/ENSBGRG00000022985/ENSBGRG00000026471	9
GO:0097190	BP apoptotic signaling pathway	25/743	335/16432	0.00994829	0.152472	0.132417	ENSBGRG00000000889/ENSBGRG00000000947/ENSBGRG00000001010/ENSBGRG00000001148/ENSBGRG00000001584/ENSBGRG00000002777/ENSBGRG00000004789/ENSBGRG00000006368/ENSBGRG00000008129/ENSBGRG00000008627/ENSBGRG00000010071/ENSBGRG00000011138/ENSBGRG00000011803/ENSBGRG00000014011/ENSBGRG00000014822/ENSBGRG00000015389/ENSBGRG00000017575/ENSBGRG00000018341/ENSBGRG00000021013/ENSBGRG00000021154/ENSBGRG00000022744/…	25
GO:0043409	BP negative regulation of MAPK cascade	19/743	234/16432	0.0100592	0.153929	0.133682	ENSBGRG00000002035/ENSBGRG00000003473/ENSBGRG00000004094/ENSBGRG00000007455/ENSBGRG00000007830/ENSBGRG00000009722/ENSBGRG00000010147/ENSBGRG00000011120/ENSBGRG00000011534/ENSBGRG00000012579/ENSBGRG00000013160/ENSBGRG00000013366/ENSBGRG00000015028/ENSBGRG00000017142/ENSBGRG00000017297/ENSBGRG00000018341/ENSBGRG00000021213/ENSBGRG00000022447/ENSBGRG00000024189	19
GO:0001078	MF DNA-binding transcription repressor activity, RNA polymerase II-specific	14/743	154/16432	0.0101185	0.154591	0.134257	ENSBGRG00000000080/ENSBGRG00000003115/ENSBGRG00000003739/ENSBGRG00000005123/ENSBGRG00000006424/ENSBGRG00000006955/ENSBGRG00000010776/ENSBGRG00000012579/ENSBGRG00000018200/ENSBGRG00000021111/ENSBGRG00000021213/ENSBGRG00000024386/ENSBGRG00000026121/ENSBGRG00000026320	14
GO:0007584	BP response to nutrient	26/743	353/16432	0.0101939	0.155253	0.134832	ENSBGRG00000000068/ENSBGRG00000001621/ENSBGRG00000004552/ENSBGRG00000004733/ENSBGRG00000006128/ENSBGRG00000010244/ENSBGRG00000010972/ENSBGRG00000011324/ENSBGRG00000012279/ENSBGRG00000013366/ENSBGRG00000014320/ENSBGRG00000015786/ENSBGRG00000018786/ENSBGRG00000019341/ENSBGRG00000020621/ENSBGRG00000021859/ENSBGRG00000021867/ENSBGRG00000022869/ENSBGRG00000023098/ENSBGRG00000023371/ENSBGRG00000024230/…	26
GO:0098656	BP anion transmembrane transport	26/743	353/16432	0.0101939	0.155253	0.134832	ENSBGRG00000001081/ENSBGRG00000001141/ENSBGRG00000004103/ENSBGRG00000005222/ENSBGRG00000005554/ENSBGRG00000005777/ENSBGRG00000005938/ENSBGRG00000006456/ENSBGRG00000007726/ENSBGRG00000008216/ENSBGRG00000009289/ENSBGRG00000009442/ENSBGRG00000009469/ENSBGRG00000010244/ENSBGRG00000010530/ENSBGRG00000012301/ENSBGRG00000012728/ENSBGRG00000013518/ENSBGRG00000016504/ENSBGRG00000018341/ENSBGRG00000018553/…	26
GO:0009890	BP negative regulation of biosynthetic process	97/743	1707/16432	0.0102945	0.15637	0.135802	ENSBGRG00000000080/ENSBGRG00000000285/ENSBGRG00000000461/ENSBGRG00000000889/ENSBGRG00000001010/ENSBGRG00000002035/ENSBGRG00000002480/ENSBGRG00000002494/ENSBGRG00000002649/ENSBGRG00000003115/ENSBGRG00000003648/ENSBGRG00000003739/ENSBGRG00000003786/ENSBGRG00000003825/ENSBGRG00000004094/ENSBGRG00000004789/ENSBGRG00000004885/ENSBGRG00000004914/ENSBGRG00000005123/ENSBGRG00000005130/ENSBGRG00000006220/…	97
GO:0010595	BP positive regulation of endothelial cell migration	11/743	109/16432	0.0102996	0.15637	0.135802	ENSBGRG00000000666/ENSBGRG00000006725/ENSBGRG00000008928/ENSBGRG00000012214/ENSBGRG00000015777/ENSBGRG00000018786/ENSBGRG00000020423/ENSBGRG00000021013/ENSBGRG00000021867/ENSBGRG00000022167/ENSBGRG00000022451	11
GO:0016125	BP sterol metabolic process	13/743	139/16432	0.0103379	0.156706	0.136094	ENSBGRG00000001100/ENSBGRG00000001141/ENSBGRG00000002753/ENSBGRG00000005861/ENSBGRG00000009289/ENSBGRG00000009469/ENSBGRG00000010766/ENSBGRG00000012214/ENSBGRG00000012556/ENSBGRG00000017210/ENSBGRG00000017491/ENSBGRG00000019342/ENSBGRG00000025952	13
GO:0045663	BP positive regulation of myoblast differentiation	5/743	30/16432	0.0103793	0.156841	0.136212	ENSBGRG00000002139/ENSBGRG00000003786/ENSBGRG00000012223/ENSBGRG00000012346/ENSBGRG00000013386	5
GO:0051195	BP negative regulation of cofactor metabolic process	5/743	30/16432	0.0103793	0.156841	0.136212	ENSBGRG00000012279/ENSBGRG00000014262/ENSBGRG00000020621/ENSBGRG00000024200/ENSBGRG00000026878	5
GO:0051196	BP regulation of coenzyme metabolic process	8/743	67/16432	0.0104127	0.15692	0.13628	ENSBGRG00000008799/ENSBGRG00000011803/ENSBGRG00000014262/ENSBGRG00000015027/ENSBGRG00000023799/ENSBGRG00000024200/ENSBGRG00000024333/ENSBGRG00000026878	8
GO:1905954	BP positive regulation of lipid localization	12/743	124/16432	0.010417	0.15692	0.13628	ENSBGRG00000001141/ENSBGRG00000001854/ENSBGRG00000006725/ENSBGRG00000009032/ENSBGRG00000009456/ENSBGRG00000011907/ENSBGRG00000012214/ENSBGRG00000014822/ENSBGRG00000017210/ENSBGRG00000018341/ENSBGRG00000021447/ENSBGRG00000023098	12
GO:0030513	BP positive regulation of BMP signaling pathway	7/743	54/16432	0.0104703	0.157233	0.136552	ENSBGRG00000000313/ENSBGRG00000007997/ENSBGRG00000010852/ENSBGRG00000015914/ENSBGRG00000019182/ENSBGRG00000020395/ENSBGRG00000024386	7
GO:0042706	BP eye photoreceptor cell fate commitment	7/743	54/16432	0.0104703	0.157233	0.136552	ENSBGRG00000000947/ENSBGRG00000003739/ENSBGRG00000011381/ENSBGRG00000011534/ENSBGRG00000021005/ENSBGRG00000024565/ENSBGRG00000025139	7
GO:0014910	BP regulation of smooth muscle cell migration	10/743	95/16432	0.010645	0.159363	0.138401	ENSBGRG00000000068/ENSBGRG00000000461/ENSBGRG00000004094/ENSBGRG00000005634/ENSBGRG00000008627/ENSBGRG00000009758/ENSBGRG00000014262/ENSBGRG00000015697/ENSBGRG00000021859/ENSBGRG00000025440	10
GO:0046579	BP positive regulation of Ras protein signal transduction	10/743	95/16432	0.010645	0.159363	0.138401	ENSBGRG00000002777/ENSBGRG00000005757/ENSBGRG00000007892/ENSBGRG00000008567/ENSBGRG00000011886/ENSBGRG00000017903/ENSBGRG00000022202/ENSBGRG00000022630/ENSBGRG00000023927/ENSBGRG00000025759	10
GO:0014743	BP regulation of muscle hypertrophy	9/743	81/16432	0.0107326	0.160146	0.139082	ENSBGRG00000000205/ENSBGRG00000000461/ENSBGRG00000005620/ENSBGRG00000008525/ENSBGRG00000012304/ENSBGRG00000012579/ENSBGRG00000013160/ENSBGRG00000015935/ENSBGRG00000021867	9
GO:0031670	BP cellular response to nutrient	9/743	81/16432	0.0107326	0.160146	0.139082	ENSBGRG00000000068/ENSBGRG00000012279/ENSBGRG00000018786/ENSBGRG00000021859/ENSBGRG00000023371/ENSBGRG00000024230/ENSBGRG00000025139/ENSBGRG00000025440/ENSBGRG00000026909	9
GO:0003779	MF actin binding	27/743	372/16432	0.0107471	0.160146	0.139082	ENSBGRG00000003960/ENSBGRG00000005352/ENSBGRG00000005605/ENSBGRG00000005757/ENSBGRG00000005834/ENSBGRG00000005995/ENSBGRG00000006201/ENSBGRG00000006898/ENSBGRG00000007767/ENSBGRG00000008774/ENSBGRG00000012304/ENSBGRG00000013193/ENSBGRG00000013546/ENSBGRG00000013580/ENSBGRG00000015697/ENSBGRG00000017217/ENSBGRG00000017594/ENSBGRG00000018779/ENSBGRG00000020599/ENSBGRG00000021917/ENSBGRG00000022943/…	27
GO:0098802	CC plasma membrane receptor complex	15/743	171/16432	0.0108529	0.160838	0.139682	ENSBGRG00000001411/ENSBGRG00000001600/ENSBGRG00000006084/ENSBGRG00000008129/ENSBGRG00000014482/ENSBGRG00000017953/ENSBGRG00000019507/ENSBGRG00000019755/ENSBGRG00000021013/ENSBGRG00000021717/ENSBGRG00000022447/ENSBGRG00000023169/ENSBGRG00000025498/ENSBGRG00000026051/ENSBGRG00000026103	15
GO:0032989	BP cellular component morphogenesis	83/743	1432/16432	0.0108619	0.160838	0.139682	ENSBGRG00000000112/ENSBGRG00000000461/ENSBGRG00000000666/ENSBGRG00000000923/ENSBGRG00000000947/ENSBGRG00000001010/ENSBGRG00000001699/ENSBGRG00000002649/ENSBGRG00000003115/ENSBGRG00000003473/ENSBGRG00000003621/ENSBGRG00000003658/ENSBGRG00000003803/ENSBGRG00000003810/ENSBGRG00000003960/ENSBGRG00000005605/ENSBGRG00000005995/ENSBGRG00000006424/ENSBGRG00000007757/ENSBGRG00000007767/ENSBGRG00000007951/…	83
GO:0004177	MF aminopeptidase activity	6/743	42/16432	0.0109505	0.160838	0.139682	ENSBGRG00000009515/ENSBGRG00000014725/ENSBGRG00000015462/ENSBGRG00000015697/ENSBGRG00000020501/ENSBGRG00000021268	6
GO:0050974	BP detection of mechanical stimulus involved in sensory perception	6/743	42/16432	0.0109505	0.160838	0.139682	ENSBGRG00000007726/ENSBGRG00000008627/ENSBGRG00000009561/ENSBGRG00000012279/ENSBGRG00000023915/ENSBGRG00000025371	6
GO:0060325	BP face morphogenesis	6/743	42/16432	0.0109505	0.160838	0.139682	ENSBGRG00000008132/ENSBGRG00000015210/ENSBGRG00000016750/ENSBGRG00000017698/ENSBGRG00000020599/ENSBGRG00000025786	6
GO:0060428	BP lung epithelium development	6/743	42/16432	0.0109505	0.160838	0.139682	ENSBGRG00000004026/ENSBGRG00000012120/ENSBGRG00000013160/ENSBGRG00000016457/ENSBGRG00000017575/ENSBGRG00000017903	6
GO:0009267	BP cellular response to starvation	18/743	220/16432	0.0111801	0.160838	0.139682	ENSBGRG00000002649/ENSBGRG00000006725/ENSBGRG00000008094/ENSBGRG00000008799/ENSBGRG00000009762/ENSBGRG00000011138/ENSBGRG00000011794/ENSBGRG00000012223/ENSBGRG00000012579/ENSBGRG00000014687/ENSBGRG00000016102/ENSBGRG00000016514/ENSBGRG00000018341/ENSBGRG00000020540/ENSBGRG00000021213/ENSBGRG00000023367/ENSBGRG00000024565/ENSBGRG00000025096	18
GO:1901214	BP regulation of neuron death	31/743	444/16432	0.0111809	0.160838	0.139682	ENSBGRG00000000461/ENSBGRG00000000889/ENSBGRG00000000947/ENSBGRG00000002579/ENSBGRG00000002593/ENSBGRG00000003115/ENSBGRG00000003473/ENSBGRG00000004094/ENSBGRG00000005995/ENSBGRG00000007830/ENSBGRG00000007892/ENSBGRG00000007951/ENSBGRG00000008627/ENSBGRG00000008962/ENSBGRG00000009096/ENSBGRG00000010972/ENSBGRG00000012279/ENSBGRG00000013127/ENSBGRG00000014262/ENSBGRG00000015313/ENSBGRG00000017575/…	31
GO:0001190	MF obsolete transcriptional activator activity, RNA polymerase II transcription factor binding	4/743	20/16432	0.011259	0.160838	0.139682	ENSBGRG00000002035/ENSBGRG00000006454/ENSBGRG00000009096/ENSBGRG00000024565	4
GO:0003084	BP positive regulation of systemic arterial blood pressure	4/743	20/16432	0.011259	0.160838	0.139682	ENSBGRG00000003414/ENSBGRG00000015589/ENSBGRG00000015697/ENSBGRG00000026909	4
GO:0006910	BP phagocytosis, recognition	4/743	20/16432	0.011259	0.160838	0.139682	ENSBGRG00000003810/ENSBGRG00000008342/ENSBGRG00000012214/ENSBGRG00000019776	4
GO:0048056	BP R3/R4 cell differentiation	4/743	20/16432	0.011259	0.160838	0.139682	ENSBGRG00000003739/ENSBGRG00000011381/ENSBGRG00000024565/ENSBGRG00000025139	4
GO:0006109	BP regulation of carbohydrate metabolic process	17/743	204/16432	0.0113461	0.160838	0.139682	ENSBGRG00000003648/ENSBGRG00000008799/ENSBGRG00000011803/ENSBGRG00000012579/ENSBGRG00000014262/ENSBGRG00000015589/ENSBGRG00000015740/ENSBGRG00000017808/ENSBGRG00000018041/ENSBGRG00000020700/ENSBGRG00000021692/ENSBGRG00000022221/ENSBGRG00000023799/ENSBGRG00000024200/ENSBGRG00000025498/ENSBGRG00000025759/ENSBGRG00000026878	17
GO:0010828	BP positive regulation of glucose transmembrane transport	8/743	68/16432	0.0113478	0.160838	0.139682	ENSBGRG00000000461/ENSBGRG00000000947/ENSBGRG00000013546/ENSBGRG00000017808/ENSBGRG00000018341/ENSBGRG00000021839/ENSBGRG00000025498/ENSBGRG00000025759	8
GO:1901862	BP negative regulation of muscle tissue development	8/743	68/16432	0.0113478	0.160838	0.139682	ENSBGRG00000000037/ENSBGRG00000000205/ENSBGRG00000003473/ENSBGRG00000009758/ENSBGRG00000010972/ENSBGRG00000012363/ENSBGRG00000017698/ENSBGRG00000020130	8
GO:0004095	MF carnitine O-palmitoyltransferase activity	2/743	4/16432	0.0115272	0.160838	0.139682	ENSBGRG00000008216/ENSBGRG00000023169	2
GO:0004470	MF malic enzyme activity	2/743	4/16432	0.0115272	0.160838	0.139682	ENSBGRG00000015027/ENSBGRG00000024333	2
GO:0004740	MF pyruvate dehydrogenase (acetyl-transferring) kinase activity	2/743	4/16432	0.0115272	0.160838	0.139682	ENSBGRG00000008799/ENSBGRG00000011803	2
GO:0005497	MF androgen binding	2/743	4/16432	0.0115272	0.160838	0.139682	ENSBGRG00000010012/ENSBGRG00000022195	2
GO:0015057	MF thrombin-activated receptor activity	2/743	4/16432	0.0115272	0.160838	0.139682	ENSBGRG00000007892/ENSBGRG00000008567	2
GO:0019102	BP male somatic sex determination	2/743	4/16432	0.0115272	0.160838	0.139682	ENSBGRG00000010012/ENSBGRG00000013378	2
GO:0021759	BP globus pallidus development	2/743	4/16432	0.0115272	0.160838	0.139682	ENSBGRG00000011822/ENSBGRG00000012223	2
GO:0030899	MF calcium-dependent ATPase activity	2/743	4/16432	0.0115272	0.160838	0.139682	ENSBGRG00000023371/ENSBGRG00000025371	2
GO:0031547	BP brain-derived neurotrophic factor receptor signaling pathway	2/743	4/16432	0.0115272	0.160838	0.139682	ENSBGRG00000000112/ENSBGRG00000010972	2
GO:0032497	BP detection of lipopolysaccharide	2/743	4/16432	0.0115272	0.160838	0.139682	ENSBGRG00000012214/ENSBGRG00000015389	2
GO:0035143	BP caudal fin morphogenesis	2/743	4/16432	0.0115272	0.160838	0.139682	ENSBGRG00000009758/ENSBGRG00000019182	2
GO:0035799	BP ureter maturation	2/743	4/16432	0.0115272	0.160838	0.139682	ENSBGRG00000011324/ENSBGRG00000024201	2
GO:0043527	CC tRNA methyltransferase complex	2/743	4/16432	0.0115272	0.160838	0.139682	ENSBGRG00000009094/ENSBGRG00000019836	2
GO:0045345	BP positive regulation of MHC class I biosynthetic process	2/743	4/16432	0.0115272	0.160838	0.139682	ENSBGRG00000004789/ENSBGRG00000007830	2
GO:0060513	BP prostatic bud formation	2/743	4/16432	0.0115272	0.160838	0.139682	ENSBGRG00000000889/ENSBGRG00000017903	2
GO:0072558	CC NLRP1 inflammasome complex	2/743	4/16432	0.0115272	0.160838	0.139682	ENSBGRG00000011637/ENSBGRG00000022744	2
GO:0098706	BP iron ion import across cell outer membrane	2/743	4/16432	0.0115272	0.160838	0.139682	ENSBGRG00000020627/ENSBGRG00000020969	2
GO:1903121	BP regulation of TRAIL-activated apoptotic signaling pathway	2/743	4/16432	0.0115272	0.160838	0.139682	ENSBGRG00000013366/ENSBGRG00000021213	2
GO:1903760	BP regulation of voltage-gated potassium channel activity involved in ventricular cardiac muscle cell action potential repolarization	2/743	4/16432	0.0115272	0.160838	0.139682	ENSBGRG00000017584/ENSBGRG00000022447	2
GO:1905430	BP cellular response to glycine	2/743	4/16432	0.0115272	0.160838	0.139682	ENSBGRG00000012279/ENSBGRG00000023371	2
GO:2000828	BP regulation of parathyroid hormone secretion	2/743	4/16432	0.0115272	0.160838	0.139682	ENSBGRG00000015777/ENSBGRG00000016457	2
GO:0003097	BP renal water transport	3/743	11/16432	0.0115689	0.160838	0.139682	ENSBGRG00000001621/ENSBGRG00000024189/ENSBGRG00000024349	3
GO:0008239	MF dipeptidyl-peptidase activity	3/743	11/16432	0.0115689	0.160838	0.139682	ENSBGRG00000009515/ENSBGRG00000015697/ENSBGRG00000021268	3
GO:0009957	BP epidermal cell fate specification	3/743	11/16432	0.0115689	0.160838	0.139682	ENSBGRG00000003115/ENSBGRG00000003621/ENSBGRG00000024386	3
GO:0014745	BP negative regulation of muscle adaptation	3/743	11/16432	0.0115689	0.160838	0.139682	ENSBGRG00000002035/ENSBGRG00000012579/ENSBGRG00000013160	3
GO:0035202	BP tracheal pit formation in open tracheal system	3/743	11/16432	0.0115689	0.160838	0.139682	ENSBGRG00000000947/ENSBGRG00000013366/ENSBGRG00000014725	3
GO:0047372	MF acylglycerol lipase activity	3/743	11/16432	0.0115689	0.160838	0.139682	ENSBGRG00000004063/ENSBGRG00000018426/ENSBGRG00000026051	3
GO:0051133	BP regulation of NK T cell activation	3/743	11/16432	0.0115689	0.160838	0.139682	ENSBGRG00000007830/ENSBGRG00000008627/ENSBGRG00000009611	3
GO:0060430	BP lung saccule development	3/743	11/16432	0.0115689	0.160838	0.139682	ENSBGRG00000016457/ENSBGRG00000017575/ENSBGRG00000017903	3
GO:0071317	BP cellular response to isoquinoline alkaloid	3/743	11/16432	0.0115689	0.160838	0.139682	ENSBGRG00000004094/ENSBGRG00000005352/ENSBGRG00000019265	3
GO:0090270	BP regulation of fibroblast growth factor production	3/743	11/16432	0.0115689	0.160838	0.139682	ENSBGRG00000015777/ENSBGRG00000016457/ENSBGRG00000018786	3
GO:0034764	BP positive regulation of transmembrane transport	20/743	254/16432	0.0115751	0.160838	0.139682	ENSBGRG00000000461/ENSBGRG00000000947/ENSBGRG00000003473/ENSBGRG00000006302/ENSBGRG00000007892/ENSBGRG00000008525/ENSBGRG00000011291/ENSBGRG00000012223/ENSBGRG00000012346/ENSBGRG00000013546/ENSBGRG00000014049/ENSBGRG00000015786/ENSBGRG00000017584/ENSBGRG00000017808/ENSBGRG00000018341/ENSBGRG00000021839/ENSBGRG00000022231/ENSBGRG00000025498/ENSBGRG00000025759/ENSBGRG00000026471	20
GO:0043902	BP positive regulation of multi-organism process	21/743	271/16432	0.0116558	0.161726	0.140454	ENSBGRG00000001010/ENSBGRG00000002649/ENSBGRG00000006201/ENSBGRG00000007744/ENSBGRG00000008188/ENSBGRG00000008627/ENSBGRG00000010012/ENSBGRG00000011907/ENSBGRG00000012275/ENSBGRG00000012346/ENSBGRG00000012374/ENSBGRG00000015389/ENSBGRG00000015740/ENSBGRG00000018341/ENSBGRG00000018786/ENSBGRG00000021867/ENSBGRG00000023371/ENSBGRG00000024082/ENSBGRG00000024162/ENSBGRG00000024565/ENSBGRG00000026909	21
GO:0015077	MF monovalent inorganic cation transmembrane transporter activity	27/743	375/16432	0.0118552	0.163935	0.142373	ENSBGRG00000002862/ENSBGRG00000004316/ENSBGRG00000004552/ENSBGRG00000005222/ENSBGRG00000007726/ENSBGRG00000008222/ENSBGRG00000008321/ENSBGRG00000009542/ENSBGRG00000009774/ENSBGRG00000010821/ENSBGRG00000011476/ENSBGRG00000012223/ENSBGRG00000012921/ENSBGRG00000012965/ENSBGRG00000013833/ENSBGRG00000013988/ENSBGRG00000016869/ENSBGRG00000017121/ENSBGRG00000018553/ENSBGRG00000021445/ENSBGRG00000021839/…	27
GO:0015850	BP organic hydroxy compound transport	14/743	157/16432	0.0118659	0.163935	0.142373	ENSBGRG00000001141/ENSBGRG00000001354/ENSBGRG00000001621/ENSBGRG00000005861/ENSBGRG00000005938/ENSBGRG00000009032/ENSBGRG00000009456/ENSBGRG00000012214/ENSBGRG00000013518/ENSBGRG00000015740/ENSBGRG00000017210/ENSBGRG00000018044/ENSBGRG00000022943/ENSBGRG00000023098	14
GO:0032526	BP response to retinoic acid	14/743	157/16432	0.0118659	0.163935	0.142373	ENSBGRG00000000666/ENSBGRG00000001141/ENSBGRG00000001621/ENSBGRG00000002035/ENSBGRG00000003473/ENSBGRG00000009758/ENSBGRG00000010303/ENSBGRG00000011324/ENSBGRG00000015028/ENSBGRG00000017698/ENSBGRG00000018313/ENSBGRG00000022195/ENSBGRG00000022755/ENSBGRG00000024201	14
GO:0040011	BP locomotion	102/743	1817/16432	0.0119053	0.164058	0.142479	ENSBGRG00000000037/ENSBGRG00000000112/ENSBGRG00000000154/ENSBGRG00000000313/ENSBGRG00000000446/ENSBGRG00000000461/ENSBGRG00000000666/ENSBGRG00000000947/ENSBGRG00000001699/ENSBGRG00000002139/ENSBGRG00000002284/ENSBGRG00000002777/ENSBGRG00000003115/ENSBGRG00000003473/ENSBGRG00000003621/ENSBGRG00000003658/ENSBGRG00000003739/ENSBGRG00000003746/ENSBGRG00000003803/ENSBGRG00000003960/ENSBGRG00000004094/…	102
GO:0014888	BP striated muscle adaptation	5/743	31/16432	0.0119256	0.164058	0.142479	ENSBGRG00000000205/ENSBGRG00000005620/ENSBGRG00000010012/ENSBGRG00000012223/ENSBGRG00000014262	5
GO:0046697	BP decidualization	5/743	31/16432	0.0119256	0.164058	0.142479	ENSBGRG00000006220/ENSBGRG00000009758/ENSBGRG00000014320/ENSBGRG00000018786/ENSBGRG00000025440	5
GO:0097193	BP intrinsic apoptotic signaling pathway	16/743	189/16432	0.0119835	0.164619	0.142967	ENSBGRG00000000889/ENSBGRG00000001010/ENSBGRG00000001148/ENSBGRG00000001584/ENSBGRG00000004789/ENSBGRG00000006368/ENSBGRG00000010071/ENSBGRG00000011138/ENSBGRG00000011803/ENSBGRG00000014011/ENSBGRG00000014822/ENSBGRG00000018341/ENSBGRG00000021154/ENSBGRG00000022744/ENSBGRG00000024200/ENSBGRG00000026534	16
GO:0007568	BP aging	47/743	741/16432	0.0120552	0.165371	0.143619	ENSBGRG00000000205/ENSBGRG00000000446/ENSBGRG00000000889/ENSBGRG00000000947/ENSBGRG00000001760/ENSBGRG00000002649/ENSBGRG00000003739/ENSBGRG00000004552/ENSBGRG00000004789/ENSBGRG00000005352/ENSBGRG00000005861/ENSBGRG00000006220/ENSBGRG00000006454/ENSBGRG00000006787/ENSBGRG00000007830/ENSBGRG00000007997/ENSBGRG00000008188/ENSBGRG00000008222/ENSBGRG00000009096/ENSBGRG00000010147/ENSBGRG00000010972/…	47
GO:0042445	BP hormone metabolic process	18/743	222/16432	0.0121906	0.166661	0.144739	ENSBGRG00000004302/ENSBGRG00000006129/ENSBGRG00000009298/ENSBGRG00000010244/ENSBGRG00000011324/ENSBGRG00000012214/ENSBGRG00000014262/ENSBGRG00000015697/ENSBGRG00000015777/ENSBGRG00000016457/ENSBGRG00000016750/ENSBGRG00000018044/ENSBGRG00000020501/ENSBGRG00000022195/ENSBGRG00000023799/ENSBGRG00000024230/ENSBGRG00000025793/ENSBGRG00000025952	18
GO:0043547	BP positive regulation of GTPase activity	27/743	376/16432	0.0122444	0.166661	0.144739	ENSBGRG00000000112/ENSBGRG00000002762/ENSBGRG00000006657/ENSBGRG00000007176/ENSBGRG00000007892/ENSBGRG00000010147/ENSBGRG00000010250/ENSBGRG00000012346/ENSBGRG00000012363/ENSBGRG00000013069/ENSBGRG00000013160/ENSBGRG00000014796/ENSBGRG00000015101/ENSBGRG00000017050/ENSBGRG00000017297/ENSBGRG00000017731/ENSBGRG00000018812/ENSBGRG00000019623/ENSBGRG00000021013/ENSBGRG00000021595/ENSBGRG00000021778/…	27
GO:0005769	CC early endosome	25/743	341/16432	0.0122449	0.166661	0.144739	ENSBGRG00000002206/ENSBGRG00000003473/ENSBGRG00000003746/ENSBGRG00000004789/ENSBGRG00000005861/ENSBGRG00000006057/ENSBGRG00000007892/ENSBGRG00000008469/ENSBGRG00000008504/ENSBGRG00000009603/ENSBGRG00000009611/ENSBGRG00000009758/ENSBGRG00000009934/ENSBGRG00000013833/ENSBGRG00000015462/ENSBGRG00000016514/ENSBGRG00000017698/ENSBGRG00000017731/ENSBGRG00000019265/ENSBGRG00000020423/ENSBGRG00000020627/…	25
GO:0010863	BP positive regulation of phospholipase C activity	6/743	43/16432	0.0122527	0.166661	0.144739	ENSBGRG00000010972/ENSBGRG00000015589/ENSBGRG00000015777/ENSBGRG00000017985/ENSBGRG00000023915/ENSBGRG00000025843	6
GO:0070873	BP regulation of glycogen metabolic process	6/743	43/16432	0.0122527	0.166661	0.144739	ENSBGRG00000015589/ENSBGRG00000015740/ENSBGRG00000017808/ENSBGRG00000021692/ENSBGRG00000022221/ENSBGRG00000025498	6
GO:0090279	BP regulation of calcium ion import	6/743	43/16432	0.0122527	0.166661	0.144739	ENSBGRG00000008475/ENSBGRG00000012279/ENSBGRG00000014320/ENSBGRG00000015697/ENSBGRG00000024386/ENSBGRG00000025440	6
GO:0015918	BP sterol transport	8/743	69/16432	0.0123433	0.167188	0.145197	ENSBGRG00000001141/ENSBGRG00000001354/ENSBGRG00000005861/ENSBGRG00000009032/ENSBGRG00000009456/ENSBGRG00000012214/ENSBGRG00000017210/ENSBGRG00000023098	8
GO:0016782	MF transferase activity, transferring sulfur-containing groups	8/743	69/16432	0.0123433	0.167188	0.145197	ENSBGRG00000009183/ENSBGRG00000009489/ENSBGRG00000010248/ENSBGRG00000010852/ENSBGRG00000011492/ENSBGRG00000016605/ENSBGRG00000023656/ENSBGRG00000026846	8
GO:0097006	BP regulation of plasma lipoprotein particle levels	8/743	69/16432	0.0123433	0.167188	0.145197	ENSBGRG00000001141/ENSBGRG00000003789/ENSBGRG00000005861/ENSBGRG00000009032/ENSBGRG00000009456/ENSBGRG00000012214/ENSBGRG00000017210/ENSBGRG00000023098	8
GO:0046834	BP lipid phosphorylation	11/743	112/16432	0.0124841	0.168623	0.146443	ENSBGRG00000000947/ENSBGRG00000002777/ENSBGRG00000012273/ENSBGRG00000012279/ENSBGRG00000015777/ENSBGRG00000016457/ENSBGRG00000017575/ENSBGRG00000017903/ENSBGRG00000023915/ENSBGRG00000025777/ENSBGRG00000026658	11
GO:1903426	BP regulation of reactive oxygen species biosynthetic process	11/743	112/16432	0.0124841	0.168623	0.146443	ENSBGRG00000002035/ENSBGRG00000003810/ENSBGRG00000006725/ENSBGRG00000006955/ENSBGRG00000010776/ENSBGRG00000011115/ENSBGRG00000012120/ENSBGRG00000012279/ENSBGRG00000016322/ENSBGRG00000018786/ENSBGRG00000026909	11
GO:0003156	BP regulation of animal organ formation	7/743	56/16432	0.0126921	0.17048	0.148056	ENSBGRG00000010012/ENSBGRG00000010852/ENSBGRG00000015777/ENSBGRG00000016457/ENSBGRG00000017698/ENSBGRG00000017903/ENSBGRG00000024386	7
GO:0010712	BP regulation of collagen metabolic process	7/743	56/16432	0.0126921	0.17048	0.148056	ENSBGRG00000007892/ENSBGRG00000008129/ENSBGRG00000008627/ENSBGRG00000013160/ENSBGRG00000017575/ENSBGRG00000021557/ENSBGRG00000025440	7
GO:0038024	MF cargo receptor activity	7/743	56/16432	0.0126921	0.17048	0.148056	ENSBGRG00000001141/ENSBGRG00000003621/ENSBGRG00000005861/ENSBGRG00000009032/ENSBGRG00000009456/ENSBGRG00000012214/ENSBGRG00000018607	7
GO:0046326	BP positive regulation of glucose import	7/743	56/16432	0.0126921	0.17048	0.148056	ENSBGRG00000000947/ENSBGRG00000013546/ENSBGRG00000017808/ENSBGRG00000018341/ENSBGRG00000021839/ENSBGRG00000025498/ENSBGRG00000025759	7
GO:0070374	BP positive regulation of ERK1 and ERK2 cascade	18/743	223/16432	0.0127222	0.170646	0.148201	ENSBGRG00000000666/ENSBGRG00000005634/ENSBGRG00000006201/ENSBGRG00000006555/ENSBGRG00000007892/ENSBGRG00000009032/ENSBGRG00000016457/ENSBGRG00000017454/ENSBGRG00000017575/ENSBGRG00000017903/ENSBGRG00000018812/ENSBGRG00000021557/ENSBGRG00000021867/ENSBGRG00000022744/ENSBGRG00000023186/ENSBGRG00000023865/ENSBGRG00000024565/ENSBGRG00000025971	18
GO:0042326	BP negative regulation of phosphorylation	40/743	613/16432	0.0128402	0.171991	0.149368	ENSBGRG00000000205/ENSBGRG00000001539/ENSBGRG00000001760/ENSBGRG00000002035/ENSBGRG00000003473/ENSBGRG00000004094/ENSBGRG00000006725/ENSBGRG00000007455/ENSBGRG00000007830/ENSBGRG00000008627/ENSBGRG00000008695/ENSBGRG00000008972/ENSBGRG00000009722/ENSBGRG00000010147/ENSBGRG00000011120/ENSBGRG00000011138/ENSBGRG00000011534/ENSBGRG00000012579/ENSBGRG00000013025/ENSBGRG00000013053/ENSBGRG00000013160/…	40
GO:0032101	BP regulation of response to external stimulus	60/743	992/16432	0.0128809	0.172298	0.149635	ENSBGRG00000000112/ENSBGRG00000000666/ENSBGRG00000001735/ENSBGRG00000002035/ENSBGRG00000002284/ENSBGRG00000002494/ENSBGRG00000002780/ENSBGRG00000002846/ENSBGRG00000003097/ENSBGRG00000003414/ENSBGRG00000003473/ENSBGRG00000003648/ENSBGRG00000004733/ENSBGRG00000004789/ENSBGRG00000005861/ENSBGRG00000006084/ENSBGRG00000006201/ENSBGRG00000006725/ENSBGRG00000007455/ENSBGRG00000007767/ENSBGRG00000007861/…	60
GO:0022408	BP negative regulation of cell-cell adhesion	19/743	240/16432	0.0129248	0.172646	0.149937	ENSBGRG00000001735/ENSBGRG00000002035/ENSBGRG00000005044/ENSBGRG00000006725/ENSBGRG00000008962/ENSBGRG00000009691/ENSBGRG00000012363/ENSBGRG00000013025/ENSBGRG00000013053/ENSBGRG00000013366/ENSBGRG00000013386/ENSBGRG00000015313/ENSBGRG00000018341/ENSBGRG00000019051/ENSBGRG00000019169/ENSBGRG00000019265/ENSBGRG00000022447/ENSBGRG00000023186/ENSBGRG00000025972	19
GO:0051347	BP positive regulation of transferase activity	46/743	726/16432	0.01314	0.174836	0.151839	ENSBGRG00000000112/ENSBGRG00000000313/ENSBGRG00000000459/ENSBGRG00000000666/ENSBGRG00000000947/ENSBGRG00000002035/ENSBGRG00000002777/ENSBGRG00000003473/ENSBGRG00000004094/ENSBGRG00000006201/ENSBGRG00000006397/ENSBGRG00000007830/ENSBGRG00000007892/ENSBGRG00000008129/ENSBGRG00000008525/ENSBGRG00000008627/ENSBGRG00000008972/ENSBGRG00000009934/ENSBGRG00000010972/ENSBGRG00000011138/ENSBGRG00000011938/…	46
GO:0009749	BP response to glucose	16/743	191/16432	0.0131517	0.174836	0.151839	ENSBGRG00000004094/ENSBGRG00000005073/ENSBGRG00000009442/ENSBGRG00000009758/ENSBGRG00000011291/ENSBGRG00000013127/ENSBGRG00000014262/ENSBGRG00000014687/ENSBGRG00000015697/ENSBGRG00000018341/ENSBGRG00000018364/ENSBGRG00000021557/ENSBGRG00000021867/ENSBGRG00000024349/ENSBGRG00000025440/ENSBGRG00000026909	16
GO:0051100	BP negative regulation of binding	16/743	191/16432	0.0131517	0.174836	0.151839	ENSBGRG00000005995/ENSBGRG00000006368/ENSBGRG00000008475/ENSBGRG00000008962/ENSBGRG00000009054/ENSBGRG00000011907/ENSBGRG00000013386/ENSBGRG00000013723/ENSBGRG00000015697/ENSBGRG00000015914/ENSBGRG00000017698/ENSBGRG00000018341/ENSBGRG00000022027/ENSBGRG00000024386/ENSBGRG00000024565/ENSBGRG00000024887	16
GO:0002443	BP leukocyte mediated immunity	40/743	614/16432	0.013161	0.174836	0.151839	ENSBGRG00000000461/ENSBGRG00000001276/ENSBGRG00000001867/ENSBGRG00000002780/ENSBGRG00000004237/ENSBGRG00000004476/ENSBGRG00000004733/ENSBGRG00000006128/ENSBGRG00000006201/ENSBGRG00000006657/ENSBGRG00000007223/ENSBGRG00000008129/ENSBGRG00000008342/ENSBGRG00000008627/ENSBGRG00000009442/ENSBGRG00000009450/ENSBGRG00000009515/ENSBGRG00000010980/ENSBGRG00000011945/ENSBGRG00000013069/ENSBGRG00000015210/…	40
GO:0001669	CC acrosomal vesicle	12/743	128/16432	0.0131993	0.174863	0.151863	ENSBGRG00000000037/ENSBGRG00000004063/ENSBGRG00000007377/ENSBGRG00000009442/ENSBGRG00000011092/ENSBGRG00000013127/ENSBGRG00000016514/ENSBGRG00000019032/ENSBGRG00000019143/ENSBGRG00000022169/ENSBGRG00000023915/ENSBGRG00000024082	12
GO:0014066	BP regulation of phosphatidylinositol 3-kinase signaling	12/743	128/16432	0.0131993	0.174863	0.151863	ENSBGRG00000000666/ENSBGRG00000000947/ENSBGRG00000002035/ENSBGRG00000007892/ENSBGRG00000008627/ENSBGRG00000012279/ENSBGRG00000015777/ENSBGRG00000017731/ENSBGRG00000022844/ENSBGRG00000023367/ENSBGRG00000023915/ENSBGRG00000025971	12
GO:0042035	BP regulation of cytokine biosynthetic process	11/743	113/16432	0.0132854	0.175763	0.152645	ENSBGRG00000002035/ENSBGRG00000002494/ENSBGRG00000002649/ENSBGRG00000004094/ENSBGRG00000009611/ENSBGRG00000013160/ENSBGRG00000013208/ENSBGRG00000017377/ENSBGRG00000018527/ENSBGRG00000024292/ENSBGRG00000025972	11
GO:0002764	BP immune response-regulating signaling pathway	26/743	361/16432	0.0133113	0.175865	0.152733	ENSBGRG00000000461/ENSBGRG00000001539/ENSBGRG00000004210/ENSBGRG00000006201/ENSBGRG00000006302/ENSBGRG00000006725/ENSBGRG00000008342/ENSBGRG00000009096/ENSBGRG00000011907/ENSBGRG00000012214/ENSBGRG00000012273/ENSBGRG00000012279/ENSBGRG00000014822/ENSBGRG00000015389/ENSBGRG00000018341/ENSBGRG00000018451/ENSBGRG00000019051/ENSBGRG00000019169/ENSBGRG00000019776/ENSBGRG00000020464/ENSBGRG00000021013/…	26
GO:0140110	MF transcription regulator activity	103/743	1845/16432	0.0133355	0.175945	0.152803	ENSBGRG00000000080/ENSBGRG00000000154/ENSBGRG00000000461/ENSBGRG00000000504/ENSBGRG00000000889/ENSBGRG00000000923/ENSBGRG00000001010/ENSBGRG00000001496/ENSBGRG00000001610/ENSBGRG00000002035/ENSBGRG00000002139/ENSBGRG00000002378/ENSBGRG00000002480/ENSBGRG00000003115/ENSBGRG00000003315/ENSBGRG00000003648/ENSBGRG00000003658/ENSBGRG00000003739/ENSBGRG00000003786/ENSBGRG00000004094/ENSBGRG00000004210/…	103
GO:0009925	CC basal plasma membrane	8/743	70/16432	0.0134015	0.176106	0.152942	ENSBGRG00000000666/ENSBGRG00000008962/ENSBGRG00000010147/ENSBGRG00000013518/ENSBGRG00000015697/ENSBGRG00000022447/ENSBGRG00000024349/ENSBGRG00000025403	8
GO:0048010	BP vascular endothelial growth factor receptor signaling pathway	8/743	70/16432	0.0134015	0.176106	0.152942	ENSBGRG00000001539/ENSBGRG00000008113/ENSBGRG00000008928/ENSBGRG00000010852/ENSBGRG00000012279/ENSBGRG00000013127/ENSBGRG00000025777/ENSBGRG00000026909	8
GO:0006089	BP lactate metabolic process	4/743	21/16432	0.0134205	0.176106	0.152942	ENSBGRG00000003375/ENSBGRG00000007560/ENSBGRG00000012571/ENSBGRG00000022027	4
GO:1901623	BP regulation of lymphocyte chemotaxis	4/743	21/16432	0.0134205	0.176106	0.152942	ENSBGRG00000002284/ENSBGRG00000002780/ENSBGRG00000015786/ENSBGRG00000019375	4
GO:0043292	CC contractile fiber	25/743	344/16432	0.0135437	0.177452	0.154111	ENSBGRG00000005605/ENSBGRG00000005620/ENSBGRG00000005757/ENSBGRG00000006302/ENSBGRG00000007757/ENSBGRG00000008774/ENSBGRG00000009758/ENSBGRG00000010147/ENSBGRG00000010821/ENSBGRG00000011476/ENSBGRG00000012223/ENSBGRG00000012304/ENSBGRG00000012363/ENSBGRG00000012374/ENSBGRG00000012965/ENSBGRG00000013193/ENSBGRG00000015935/ENSBGRG00000016558/ENSBGRG00000017594/ENSBGRG00000018070/ENSBGRG00000018779/…	25
GO:0001503	BP ossification	17/743	208/16432	0.0135598	0.177452	0.154111	ENSBGRG00000000313/ENSBGRG00000003315/ENSBGRG00000003621/ENSBGRG00000005327/ENSBGRG00000006220/ENSBGRG00000007158/ENSBGRG00000007904/ENSBGRG00000008627/ENSBGRG00000009561/ENSBGRG00000009758/ENSBGRG00000013927/ENSBGRG00000014320/ENSBGRG00000017575/ENSBGRG00000018786/ENSBGRG00000021557/ENSBGRG00000022035/ENSBGRG00000023170	17
GO:0009595	BP detection of biotic stimulus	5/743	32/16432	0.0136211	0.177772	0.15439	ENSBGRG00000000205/ENSBGRG00000006201/ENSBGRG00000009611/ENSBGRG00000012214/ENSBGRG00000015389	5
GO:2000406	BP positive regulation of T cell migration	5/743	32/16432	0.0136211	0.177772	0.15439	ENSBGRG00000015313/ENSBGRG00000015786/ENSBGRG00000019375/ENSBGRG00000022744/ENSBGRG00000025972	5
GO:0048169	BP regulation of long-term neuronal synaptic plasticity	6/743	44/16432	0.01366	0.177869	0.154474	ENSBGRG00000003473/ENSBGRG00000003825/ENSBGRG00000004094/ENSBGRG00000010972/ENSBGRG00000015462/ENSBGRG00000023915	6
GO:0045860	BP positive regulation of protein kinase activity	39/743	597/16432	0.0136653	0.177869	0.154474	ENSBGRG00000000112/ENSBGRG00000000313/ENSBGRG00000000947/ENSBGRG00000002777/ENSBGRG00000003473/ENSBGRG00000004094/ENSBGRG00000006201/ENSBGRG00000007830/ENSBGRG00000007892/ENSBGRG00000008129/ENSBGRG00000008525/ENSBGRG00000008627/ENSBGRG00000008972/ENSBGRG00000009934/ENSBGRG00000010972/ENSBGRG00000011138/ENSBGRG00000011938/ENSBGRG00000012279/ENSBGRG00000012363/ENSBGRG00000013294/ENSBGRG00000013546/…	39
GO:0010907	BP positive regulation of glucose metabolic process	7/743	57/16432	0.0139217	0.180721	0.15695	ENSBGRG00000012579/ENSBGRG00000014262/ENSBGRG00000015589/ENSBGRG00000017808/ENSBGRG00000021692/ENSBGRG00000025498/ENSBGRG00000025759	7
GO:0032757	BP positive regulation of interleukin-8 production	7/743	57/16432	0.0139217	0.180721	0.15695	ENSBGRG00000006201/ENSBGRG00000007892/ENSBGRG00000008627/ENSBGRG00000022451/ENSBGRG00000022744/ENSBGRG00000024189/ENSBGRG00000025440	7
GO:0002444	BP myeloid leukocyte mediated immunity	34/743	506/16432	0.0139722	0.180869	0.157078	ENSBGRG00000000461/ENSBGRG00000001276/ENSBGRG00000001867/ENSBGRG00000002780/ENSBGRG00000004237/ENSBGRG00000004476/ENSBGRG00000004733/ENSBGRG00000006128/ENSBGRG00000006657/ENSBGRG00000007223/ENSBGRG00000008129/ENSBGRG00000009442/ENSBGRG00000009450/ENSBGRG00000009515/ENSBGRG00000010980/ENSBGRG00000011945/ENSBGRG00000013069/ENSBGRG00000015210/ENSBGRG00000015313/ENSBGRG00000015697/ENSBGRG00000016322/…	34
GO:0002009	BP morphogenesis of an epithelium	70/743	1191/16432	0.0139892	0.180869	0.157078	ENSBGRG00000000313/ENSBGRG00000000666/ENSBGRG00000000889/ENSBGRG00000000923/ENSBGRG00000000947/ENSBGRG00000001010/ENSBGRG00000002035/ENSBGRG00000003115/ENSBGRG00000003473/ENSBGRG00000003621/ENSBGRG00000003739/ENSBGRG00000003960/ENSBGRG00000004789/ENSBGRG00000004871/ENSBGRG00000005044/ENSBGRG00000005327/ENSBGRG00000005834/ENSBGRG00000006424/ENSBGRG00000007158/ENSBGRG00000007726/ENSBGRG00000007997/…	70
GO:0042327	BP positive regulation of phosphorylation	70/743	1191/16432	0.0139892	0.180869	0.157078	ENSBGRG00000000112/ENSBGRG00000000205/ENSBGRG00000000313/ENSBGRG00000000666/ENSBGRG00000000947/ENSBGRG00000002649/ENSBGRG00000002777/ENSBGRG00000003473/ENSBGRG00000004094/ENSBGRG00000005634/ENSBGRG00000006201/ENSBGRG00000006555/ENSBGRG00000006725/ENSBGRG00000007830/ENSBGRG00000007892/ENSBGRG00000008129/ENSBGRG00000008525/ENSBGRG00000008627/ENSBGRG00000008928/ENSBGRG00000008972/ENSBGRG00000009032/…	70
GO:0008593	BP regulation of Notch signaling pathway	19/743	242/16432	0.0140117	0.180917	0.157121	ENSBGRG00000000889/ENSBGRG00000002265/ENSBGRG00000006201/ENSBGRG00000009196/ENSBGRG00000011822/ENSBGRG00000011907/ENSBGRG00000011938/ENSBGRG00000013833/ENSBGRG00000014725/ENSBGRG00000017903/ENSBGRG00000021859/ENSBGRG00000022035/ENSBGRG00000022183/ENSBGRG00000023186/ENSBGRG00000023915/ENSBGRG00000024162/ENSBGRG00000024386/ENSBGRG00000025139/ENSBGRG00000025777	19
GO:0007612	BP learning	21/743	276/16432	0.0140923	0.181412	0.15755	ENSBGRG00000000446/ENSBGRG00000000947/ENSBGRG00000003115/ENSBGRG00000003473/ENSBGRG00000005352/ENSBGRG00000006555/ENSBGRG00000006787/ENSBGRG00000008321/ENSBGRG00000009096/ENSBGRG00000009562/ENSBGRG00000010972/ENSBGRG00000012279/ENSBGRG00000012346/ENSBGRG00000017297/ENSBGRG00000017698/ENSBGRG00000018786/ENSBGRG00000019516/ENSBGRG00000023915/ENSBGRG00000024565/ENSBGRG00000026320/ENSBGRG00000026846	21
GO:1902532	BP negative regulation of intracellular signal transduction	47/743	748/16432	0.0140953	0.181412	0.15755	ENSBGRG00000000154/ENSBGRG00000000205/ENSBGRG00000000446/ENSBGRG00000001010/ENSBGRG00000001760/ENSBGRG00000002035/ENSBGRG00000002939/ENSBGRG00000003473/ENSBGRG00000003648/ENSBGRG00000004094/ENSBGRG00000006397/ENSBGRG00000006454/ENSBGRG00000006725/ENSBGRG00000007176/ENSBGRG00000007455/ENSBGRG00000007757/ENSBGRG00000007830/ENSBGRG00000009722/ENSBGRG00000009762/ENSBGRG00000010147/ENSBGRG00000010348/…	47
GO:0046634	BP regulation of alpha-beta T cell activation	11/743	114/16432	0.014125	0.181412	0.15755	ENSBGRG00000001539/ENSBGRG00000004210/ENSBGRG00000006725/ENSBGRG00000007830/ENSBGRG00000008627/ENSBGRG00000009611/ENSBGRG00000009722/ENSBGRG00000017377/ENSBGRG00000019265/ENSBGRG00000026103/ENSBGRG00000026534	11
GO:0048145	BP regulation of fibroblast proliferation	11/743	114/16432	0.014125	0.181412	0.15755	ENSBGRG00000000205/ENSBGRG00000004789/ENSBGRG00000006368/ENSBGRG00000006424/ENSBGRG00000006787/ENSBGRG00000011138/ENSBGRG00000011907/ENSBGRG00000017903/ENSBGRG00000024565/ENSBGRG00000025440/ENSBGRG00000026165	11
GO:0002520	BP immune system development	55/743	901/16432	0.0142748	0.183092	0.15901	ENSBGRG00000000226/ENSBGRG00000000446/ENSBGRG00000000666/ENSBGRG00000001539/ENSBGRG00000002035/ENSBGRG00000002777/ENSBGRG00000003375/ENSBGRG00000003473/ENSBGRG00000003648/ENSBGRG00000004094/ENSBGRG00000004789/ENSBGRG00000005166/ENSBGRG00000005244/ENSBGRG00000005552/ENSBGRG00000006220/ENSBGRG00000007560/ENSBGRG00000008321/ENSBGRG00000008888/ENSBGRG00000009611/ENSBGRG00000009758/ENSBGRG00000010901/…	55
GO:1901863	BP positive regulation of muscle tissue development	9/743	85/16432	0.0144593	0.184913	0.160591	ENSBGRG00000000947/ENSBGRG00000003786/ENSBGRG00000006454/ENSBGRG00000008525/ENSBGRG00000009758/ENSBGRG00000012223/ENSBGRG00000014262/ENSBGRG00000015777/ENSBGRG00000017594	9
GO:0009954	BP proximal/distal pattern formation	8/743	71/16432	0.0145244	0.184913	0.160591	ENSBGRG00000000889/ENSBGRG00000000947/ENSBGRG00000003115/ENSBGRG00000003621/ENSBGRG00000006424/ENSBGRG00000011324/ENSBGRG00000013564/ENSBGRG00000017903	8
GO:0042531	BP positive regulation of tyrosine phosphorylation of STAT protein	8/743	71/16432	0.0145244	0.184913	0.160591	ENSBGRG00000008129/ENSBGRG00000008627/ENSBGRG00000012273/ENSBGRG00000012279/ENSBGRG00000017575/ENSBGRG00000021013/ENSBGRG00000023915/ENSBGRG00000024386	8
GO:0006813	BP potassium ion transport	15/743	177/16432	0.0145473	0.184913	0.160591	ENSBGRG00000002862/ENSBGRG00000004316/ENSBGRG00000007726/ENSBGRG00000008222/ENSBGRG00000009774/ENSBGRG00000010821/ENSBGRG00000011476/ENSBGRG00000012223/ENSBGRG00000016869/ENSBGRG00000017121/ENSBGRG00000018553/ENSBGRG00000022231/ENSBGRG00000024339/ENSBGRG00000026471/ENSBGRG00000026815	15
GO:0060562	BP epithelial tube morphogenesis	55/743	902/16432	0.0145628	0.184913	0.160591	ENSBGRG00000000666/ENSBGRG00000000923/ENSBGRG00000000947/ENSBGRG00000003115/ENSBGRG00000003621/ENSBGRG00000003739/ENSBGRG00000003960/ENSBGRG00000004789/ENSBGRG00000005044/ENSBGRG00000005327/ENSBGRG00000005834/ENSBGRG00000006424/ENSBGRG00000007158/ENSBGRG00000007726/ENSBGRG00000007997/ENSBGRG00000008113/ENSBGRG00000009758/ENSBGRG00000010012/ENSBGRG00000010147/ENSBGRG00000010244/ENSBGRG00000011215/…	55
GO:0008092	MF cytoskeletal protein binding	58/743	960/16432	0.0146325	0.184913	0.160591	ENSBGRG00000000112/ENSBGRG00000002753/ENSBGRG00000003960/ENSBGRG00000004954/ENSBGRG00000005352/ENSBGRG00000005605/ENSBGRG00000005620/ENSBGRG00000005757/ENSBGRG00000005834/ENSBGRG00000005995/ENSBGRG00000006201/ENSBGRG00000006638/ENSBGRG00000006898/ENSBGRG00000007004/ENSBGRG00000007767/ENSBGRG00000007830/ENSBGRG00000007849/ENSBGRG00000008222/ENSBGRG00000008636/ENSBGRG00000008731/ENSBGRG00000008774/…	58
GO:0000122	BP negative regulation of transcription by RNA polymerase II	57/743	941/16432	0.0147139	0.184913	0.160591	ENSBGRG00000000080/ENSBGRG00000000461/ENSBGRG00000000889/ENSBGRG00000002035/ENSBGRG00000003115/ENSBGRG00000003739/ENSBGRG00000003825/ENSBGRG00000004094/ENSBGRG00000004914/ENSBGRG00000005123/ENSBGRG00000006220/ENSBGRG00000006302/ENSBGRG00000006368/ENSBGRG00000006424/ENSBGRG00000006454/ENSBGRG00000006955/ENSBGRG00000007951/ENSBGRG00000008094/ENSBGRG00000010012/ENSBGRG00000010776/ENSBGRG00000011215/…	57
GO:0031401	BP positive regulation of protein modification process	79/743	1372/16432	0.0148642	0.184913	0.160591	ENSBGRG00000000112/ENSBGRG00000000205/ENSBGRG00000000313/ENSBGRG00000000459/ENSBGRG00000000666/ENSBGRG00000000947/ENSBGRG00000002649/ENSBGRG00000002777/ENSBGRG00000003473/ENSBGRG00000004094/ENSBGRG00000004458/ENSBGRG00000004789/ENSBGRG00000005634/ENSBGRG00000006201/ENSBGRG00000006397/ENSBGRG00000006454/ENSBGRG00000006555/ENSBGRG00000006725/ENSBGRG00000007830/ENSBGRG00000007892/ENSBGRG00000008129/…	79
GO:0001206	MF DNA-binding transcription repressor activity, RNA polymerase II-specific	3/743	12/16432	0.0149138	0.184913	0.160591	ENSBGRG00000000080/ENSBGRG00000011822/ENSBGRG00000026244	3
GO:0001518	CC voltage-gated sodium channel complex	3/743	12/16432	0.0149138	0.184913	0.160591	ENSBGRG00000012965/ENSBGRG00000022950/ENSBGRG00000022985	3
GO:0002279	BP mast cell activation involved in immune response	3/743	12/16432	0.0149138	0.184913	0.160591	ENSBGRG00000000461/ENSBGRG00000010980/ENSBGRG00000023915	3
GO:0002579	BP positive regulation of antigen processing and presentation	3/743	12/16432	0.0149138	0.184913	0.160591	ENSBGRG00000006201/ENSBGRG00000019265/ENSBGRG00000022744	3
GO:0003093	BP regulation of glomerular filtration	3/743	12/16432	0.0149138	0.184913	0.160591	ENSBGRG00000007892/ENSBGRG00000009758/ENSBGRG00000026909	3
GO:0009437	BP carnitine metabolic process	3/743	12/16432	0.0149138	0.184913	0.160591	ENSBGRG00000004885/ENSBGRG00000008216/ENSBGRG00000023169	3
GO:0010838	BP positive regulation of keratinocyte proliferation	3/743	12/16432	0.0149138	0.184913	0.160591	ENSBGRG00000000889/ENSBGRG00000017903/ENSBGRG00000018923	3
GO:0010966	BP regulation of phosphate transport	3/743	12/16432	0.0149138	0.184913	0.160591	ENSBGRG00000006479/ENSBGRG00000015777/ENSBGRG00000016457	3
GO:0016803	MF ether hydrolase activity	3/743	12/16432	0.0149138	0.184913	0.160591	ENSBGRG00000004302/ENSBGRG00000004473/ENSBGRG00000008271	3
GO:0032623	BP interleukin-2 production	3/743	12/16432	0.0149138	0.184913	0.160591	ENSBGRG00000008627/ENSBGRG00000018364/ENSBGRG00000026534	3
GO:0033549	MF MAP kinase phosphatase activity	3/743	12/16432	0.0149138	0.184913	0.160591	ENSBGRG00000007455/ENSBGRG00000015028/ENSBGRG00000017142	3
GO:0043303	BP mast cell degranulation	3/743	12/16432	0.0149138	0.184913	0.160591	ENSBGRG00000000461/ENSBGRG00000010980/ENSBGRG00000023915	3
GO:0044294	CC dendritic growth cone	3/743	12/16432	0.0149138	0.184913	0.160591	ENSBGRG00000005995/ENSBGRG00000009722/ENSBGRG00000014796	3
GO:0051549	BP positive regulation of keratinocyte migration	3/743	12/16432	0.0149138	0.184913	0.160591	ENSBGRG00000014503/ENSBGRG00000017903/ENSBGRG00000025440	3
GO:0065010	CC extracellular membrane-bounded organelle	3/743	12/16432	0.0149138	0.184913	0.160591	ENSBGRG00000002846/ENSBGRG00000023170/ENSBGRG00000024311	3
GO:0071493	BP cellular response to UV-B	3/743	12/16432	0.0149138	0.184913	0.160591	ENSBGRG00000011138/ENSBGRG00000024082/ENSBGRG00000024189	3
GO:0089718	BP amino acid import across plasma membrane	3/743	12/16432	0.0149138	0.184913	0.160591	ENSBGRG00000018341/ENSBGRG00000018553/ENSBGRG00000021839	3
GO:1900194	BP negative regulation of oocyte maturation	3/743	12/16432	0.0149138	0.184913	0.160591	ENSBGRG00000001539/ENSBGRG00000004094/ENSBGRG00000006555	3
GO:0001823	BP mesonephros development	10/743	100/16432	0.0149366	0.184958	0.16063	ENSBGRG00000003658/ENSBGRG00000008113/ENSBGRG00000010972/ENSBGRG00000012363/ENSBGRG00000013723/ENSBGRG00000015777/ENSBGRG00000017903/ENSBGRG00000022447/ENSBGRG00000024201/ENSBGRG00000024386	10
GO:0044853	CC plasma membrane raft	11/743	115/16432	0.0150041	0.185556	0.161149	ENSBGRG00000003097/ENSBGRG00000005861/ENSBGRG00000007892/ENSBGRG00000008222/ENSBGRG00000008321/ENSBGRG00000008525/ENSBGRG00000009442/ENSBGRG00000012214/ENSBGRG00000018426/ENSBGRG00000019755/ENSBGRG00000026771	11
GO:0046488	BP phosphatidylinositol metabolic process	18/743	227/16432	0.015034	0.185688	0.161264	ENSBGRG00000000947/ENSBGRG00000001842/ENSBGRG00000002777/ENSBGRG00000003648/ENSBGRG00000009603/ENSBGRG00000012273/ENSBGRG00000012279/ENSBGRG00000012346/ENSBGRG00000013906/ENSBGRG00000015777/ENSBGRG00000016457/ENSBGRG00000017575/ENSBGRG00000017903/ENSBGRG00000019543/ENSBGRG00000021558/ENSBGRG00000023915/ENSBGRG00000025777/ENSBGRG00000026658	18
GO:0010562	BP positive regulation of phosphorus metabolic process	74/743	1274/16432	0.0150727	0.185692	0.161267	ENSBGRG00000000112/ENSBGRG00000000205/ENSBGRG00000000313/ENSBGRG00000000666/ENSBGRG00000000947/ENSBGRG00000002649/ENSBGRG00000002777/ENSBGRG00000003473/ENSBGRG00000003648/ENSBGRG00000004094/ENSBGRG00000005634/ENSBGRG00000006201/ENSBGRG00000006555/ENSBGRG00000006725/ENSBGRG00000007830/ENSBGRG00000007849/ENSBGRG00000007892/ENSBGRG00000008129/ENSBGRG00000008525/ENSBGRG00000008627/ENSBGRG00000008928/…	74
GO:0045937	BP positive regulation of phosphate metabolic process	74/743	1274/16432	0.0150727	0.185692	0.161267	ENSBGRG00000000112/ENSBGRG00000000205/ENSBGRG00000000313/ENSBGRG00000000666/ENSBGRG00000000947/ENSBGRG00000002649/ENSBGRG00000002777/ENSBGRG00000003473/ENSBGRG00000003648/ENSBGRG00000004094/ENSBGRG00000005634/ENSBGRG00000006201/ENSBGRG00000006555/ENSBGRG00000006725/ENSBGRG00000007830/ENSBGRG00000007849/ENSBGRG00000007892/ENSBGRG00000008129/ENSBGRG00000008525/ENSBGRG00000008627/ENSBGRG00000008928/…	74
GO:0030282	BP bone mineralization	6/743	45/16432	0.0151762	0.186492	0.161962	ENSBGRG00000003315/ENSBGRG00000005327/ENSBGRG00000017575/ENSBGRG00000018786/ENSBGRG00000022035/ENSBGRG00000023170	6
GO:0070232	BP regulation of T cell apoptotic process	6/743	45/16432	0.0151762	0.186492	0.161962	ENSBGRG00000005244/ENSBGRG00000009107/ENSBGRG00000015313/ENSBGRG00000018364/ENSBGRG00000020130/ENSBGRG00000026534	6
GO:0030301	BP cholesterol transport	7/743	58/16432	0.0152342	0.186895	0.162312	ENSBGRG00000001141/ENSBGRG00000005861/ENSBGRG00000009032/ENSBGRG00000009456/ENSBGRG00000012214/ENSBGRG00000017210/ENSBGRG00000023098	7
GO:0051897	BP positive regulation of protein kinase B signaling	15/743	178/16432	0.0152476	0.186895	0.162312	ENSBGRG00000000666/ENSBGRG00000000947/ENSBGRG00000002777/ENSBGRG00000008627/ENSBGRG00000012273/ENSBGRG00000012279/ENSBGRG00000015313/ENSBGRG00000015777/ENSBGRG00000016457/ENSBGRG00000017575/ENSBGRG00000017903/ENSBGRG00000023915/ENSBGRG00000024201/ENSBGRG00000025777/ENSBGRG00000026658	15
GO:1903508	BP positive regulation of nucleic acid-templated transcription	98/743	1754/16432	0.0153491	0.1879	0.163185	ENSBGRG00000000080/ENSBGRG00000000205/ENSBGRG00000000313/ENSBGRG00000000461/ENSBGRG00000000504/ENSBGRG00000000889/ENSBGRG00000000923/ENSBGRG00000001010/ENSBGRG00000001496/ENSBGRG00000001584/ENSBGRG00000001610/ENSBGRG00000002035/ENSBGRG00000002378/ENSBGRG00000002480/ENSBGRG00000002780/ENSBGRG00000003115/ENSBGRG00000003414/ENSBGRG00000003658/ENSBGRG00000003739/ENSBGRG00000003786/ENSBGRG00000004094/…	98
GO:0032281	CC AMPA glutamate receptor complex	5/743	33/16432	0.0154715	0.188921	0.164072	ENSBGRG00000001600/ENSBGRG00000021717/ENSBGRG00000022447/ENSBGRG00000023169/ENSBGRG00000026051	5
GO:0098868	BP bone growth	5/743	33/16432	0.0154715	0.188921	0.164072	ENSBGRG00000000772/ENSBGRG00000009758/ENSBGRG00000014320/ENSBGRG00000017575/ENSBGRG00000022187	5
GO:1902680	BP positive regulation of RNA biosynthetic process	98/743	1755/16432	0.0155704	0.189888	0.164911	ENSBGRG00000000080/ENSBGRG00000000205/ENSBGRG00000000313/ENSBGRG00000000461/ENSBGRG00000000504/ENSBGRG00000000889/ENSBGRG00000000923/ENSBGRG00000001010/ENSBGRG00000001496/ENSBGRG00000001584/ENSBGRG00000001610/ENSBGRG00000002035/ENSBGRG00000002378/ENSBGRG00000002480/ENSBGRG00000002780/ENSBGRG00000003115/ENSBGRG00000003414/ENSBGRG00000003658/ENSBGRG00000003739/ENSBGRG00000003786/ENSBGRG00000004094/…	98
GO:0002367	BP cytokine production involved in immune response	4/743	22/16432	0.0158287	0.191829	0.166597	ENSBGRG00000006201/ENSBGRG00000008627/ENSBGRG00000022447/ENSBGRG00000023915	4
GO:0010874	BP regulation of cholesterol efflux	4/743	22/16432	0.0158287	0.191829	0.166597	ENSBGRG00000001141/ENSBGRG00000009032/ENSBGRG00000011907/ENSBGRG00000017210	4
GO:0032691	BP negative regulation of interleukin-1 beta production	4/743	22/16432	0.0158287	0.191829	0.166597	ENSBGRG00000004789/ENSBGRG00000006725/ENSBGRG00000013160/ENSBGRG00000024349	4
GO:0032928	BP regulation of superoxide anion generation	4/743	22/16432	0.0158287	0.191829	0.166597	ENSBGRG00000008627/ENSBGRG00000009298/ENSBGRG00000018341/ENSBGRG00000026909	4
GO:0042447	BP hormone catabolic process	4/743	22/16432	0.0158287	0.191829	0.166597	ENSBGRG00000004302/ENSBGRG00000009298/ENSBGRG00000015697/ENSBGRG00000023799	4
GO:0002027	BP regulation of heart rate	11/743	116/16432	0.0159237	0.19234	0.167041	ENSBGRG00000003414/ENSBGRG00000006454/ENSBGRG00000007757/ENSBGRG00000008475/ENSBGRG00000009774/ENSBGRG00000012965/ENSBGRG00000015589/ENSBGRG00000022231/ENSBGRG00000022950/ENSBGRG00000022985/ENSBGRG00000026471	11
GO:0001938	BP positive regulation of endothelial cell proliferation	10/743	101/16432	0.0159305	0.19234	0.167041	ENSBGRG00000000666/ENSBGRG00000008113/ENSBGRG00000008928/ENSBGRG00000013085/ENSBGRG00000015777/ENSBGRG00000017575/ENSBGRG00000021867/ENSBGRG00000022451/ENSBGRG00000024565/ENSBGRG00000026909	10
GO:0051057	BP positive regulation of small GTPase mediated signal transduction	10/743	101/16432	0.0159305	0.19234	0.167041	ENSBGRG00000002777/ENSBGRG00000005757/ENSBGRG00000007892/ENSBGRG00000008567/ENSBGRG00000011886/ENSBGRG00000017903/ENSBGRG00000022202/ENSBGRG00000022630/ENSBGRG00000023927/ENSBGRG00000025759	10
GO:0010720	BP positive regulation of cell development	51/743	830/16432	0.015998	0.192913	0.167539	ENSBGRG00000000068/ENSBGRG00000000112/ENSBGRG00000001010/ENSBGRG00000001760/ENSBGRG00000002494/ENSBGRG00000003473/ENSBGRG00000003739/ENSBGRG00000003786/ENSBGRG00000004871/ENSBGRG00000006057/ENSBGRG00000007158/ENSBGRG00000007744/ENSBGRG00000007767/ENSBGRG00000007861/ENSBGRG00000008188/ENSBGRG00000008525/ENSBGRG00000008928/ENSBGRG00000008962/ENSBGRG00000009603/ENSBGRG00000010147/ENSBGRG00000010303/…	51
GO:0019900	MF kinase binding	53/743	869/16432	0.0162206	0.195354	0.169659	ENSBGRG00000000112/ENSBGRG00000000461/ENSBGRG00000002139/ENSBGRG00000002206/ENSBGRG00000003473/ENSBGRG00000003648/ENSBGRG00000005352/ENSBGRG00000005995/ENSBGRG00000006195/ENSBGRG00000006201/ENSBGRG00000006368/ENSBGRG00000006555/ENSBGRG00000006638/ENSBGRG00000007455/ENSBGRG00000007726/ENSBGRG00000007757/ENSBGRG00000008222/ENSBGRG00000008962/ENSBGRG00000008972/ENSBGRG00000009442/ENSBGRG00000009722/…	53
GO:0008509	MF anion transmembrane transporter activity	24/743	332/16432	0.0162546	0.19552	0.169802	ENSBGRG00000001081/ENSBGRG00000001141/ENSBGRG00000004103/ENSBGRG00000005222/ENSBGRG00000005554/ENSBGRG00000005777/ENSBGRG00000005938/ENSBGRG00000006456/ENSBGRG00000007726/ENSBGRG00000009289/ENSBGRG00000009442/ENSBGRG00000009469/ENSBGRG00000010244/ENSBGRG00000010530/ENSBGRG00000012301/ENSBGRG00000012728/ENSBGRG00000013518/ENSBGRG00000016504/ENSBGRG00000018553/ENSBGRG00000019958/ENSBGRG00000020188/…	24
GO:0033674	BP positive regulation of kinase activity	41/743	642/16432	0.0164698	0.197522	0.171541	ENSBGRG00000000112/ENSBGRG00000000313/ENSBGRG00000000666/ENSBGRG00000000947/ENSBGRG00000002777/ENSBGRG00000003473/ENSBGRG00000004094/ENSBGRG00000006201/ENSBGRG00000007830/ENSBGRG00000007892/ENSBGRG00000008129/ENSBGRG00000008525/ENSBGRG00000008627/ENSBGRG00000008972/ENSBGRG00000009934/ENSBGRG00000010972/ENSBGRG00000011138/ENSBGRG00000011938/ENSBGRG00000012279/ENSBGRG00000012363/ENSBGRG00000013294/…	41
GO:0014902	BP myotube differentiation	12/743	132/16432	0.0165164	0.197522	0.171541	ENSBGRG00000000154/ENSBGRG00000003992/ENSBGRG00000008731/ENSBGRG00000008830/ENSBGRG00000012223/ENSBGRG00000012374/ENSBGRG00000013386/ENSBGRG00000015589/ENSBGRG00000016154/ENSBGRG00000016558/ENSBGRG00000017594/ENSBGRG00000025777	12
GO:0071774	BP response to fibroblast growth factor	12/743	132/16432	0.0165164	0.197522	0.171541	ENSBGRG00000009223/ENSBGRG00000012223/ENSBGRG00000013085/ENSBGRG00000015777/ENSBGRG00000016457/ENSBGRG00000017575/ENSBGRG00000017903/ENSBGRG00000019493/ENSBGRG00000021557/ENSBGRG00000024189/ENSBGRG00000024292/ENSBGRG00000025440	12
GO:0030016	CC myofibril	23/743	315/16432	0.0165222	0.197522	0.171541	ENSBGRG00000005605/ENSBGRG00000005620/ENSBGRG00000005757/ENSBGRG00000006302/ENSBGRG00000007757/ENSBGRG00000008774/ENSBGRG00000010147/ENSBGRG00000011476/ENSBGRG00000012223/ENSBGRG00000012304/ENSBGRG00000012363/ENSBGRG00000012374/ENSBGRG00000012965/ENSBGRG00000013193/ENSBGRG00000015935/ENSBGRG00000016558/ENSBGRG00000017594/ENSBGRG00000018070/ENSBGRG00000018779/ENSBGRG00000020599/ENSBGRG00000021917/…	23
GO:0098772	MF molecular function regulator	97/743	1739/16432	0.0165231	0.197522	0.171541	ENSBGRG00000000112/ENSBGRG00000000154/ENSBGRG00000000205/ENSBGRG00000000254/ENSBGRG00000000393/ENSBGRG00000000666/ENSBGRG00000000947/ENSBGRG00000001760/ENSBGRG00000002035/ENSBGRG00000002265/ENSBGRG00000002284/ENSBGRG00000002649/ENSBGRG00000002762/ENSBGRG00000002777/ENSBGRG00000003097/ENSBGRG00000003414/ENSBGRG00000003473/ENSBGRG00000005352/ENSBGRG00000005614/ENSBGRG00000006657/ENSBGRG00000007176/…	97
GO:0003014	BP renal system process	13/743	148/16432	0.016803	0.199907	0.173613	ENSBGRG00000001621/ENSBGRG00000002622/ENSBGRG00000005044/ENSBGRG00000007892/ENSBGRG00000008188/ENSBGRG00000009758/ENSBGRG00000010852/ENSBGRG00000015589/ENSBGRG00000019755/ENSBGRG00000023371/ENSBGRG00000024189/ENSBGRG00000024349/ENSBGRG00000026909	13
GO:0008237	MF metallopeptidase activity	13/743	148/16432	0.016803	0.199907	0.173613	ENSBGRG00000000068/ENSBGRG00000001210/ENSBGRG00000014503/ENSBGRG00000014725/ENSBGRG00000015117/ENSBGRG00000015313/ENSBGRG00000015462/ENSBGRG00000015697/ENSBGRG00000016622/ENSBGRG00000019182/ENSBGRG00000019337/ENSBGRG00000020501/ENSBGRG00000021642	13
GO:0010677	BP negative regulation of cellular carbohydrate metabolic process	6/743	46/16432	0.0168054	0.199907	0.173613	ENSBGRG00000003648/ENSBGRG00000014262/ENSBGRG00000020700/ENSBGRG00000022221/ENSBGRG00000024200/ENSBGRG00000026878	6
GO:1900274	BP regulation of phospholipase C activity	6/743	46/16432	0.0168054	0.199907	0.173613	ENSBGRG00000010972/ENSBGRG00000015589/ENSBGRG00000015777/ENSBGRG00000017985/ENSBGRG00000023915/ENSBGRG00000025843	6
GO:0072525	BP pyridine-containing compound biosynthetic process	8/743	73/16432	0.0169728	0.200777	0.174368	ENSBGRG00000006169/ENSBGRG00000012374/ENSBGRG00000015027/ENSBGRG00000015370/ENSBGRG00000018786/ENSBGRG00000022167/ENSBGRG00000025977/ENSBGRG00000026534	8
GO:0006955	BP immune response	85/743	1500/16432	0.0170037	0.200777	0.174368	ENSBGRG00000000226/ENSBGRG00000000461/ENSBGRG00000001276/ENSBGRG00000001621/ENSBGRG00000001867/ENSBGRG00000002284/ENSBGRG00000002780/ENSBGRG00000002846/ENSBGRG00000003473/ENSBGRG00000004094/ENSBGRG00000004237/ENSBGRG00000004476/ENSBGRG00000004733/ENSBGRG00000004789/ENSBGRG00000006084/ENSBGRG00000006128/ENSBGRG00000006201/ENSBGRG00000006446/ENSBGRG00000006657/ENSBGRG00000007223/ENSBGRG00000007861/…	85
GO:0010817	BP regulation of hormone levels	43/743	681/16432	0.0170176	0.200777	0.174368	ENSBGRG00000000112/ENSBGRG00000002649/ENSBGRG00000003473/ENSBGRG00000004094/ENSBGRG00000004302/ENSBGRG00000005073/ENSBGRG00000006129/ENSBGRG00000006454/ENSBGRG00000006555/ENSBGRG00000007158/ENSBGRG00000008188/ENSBGRG00000008216/ENSBGRG00000008222/ENSBGRG00000009298/ENSBGRG00000009442/ENSBGRG00000009758/ENSBGRG00000010244/ENSBGRG00000011291/ENSBGRG00000011324/ENSBGRG00000012214/ENSBGRG00000014262/…	43
GO:0050920	BP regulation of chemotaxis	22/743	299/16432	0.0173362	0.200777	0.174368	ENSBGRG00000000112/ENSBGRG00000002284/ENSBGRG00000002780/ENSBGRG00000003473/ENSBGRG00000004733/ENSBGRG00000006201/ENSBGRG00000007767/ENSBGRG00000008113/ENSBGRG00000008129/ENSBGRG00000008928/ENSBGRG00000008962/ENSBGRG00000009758/ENSBGRG00000013386/ENSBGRG00000015777/ENSBGRG00000015786/ENSBGRG00000017903/ENSBGRG00000018812/ENSBGRG00000019375/ENSBGRG00000022451/ENSBGRG00000023186/ENSBGRG00000025139/…	22
GO:0043549	BP regulation of kinase activity	58/743	969/16432	0.0173648	0.200777	0.174368	ENSBGRG00000000112/ENSBGRG00000000205/ENSBGRG00000000313/ENSBGRG00000000666/ENSBGRG00000000947/ENSBGRG00000001539/ENSBGRG00000001760/ENSBGRG00000002035/ENSBGRG00000002777/ENSBGRG00000003473/ENSBGRG00000004094/ENSBGRG00000006201/ENSBGRG00000007455/ENSBGRG00000007830/ENSBGRG00000007892/ENSBGRG00000008129/ENSBGRG00000008525/ENSBGRG00000008627/ENSBGRG00000008972/ENSBGRG00000009722/ENSBGRG00000009934/…	58
GO:0006739	BP NADP metabolic process	5/743	34/16432	0.0174825	0.200777	0.174368	ENSBGRG00000004476/ENSBGRG00000006034/ENSBGRG00000013127/ENSBGRG00000015027/ENSBGRG00000017121	5
GO:0009648	BP photoperiodism	5/743	34/16432	0.0174825	0.200777	0.174368	ENSBGRG00000004789/ENSBGRG00000006787/ENSBGRG00000012346/ENSBGRG00000020700/ENSBGRG00000026121	5
GO:0010996	BP response to auditory stimulus	5/743	34/16432	0.0174825	0.200777	0.174368	ENSBGRG00000004871/ENSBGRG00000010972/ENSBGRG00000012223/ENSBGRG00000015786/ENSBGRG00000018553	5
GO:0042036	BP negative regulation of cytokine biosynthetic process	5/743	34/16432	0.0174825	0.200777	0.174368	ENSBGRG00000002035/ENSBGRG00000002649/ENSBGRG00000013160/ENSBGRG00000018527/ENSBGRG00000024292	5
GO:0042771	BP intrinsic apoptotic signaling pathway in response to DNA damage by p53 class mediator	5/743	34/16432	0.0174825	0.200777	0.174368	ENSBGRG00000000889/ENSBGRG00000004789/ENSBGRG00000011138/ENSBGRG00000022744/ENSBGRG00000024200	5
GO:0043403	BP skeletal muscle tissue regeneration	5/743	34/16432	0.0174825	0.200777	0.174368	ENSBGRG00000000205/ENSBGRG00000003786/ENSBGRG00000003992/ENSBGRG00000009758/ENSBGRG00000012223	5
GO:0097327	BP response to antineoplastic agent	15/743	181/16432	0.0175055	0.200777	0.174368	ENSBGRG00000000205/ENSBGRG00000003568/ENSBGRG00000004094/ENSBGRG00000005620/ENSBGRG00000006725/ENSBGRG00000008731/ENSBGRG00000012579/ENSBGRG00000013160/ENSBGRG00000015697/ENSBGRG00000015935/ENSBGRG00000019265/ENSBGRG00000020540/ENSBGRG00000020600/ENSBGRG00000024200/ENSBGRG00000025440	15
GO:1901655	BP cellular response to ketone	15/743	181/16432	0.0175055	0.200777	0.174368	ENSBGRG00000000068/ENSBGRG00000000205/ENSBGRG00000005620/ENSBGRG00000005634/ENSBGRG00000008188/ENSBGRG00000010012/ENSBGRG00000012023/ENSBGRG00000012120/ENSBGRG00000012579/ENSBGRG00000013160/ENSBGRG00000015697/ENSBGRG00000015935/ENSBGRG00000019265/ENSBGRG00000024200/ENSBGRG00000025440	15
GO:0001763	BP morphogenesis of a branching structure	20/743	265/16432	0.0176596	0.200777	0.174368	ENSBGRG00000000666/ENSBGRG00000000889/ENSBGRG00000003473/ENSBGRG00000003739/ENSBGRG00000004789/ENSBGRG00000005327/ENSBGRG00000007158/ENSBGRG00000007726/ENSBGRG00000008113/ENSBGRG00000010012/ENSBGRG00000011381/ENSBGRG00000012921/ENSBGRG00000013723/ENSBGRG00000013833/ENSBGRG00000014725/ENSBGRG00000015777/ENSBGRG00000017903/ENSBGRG00000021005/ENSBGRG00000022447/ENSBGRG00000022487	20
GO:0046545	BP development of primary female sexual characteristics	14/743	165/16432	0.0176808	0.200777	0.174368	ENSBGRG00000000068/ENSBGRG00000002649/ENSBGRG00000002777/ENSBGRG00000006424/ENSBGRG00000007690/ENSBGRG00000016750/ENSBGRG00000018527/ENSBGRG00000018786/ENSBGRG00000020600/ENSBGRG00000021867/ENSBGRG00000023915/ENSBGRG00000024082/ENSBGRG00000025440/ENSBGRG00000025786	14
GO:0061138	BP morphogenesis of a branching epithelium	19/743	248/16432	0.0177091	0.200777	0.174368	ENSBGRG00000000666/ENSBGRG00000000889/ENSBGRG00000003739/ENSBGRG00000004789/ENSBGRG00000005327/ENSBGRG00000007158/ENSBGRG00000007726/ENSBGRG00000008113/ENSBGRG00000010012/ENSBGRG00000011381/ENSBGRG00000012921/ENSBGRG00000013723/ENSBGRG00000013833/ENSBGRG00000014725/ENSBGRG00000015777/ENSBGRG00000017903/ENSBGRG00000021005/ENSBGRG00000022447/ENSBGRG00000022487	19
GO:0048168	BP regulation of neuronal synaptic plasticity	9/743	88/16432	0.0178246	0.200777	0.174368	ENSBGRG00000003473/ENSBGRG00000003825/ENSBGRG00000004094/ENSBGRG00000010972/ENSBGRG00000011476/ENSBGRG00000015462/ENSBGRG00000023915/ENSBGRG00000025832/ENSBGRG00000026121	9
GO:0060135	BP maternal process involved in female pregnancy	9/743	88/16432	0.0178246	0.200777	0.174368	ENSBGRG00000006220/ENSBGRG00000009289/ENSBGRG00000009469/ENSBGRG00000009758/ENSBGRG00000010012/ENSBGRG00000014320/ENSBGRG00000018786/ENSBGRG00000020882/ENSBGRG00000025440	9
GO:0009166	BP nucleotide catabolic process	11/743	118/16432	0.0178888	0.200777	0.174368	ENSBGRG00000000446/ENSBGRG00000001842/ENSBGRG00000002753/ENSBGRG00000004237/ENSBGRG00000006169/ENSBGRG00000012374/ENSBGRG00000013127/ENSBGRG00000013906/ENSBGRG00000018041/ENSBGRG00000022167/ENSBGRG00000026534	11
GO:0016477	BP cell migration	69/743	1186/16432	0.017988	0.200777	0.174368	ENSBGRG00000000037/ENSBGRG00000000112/ENSBGRG00000000313/ENSBGRG00000000666/ENSBGRG00000000947/ENSBGRG00000002139/ENSBGRG00000002284/ENSBGRG00000002777/ENSBGRG00000003473/ENSBGRG00000003739/ENSBGRG00000003960/ENSBGRG00000004094/ENSBGRG00000004733/ENSBGRG00000004789/ENSBGRG00000005044/ENSBGRG00000005352/ENSBGRG00000005938/ENSBGRG00000006638/ENSBGRG00000007158/ENSBGRG00000007767/ENSBGRG00000007861/…	69
GO:0071156	BP regulation of cell cycle arrest	10/743	103/16432	0.0180644	0.200777	0.174368	ENSBGRG00000001010/ENSBGRG00000003825/ENSBGRG00000004789/ENSBGRG00000006368/ENSBGRG00000008972/ENSBGRG00000011115/ENSBGRG00000011138/ENSBGRG00000013386/ENSBGRG00000017903/ENSBGRG00000026320	10
GO:0098590	CC plasma membrane region	70/743	1206/16432	0.0180776	0.200777	0.174368	ENSBGRG00000000037/ENSBGRG00000000112/ENSBGRG00000000666/ENSBGRG00000000947/ENSBGRG00000001600/ENSBGRG00000001621/ENSBGRG00000003097/ENSBGRG00000003621/ENSBGRG00000003648/ENSBGRG00000003746/ENSBGRG00000004901/ENSBGRG00000005044/ENSBGRG00000005352/ENSBGRG00000005634/ENSBGRG00000005777/ENSBGRG00000005861/ENSBGRG00000005995/ENSBGRG00000006201/ENSBGRG00000007004/ENSBGRG00000007726/ENSBGRG00000007892/…	70
GO:0005771	CC multivesicular body	7/743	60/16432	0.0181188	0.200777	0.174368	ENSBGRG00000002593/ENSBGRG00000005861/ENSBGRG00000009758/ENSBGRG00000019156/ENSBGRG00000019265/ENSBGRG00000021445/ENSBGRG00000024162	7
GO:0014704	CC intercalated disc	7/743	60/16432	0.0181188	0.200777	0.174368	ENSBGRG00000000037/ENSBGRG00000008222/ENSBGRG00000008525/ENSBGRG00000009758/ENSBGRG00000021917/ENSBGRG00000022985/ENSBGRG00000026471	7
GO:0072523	BP purine-containing compound catabolic process	7/743	60/16432	0.0181188	0.200777	0.174368	ENSBGRG00000000446/ENSBGRG00000001842/ENSBGRG00000004237/ENSBGRG00000013906/ENSBGRG00000018041/ENSBGRG00000020322/ENSBGRG00000026534	7
GO:0031099	BP regeneration	21/743	283/16432	0.0181625	0.200777	0.174368	ENSBGRG00000000205/ENSBGRG00000000461/ENSBGRG00000003786/ENSBGRG00000003960/ENSBGRG00000003992/ENSBGRG00000008113/ENSBGRG00000008962/ENSBGRG00000009758/ENSBGRG00000010972/ENSBGRG00000011907/ENSBGRG00000012223/ENSBGRG00000012279/ENSBGRG00000013366/ENSBGRG00000013927/ENSBGRG00000015697/ENSBGRG00000015777/ENSBGRG00000017903/ENSBGRG00000019341/ENSBGRG00000020621/ENSBGRG00000024565/ENSBGRG00000025440	21
GO:0007569	BP cell aging	8/743	74/16432	0.0183025	0.200777	0.174368	ENSBGRG00000000889/ENSBGRG00000004789/ENSBGRG00000006454/ENSBGRG00000010147/ENSBGRG00000011138/ENSBGRG00000018341/ENSBGRG00000023435/ENSBGRG00000025440	8
GO:0010611	BP regulation of cardiac muscle hypertrophy	8/743	74/16432	0.0183025	0.200777	0.174368	ENSBGRG00000000461/ENSBGRG00000005620/ENSBGRG00000008525/ENSBGRG00000012304/ENSBGRG00000012579/ENSBGRG00000013160/ENSBGRG00000015935/ENSBGRG00000021867	8
GO:0005975	BP carbohydrate metabolic process	29/743	425/16432	0.0183104	0.200777	0.174368	ENSBGRG00000001069/ENSBGRG00000002273/ENSBGRG00000002494/ENSBGRG00000003375/ENSBGRG00000004473/ENSBGRG00000004476/ENSBGRG00000006169/ENSBGRG00000007223/ENSBGRG00000007560/ENSBGRG00000008216/ENSBGRG00000008469/ENSBGRG00000009183/ENSBGRG00000009442/ENSBGRG00000010244/ENSBGRG00000010248/ENSBGRG00000010337/ENSBGRG00000011803/ENSBGRG00000012374/ENSBGRG00000012571/ENSBGRG00000012722/ENSBGRG00000014262/…	29
GO:0009404	BP toxin metabolic process	4/743	23/16432	0.0184916	0.200777	0.174368	ENSBGRG00000004473/ENSBGRG00000006034/ENSBGRG00000009298/ENSBGRG00000010244	4
GO:0010224	BP response to UV-B	4/743	23/16432	0.0184916	0.200777	0.174368	ENSBGRG00000011138/ENSBGRG00000018846/ENSBGRG00000024082/ENSBGRG00000024189	4
GO:0030949	BP positive regulation of vascular endothelial growth factor receptor signaling pathway	4/743	23/16432	0.0184916	0.200777	0.174368	ENSBGRG00000000666/ENSBGRG00000017903/ENSBGRG00000021867/ENSBGRG00000022221	4
GO:0001893	BP maternal placenta development	6/743	47/16432	0.0185509	0.200777	0.174368	ENSBGRG00000006220/ENSBGRG00000009758/ENSBGRG00000014320/ENSBGRG00000018786/ENSBGRG00000020882/ENSBGRG00000025440	6
GO:0045777	BP positive regulation of blood pressure	6/743	47/16432	0.0185509	0.200777	0.174368	ENSBGRG00000003414/ENSBGRG00000013127/ENSBGRG00000015462/ENSBGRG00000015589/ENSBGRG00000015697/ENSBGRG00000026909	6
GO:1905477	BP positive regulation of protein localization to membrane	13/743	150/16432	0.0185846	0.200777	0.174368	ENSBGRG00000000889/ENSBGRG00000001010/ENSBGRG00000003473/ENSBGRG00000005352/ENSBGRG00000006368/ENSBGRG00000007004/ENSBGRG00000010546/ENSBGRG00000012279/ENSBGRG00000012363/ENSBGRG00000017454/ENSBGRG00000022447/ENSBGRG00000023371/ENSBGRG00000025498	13
GO:0000298	MF endopolyphosphatase activity	2/743	5/16432	0.0186388	0.200777	0.174368	ENSBGRG00000001842/ENSBGRG00000013906	2
GO:0001875	MF lipopolysaccharide receptor activity	2/743	5/16432	0.0186388	0.200777	0.174368	ENSBGRG00000012214/ENSBGRG00000015389	2
GO:0005314	MF high-affinity glutamate transmembrane transporter activity	2/743	5/16432	0.0186388	0.200777	0.174368	ENSBGRG00000018553/ENSBGRG00000021839	2
GO:0008330	MF protein tyrosine/threonine phosphatase activity	2/743	5/16432	0.0186388	0.200777	0.174368	ENSBGRG00000007455/ENSBGRG00000015028	2
GO:0008486	MF diphosphoinositol-polyphosphate diphosphatase activity	2/743	5/16432	0.0186388	0.200777	0.174368	ENSBGRG00000001842/ENSBGRG00000013906	2
GO:0009407	BP toxin catabolic process	2/743	5/16432	0.0186388	0.200777	0.174368	ENSBGRG00000004473/ENSBGRG00000009298	2
GO:0032010	CC phagolysosome	2/743	5/16432	0.0186388	0.200777	0.174368	ENSBGRG00000013127/ENSBGRG00000015313	2
GO:0032849	BP positive regulation of cellular pH reduction	2/743	5/16432	0.0186388	0.200777	0.174368	ENSBGRG00000014049/ENSBGRG00000015589	2
GO:0033336	BP caudal fin development	2/743	5/16432	0.0186388	0.200777	0.174368	ENSBGRG00000009758/ENSBGRG00000019182	2
GO:0034431	MF bis(5'-adenosyl)-hexaphosphatase activity	2/743	5/16432	0.0186388	0.200777	0.174368	ENSBGRG00000001842/ENSBGRG00000013906	2
GO:0034432	MF bis(5'-adenosyl)-pentaphosphatase activity	2/743	5/16432	0.0186388	0.200777	0.174368	ENSBGRG00000001842/ENSBGRG00000013906	2
GO:0038027	BP apolipoprotein A-I-mediated signaling pathway	2/743	5/16432	0.0186388	0.200777	0.174368	ENSBGRG00000001141/ENSBGRG00000009032	2
GO:0043426	MF MRF binding	2/743	5/16432	0.0186388	0.200777	0.174368	ENSBGRG00000020130/ENSBGRG00000026121	2
GO:0043435	BP response to corticotropin-releasing hormone	2/743	5/16432	0.0186388	0.200777	0.174368	ENSBGRG00000000461/ENSBGRG00000007951	2
GO:0044307	CC dendritic branch	2/743	5/16432	0.0186388	0.200777	0.174368	ENSBGRG00000005995/ENSBGRG00000013546	2
GO:0044691	BP tooth eruption	2/743	5/16432	0.0186388	0.200777	0.174368	ENSBGRG00000000068/ENSBGRG00000001210	2
GO:0060023	BP soft palate development	2/743	5/16432	0.0186388	0.200777	0.174368	ENSBGRG00000015914/ENSBGRG00000019137	2
GO:0061743	BP motor learning	2/743	5/16432	0.0186388	0.200777	0.174368	ENSBGRG00000003115/ENSBGRG00000017698	2
GO:0070431	BP nucleotide-binding oligomerization domain containing 2 signaling pathway	2/743	5/16432	0.0186388	0.200777	0.174368	ENSBGRG00000006201/ENSBGRG00000011907	2
GO:0071376	BP cellular response to corticotropin-releasing hormone stimulus	2/743	5/16432	0.0186388	0.200777	0.174368	ENSBGRG00000000461/ENSBGRG00000007951	2
GO:0071543	BP diphosphoinositol polyphosphate metabolic process	2/743	5/16432	0.0186388	0.200777	0.174368	ENSBGRG00000001842/ENSBGRG00000013906	2
GO:0072300	BP positive regulation of metanephric glomerulus development	2/743	5/16432	0.0186388	0.200777	0.174368	ENSBGRG00000004094/ENSBGRG00000024201	2
GO:0090272	BP negative regulation of fibroblast growth factor production	2/743	5/16432	0.0186388	0.200777	0.174368	ENSBGRG00000015777/ENSBGRG00000016457	2
GO:1901906	BP diadenosine pentaphosphate metabolic process	2/743	5/16432	0.0186388	0.200777	0.174368	ENSBGRG00000001842/ENSBGRG00000013906	2
GO:1901907	BP diadenosine pentaphosphate catabolic process	2/743	5/16432	0.0186388	0.200777	0.174368	ENSBGRG00000001842/ENSBGRG00000013906	2
GO:1901908	BP diadenosine hexaphosphate metabolic process	2/743	5/16432	0.0186388	0.200777	0.174368	ENSBGRG00000001842/ENSBGRG00000013906	2
GO:1901909	BP diadenosine hexaphosphate catabolic process	2/743	5/16432	0.0186388	0.200777	0.174368	ENSBGRG00000001842/ENSBGRG00000013906	2
GO:1901910	BP adenosine 5'-(hexahydrogen pentaphosphate) metabolic process	2/743	5/16432	0.0186388	0.200777	0.174368	ENSBGRG00000001842/ENSBGRG00000013906	2
GO:1901911	BP adenosine 5'-(hexahydrogen pentaphosphate) catabolic process	2/743	5/16432	0.0186388	0.200777	0.174368	ENSBGRG00000001842/ENSBGRG00000013906	2
GO:1902261	BP positive regulation of delayed rectifier potassium channel activity	2/743	5/16432	0.0186388	0.200777	0.174368	ENSBGRG00000008525/ENSBGRG00000017584	2
GO:1903243	BP negative regulation of cardiac muscle hypertrophy in response to stress	2/743	5/16432	0.0186388	0.200777	0.174368	ENSBGRG00000012579/ENSBGRG00000013160	2
GO:1903995	BP regulation of non-membrane spanning protein tyrosine kinase activity	2/743	5/16432	0.0186388	0.200777	0.174368	ENSBGRG00000010972/ENSBGRG00000012279	2
GO:1903997	BP positive regulation of non-membrane spanning protein tyrosine kinase activity	2/743	5/16432	0.0186388	0.200777	0.174368	ENSBGRG00000010972/ENSBGRG00000012279	2
GO:1904475	BP regulation of Ras GTPase binding	2/743	5/16432	0.0186388	0.200777	0.174368	ENSBGRG00000003473/ENSBGRG00000013386	2
GO:1905024	BP regulation of membrane repolarization during ventricular cardiac muscle cell action potential	2/743	5/16432	0.0186388	0.200777	0.174368	ENSBGRG00000017584/ENSBGRG00000022447	2
GO:1905429	BP response to glycine	2/743	5/16432	0.0186388	0.200777	0.174368	ENSBGRG00000012279/ENSBGRG00000023371	2
GO:1990769	CC proximal neuron projection	2/743	5/16432	0.0186388	0.200777	0.174368	ENSBGRG00000005995/ENSBGRG00000014046	2
GO:2001106	BP regulation of Rho guanyl-nucleotide exchange factor activity	2/743	5/16432	0.0186388	0.200777	0.174368	ENSBGRG00000003473/ENSBGRG00000013386	2
GO:0008217	BP regulation of blood pressure	16/743	199/16432	0.0187378	0.200777	0.174368	ENSBGRG00000003414/ENSBGRG00000007892/ENSBGRG00000008222/ENSBGRG00000008928/ENSBGRG00000009758/ENSBGRG00000010012/ENSBGRG00000013127/ENSBGRG00000015462/ENSBGRG00000015589/ENSBGRG00000015697/ENSBGRG00000015740/ENSBGRG00000018786/ENSBGRG00000020501/ENSBGRG00000021268/ENSBGRG00000021859/ENSBGRG00000026909	16
GO:0060326	BP cell chemotaxis	16/743	199/16432	0.0187378	0.200777	0.174368	ENSBGRG00000000037/ENSBGRG00000002284/ENSBGRG00000003473/ENSBGRG00000007861/ENSBGRG00000008129/ENSBGRG00000013085/ENSBGRG00000015313/ENSBGRG00000015786/ENSBGRG00000017491/ENSBGRG00000018341/ENSBGRG00000018812/ENSBGRG00000022917/ENSBGRG00000023186/ENSBGRG00000023865/ENSBGRG00000023915/ENSBGRG00000025777	16
GO:0005536	MF glucose binding	3/743	13/16432	0.0187469	0.200777	0.174368	ENSBGRG00000006169/ENSBGRG00000009442/ENSBGRG00000021692	3
GO:0006577	BP amino-acid betaine metabolic process	3/743	13/16432	0.0187469	0.200777	0.174368	ENSBGRG00000004885/ENSBGRG00000008216/ENSBGRG00000023169	3
GO:0008432	MF JUN kinase binding	3/743	13/16432	0.0187469	0.200777	0.174368	ENSBGRG00000007455/ENSBGRG00000009722/ENSBGRG00000024386	3
GO:0009750	BP response to fructose	3/743	13/16432	0.0187469	0.200777	0.174368	ENSBGRG00000014262/ENSBGRG00000018364/ENSBGRG00000018786	3
GO:0016102	BP diterpenoid biosynthetic process	3/743	13/16432	0.0187469	0.200777	0.174368	ENSBGRG00000011324/ENSBGRG00000022195/ENSBGRG00000022755	3
GO:0016801	MF hydrolase activity, acting on ether bonds	3/743	13/16432	0.0187469	0.200777	0.174368	ENSBGRG00000004302/ENSBGRG00000004473/ENSBGRG00000008271	3
GO:0016846	MF carbon-sulfur lyase activity	3/743	13/16432	0.0187469	0.200777	0.174368	ENSBGRG00000003375/ENSBGRG00000007560/ENSBGRG00000012571	3
GO:0017000	BP antibiotic biosynthetic process	3/743	13/16432	0.0187469	0.200777	0.174368	ENSBGRG00000006815/ENSBGRG00000012905/ENSBGRG00000026909	3
GO:0030169	MF low-density lipoprotein particle binding	3/743	13/16432	0.0187469	0.200777	0.174368	ENSBGRG00000005861/ENSBGRG00000009456/ENSBGRG00000012214	3
GO:0032367	BP intracellular cholesterol transport	3/743	13/16432	0.0187469	0.200777	0.174368	ENSBGRG00000001141/ENSBGRG00000005861/ENSBGRG00000017210	3
GO:0043589	BP skin morphogenesis	3/743	13/16432	0.0187469	0.200777	0.174368	ENSBGRG00000000889/ENSBGRG00000013160/ENSBGRG00000015777	3
GO:0048742	BP regulation of skeletal muscle fiber development	3/743	13/16432	0.0187469	0.200777	0.174368	ENSBGRG00000003786/ENSBGRG00000012223/ENSBGRG00000017594	3
GO:0051547	BP regulation of keratinocyte migration	3/743	13/16432	0.0187469	0.200777	0.174368	ENSBGRG00000014503/ENSBGRG00000017903/ENSBGRG00000025440	3
GO:0060283	BP negative regulation of oocyte development	3/743	13/16432	0.0187469	0.200777	0.174368	ENSBGRG00000001539/ENSBGRG00000004094/ENSBGRG00000006555	3
GO:0070344	BP regulation of fat cell proliferation	3/743	13/16432	0.0187469	0.200777	0.174368	ENSBGRG00000006368/ENSBGRG00000017903/ENSBGRG00000022027	3
GO:1903706	BP regulation of hemopoiesis	33/743	499/16432	0.0188462	0.201617	0.175097	ENSBGRG00000000461/ENSBGRG00000001539/ENSBGRG00000002777/ENSBGRG00000004210/ENSBGRG00000005244/ENSBGRG00000006725/ENSBGRG00000007455/ENSBGRG00000007744/ENSBGRG00000008627/ENSBGRG00000009096/ENSBGRG00000009562/ENSBGRG00000009611/ENSBGRG00000011907/ENSBGRG00000011938/ENSBGRG00000012273/ENSBGRG00000013085/ENSBGRG00000013723/ENSBGRG00000014049/ENSBGRG00000014725/ENSBGRG00000015313/ENSBGRG00000015697/…	33
GO:0034774	CC secretory granule lumen	23/743	319/16432	0.0188792	0.201747	0.17521	ENSBGRG00000001867/ENSBGRG00000002780/ENSBGRG00000004237/ENSBGRG00000004476/ENSBGRG00000006128/ENSBGRG00000006657/ENSBGRG00000007223/ENSBGRG00000008928/ENSBGRG00000009515/ENSBGRG00000013069/ENSBGRG00000013366/ENSBGRG00000015210/ENSBGRG00000015740/ENSBGRG00000016322/ENSBGRG00000018341/ENSBGRG00000018916/ENSBGRG00000020621/ENSBGRG00000021692/ENSBGRG00000021788/ENSBGRG00000022167/ENSBGRG00000022744/…	23
GO:0016525	BP negative regulation of angiogenesis	11/743	119/16432	0.0189365	0.202135	0.175548	ENSBGRG00000000068/ENSBGRG00000000666/ENSBGRG00000002035/ENSBGRG00000003810/ENSBGRG00000004789/ENSBGRG00000007861/ENSBGRG00000010852/ENSBGRG00000012120/ENSBGRG00000015786/ENSBGRG00000017871/ENSBGRG00000025440	11
GO:0071456	BP cellular response to hypoxia	17/743	216/16432	0.0189916	0.202277	0.175671	ENSBGRG00000000080/ENSBGRG00000001621/ENSBGRG00000003825/ENSBGRG00000004094/ENSBGRG00000006368/ENSBGRG00000008321/ENSBGRG00000010821/ENSBGRG00000011803/ENSBGRG00000014262/ENSBGRG00000014320/ENSBGRG00000015313/ENSBGRG00000016869/ENSBGRG00000018779/ENSBGRG00000018786/ENSBGRG00000021445/ENSBGRG00000022630/ENSBGRG00000025440	17
GO:2001235	BP positive regulation of apoptotic signaling pathway	17/743	216/16432	0.0189916	0.202277	0.175671	ENSBGRG00000000889/ENSBGRG00000001010/ENSBGRG00000001584/ENSBGRG00000002649/ENSBGRG00000004789/ENSBGRG00000006368/ENSBGRG00000009107/ENSBGRG00000012273/ENSBGRG00000013366/ENSBGRG00000018110/ENSBGRG00000018341/ENSBGRG00000021213/ENSBGRG00000022744/ENSBGRG00000022844/ENSBGRG00000024189/ENSBGRG00000024201/ENSBGRG00000026771	17
GO:0043405	BP regulation of MAP kinase activity	27/743	391/16432	0.0194234	0.206449	0.179294	ENSBGRG00000000112/ENSBGRG00000002777/ENSBGRG00000003473/ENSBGRG00000004094/ENSBGRG00000006201/ENSBGRG00000007455/ENSBGRG00000007892/ENSBGRG00000008972/ENSBGRG00000009722/ENSBGRG00000009934/ENSBGRG00000011120/ENSBGRG00000014503/ENSBGRG00000015028/ENSBGRG00000015313/ENSBGRG00000015777/ENSBGRG00000017142/ENSBGRG00000017297/ENSBGRG00000017698/ENSBGRG00000017808/ENSBGRG00000017903/ENSBGRG00000018341/…	27
GO:0034404	BP nucleobase-containing small molecule biosynthetic process	14/743	167/16432	0.019426	0.206449	0.179294	ENSBGRG00000000446/ENSBGRG00000001842/ENSBGRG00000002753/ENSBGRG00000004237/ENSBGRG00000006169/ENSBGRG00000012374/ENSBGRG00000012820/ENSBGRG00000013127/ENSBGRG00000013906/ENSBGRG00000014485/ENSBGRG00000018041/ENSBGRG00000020322/ENSBGRG00000022167/ENSBGRG00000026534	14
GO:0007507	BP heart development	46/743	744/16432	0.019454	0.20652	0.179356	ENSBGRG00000000037/ENSBGRG00000000068/ENSBGRG00000000313/ENSBGRG00000000666/ENSBGRG00000000947/ENSBGRG00000002480/ENSBGRG00000002622/ENSBGRG00000003473/ENSBGRG00000003621/ENSBGRG00000003739/ENSBGRG00000005834/ENSBGRG00000007158/ENSBGRG00000008188/ENSBGRG00000008475/ENSBGRG00000009561/ENSBGRG00000009758/ENSBGRG00000011324/ENSBGRG00000011406/ENSBGRG00000012223/ENSBGRG00000013193/ENSBGRG00000013546/…	46
GO:0045123	BP cellular extravasation	5/743	35/16432	0.019659	0.208177	0.180795	ENSBGRG00000004733/ENSBGRG00000018812/ENSBGRG00000019923/ENSBGRG00000022917/ENSBGRG00000025972	5
GO:1900193	BP regulation of oocyte maturation	5/743	35/16432	0.019659	0.208177	0.180795	ENSBGRG00000001539/ENSBGRG00000004094/ENSBGRG00000006555/ENSBGRG00000008188/ENSBGRG00000018786	5
GO:0072401	BP signal transduction involved in DNA integrity checkpoint	7/743	61/16432	0.0196962	0.208177	0.180795	ENSBGRG00000001010/ENSBGRG00000003825/ENSBGRG00000004789/ENSBGRG00000006368/ENSBGRG00000008972/ENSBGRG00000011138/ENSBGRG00000026320	7
GO:0072422	BP signal transduction involved in DNA damage checkpoint	7/743	61/16432	0.0196962	0.208177	0.180795	ENSBGRG00000001010/ENSBGRG00000003825/ENSBGRG00000004789/ENSBGRG00000006368/ENSBGRG00000008972/ENSBGRG00000011138/ENSBGRG00000026320	7
GO:0060205	CC cytoplasmic vesicle lumen	24/743	338/16432	0.0197299	0.208306	0.180907	ENSBGRG00000001867/ENSBGRG00000002780/ENSBGRG00000004237/ENSBGRG00000004476/ENSBGRG00000006128/ENSBGRG00000006657/ENSBGRG00000007223/ENSBGRG00000007830/ENSBGRG00000008928/ENSBGRG00000009515/ENSBGRG00000013069/ENSBGRG00000013366/ENSBGRG00000015210/ENSBGRG00000015740/ENSBGRG00000016322/ENSBGRG00000018341/ENSBGRG00000018916/ENSBGRG00000020621/ENSBGRG00000021692/ENSBGRG00000021788/ENSBGRG00000022167/…	24
GO:0036477	CC somatodendritic compartment	68/743	1172/16432	0.019795	0.208765	0.181306	ENSBGRG00000000008/ENSBGRG00000000112/ENSBGRG00000000446/ENSBGRG00000000889/ENSBGRG00000002206/ENSBGRG00000002494/ENSBGRG00000002593/ENSBGRG00000002862/ENSBGRG00000003473/ENSBGRG00000003746/ENSBGRG00000003810/ENSBGRG00000003825/ENSBGRG00000003960/ENSBGRG00000003970/ENSBGRG00000005222/ENSBGRG00000005352/ENSBGRG00000005423/ENSBGRG00000005861/ENSBGRG00000005995/ENSBGRG00000007861/ENSBGRG00000008129/…	68
GO:0044706	BP multi-multicellular organism process	22/743	303/16432	0.0198619	0.209243	0.18172	ENSBGRG00000002378/ENSBGRG00000006220/ENSBGRG00000006454/ENSBGRG00000006787/ENSBGRG00000008113/ENSBGRG00000009096/ENSBGRG00000009289/ENSBGRG00000009469/ENSBGRG00000009758/ENSBGRG00000010012/ENSBGRG00000014320/ENSBGRG00000015462/ENSBGRG00000015589/ENSBGRG00000015697/ENSBGRG00000015777/ENSBGRG00000018426/ENSBGRG00000018786/ENSBGRG00000020882/ENSBGRG00000021960/ENSBGRG00000024082/ENSBGRG00000025440/…	22
GO:0001508	BP action potential	11/743	120/16432	0.0200289	0.210772	0.183049	ENSBGRG00000004871/ENSBGRG00000008222/ENSBGRG00000008525/ENSBGRG00000009542/ENSBGRG00000009758/ENSBGRG00000011476/ENSBGRG00000012965/ENSBGRG00000022231/ENSBGRG00000022950/ENSBGRG00000022985/ENSBGRG00000026471	11
GO:0001649	BP osteoblast differentiation	9/743	90/16432	0.0203638	0.213561	0.185471	ENSBGRG00000000313/ENSBGRG00000003621/ENSBGRG00000005327/ENSBGRG00000006220/ENSBGRG00000007158/ENSBGRG00000007904/ENSBGRG00000008627/ENSBGRG00000009758/ENSBGRG00000022035	9
GO:0005902	CC microvillus	10/743	105/16432	0.0204015	0.213561	0.185471	ENSBGRG00000000666/ENSBGRG00000005044/ENSBGRG00000012214/ENSBGRG00000014049/ENSBGRG00000018451/ENSBGRG00000021152/ENSBGRG00000022447/ENSBGRG00000024189/ENSBGRG00000025807/ENSBGRG00000025972	10
GO:0006195	BP purine nucleotide catabolic process	6/743	48/16432	0.0204164	0.213561	0.185471	ENSBGRG00000000446/ENSBGRG00000001842/ENSBGRG00000004237/ENSBGRG00000013906/ENSBGRG00000018041/ENSBGRG00000026534	6
GO:0008146	MF sulfotransferase activity	6/743	48/16432	0.0204164	0.213561	0.185471	ENSBGRG00000009183/ENSBGRG00000010248/ENSBGRG00000010852/ENSBGRG00000011492/ENSBGRG00000023656/ENSBGRG00000026846	6
GO:0008328	CC ionotropic glutamate receptor complex	6/743	48/16432	0.0204164	0.213561	0.185471	ENSBGRG00000001600/ENSBGRG00000014482/ENSBGRG00000021717/ENSBGRG00000022447/ENSBGRG00000023169/ENSBGRG00000026051	6
GO:0090100	BP positive regulation of transmembrane receptor protein serine/threonine kinase signaling pathway	12/743	136/16432	0.0204264	0.213561	0.185471	ENSBGRG00000000205/ENSBGRG00000000313/ENSBGRG00000002649/ENSBGRG00000007997/ENSBGRG00000010852/ENSBGRG00000011215/ENSBGRG00000015190/ENSBGRG00000015914/ENSBGRG00000018527/ENSBGRG00000019182/ENSBGRG00000020395/ENSBGRG00000024386	12
GO:0005768	CC endosome	54/743	901/16432	0.0207671	0.216888	0.18836	ENSBGRG00000001542/ENSBGRG00000002206/ENSBGRG00000002593/ENSBGRG00000003473/ENSBGRG00000003746/ENSBGRG00000004789/ENSBGRG00000005861/ENSBGRG00000006057/ENSBGRG00000006091/ENSBGRG00000006397/ENSBGRG00000006446/ENSBGRG00000007892/ENSBGRG00000008188/ENSBGRG00000008222/ENSBGRG00000008469/ENSBGRG00000008504/ENSBGRG00000008636/ENSBGRG00000008962/ENSBGRG00000008967/ENSBGRG00000009603/ENSBGRG00000009611/…	54
GO:0097367	MF carbohydrate derivative binding	58/743	979/16432	0.0208757	0.217787	0.189141	ENSBGRG00000000068/ENSBGRG00000000123/ENSBGRG00000000205/ENSBGRG00000000254/ENSBGRG00000000313/ENSBGRG00000000772/ENSBGRG00000001081/ENSBGRG00000001141/ENSBGRG00000002846/ENSBGRG00000003810/ENSBGRG00000004733/ENSBGRG00000004885/ENSBGRG00000005327/ENSBGRG00000006169/ENSBGRG00000006201/ENSBGRG00000006446/ENSBGRG00000007997/ENSBGRG00000008222/ENSBGRG00000008374/ENSBGRG00000008469/ENSBGRG00000008799/…	58
GO:0007599	BP hemostasis	20/743	270/16432	0.0211413	0.220038	0.191096	ENSBGRG00000002378/ENSBGRG00000003097/ENSBGRG00000003648/ENSBGRG00000007892/ENSBGRG00000008567/ENSBGRG00000012273/ENSBGRG00000012279/ENSBGRG00000012281/ENSBGRG00000018341/ENSBGRG00000018812/ENSBGRG00000018916/ENSBGRG00000018923/ENSBGRG00000021013/ENSBGRG00000021152/ENSBGRG00000021268/ENSBGRG00000021867/ENSBGRG00000022167/ENSBGRG00000025777/ENSBGRG00000025971/ENSBGRG00000026658	20
GO:0043266	BP regulation of potassium ion transport	11/743	121/16432	0.0211672	0.220038	0.191096	ENSBGRG00000006955/ENSBGRG00000007757/ENSBGRG00000008525/ENSBGRG00000010776/ENSBGRG00000011476/ENSBGRG00000012223/ENSBGRG00000017121/ENSBGRG00000017584/ENSBGRG00000022231/ENSBGRG00000022447/ENSBGRG00000026471	11
GO:0019229	BP regulation of vasoconstriction	8/743	76/16432	0.0211825	0.220038	0.191096	ENSBGRG00000007892/ENSBGRG00000009758/ENSBGRG00000015589/ENSBGRG00000015697/ENSBGRG00000017142/ENSBGRG00000018786/ENSBGRG00000018812/ENSBGRG00000022027	8
GO:0071158	BP positive regulation of cell cycle arrest	8/743	76/16432	0.0211825	0.220038	0.191096	ENSBGRG00000001010/ENSBGRG00000003825/ENSBGRG00000004789/ENSBGRG00000006368/ENSBGRG00000008972/ENSBGRG00000011138/ENSBGRG00000013386/ENSBGRG00000026320	8
GO:0045893	BP positive regulation of transcription, DNA-templated	93/743	1676/16432	0.0212126	0.220115	0.191163	ENSBGRG00000000080/ENSBGRG00000000205/ENSBGRG00000000313/ENSBGRG00000000461/ENSBGRG00000000504/ENSBGRG00000000889/ENSBGRG00000000923/ENSBGRG00000001010/ENSBGRG00000001496/ENSBGRG00000001584/ENSBGRG00000001610/ENSBGRG00000002035/ENSBGRG00000002378/ENSBGRG00000002480/ENSBGRG00000002780/ENSBGRG00000003115/ENSBGRG00000003414/ENSBGRG00000003658/ENSBGRG00000003739/ENSBGRG00000003786/ENSBGRG00000004094/…	93
GO:0060324	BP face development	7/743	62/16432	0.021367	0.220804	0.191761	ENSBGRG00000008132/ENSBGRG00000011324/ENSBGRG00000015210/ENSBGRG00000016750/ENSBGRG00000017698/ENSBGRG00000020599/ENSBGRG00000025786	7
GO:0001502	BP cartilage condensation	4/743	24/16432	0.021416	0.220804	0.191761	ENSBGRG00000009561/ENSBGRG00000010852/ENSBGRG00000021557/ENSBGRG00000022487	4
GO:0019433	BP triglyceride catabolic process	4/743	24/16432	0.021416	0.220804	0.191761	ENSBGRG00000007849/ENSBGRG00000018426/ENSBGRG00000019143/ENSBGRG00000019316	4
GO:0032365	BP intracellular lipid transport	4/743	24/16432	0.021416	0.220804	0.191761	ENSBGRG00000001141/ENSBGRG00000005861/ENSBGRG00000008216/ENSBGRG00000017210	4
GO:0062009	BP secondary palate development	4/743	24/16432	0.021416	0.220804	0.191761	ENSBGRG00000015914/ENSBGRG00000019137/ENSBGRG00000022447/ENSBGRG00000025139	4
GO:0097067	BP cellular response to thyroid hormone stimulus	4/743	24/16432	0.021416	0.220804	0.191761	ENSBGRG00000002649/ENSBGRG00000006446/ENSBGRG00000014262/ENSBGRG00000023915	4
GO:0043087	BP regulation of GTPase activity	30/743	449/16432	0.0214992	0.221426	0.192301	ENSBGRG00000000112/ENSBGRG00000002762/ENSBGRG00000003473/ENSBGRG00000006657/ENSBGRG00000007176/ENSBGRG00000007892/ENSBGRG00000009934/ENSBGRG00000010147/ENSBGRG00000010250/ENSBGRG00000012346/ENSBGRG00000012363/ENSBGRG00000013069/ENSBGRG00000013160/ENSBGRG00000014796/ENSBGRG00000015101/ENSBGRG00000017050/ENSBGRG00000017297/ENSBGRG00000017731/ENSBGRG00000018812/ENSBGRG00000019623/ENSBGRG00000021013/…	30
GO:1901215	BP negative regulation of neuron death	21/743	288/16432	0.0215932	0.222151	0.192931	ENSBGRG00000000461/ENSBGRG00000000947/ENSBGRG00000002579/ENSBGRG00000002593/ENSBGRG00000003115/ENSBGRG00000005995/ENSBGRG00000007830/ENSBGRG00000007892/ENSBGRG00000007951/ENSBGRG00000010972/ENSBGRG00000012279/ENSBGRG00000014262/ENSBGRG00000015313/ENSBGRG00000017985/ENSBGRG00000021867/ENSBGRG00000022167/ENSBGRG00000022844/ENSBGRG00000024162/ENSBGRG00000024565/ENSBGRG00000024887/ENSBGRG00000026320	21
GO:0003073	BP regulation of systemic arterial blood pressure	10/743	106/16432	0.0216495	0.222151	0.192931	ENSBGRG00000003414/ENSBGRG00000007892/ENSBGRG00000009758/ENSBGRG00000010012/ENSBGRG00000015589/ENSBGRG00000015697/ENSBGRG00000020501/ENSBGRG00000021268/ENSBGRG00000021859/ENSBGRG00000026909	10
GO:0031983	CC vesicle lumen	24/743	341/16432	0.021673	0.222151	0.192931	ENSBGRG00000001867/ENSBGRG00000002780/ENSBGRG00000004237/ENSBGRG00000004476/ENSBGRG00000006128/ENSBGRG00000006657/ENSBGRG00000007223/ENSBGRG00000007830/ENSBGRG00000008928/ENSBGRG00000009515/ENSBGRG00000013069/ENSBGRG00000013366/ENSBGRG00000015210/ENSBGRG00000015740/ENSBGRG00000016322/ENSBGRG00000018341/ENSBGRG00000018916/ENSBGRG00000020621/ENSBGRG00000021692/ENSBGRG00000021788/ENSBGRG00000022167/…	24
GO:0042578	MF phosphoric ester hydrolase activity	24/743	341/16432	0.021673	0.222151	0.192931	ENSBGRG00000000446/ENSBGRG00000005552/ENSBGRG00000006555/ENSBGRG00000006815/ENSBGRG00000007455/ENSBGRG00000008222/ENSBGRG00000008567/ENSBGRG00000008962/ENSBGRG00000009450/ENSBGRG00000009603/ENSBGRG00000011534/ENSBGRG00000011599/ENSBGRG00000012273/ENSBGRG00000012325/ENSBGRG00000012346/ENSBGRG00000015028/ENSBGRG00000017142/ENSBGRG00000019446/ENSBGRG00000020322/ENSBGRG00000020599/ENSBGRG00000021917/…	24
GO:0051186	BP cofactor metabolic process	34/743	523/16432	0.0216845	0.222151	0.192931	ENSBGRG00000000566/ENSBGRG00000001069/ENSBGRG00000002112/ENSBGRG00000002939/ENSBGRG00000003031/ENSBGRG00000003375/ENSBGRG00000004473/ENSBGRG00000004476/ENSBGRG00000005423/ENSBGRG00000006034/ENSBGRG00000006128/ENSBGRG00000006169/ENSBGRG00000007560/ENSBGRG00000008799/ENSBGRG00000009442/ENSBGRG00000012374/ENSBGRG00000012571/ENSBGRG00000012905/ENSBGRG00000013127/ENSBGRG00000015027/ENSBGRG00000015246/…	34
GO:0002521	BP leukocyte differentiation	27/743	395/16432	0.0218118	0.223219	0.193858	ENSBGRG00000000226/ENSBGRG00000000446/ENSBGRG00000003375/ENSBGRG00000004094/ENSBGRG00000006220/ENSBGRG00000007560/ENSBGRG00000008888/ENSBGRG00000009611/ENSBGRG00000010901/ENSBGRG00000012023/ENSBGRG00000012273/ENSBGRG00000012346/ENSBGRG00000012571/ENSBGRG00000014049/ENSBGRG00000015313/ENSBGRG00000016246/ENSBGRG00000018200/ENSBGRG00000019265/ENSBGRG00000020464/ENSBGRG00000021111/ENSBGRG00000023186/…	27
GO:0009154	BP purine ribonucleotide catabolic process	5/743	36/16432	0.0220058	0.224728	0.195169	ENSBGRG00000000446/ENSBGRG00000001842/ENSBGRG00000004237/ENSBGRG00000013906/ENSBGRG00000018041	5
GO:0043014	MF alpha-tubulin binding	5/743	36/16432	0.0220058	0.224728	0.195169	ENSBGRG00000007830/ENSBGRG00000011092/ENSBGRG00000012279/ENSBGRG00000014262/ENSBGRG00000022943	5
GO:0099512	CC supramolecular fiber	45/743	731/16432	0.0220839	0.225288	0.195655	ENSBGRG00000002206/ENSBGRG00000002464/ENSBGRG00000005605/ENSBGRG00000005620/ENSBGRG00000005757/ENSBGRG00000006302/ENSBGRG00000007757/ENSBGRG00000008321/ENSBGRG00000008731/ENSBGRG00000008774/ENSBGRG00000009561/ENSBGRG00000009758/ENSBGRG00000010147/ENSBGRG00000010821/ENSBGRG00000011476/ENSBGRG00000011945/ENSBGRG00000012223/ENSBGRG00000012279/ENSBGRG00000012304/ENSBGRG00000012363/ENSBGRG00000012374/…	45
GO:0051707	BP response to other organism	68/743	1179/16432	0.0222229	0.226467	0.196679	ENSBGRG00000000037/ENSBGRG00000000205/ENSBGRG00000001081/ENSBGRG00000001141/ENSBGRG00000001210/ENSBGRG00000001621/ENSBGRG00000002284/ENSBGRG00000002846/ENSBGRG00000003097/ENSBGRG00000003810/ENSBGRG00000006084/ENSBGRG00000006128/ENSBGRG00000006201/ENSBGRG00000006220/ENSBGRG00000006725/ENSBGRG00000007455/ENSBGRG00000007767/ENSBGRG00000007861/ENSBGRG00000007892/ENSBGRG00000008129/ENSBGRG00000008342/…	68
GO:0035108	BP limb morphogenesis	14/743	170/16432	0.0222839	0.226834	0.196998	ENSBGRG00000000889/ENSBGRG00000003115/ENSBGRG00000005327/ENSBGRG00000009758/ENSBGRG00000010852/ENSBGRG00000011324/ENSBGRG00000012554/ENSBGRG00000015777/ENSBGRG00000015914/ENSBGRG00000017698/ENSBGRG00000017903/ENSBGRG00000019097/ENSBGRG00000020599/ENSBGRG00000022487	14
GO:0030097	BP hemopoiesis	48/743	789/16432	0.0223316	0.226834	0.196998	ENSBGRG00000000226/ENSBGRG00000000446/ENSBGRG00000000666/ENSBGRG00000001539/ENSBGRG00000002035/ENSBGRG00000002777/ENSBGRG00000003375/ENSBGRG00000003648/ENSBGRG00000004094/ENSBGRG00000004789/ENSBGRG00000005166/ENSBGRG00000005552/ENSBGRG00000006220/ENSBGRG00000007560/ENSBGRG00000008321/ENSBGRG00000008888/ENSBGRG00000009611/ENSBGRG00000009758/ENSBGRG00000010901/ENSBGRG00000011406/ENSBGRG00000011907/…	48
GO:0030175	CC filopodium	11/743	122/16432	0.0223523	0.226834	0.196998	ENSBGRG00000000037/ENSBGRG00000002777/ENSBGRG00000003960/ENSBGRG00000005044/ENSBGRG00000005352/ENSBGRG00000005995/ENSBGRG00000007767/ENSBGRG00000012304/ENSBGRG00000013386/ENSBGRG00000018451/ENSBGRG00000021152	11
GO:1902105	BP regulation of leukocyte differentiation	24/743	342/16432	0.0223527	0.226834	0.196998	ENSBGRG00000001539/ENSBGRG00000002777/ENSBGRG00000004210/ENSBGRG00000005244/ENSBGRG00000006725/ENSBGRG00000007455/ENSBGRG00000007744/ENSBGRG00000008627/ENSBGRG00000009096/ENSBGRG00000009611/ENSBGRG00000012273/ENSBGRG00000013085/ENSBGRG00000013723/ENSBGRG00000014049/ENSBGRG00000014725/ENSBGRG00000015313/ENSBGRG00000017575/ENSBGRG00000018527/ENSBGRG00000019169/ENSBGRG00000020424/ENSBGRG00000021867/…	24
GO:0032965	BP regulation of collagen biosynthetic process	6/743	49/16432	0.0224052	0.226891	0.197047	ENSBGRG00000007892/ENSBGRG00000008129/ENSBGRG00000008627/ENSBGRG00000013160/ENSBGRG00000021557/ENSBGRG00000025440	6
GO:0045599	BP negative regulation of fat cell differentiation	6/743	49/16432	0.0224052	0.226891	0.197047	ENSBGRG00000006368/ENSBGRG00000006454/ENSBGRG00000010766/ENSBGRG00000012579/ENSBGRG00000022035/ENSBGRG00000026353	6
GO:0051254	BP positive regulation of RNA metabolic process	101/743	1843/16432	0.0226345	0.228973	0.198856	ENSBGRG00000000080/ENSBGRG00000000205/ENSBGRG00000000313/ENSBGRG00000000461/ENSBGRG00000000504/ENSBGRG00000000889/ENSBGRG00000000923/ENSBGRG00000001010/ENSBGRG00000001496/ENSBGRG00000001584/ENSBGRG00000001610/ENSBGRG00000002035/ENSBGRG00000002378/ENSBGRG00000002480/ENSBGRG00000002780/ENSBGRG00000003115/ENSBGRG00000003414/ENSBGRG00000003658/ENSBGRG00000003739/ENSBGRG00000003786/ENSBGRG00000004094/…	101
GO:0030431	BP sleep	8/743	77/16432	0.0227367	0.229093	0.19896	ENSBGRG00000000947/ENSBGRG00000006787/ENSBGRG00000008627/ENSBGRG00000009096/ENSBGRG00000014601/ENSBGRG00000015027/ENSBGRG00000017121/ENSBGRG00000024333	8
GO:0051602	BP response to electrical stimulus	8/743	77/16432	0.0227367	0.229093	0.19896	ENSBGRG00000000205/ENSBGRG00000004094/ENSBGRG00000005620/ENSBGRG00000010972/ENSBGRG00000014262/ENSBGRG00000015935/ENSBGRG00000020621/ENSBGRG00000026320	8
GO:0071320	BP cellular response to cAMP	8/743	77/16432	0.0227367	0.229093	0.19896	ENSBGRG00000002649/ENSBGRG00000004094/ENSBGRG00000005777/ENSBGRG00000008321/ENSBGRG00000008525/ENSBGRG00000008627/ENSBGRG00000014320/ENSBGRG00000025440	8
GO:0002448	BP mast cell mediated immunity	3/743	14/16432	0.0230728	0.229093	0.19896	ENSBGRG00000000461/ENSBGRG00000010980/ENSBGRG00000023915	3
GO:0009169	BP purine ribonucleoside monophosphate catabolic process	3/743	14/16432	0.0230728	0.229093	0.19896	ENSBGRG00000001842/ENSBGRG00000004237/ENSBGRG00000013906	3
GO:0016722	MF oxidoreductase activity, oxidizing metal ions	3/743	14/16432	0.0230728	0.229093	0.19896	ENSBGRG00000008637/ENSBGRG00000020627/ENSBGRG00000020969	3
GO:0032366	BP intracellular sterol transport	3/743	14/16432	0.0230728	0.229093	0.19896	ENSBGRG00000001141/ENSBGRG00000005861/ENSBGRG00000017210	3
GO:0032495	BP response to muramyl dipeptide	3/743	14/16432	0.0230728	0.229093	0.19896	ENSBGRG00000006201/ENSBGRG00000011637/ENSBGRG00000011907	3
GO:0033391	CC chromatoid body	3/743	14/16432	0.0230728	0.229093	0.19896	ENSBGRG00000006454/ENSBGRG00000013546/ENSBGRG00000019635	3
GO:0034375	BP high-density lipoprotein particle remodeling	3/743	14/16432	0.0230728	0.229093	0.19896	ENSBGRG00000012214/ENSBGRG00000017210/ENSBGRG00000023098	3
GO:0042182	BP ketone catabolic process	3/743	14/16432	0.0230728	0.229093	0.19896	ENSBGRG00000003375/ENSBGRG00000007560/ENSBGRG00000012571	3
GO:0045820	BP negative regulation of glycolytic process	3/743	14/16432	0.0230728	0.229093	0.19896	ENSBGRG00000014262/ENSBGRG00000024200/ENSBGRG00000026878	3
GO:0046898	BP response to cycloheximide	3/743	14/16432	0.0230728	0.229093	0.19896	ENSBGRG00000012023/ENSBGRG00000012120/ENSBGRG00000025440	3
GO:0071374	BP cellular response to parathyroid hormone stimulus	3/743	14/16432	0.0230728	0.229093	0.19896	ENSBGRG00000000068/ENSBGRG00000008627/ENSBGRG00000009758	3
GO:0086011	BP membrane repolarization during action potential	3/743	14/16432	0.0230728	0.229093	0.19896	ENSBGRG00000008222/ENSBGRG00000011476/ENSBGRG00000026471	3
GO:0086013	BP membrane repolarization during cardiac muscle cell action potential	3/743	14/16432	0.0230728	0.229093	0.19896	ENSBGRG00000008222/ENSBGRG00000011476/ENSBGRG00000026471	3
GO:0099622	BP cardiac muscle cell membrane repolarization	3/743	14/16432	0.0230728	0.229093	0.19896	ENSBGRG00000008222/ENSBGRG00000011476/ENSBGRG00000026471	3
GO:1990635	CC proximal dendrite	3/743	14/16432	0.0230728	0.229093	0.19896	ENSBGRG00000005995/ENSBGRG00000017121/ENSBGRG00000024162	3
GO:0005901	CC caveola	9/743	92/16432	0.023154	0.229664	0.199456	ENSBGRG00000003097/ENSBGRG00000005861/ENSBGRG00000007892/ENSBGRG00000008222/ENSBGRG00000008321/ENSBGRG00000008525/ENSBGRG00000009442/ENSBGRG00000012214/ENSBGRG00000018426	9
GO:0043207	BP response to external biotic stimulus	68/743	1182/16432	0.0233346	0.231219	0.200806	ENSBGRG00000000037/ENSBGRG00000000205/ENSBGRG00000001081/ENSBGRG00000001141/ENSBGRG00000001210/ENSBGRG00000001621/ENSBGRG00000002284/ENSBGRG00000002846/ENSBGRG00000003097/ENSBGRG00000003810/ENSBGRG00000006084/ENSBGRG00000006128/ENSBGRG00000006201/ENSBGRG00000006220/ENSBGRG00000006725/ENSBGRG00000007455/ENSBGRG00000007767/ENSBGRG00000007861/ENSBGRG00000007892/ENSBGRG00000008129/ENSBGRG00000008342/…	68
GO:2000181	BP negative regulation of blood vessel morphogenesis	11/743	123/16432	0.0235853	0.233224	0.202547	ENSBGRG00000000068/ENSBGRG00000000666/ENSBGRG00000002035/ENSBGRG00000003810/ENSBGRG00000004789/ENSBGRG00000007861/ENSBGRG00000010852/ENSBGRG00000012120/ENSBGRG00000015786/ENSBGRG00000017871/ENSBGRG00000025440	11
GO:2000379	BP positive regulation of reactive oxygen species metabolic process	11/743	123/16432	0.0235853	0.233224	0.202547	ENSBGRG00000002035/ENSBGRG00000003810/ENSBGRG00000006725/ENSBGRG00000008627/ENSBGRG00000008972/ENSBGRG00000011138/ENSBGRG00000012120/ENSBGRG00000016322/ENSBGRG00000018341/ENSBGRG00000018786/ENSBGRG00000026909	11
GO:0015081	MF sodium ion transmembrane transporter activity	13/743	155/16432	0.0236592	0.233717	0.202975	ENSBGRG00000005222/ENSBGRG00000007726/ENSBGRG00000008222/ENSBGRG00000008321/ENSBGRG00000009542/ENSBGRG00000012965/ENSBGRG00000013988/ENSBGRG00000016869/ENSBGRG00000018553/ENSBGRG00000021839/ENSBGRG00000022943/ENSBGRG00000022950/ENSBGRG00000022985	13
GO:0009266	BP response to temperature stimulus	27/743	398/16432	0.0237493	0.234251	0.203439	ENSBGRG00000000205/ENSBGRG00000001867/ENSBGRG00000002265/ENSBGRG00000003473/ENSBGRG00000004552/ENSBGRG00000004885/ENSBGRG00000005423/ENSBGRG00000006787/ENSBGRG00000008222/ENSBGRG00000008627/ENSBGRG00000009096/ENSBGRG00000010972/ENSBGRG00000011907/ENSBGRG00000011938/ENSBGRG00000012579/ENSBGRG00000014262/ENSBGRG00000014601/ENSBGRG00000015786/ENSBGRG00000018341/ENSBGRG00000018786/ENSBGRG00000020202/…	27
GO:0006732	BP coenzyme metabolic process	24/743	344/16432	0.0237618	0.234251	0.203439	ENSBGRG00000000566/ENSBGRG00000001069/ENSBGRG00000002939/ENSBGRG00000003031/ENSBGRG00000004476/ENSBGRG00000005423/ENSBGRG00000006034/ENSBGRG00000006169/ENSBGRG00000008799/ENSBGRG00000009442/ENSBGRG00000012374/ENSBGRG00000013127/ENSBGRG00000015027/ENSBGRG00000016605/ENSBGRG00000017121/ENSBGRG00000018041/ENSBGRG00000018364/ENSBGRG00000018786/ENSBGRG00000020202/ENSBGRG00000020424/ENSBGRG00000022167/…	24
GO:0002263	BP cell activation involved in immune response	39/743	621/16432	0.0240364	0.236717	0.205581	ENSBGRG00000000226/ENSBGRG00000000461/ENSBGRG00000001276/ENSBGRG00000001867/ENSBGRG00000002780/ENSBGRG00000004237/ENSBGRG00000004476/ENSBGRG00000004733/ENSBGRG00000006128/ENSBGRG00000006657/ENSBGRG00000007223/ENSBGRG00000007861/ENSBGRG00000008888/ENSBGRG00000009442/ENSBGRG00000009450/ENSBGRG00000009515/ENSBGRG00000010980/ENSBGRG00000011938/ENSBGRG00000011945/ENSBGRG00000013069/ENSBGRG00000015210/…	39
GO:2000134	BP negative regulation of G1/S transition of mitotic cell cycle	10/743	108/16432	0.0243103	0.237648	0.206389	ENSBGRG00000000889/ENSBGRG00000000947/ENSBGRG00000001010/ENSBGRG00000002035/ENSBGRG00000003825/ENSBGRG00000004789/ENSBGRG00000006368/ENSBGRG00000008972/ENSBGRG00000011138/ENSBGRG00000026320	10
GO:0050891	BP multicellular organismal water homeostasis	8/743	78/16432	0.0243694	0.237648	0.206389	ENSBGRG00000000889/ENSBGRG00000001621/ENSBGRG00000008188/ENSBGRG00000011381/ENSBGRG00000023371/ENSBGRG00000024189/ENSBGRG00000024230/ENSBGRG00000024349	8
GO:1902930	BP regulation of alcohol biosynthetic process	8/743	78/16432	0.0243694	0.237648	0.206389	ENSBGRG00000001100/ENSBGRG00000002753/ENSBGRG00000003648/ENSBGRG00000012556/ENSBGRG00000017210/ENSBGRG00000018364/ENSBGRG00000019342/ENSBGRG00000024230	8
GO:0099081	CC supramolecular polymer	45/743	736/16432	0.024474	0.237648	0.206389	ENSBGRG00000002206/ENSBGRG00000002464/ENSBGRG00000005605/ENSBGRG00000005620/ENSBGRG00000005757/ENSBGRG00000006302/ENSBGRG00000007757/ENSBGRG00000008321/ENSBGRG00000008731/ENSBGRG00000008774/ENSBGRG00000009561/ENSBGRG00000009758/ENSBGRG00000010147/ENSBGRG00000010821/ENSBGRG00000011476/ENSBGRG00000011945/ENSBGRG00000012223/ENSBGRG00000012279/ENSBGRG00000012304/ENSBGRG00000012363/ENSBGRG00000012374/…	45
GO:0005310	MF dicarboxylic acid transmembrane transporter activity	5/743	37/16432	0.024527	0.237648	0.206389	ENSBGRG00000004103/ENSBGRG00000005777/ENSBGRG00000010530/ENSBGRG00000018553/ENSBGRG00000021839	5
GO:0045686	BP negative regulation of glial cell differentiation	5/743	37/16432	0.024527	0.237648	0.206389	ENSBGRG00000005861/ENSBGRG00000007455/ENSBGRG00000017575/ENSBGRG00000022487/ENSBGRG00000024386	5
GO:0048008	BP platelet-derived growth factor receptor signaling pathway	5/743	37/16432	0.024527	0.237648	0.206389	ENSBGRG00000000461/ENSBGRG00000008132/ENSBGRG00000016750/ENSBGRG00000017297/ENSBGRG00000025786	5
GO:0048710	BP regulation of astrocyte differentiation	5/743	37/16432	0.024527	0.237648	0.206389	ENSBGRG00000003473/ENSBGRG00000005861/ENSBGRG00000017575/ENSBGRG00000022487/ENSBGRG00000024386	5
GO:0048741	BP skeletal muscle fiber development	5/743	37/16432	0.024527	0.237648	0.206389	ENSBGRG00000000154/ENSBGRG00000008731/ENSBGRG00000012223/ENSBGRG00000013386/ENSBGRG00000017594	5
GO:1900744	BP regulation of p38MAPK cascade	5/743	37/16432	0.024527	0.237648	0.206389	ENSBGRG00000006725/ENSBGRG00000007455/ENSBGRG00000007830/ENSBGRG00000008972/ENSBGRG00000022447	5
GO:0043299	BP leukocyte degranulation	32/743	491/16432	0.0245971	0.237648	0.206389	ENSBGRG00000000461/ENSBGRG00000001276/ENSBGRG00000001867/ENSBGRG00000002780/ENSBGRG00000004237/ENSBGRG00000004476/ENSBGRG00000004733/ENSBGRG00000006128/ENSBGRG00000006657/ENSBGRG00000007223/ENSBGRG00000009442/ENSBGRG00000009450/ENSBGRG00000009515/ENSBGRG00000010980/ENSBGRG00000011945/ENSBGRG00000013069/ENSBGRG00000015210/ENSBGRG00000015313/ENSBGRG00000016322/ENSBGRG00000018341/ENSBGRG00000020424/…	32
GO:0002544	BP chronic inflammatory response	4/743	25/16432	0.0246076	0.237648	0.206389	ENSBGRG00000009758/ENSBGRG00000010972/ENSBGRG00000020424/ENSBGRG00000025972	4
GO:0003785	MF actin monomer binding	4/743	25/16432	0.0246076	0.237648	0.206389	ENSBGRG00000012304/ENSBGRG00000013193/ENSBGRG00000017594/ENSBGRG00000024670	4
GO:0005248	MF voltage-gated sodium channel activity	4/743	25/16432	0.0246076	0.237648	0.206389	ENSBGRG00000009542/ENSBGRG00000012965/ENSBGRG00000022950/ENSBGRG00000022985	4
GO:0005859	CC muscle myosin complex	4/743	25/16432	0.0246076	0.237648	0.206389	ENSBGRG00000005605/ENSBGRG00000013193/ENSBGRG00000020599/ENSBGRG00000021917	4
GO:0017134	MF fibroblast growth factor binding	4/743	25/16432	0.0246076	0.237648	0.206389	ENSBGRG00000015777/ENSBGRG00000016457/ENSBGRG00000017575/ENSBGRG00000019493	4
GO:0033344	BP cholesterol efflux	4/743	25/16432	0.0246076	0.237648	0.206389	ENSBGRG00000001141/ENSBGRG00000009032/ENSBGRG00000012214/ENSBGRG00000017210	4
GO:0043153	BP entrainment of circadian clock by photoperiod	4/743	25/16432	0.0246076	0.237648	0.206389	ENSBGRG00000004789/ENSBGRG00000012346/ENSBGRG00000020700/ENSBGRG00000026121	4
GO:0045822	BP negative regulation of heart contraction	4/743	25/16432	0.0246076	0.237648	0.206389	ENSBGRG00000003414/ENSBGRG00000006725/ENSBGRG00000008222/ENSBGRG00000008475	4
GO:0071548	BP response to dexamethasone	9/743	93/16432	0.0246469	0.237648	0.206389	ENSBGRG00000000205/ENSBGRG00000005620/ENSBGRG00000012579/ENSBGRG00000013160/ENSBGRG00000015697/ENSBGRG00000015935/ENSBGRG00000019265/ENSBGRG00000024200/ENSBGRG00000025440	9
GO:1901379	BP regulation of potassium ion transmembrane transport	9/743	93/16432	0.0246469	0.237648	0.206389	ENSBGRG00000007757/ENSBGRG00000008525/ENSBGRG00000011476/ENSBGRG00000012223/ENSBGRG00000017121/ENSBGRG00000017584/ENSBGRG00000022231/ENSBGRG00000022447/ENSBGRG00000026471	9
GO:0071346	BP cellular response to interferon-gamma	13/743	156/16432	0.0247865	0.238755	0.207351	ENSBGRG00000002846/ENSBGRG00000004789/ENSBGRG00000008627/ENSBGRG00000012374/ENSBGRG00000018341/ENSBGRG00000018812/ENSBGRG00000019169/ENSBGRG00000019265/ENSBGRG00000021613/ENSBGRG00000023865/ENSBGRG00000024349/ENSBGRG00000026103/ENSBGRG00000026165	13
GO:0001933	BP negative regulation of protein phosphorylation	36/743	566/16432	0.0248527	0.239074	0.207628	ENSBGRG00000001539/ENSBGRG00000001760/ENSBGRG00000002035/ENSBGRG00000003473/ENSBGRG00000004094/ENSBGRG00000006725/ENSBGRG00000007455/ENSBGRG00000007830/ENSBGRG00000008627/ENSBGRG00000008695/ENSBGRG00000008972/ENSBGRG00000009722/ENSBGRG00000010147/ENSBGRG00000011120/ENSBGRG00000011138/ENSBGRG00000011534/ENSBGRG00000012579/ENSBGRG00000013025/ENSBGRG00000013053/ENSBGRG00000013160/ENSBGRG00000013366/…	36
GO:0098858	CC actin-based cell projection	18/743	240/16432	0.0248691	0.239074	0.207628	ENSBGRG00000000037/ENSBGRG00000000666/ENSBGRG00000002777/ENSBGRG00000003960/ENSBGRG00000005044/ENSBGRG00000005352/ENSBGRG00000005995/ENSBGRG00000007767/ENSBGRG00000012214/ENSBGRG00000012304/ENSBGRG00000013386/ENSBGRG00000014049/ENSBGRG00000018451/ENSBGRG00000021152/ENSBGRG00000022447/ENSBGRG00000024189/ENSBGRG00000025807/ENSBGRG00000025972	18
GO:0071248	BP cellular response to metal ion	17/743	223/16432	0.0249958	0.239841	0.208294	ENSBGRG00000002593/ENSBGRG00000002649/ENSBGRG00000006128/ENSBGRG00000006220/ENSBGRG00000007176/ENSBGRG00000009096/ENSBGRG00000010384/ENSBGRG00000010821/ENSBGRG00000014262/ENSBGRG00000018786/ENSBGRG00000019316/ENSBGRG00000020600/ENSBGRG00000022164/ENSBGRG00000022244/ENSBGRG00000022447/ENSBGRG00000024565/ENSBGRG00000025440	17
GO:0060395	BP SMAD protein signal transduction	7/743	64/16432	0.0249984	0.239841	0.208294	ENSBGRG00000000205/ENSBGRG00000002649/ENSBGRG00000003789/ENSBGRG00000009096/ENSBGRG00000015462/ENSBGRG00000018527/ENSBGRG00000024565	7
GO:0098552	CC side of membrane	38/743	604/16432	0.0250648	0.24024	0.20864	ENSBGRG00000000112/ENSBGRG00000001141/ENSBGRG00000001860/ENSBGRG00000003473/ENSBGRG00000004733/ENSBGRG00000004901/ENSBGRG00000005352/ENSBGRG00000005861/ENSBGRG00000007176/ENSBGRG00000008342/ENSBGRG00000008913/ENSBGRG00000009611/ENSBGRG00000009691/ENSBGRG00000012273/ENSBGRG00000012279/ENSBGRG00000013160/ENSBGRG00000014503/ENSBGRG00000014725/ENSBGRG00000015697/ENSBGRG00000015786/ENSBGRG00000017121/…	38
GO:0030001	BP metal ion transport	41/743	661/16432	0.0251649	0.24096	0.209266	ENSBGRG00000002593/ENSBGRG00000002862/ENSBGRG00000004316/ENSBGRG00000005222/ENSBGRG00000007726/ENSBGRG00000007892/ENSBGRG00000008222/ENSBGRG00000008321/ENSBGRG00000008475/ENSBGRG00000008637/ENSBGRG00000009542/ENSBGRG00000009774/ENSBGRG00000010384/ENSBGRG00000010821/ENSBGRG00000011476/ENSBGRG00000012223/ENSBGRG00000012273/ENSBGRG00000012279/ENSBGRG00000012921/ENSBGRG00000012965/ENSBGRG00000013833/…	41
GO:0045859	BP regulation of protein kinase activity	53/743	892/16432	0.0252095	0.241149	0.20943	ENSBGRG00000000112/ENSBGRG00000000313/ENSBGRG00000000947/ENSBGRG00000001539/ENSBGRG00000001760/ENSBGRG00000002777/ENSBGRG00000003473/ENSBGRG00000004094/ENSBGRG00000006201/ENSBGRG00000007455/ENSBGRG00000007830/ENSBGRG00000007892/ENSBGRG00000008129/ENSBGRG00000008525/ENSBGRG00000008627/ENSBGRG00000008972/ENSBGRG00000009722/ENSBGRG00000009934/ENSBGRG00000010972/ENSBGRG00000011120/ENSBGRG00000011138/…	53
GO:0010876	BP lipid localization	24/743	346/16432	0.0252386	0.241189	0.209464	ENSBGRG00000001141/ENSBGRG00000001354/ENSBGRG00000001854/ENSBGRG00000003414/ENSBGRG00000004901/ENSBGRG00000005861/ENSBGRG00000006456/ENSBGRG00000007223/ENSBGRG00000007849/ENSBGRG00000008216/ENSBGRG00000009032/ENSBGRG00000009289/ENSBGRG00000009456/ENSBGRG00000009469/ENSBGRG00000012214/ENSBGRG00000013518/ENSBGRG00000015697/ENSBGRG00000015740/ENSBGRG00000017210/ENSBGRG00000018044/ENSBGRG00000019316/…	24
GO:0002275	BP myeloid cell activation involved in immune response	33/743	511/16432	0.0254843	0.243261	0.211265	ENSBGRG00000000461/ENSBGRG00000001276/ENSBGRG00000001867/ENSBGRG00000002780/ENSBGRG00000004237/ENSBGRG00000004476/ENSBGRG00000004733/ENSBGRG00000006128/ENSBGRG00000006657/ENSBGRG00000007223/ENSBGRG00000007861/ENSBGRG00000009442/ENSBGRG00000009450/ENSBGRG00000009515/ENSBGRG00000010980/ENSBGRG00000011945/ENSBGRG00000013069/ENSBGRG00000015210/ENSBGRG00000015313/ENSBGRG00000016322/ENSBGRG00000018341/…	33
GO:0055001	BP muscle cell development	19/743	258/16432	0.0255058	0.243261	0.211265	ENSBGRG00000000037/ENSBGRG00000000154/ENSBGRG00000003739/ENSBGRG00000005166/ENSBGRG00000005605/ENSBGRG00000007757/ENSBGRG00000008731/ENSBGRG00000008774/ENSBGRG00000009054/ENSBGRG00000012223/ENSBGRG00000013386/ENSBGRG00000016558/ENSBGRG00000017594/ENSBGRG00000018779/ENSBGRG00000020599/ENSBGRG00000024386/ENSBGRG00000024670/ENSBGRG00000024741/ENSBGRG00000026185	19
GO:0097305	BP response to alcohol	31/743	474/16432	0.0255454	0.243398	0.211384	ENSBGRG00000000068/ENSBGRG00000000205/ENSBGRG00000000947/ENSBGRG00000002649/ENSBGRG00000004094/ENSBGRG00000005352/ENSBGRG00000005634/ENSBGRG00000006128/ENSBGRG00000006220/ENSBGRG00000008129/ENSBGRG00000008188/ENSBGRG00000008216/ENSBGRG00000008731/ENSBGRG00000009096/ENSBGRG00000010244/ENSBGRG00000012023/ENSBGRG00000012120/ENSBGRG00000012279/ENSBGRG00000012905/ENSBGRG00000015589/ENSBGRG00000015697/…	31
GO:0008289	MF lipid binding	43/743	700/16432	0.0256368	0.244029	0.211931	ENSBGRG00000000112/ENSBGRG00000000772/ENSBGRG00000001141/ENSBGRG00000001354/ENSBGRG00000001445/ENSBGRG00000001860/ENSBGRG00000002593/ENSBGRG00000003648/ENSBGRG00000003746/ENSBGRG00000003810/ENSBGRG00000004733/ENSBGRG00000005667/ENSBGRG00000006091/ENSBGRG00000006657/ENSBGRG00000007849/ENSBGRG00000008222/ENSBGRG00000009289/ENSBGRG00000009469/ENSBGRG00000009611/ENSBGRG00000009934/ENSBGRG00000011324/…	43
GO:0035725	BP sodium ion transmembrane transport	13/743	157/16432	0.025953	0.244939	0.212721	ENSBGRG00000005222/ENSBGRG00000007726/ENSBGRG00000008222/ENSBGRG00000008321/ENSBGRG00000009542/ENSBGRG00000012965/ENSBGRG00000013988/ENSBGRG00000016869/ENSBGRG00000018553/ENSBGRG00000021839/ENSBGRG00000022943/ENSBGRG00000022950/ENSBGRG00000022985	13
GO:0048705	BP skeletal system morphogenesis	20/743	276/16432	0.0259923	0.244939	0.212721	ENSBGRG00000000772/ENSBGRG00000004094/ENSBGRG00000008132/ENSBGRG00000009561/ENSBGRG00000009758/ENSBGRG00000010766/ENSBGRG00000010852/ENSBGRG00000014320/ENSBGRG00000015777/ENSBGRG00000015914/ENSBGRG00000016750/ENSBGRG00000017575/ENSBGRG00000019137/ENSBGRG00000021557/ENSBGRG00000022187/ENSBGRG00000022447/ENSBGRG00000022487/ENSBGRG00000023170/ENSBGRG00000024189/ENSBGRG00000025786	20
GO:0005811	CC lipid droplet	8/743	79/16432	0.0260826	0.244939	0.212721	ENSBGRG00000001100/ENSBGRG00000001854/ENSBGRG00000008271/ENSBGRG00000009603/ENSBGRG00000012374/ENSBGRG00000018426/ENSBGRG00000018664/ENSBGRG00000019316	8
GO:0010043	BP response to zinc ion	8/743	79/16432	0.0260826	0.244939	0.212721	ENSBGRG00000002593/ENSBGRG00000006128/ENSBGRG00000008475/ENSBGRG00000010384/ENSBGRG00000010821/ENSBGRG00000012273/ENSBGRG00000014049/ENSBGRG00000019958	8
GO:0042476	BP odontogenesis	11/743	125/16432	0.0261989	0.244939	0.212721	ENSBGRG00000000068/ENSBGRG00000000889/ENSBGRG00000000947/ENSBGRG00000001210/ENSBGRG00000001621/ENSBGRG00000012579/ENSBGRG00000014011/ENSBGRG00000014049/ENSBGRG00000017213/ENSBGRG00000017903/ENSBGRG00000025440	11
GO:0042770	BP signal transduction in response to DNA damage	9/743	94/16432	0.026207	0.244939	0.212721	ENSBGRG00000000889/ENSBGRG00000001010/ENSBGRG00000003825/ENSBGRG00000004789/ENSBGRG00000006368/ENSBGRG00000008972/ENSBGRG00000011138/ENSBGRG00000022630/ENSBGRG00000026320	9
GO:1903524	BP positive regulation of blood circulation	9/743	94/16432	0.026207	0.244939	0.212721	ENSBGRG00000007892/ENSBGRG00000008222/ENSBGRG00000009758/ENSBGRG00000012965/ENSBGRG00000015589/ENSBGRG00000017584/ENSBGRG00000018786/ENSBGRG00000021557/ENSBGRG00000024565	9
GO:0030595	BP leukocyte chemotaxis	12/743	141/16432	0.026234	0.244939	0.212721	ENSBGRG00000000037/ENSBGRG00000007861/ENSBGRG00000008129/ENSBGRG00000015313/ENSBGRG00000015786/ENSBGRG00000017491/ENSBGRG00000018812/ENSBGRG00000022917/ENSBGRG00000023186/ENSBGRG00000023865/ENSBGRG00000023915/ENSBGRG00000025777	12
GO:0072524	BP pyridine-containing compound metabolic process	12/743	141/16432	0.026234	0.244939	0.212721	ENSBGRG00000004476/ENSBGRG00000006034/ENSBGRG00000006169/ENSBGRG00000012374/ENSBGRG00000013127/ENSBGRG00000015027/ENSBGRG00000015370/ENSBGRG00000017121/ENSBGRG00000018786/ENSBGRG00000022167/ENSBGRG00000025977/ENSBGRG00000026534	12
GO:0098660	BP inorganic ion transmembrane transport	44/743	721/16432	0.0266321	0.244939	0.212721	ENSBGRG00000002593/ENSBGRG00000002862/ENSBGRG00000004316/ENSBGRG00000004552/ENSBGRG00000005222/ENSBGRG00000005777/ENSBGRG00000007726/ENSBGRG00000007892/ENSBGRG00000008222/ENSBGRG00000008321/ENSBGRG00000009289/ENSBGRG00000009469/ENSBGRG00000009542/ENSBGRG00000009774/ENSBGRG00000010384/ENSBGRG00000010530/ENSBGRG00000010821/ENSBGRG00000011476/ENSBGRG00000012223/ENSBGRG00000012273/ENSBGRG00000012921/…	44
GO:0048662	BP negative regulation of smooth muscle cell proliferation	6/743	51/16432	0.0267647	0.244939	0.212721	ENSBGRG00000002035/ENSBGRG00000002762/ENSBGRG00000011138/ENSBGRG00000013580/ENSBGRG00000013723/ENSBGRG00000014262	6
GO:0060142	BP regulation of syncytium formation by plasma membrane fusion	6/743	51/16432	0.0267647	0.244939	0.212721	ENSBGRG00000003786/ENSBGRG00000003810/ENSBGRG00000012223/ENSBGRG00000013386/ENSBGRG00000014503/ENSBGRG00000015786	6
GO:0051216	BP cartilage development	15/743	191/16432	0.0269067	0.244939	0.212721	ENSBGRG00000000313/ENSBGRG00000000772/ENSBGRG00000001411/ENSBGRG00000005327/ENSBGRG00000009561/ENSBGRG00000010852/ENSBGRG00000014320/ENSBGRG00000015777/ENSBGRG00000017575/ENSBGRG00000019137/ENSBGRG00000021557/ENSBGRG00000022187/ENSBGRG00000022487/ENSBGRG00000024082/ENSBGRG00000024189	15
GO:0051188	BP cofactor biosynthetic process	17/743	225/16432	0.0269491	0.244939	0.212721	ENSBGRG00000000566/ENSBGRG00000001069/ENSBGRG00000006128/ENSBGRG00000006169/ENSBGRG00000008799/ENSBGRG00000012374/ENSBGRG00000012905/ENSBGRG00000015027/ENSBGRG00000015370/ENSBGRG00000016605/ENSBGRG00000018041/ENSBGRG00000018786/ENSBGRG00000022167/ENSBGRG00000024230/ENSBGRG00000025977/ENSBGRG00000026534/ENSBGRG00000026909	17
GO:0001046	MF core promoter sequence-specific DNA binding	7/743	65/16432	0.0269636	0.244939	0.212721	ENSBGRG00000000285/ENSBGRG00000004094/ENSBGRG00000007158/ENSBGRG00000007506/ENSBGRG00000008094/ENSBGRG00000008972/ENSBGRG00000009096	7
GO:0006835	BP dicarboxylic acid transport	7/743	65/16432	0.0269636	0.244939	0.212721	ENSBGRG00000004103/ENSBGRG00000005777/ENSBGRG00000010530/ENSBGRG00000010972/ENSBGRG00000018341/ENSBGRG00000018553/ENSBGRG00000021839	7
GO:0032922	BP circadian regulation of gene expression	7/743	65/16432	0.0269636	0.244939	0.212721	ENSBGRG00000000285/ENSBGRG00000004789/ENSBGRG00000006454/ENSBGRG00000014262/ENSBGRG00000014601/ENSBGRG00000022027/ENSBGRG00000026121	7
GO:0098739	BP import across plasma membrane	7/743	65/16432	0.0269636	0.244939	0.212721	ENSBGRG00000008222/ENSBGRG00000008321/ENSBGRG00000018341/ENSBGRG00000018553/ENSBGRG00000020627/ENSBGRG00000020969/ENSBGRG00000021839	7
GO:0051093	BP negative regulation of developmental process	74/743	1311/16432	0.0271072	0.244939	0.212721	ENSBGRG00000000037/ENSBGRG00000000068/ENSBGRG00000000154/ENSBGRG00000000205/ENSBGRG00000000666/ENSBGRG00000000889/ENSBGRG00000000947/ENSBGRG00000001010/ENSBGRG00000001141/ENSBGRG00000001539/ENSBGRG00000001699/ENSBGRG00000001760/ENSBGRG00000002035/ENSBGRG00000002284/ENSBGRG00000003473/ENSBGRG00000003621/ENSBGRG00000003739/ENSBGRG00000003810/ENSBGRG00000003960/ENSBGRG00000004094/ENSBGRG00000004789/…	74
GO:0001517	MF N-acetylglucosamine 6-O-sulfotransferase activity	2/743	6/16432	0.0271273	0.244939	0.212721	ENSBGRG00000009183/ENSBGRG00000010248	2
GO:0003105	BP negative regulation of glomerular filtration	2/743	6/16432	0.0271273	0.244939	0.212721	ENSBGRG00000007892/ENSBGRG00000026909	2
GO:0004064	MF arylesterase activity	2/743	6/16432	0.0271273	0.244939	0.212721	ENSBGRG00000009298/ENSBGRG00000014049	2
GO:0010572	BP positive regulation of platelet activation	2/743	6/16432	0.0271273	0.244939	0.212721	ENSBGRG00000003648/ENSBGRG00000021152	2
GO:0010616	BP negative regulation of cardiac muscle adaptation	2/743	6/16432	0.0271273	0.244939	0.212721	ENSBGRG00000012579/ENSBGRG00000013160	2
GO:0010886	BP positive regulation of cholesterol storage	2/743	6/16432	0.0271273	0.244939	0.212721	ENSBGRG00000009456/ENSBGRG00000012214	2
GO:0010887	BP negative regulation of cholesterol storage	2/743	6/16432	0.0271273	0.244939	0.212721	ENSBGRG00000001141/ENSBGRG00000017210	2
GO:0015939	BP pantothenate metabolic process	2/743	6/16432	0.0271273	0.244939	0.212721	ENSBGRG00000020202/ENSBGRG00000020424	2
GO:0016406	MF carnitine O-acyltransferase activity	2/743	6/16432	0.0271273	0.244939	0.212721	ENSBGRG00000008216/ENSBGRG00000023169	2
GO:0016416	MF O-palmitoyltransferase activity	2/743	6/16432	0.0271273	0.244939	0.212721	ENSBGRG00000008216/ENSBGRG00000023169	2
GO:0017018	MF myosin phosphatase activity	2/743	6/16432	0.0271273	0.244939	0.212721	ENSBGRG00000020599/ENSBGRG00000021917	2
GO:0021853	BP cerebral cortex GABAergic interneuron migration	2/743	6/16432	0.0271273	0.244939	0.212721	ENSBGRG00000011822/ENSBGRG00000013028	2
GO:0030845	BP phospholipase C-inhibiting G protein-coupled receptor signaling pathway	2/743	6/16432	0.0271273	0.244939	0.212721	ENSBGRG00000003648/ENSBGRG00000021867	2
GO:0032847	BP regulation of cellular pH reduction	2/743	6/16432	0.0271273	0.244939	0.212721	ENSBGRG00000014049/ENSBGRG00000015589	2
GO:0035141	BP medial fin morphogenesis	2/743	6/16432	0.0271273	0.244939	0.212721	ENSBGRG00000009758/ENSBGRG00000019182	2
GO:0042904	BP 9-cis-retinoic acid biosynthetic process	2/743	6/16432	0.0271273	0.244939	0.212721	ENSBGRG00000011324/ENSBGRG00000022195	2
GO:0042905	BP 9-cis-retinoic acid metabolic process	2/743	6/16432	0.0271273	0.244939	0.212721	ENSBGRG00000011324/ENSBGRG00000022195	2
GO:0046882	BP negative regulation of follicle-stimulating hormone secretion	2/743	6/16432	0.0271273	0.244939	0.212721	ENSBGRG00000002649/ENSBGRG00000018527	2
GO:0060665	BP regulation of branching involved in salivary gland morphogenesis by mesenchymal-epithelial signaling	2/743	6/16432	0.0271273	0.244939	0.212721	ENSBGRG00000015777/ENSBGRG00000017903	2
GO:0060685	BP regulation of prostatic bud formation	2/743	6/16432	0.0271273	0.244939	0.212721	ENSBGRG00000010012/ENSBGRG00000010852	2
GO:0061193	BP taste bud development	2/743	6/16432	0.0271273	0.244939	0.212721	ENSBGRG00000010972/ENSBGRG00000017985	2
GO:0070236	BP negative regulation of activation-induced cell death of T cells	2/743	6/16432	0.0271273	0.244939	0.212721	ENSBGRG00000018364/ENSBGRG00000020130	2
GO:0072298	BP regulation of metanephric glomerulus development	2/743	6/16432	0.0271273	0.244939	0.212721	ENSBGRG00000004094/ENSBGRG00000024201	2
GO:0090032	BP negative regulation of steroid hormone biosynthetic process	2/743	6/16432	0.0271273	0.244939	0.212721	ENSBGRG00000006555/ENSBGRG00000008222	2
GO:0097543	CC ciliary inversin compartment	2/743	6/16432	0.0271273	0.244939	0.212721	ENSBGRG00000022826/ENSBGRG00000026815	2
GO:0098711	BP iron ion import across plasma membrane	2/743	6/16432	0.0271273	0.244939	0.212721	ENSBGRG00000020627/ENSBGRG00000020969	2
GO:1900223	BP positive regulation of amyloid-beta clearance	2/743	6/16432	0.0271273	0.244939	0.212721	ENSBGRG00000005861/ENSBGRG00000009032	2
GO:1904045	BP cellular response to aldosterone	2/743	6/16432	0.0271273	0.244939	0.212721	ENSBGRG00000015697/ENSBGRG00000025440	2
GO:1904936	BP interneuron migration	2/743	6/16432	0.0271273	0.244939	0.212721	ENSBGRG00000011822/ENSBGRG00000013028	2
GO:1905031	BP regulation of membrane repolarization during cardiac muscle cell action potential	2/743	6/16432	0.0271273	0.244939	0.212721	ENSBGRG00000017584/ENSBGRG00000022447	2
GO:1905244	BP regulation of modification of synaptic structure	2/743	6/16432	0.0271273	0.244939	0.212721	ENSBGRG00000000112/ENSBGRG00000003473	2
GO:0009416	BP response to light stimulus	32/743	495/16432	0.0271571	0.244939	0.212721	ENSBGRG00000000446/ENSBGRG00000000889/ENSBGRG00000002622/ENSBGRG00000004789/ENSBGRG00000006220/ENSBGRG00000006555/ENSBGRG00000006787/ENSBGRG00000008321/ENSBGRG00000009096/ENSBGRG00000010972/ENSBGRG00000011138/ENSBGRG00000012223/ENSBGRG00000012346/ENSBGRG00000013366/ENSBGRG00000015028/ENSBGRG00000017297/ENSBGRG00000018553/ENSBGRG00000018786/ENSBGRG00000018846/ENSBGRG00000019516/ENSBGRG00000020700/…	32
GO:0015718	BP monocarboxylic acid transport	13/743	158/16432	0.0271593	0.244939	0.212721	ENSBGRG00000001854/ENSBGRG00000003414/ENSBGRG00000005938/ENSBGRG00000006456/ENSBGRG00000007849/ENSBGRG00000008216/ENSBGRG00000013518/ENSBGRG00000015697/ENSBGRG00000016504/ENSBGRG00000019316/ENSBGRG00000019958/ENSBGRG00000020188/ENSBGRG00000024648	13
GO:0042102	BP positive regulation of T cell proliferation	10/743	110/16432	0.0271988	0.244939	0.212721	ENSBGRG00000008627/ENSBGRG00000009611/ENSBGRG00000009691/ENSBGRG00000017377/ENSBGRG00000018364/ENSBGRG00000022744/ENSBGRG00000024386/ENSBGRG00000025972/ENSBGRG00000026103/ENSBGRG00000026534	10
GO:2000106	BP regulation of leukocyte apoptotic process	10/743	110/16432	0.0271988	0.244939	0.212721	ENSBGRG00000000461/ENSBGRG00000002777/ENSBGRG00000005244/ENSBGRG00000006201/ENSBGRG00000008627/ENSBGRG00000009107/ENSBGRG00000015313/ENSBGRG00000018364/ENSBGRG00000020130/ENSBGRG00000026534	10
GO:0009261	BP ribonucleotide catabolic process	5/743	38/16432	0.0272267	0.244939	0.212721	ENSBGRG00000000446/ENSBGRG00000001842/ENSBGRG00000004237/ENSBGRG00000013906/ENSBGRG00000018041	5
GO:0032731	BP positive regulation of interleukin-1 beta production	5/743	38/16432	0.0272267	0.244939	0.212721	ENSBGRG00000004094/ENSBGRG00000006201/ENSBGRG00000008627/ENSBGRG00000011637/ENSBGRG00000022744	5
GO:0050706	BP regulation of interleukin-1 beta secretion	5/743	38/16432	0.0272267	0.244939	0.212721	ENSBGRG00000004789/ENSBGRG00000006201/ENSBGRG00000006725/ENSBGRG00000011637/ENSBGRG00000022744	5
GO:0097009	BP energy homeostasis	5/743	38/16432	0.0272267	0.244939	0.212721	ENSBGRG00000000461/ENSBGRG00000004237/ENSBGRG00000012579/ENSBGRG00000014262/ENSBGRG00000021268	5
GO:1901739	BP regulation of myoblast fusion	5/743	38/16432	0.0272267	0.244939	0.212721	ENSBGRG00000003786/ENSBGRG00000003810/ENSBGRG00000012223/ENSBGRG00000013386/ENSBGRG00000015786	5
GO:0035091	MF phosphatidylinositol binding	19/743	260/16432	0.0273372	0.245	0.212774	ENSBGRG00000001445/ENSBGRG00000002593/ENSBGRG00000003648/ENSBGRG00000005667/ENSBGRG00000006091/ENSBGRG00000006657/ENSBGRG00000009934/ENSBGRG00000012214/ENSBGRG00000012304/ENSBGRG00000012346/ENSBGRG00000014046/ENSBGRG00000018110/ENSBGRG00000018169/ENSBGRG00000018451/ENSBGRG00000019446/ENSBGRG00000019543/ENSBGRG00000020424/ENSBGRG00000020464/ENSBGRG00000026471	19
GO:0044449	CC contractile fiber part	22/743	313/16432	0.0274318	0.245	0.212774	ENSBGRG00000005605/ENSBGRG00000005620/ENSBGRG00000005757/ENSBGRG00000006302/ENSBGRG00000007757/ENSBGRG00000008774/ENSBGRG00000010147/ENSBGRG00000010821/ENSBGRG00000011476/ENSBGRG00000012363/ENSBGRG00000012374/ENSBGRG00000012965/ENSBGRG00000013193/ENSBGRG00000015935/ENSBGRG00000016558/ENSBGRG00000017594/ENSBGRG00000018070/ENSBGRG00000018779/ENSBGRG00000020599/ENSBGRG00000021917/ENSBGRG00000024670/…	22
GO:0046873	MF metal ion transmembrane transporter activity	29/743	440/16432	0.0275155	0.245	0.212774	ENSBGRG00000002593/ENSBGRG00000002862/ENSBGRG00000004316/ENSBGRG00000005222/ENSBGRG00000007726/ENSBGRG00000008222/ENSBGRG00000008321/ENSBGRG00000009542/ENSBGRG00000009774/ENSBGRG00000010384/ENSBGRG00000010821/ENSBGRG00000011476/ENSBGRG00000012223/ENSBGRG00000012965/ENSBGRG00000013988/ENSBGRG00000014482/ENSBGRG00000016869/ENSBGRG00000017121/ENSBGRG00000018553/ENSBGRG00000021717/ENSBGRG00000021839/…	29
GO:0019637	BP organophosphate metabolic process	64/743	1113/16432	0.0275189	0.245	0.212774	ENSBGRG00000000446/ENSBGRG00000000947/ENSBGRG00000001842/ENSBGRG00000002753/ENSBGRG00000002777/ENSBGRG00000002939/ENSBGRG00000003031/ENSBGRG00000003648/ENSBGRG00000004237/ENSBGRG00000004476/ENSBGRG00000005552/ENSBGRG00000006034/ENSBGRG00000006169/ENSBGRG00000006555/ENSBGRG00000007650/ENSBGRG00000008188/ENSBGRG00000008271/ENSBGRG00000008799/ENSBGRG00000009603/ENSBGRG00000010972/ENSBGRG00000011492/…	64
GO:0044325	MF ion channel binding	12/743	142/16432	0.0275267	0.245	0.212774	ENSBGRG00000005352/ENSBGRG00000008525/ENSBGRG00000010546/ENSBGRG00000012223/ENSBGRG00000012279/ENSBGRG00000012965/ENSBGRG00000017121/ENSBGRG00000017584/ENSBGRG00000022231/ENSBGRG00000022447/ENSBGRG00000022744/ENSBGRG00000022985	12
GO:0005088	MF Ras guanyl-nucleotide exchange factor activity	18/743	243/16432	0.0277089	0.245	0.212774	ENSBGRG00000000112/ENSBGRG00000000393/ENSBGRG00000000666/ENSBGRG00000000947/ENSBGRG00000002777/ENSBGRG00000009934/ENSBGRG00000011886/ENSBGRG00000012279/ENSBGRG00000014482/ENSBGRG00000015777/ENSBGRG00000016457/ENSBGRG00000017575/ENSBGRG00000017903/ENSBGRG00000019623/ENSBGRG00000023915/ENSBGRG00000023927/ENSBGRG00000024201/ENSBGRG00000025777	18
GO:0001657	BP ureteric bud development	9/743	95/16432	0.0278356	0.245	0.212774	ENSBGRG00000003658/ENSBGRG00000008113/ENSBGRG00000010972/ENSBGRG00000012363/ENSBGRG00000013723/ENSBGRG00000015777/ENSBGRG00000022447/ENSBGRG00000024201/ENSBGRG00000024386	9
GO:0042180	BP cellular ketone metabolic process	9/743	95/16432	0.0278356	0.245	0.212774	ENSBGRG00000000566/ENSBGRG00000003375/ENSBGRG00000004473/ENSBGRG00000007560/ENSBGRG00000012571/ENSBGRG00000015246/ENSBGRG00000018044/ENSBGRG00000022167/ENSBGRG00000025952	9
GO:0001977	BP renal system process involved in regulation of blood volume	3/743	15/16432	0.0278921	0.245	0.212774	ENSBGRG00000007892/ENSBGRG00000009758/ENSBGRG00000026909	3
GO:0006012	BP galactose metabolic process	3/743	15/16432	0.0278921	0.245	0.212774	ENSBGRG00000004476/ENSBGRG00000009183/ENSBGRG00000014262	3
GO:0009128	BP purine nucleoside monophosphate catabolic process	3/743	15/16432	0.0278921	0.245	0.212774	ENSBGRG00000001842/ENSBGRG00000004237/ENSBGRG00000013906	3
GO:0015740	BP C4-dicarboxylate transport	3/743	15/16432	0.0278921	0.245	0.212774	ENSBGRG00000018341/ENSBGRG00000018553/ENSBGRG00000021839	3
GO:0030812	BP negative regulation of nucleotide catabolic process	3/743	15/16432	0.0278921	0.245	0.212774	ENSBGRG00000014262/ENSBGRG00000024200/ENSBGRG00000026878	3
GO:0031432	MF titin binding	3/743	15/16432	0.0278921	0.245	0.212774	ENSBGRG00000005620/ENSBGRG00000018070/ENSBGRG00000018779	3
GO:0032740	BP positive regulation of interleukin-17 production	3/743	15/16432	0.0278921	0.245	0.212774	ENSBGRG00000000226/ENSBGRG00000006201/ENSBGRG00000008627	3
GO:0033089	BP positive regulation of T cell differentiation in thymus	3/743	15/16432	0.0278921	0.245	0.212774	ENSBGRG00000013085/ENSBGRG00000015313/ENSBGRG00000020424	3
GO:0033700	BP phospholipid efflux	3/743	15/16432	0.0278921	0.245	0.212774	ENSBGRG00000001141/ENSBGRG00000009032/ENSBGRG00000017210	3
GO:0042118	BP endothelial cell activation	3/743	15/16432	0.0278921	0.245	0.212774	ENSBGRG00000000781/ENSBGRG00000011938/ENSBGRG00000015786	3
GO:0043090	BP amino acid import	3/743	15/16432	0.0278921	0.245	0.212774	ENSBGRG00000018341/ENSBGRG00000018553/ENSBGRG00000021839	3
GO:0046950	BP cellular ketone body metabolic process	3/743	15/16432	0.0278921	0.245	0.212774	ENSBGRG00000013518/ENSBGRG00000022869/ENSBGRG00000024393	3
GO:0051198	BP negative regulation of coenzyme metabolic process	3/743	15/16432	0.0278921	0.245	0.212774	ENSBGRG00000014262/ENSBGRG00000024200/ENSBGRG00000026878	3
GO:0055119	BP relaxation of cardiac muscle	3/743	15/16432	0.0278921	0.245	0.212774	ENSBGRG00000008222/ENSBGRG00000008475/ENSBGRG00000026471	3
GO:0071362	BP cellular response to ether	3/743	15/16432	0.0278921	0.245	0.212774	ENSBGRG00000006725/ENSBGRG00000012346/ENSBGRG00000014262	3
GO:0072189	BP ureter development	3/743	15/16432	0.0278921	0.245	0.212774	ENSBGRG00000007158/ENSBGRG00000011324/ENSBGRG00000024201	3
GO:1901160	BP primary amino compound metabolic process	3/743	15/16432	0.0278921	0.245	0.212774	ENSBGRG00000000446/ENSBGRG00000019283/ENSBGRG00000025371	3
GO:1903818	BP positive regulation of voltage-gated potassium channel activity	3/743	15/16432	0.0278921	0.245	0.212774	ENSBGRG00000008525/ENSBGRG00000012223/ENSBGRG00000017584	3
GO:0007390	BP germ-band shortening	4/743	26/16432	0.028071	0.245235	0.212979	ENSBGRG00000000947/ENSBGRG00000003960/ENSBGRG00000004094/ENSBGRG00000013085	4
GO:0018149	BP peptide cross-linking	4/743	26/16432	0.028071	0.245235	0.212979	ENSBGRG00000009032/ENSBGRG00000018916/ENSBGRG00000018923/ENSBGRG00000024001	4
GO:0030194	BP positive regulation of blood coagulation	4/743	26/16432	0.028071	0.245235	0.212979	ENSBGRG00000003648/ENSBGRG00000007892/ENSBGRG00000021152/ENSBGRG00000025440	4
GO:0070875	BP positive regulation of glycogen metabolic process	4/743	26/16432	0.028071	0.245235	0.212979	ENSBGRG00000015589/ENSBGRG00000017808/ENSBGRG00000021692/ENSBGRG00000025498	4
GO:0098743	BP cell aggregation	4/743	26/16432	0.028071	0.245235	0.212979	ENSBGRG00000009561/ENSBGRG00000010852/ENSBGRG00000021557/ENSBGRG00000022487	4
GO:1900048	BP positive regulation of hemostasis	4/743	26/16432	0.028071	0.245235	0.212979	ENSBGRG00000003648/ENSBGRG00000007892/ENSBGRG00000021152/ENSBGRG00000025440	4
GO:0006631	BP fatty acid metabolic process	21/743	296/16432	0.0280976	0.245246	0.212988	ENSBGRG00000002939/ENSBGRG00000004552/ENSBGRG00000004645/ENSBGRG00000004885/ENSBGRG00000006456/ENSBGRG00000007849/ENSBGRG00000008216/ENSBGRG00000009298/ENSBGRG00000013518/ENSBGRG00000014262/ENSBGRG00000014601/ENSBGRG00000015246/ENSBGRG00000018041/ENSBGRG00000018364/ENSBGRG00000018426/ENSBGRG00000018786/ENSBGRG00000019316/ENSBGRG00000021152/ENSBGRG00000022027/ENSBGRG00000023367/ENSBGRG00000024230	21
GO:0002768	BP immune response-regulating cell surface receptor signaling pathway	19/743	261/16432	0.0282893	0.246696	0.214247	ENSBGRG00000000461/ENSBGRG00000001539/ENSBGRG00000004210/ENSBGRG00000006725/ENSBGRG00000008342/ENSBGRG00000009096/ENSBGRG00000012273/ENSBGRG00000012279/ENSBGRG00000018341/ENSBGRG00000018451/ENSBGRG00000019051/ENSBGRG00000019169/ENSBGRG00000020464/ENSBGRG00000021013/ENSBGRG00000021867/ENSBGRG00000023915/ENSBGRG00000024565/ENSBGRG00000025777/ENSBGRG00000025971	19
GO:0048167	BP regulation of synaptic plasticity	18/743	244/16432	0.0287076	0.2501	0.217203	ENSBGRG00000003473/ENSBGRG00000003810/ENSBGRG00000003825/ENSBGRG00000004094/ENSBGRG00000007861/ENSBGRG00000008321/ENSBGRG00000010972/ENSBGRG00000011476/ENSBGRG00000014482/ENSBGRG00000015462/ENSBGRG00000017297/ENSBGRG00000017985/ENSBGRG00000018786/ENSBGRG00000023915/ENSBGRG00000025371/ENSBGRG00000025832/ENSBGRG00000026051/ENSBGRG00000026121	18
GO:1902807	BP negative regulation of cell cycle G1/S phase transition	10/743	111/16432	0.0287313	0.2501	0.217203	ENSBGRG00000000889/ENSBGRG00000000947/ENSBGRG00000001010/ENSBGRG00000002035/ENSBGRG00000003825/ENSBGRG00000004789/ENSBGRG00000006368/ENSBGRG00000008972/ENSBGRG00000011138/ENSBGRG00000026320	10
GO:0050885	BP neuromuscular process controlling balance	7/743	66/16432	0.0290313	0.252256	0.219076	ENSBGRG00000000461/ENSBGRG00000006555/ENSBGRG00000007223/ENSBGRG00000008188/ENSBGRG00000014482/ENSBGRG00000018553/ENSBGRG00000025371	7
GO:2000107	BP negative regulation of leukocyte apoptotic process	7/743	66/16432	0.0290313	0.252256	0.219076	ENSBGRG00000002777/ENSBGRG00000005244/ENSBGRG00000006201/ENSBGRG00000008627/ENSBGRG00000018364/ENSBGRG00000020130/ENSBGRG00000026534	7
GO:0045823	BP positive regulation of heart contraction	6/743	52/16432	0.0291412	0.252304	0.219118	ENSBGRG00000008222/ENSBGRG00000012965/ENSBGRG00000015589/ENSBGRG00000017584/ENSBGRG00000021557/ENSBGRG00000024565	6
GO:0045912	BP negative regulation of carbohydrate metabolic process	6/743	52/16432	0.0291412	0.252304	0.219118	ENSBGRG00000003648/ENSBGRG00000014262/ENSBGRG00000020700/ENSBGRG00000022221/ENSBGRG00000024200/ENSBGRG00000026878	6
GO:0048483	BP autonomic nervous system development	6/743	52/16432	0.0291412	0.252304	0.219118	ENSBGRG00000000889/ENSBGRG00000007158/ENSBGRG00000015914/ENSBGRG00000024201/ENSBGRG00000024386/ENSBGRG00000025832	6
GO:0098878	CC neurotransmitter receptor complex	6/743	52/16432	0.0291412	0.252304	0.219118	ENSBGRG00000001600/ENSBGRG00000014482/ENSBGRG00000021717/ENSBGRG00000022447/ENSBGRG00000023169/ENSBGRG00000026051	6
GO:0060173	BP limb development	16/743	210/16432	0.0291804	0.252418	0.219217	ENSBGRG00000000772/ENSBGRG00000000889/ENSBGRG00000003115/ENSBGRG00000005327/ENSBGRG00000007997/ENSBGRG00000009758/ENSBGRG00000010852/ENSBGRG00000011324/ENSBGRG00000012554/ENSBGRG00000015777/ENSBGRG00000015914/ENSBGRG00000017698/ENSBGRG00000017903/ENSBGRG00000019097/ENSBGRG00000020599/ENSBGRG00000022487	16
GO:0072163	BP mesonephric epithelium development	9/743	96/16432	0.029534	0.255021	0.221477	ENSBGRG00000003658/ENSBGRG00000008113/ENSBGRG00000010972/ENSBGRG00000012363/ENSBGRG00000013723/ENSBGRG00000015777/ENSBGRG00000022447/ENSBGRG00000024201/ENSBGRG00000024386	9
GO:0072164	BP mesonephric tubule development	9/743	96/16432	0.029534	0.255021	0.221477	ENSBGRG00000003658/ENSBGRG00000008113/ENSBGRG00000010972/ENSBGRG00000012363/ENSBGRG00000013723/ENSBGRG00000015777/ENSBGRG00000022447/ENSBGRG00000024201/ENSBGRG00000024386	9
GO:0043062	BP extracellular structure organization	27/743	406/16432	0.0295732	0.255131	0.221573	ENSBGRG00000000313/ENSBGRG00000000772/ENSBGRG00000001141/ENSBGRG00000001210/ENSBGRG00000001411/ENSBGRG00000004026/ENSBGRG00000006446/ENSBGRG00000007997/ENSBGRG00000009032/ENSBGRG00000009561/ENSBGRG00000010852/ENSBGRG00000012214/ENSBGRG00000013366/ENSBGRG00000014725/ENSBGRG00000015117/ENSBGRG00000015210/ENSBGRG00000015313/ENSBGRG00000017210/ENSBGRG00000018998/ENSBGRG00000019137/ENSBGRG00000019182/…	27
GO:0030017	CC sarcomere	20/743	280/16432	0.0296679	0.255494	0.221888	ENSBGRG00000005605/ENSBGRG00000005620/ENSBGRG00000005757/ENSBGRG00000006302/ENSBGRG00000007757/ENSBGRG00000008774/ENSBGRG00000010147/ENSBGRG00000011476/ENSBGRG00000012374/ENSBGRG00000012965/ENSBGRG00000013193/ENSBGRG00000015935/ENSBGRG00000016558/ENSBGRG00000017594/ENSBGRG00000018070/ENSBGRG00000018779/ENSBGRG00000020599/ENSBGRG00000021917/ENSBGRG00000024670/ENSBGRG00000026185	20
GO:0031400	BP negative regulation of protein modification process	46/743	765/16432	0.0296929	0.255494	0.221888	ENSBGRG00000000459/ENSBGRG00000001539/ENSBGRG00000001760/ENSBGRG00000002035/ENSBGRG00000003473/ENSBGRG00000003810/ENSBGRG00000004094/ENSBGRG00000005352/ENSBGRG00000006725/ENSBGRG00000007455/ENSBGRG00000007558/ENSBGRG00000007830/ENSBGRG00000008627/ENSBGRG00000008695/ENSBGRG00000008972/ENSBGRG00000009722/ENSBGRG00000010147/ENSBGRG00000011120/ENSBGRG00000011138/ENSBGRG00000011534/ENSBGRG00000012279/…	46
GO:0008585	BP female gonad development	13/743	160/16432	0.0296944	0.255494	0.221888	ENSBGRG00000000068/ENSBGRG00000002649/ENSBGRG00000002777/ENSBGRG00000007690/ENSBGRG00000016750/ENSBGRG00000018527/ENSBGRG00000018786/ENSBGRG00000020600/ENSBGRG00000021867/ENSBGRG00000023915/ENSBGRG00000024082/ENSBGRG00000025440/ENSBGRG00000025786	13
GO:0002833	BP positive regulation of response to biotic stimulus	8/743	81/16432	0.0297567	0.255575	0.221958	ENSBGRG00000006201/ENSBGRG00000011907/ENSBGRG00000012275/ENSBGRG00000015389/ENSBGRG00000015740/ENSBGRG00000018341/ENSBGRG00000021867/ENSBGRG00000026909	8
GO:0010332	BP response to gamma radiation	8/743	81/16432	0.0297567	0.255575	0.221958	ENSBGRG00000000889/ENSBGRG00000004094/ENSBGRG00000004789/ENSBGRG00000008129/ENSBGRG00000011138/ENSBGRG00000015786/ENSBGRG00000026534/ENSBGRG00000026909	8
GO:0010558	BP negative regulation of macromolecule biosynthetic process	88/743	1600/16432	0.0299432	0.256948	0.223151	ENSBGRG00000000080/ENSBGRG00000000285/ENSBGRG00000000461/ENSBGRG00000000889/ENSBGRG00000001010/ENSBGRG00000002035/ENSBGRG00000002480/ENSBGRG00000002494/ENSBGRG00000002649/ENSBGRG00000003115/ENSBGRG00000003739/ENSBGRG00000003786/ENSBGRG00000003825/ENSBGRG00000004094/ENSBGRG00000004789/ENSBGRG00000004914/ENSBGRG00000005123/ENSBGRG00000005130/ENSBGRG00000006220/ENSBGRG00000006302/ENSBGRG00000006368/…	88
GO:0051146	BP striated muscle cell differentiation	25/743	370/16432	0.0299824	0.257057	0.223245	ENSBGRG00000000037/ENSBGRG00000000154/ENSBGRG00000003739/ENSBGRG00000003786/ENSBGRG00000003992/ENSBGRG00000005605/ENSBGRG00000007757/ENSBGRG00000008731/ENSBGRG00000008774/ENSBGRG00000008830/ENSBGRG00000009054/ENSBGRG00000012223/ENSBGRG00000012374/ENSBGRG00000013386/ENSBGRG00000015589/ENSBGRG00000016154/ENSBGRG00000016558/ENSBGRG00000017594/ENSBGRG00000018779/ENSBGRG00000020599/ENSBGRG00000020700/…	25
GO:0006695	BP cholesterol biosynthetic process	5/743	39/16432	0.0301081	0.257905	0.223982	ENSBGRG00000001100/ENSBGRG00000002753/ENSBGRG00000010766/ENSBGRG00000012556/ENSBGRG00000019342	5
GO:0045580	BP regulation of T cell differentiation	14/743	177/16432	0.0301639	0.258155	0.224199	ENSBGRG00000001539/ENSBGRG00000004210/ENSBGRG00000005244/ENSBGRG00000006725/ENSBGRG00000007455/ENSBGRG00000008627/ENSBGRG00000009611/ENSBGRG00000012273/ENSBGRG00000013085/ENSBGRG00000015313/ENSBGRG00000019169/ENSBGRG00000020424/ENSBGRG00000026103/ENSBGRG00000026534	14
GO:0099080	CC supramolecular complex	45/743	747/16432	0.0304549	0.260415	0.226162	ENSBGRG00000002206/ENSBGRG00000002464/ENSBGRG00000005605/ENSBGRG00000005620/ENSBGRG00000005757/ENSBGRG00000006302/ENSBGRG00000007757/ENSBGRG00000008321/ENSBGRG00000008731/ENSBGRG00000008774/ENSBGRG00000009561/ENSBGRG00000009758/ENSBGRG00000010147/ENSBGRG00000010821/ENSBGRG00000011476/ENSBGRG00000011945/ENSBGRG00000012223/ENSBGRG00000012279/ENSBGRG00000012304/ENSBGRG00000012363/ENSBGRG00000012374/…	45
GO:0036294	BP cellular response to decreased oxygen levels	17/743	229/16432	0.0311959	0.265875	0.230904	ENSBGRG00000000080/ENSBGRG00000001621/ENSBGRG00000003825/ENSBGRG00000004094/ENSBGRG00000006368/ENSBGRG00000008321/ENSBGRG00000010821/ENSBGRG00000011803/ENSBGRG00000014262/ENSBGRG00000014320/ENSBGRG00000015313/ENSBGRG00000016869/ENSBGRG00000018779/ENSBGRG00000018786/ENSBGRG00000021445/ENSBGRG00000022630/ENSBGRG00000025440	17
GO:0005080	MF protein kinase C binding	7/743	67/16432	0.0312034	0.265875	0.230904	ENSBGRG00000003648/ENSBGRG00000007757/ENSBGRG00000012363/ENSBGRG00000013546/ENSBGRG00000014503/ENSBGRG00000015589/ENSBGRG00000021867	7
GO:0032570	BP response to progesterone	7/743	67/16432	0.0312034	0.265875	0.230904	ENSBGRG00000004063/ENSBGRG00000005995/ENSBGRG00000006220/ENSBGRG00000006787/ENSBGRG00000009096/ENSBGRG00000013127/ENSBGRG00000022167	7
GO:0048859	BP formation of anatomical boundary	7/743	67/16432	0.0312034	0.265875	0.230904	ENSBGRG00000003115/ENSBGRG00000003960/ENSBGRG00000016598/ENSBGRG00000017985/ENSBGRG00000022844/ENSBGRG00000025139/ENSBGRG00000025832	7
GO:0071241	BP cellular response to inorganic substance	19/743	264/16432	0.0312954	0.266259	0.231238	ENSBGRG00000002593/ENSBGRG00000002649/ENSBGRG00000006128/ENSBGRG00000006220/ENSBGRG00000007176/ENSBGRG00000009096/ENSBGRG00000010384/ENSBGRG00000010821/ENSBGRG00000012579/ENSBGRG00000014049/ENSBGRG00000014262/ENSBGRG00000018786/ENSBGRG00000019316/ENSBGRG00000020600/ENSBGRG00000022164/ENSBGRG00000022244/ENSBGRG00000022447/ENSBGRG00000024565/ENSBGRG00000025440	19
GO:0042490	BP mechanoreceptor differentiation	9/743	97/16432	0.0313036	0.266259	0.231238	ENSBGRG00000010972/ENSBGRG00000012363/ENSBGRG00000013386/ENSBGRG00000015777/ENSBGRG00000017575/ENSBGRG00000017985/ENSBGRG00000024386/ENSBGRG00000025139/ENSBGRG00000025371	9
GO:0008154	BP actin polymerization or depolymerization	6/743	53/16432	0.0316521	0.268322	0.233029	ENSBGRG00000003960/ENSBGRG00000005352/ENSBGRG00000005834/ENSBGRG00000012304/ENSBGRG00000024670/ENSBGRG00000026582	6
GO:0043551	BP regulation of phosphatidylinositol 3-kinase activity	6/743	53/16432	0.0316521	0.268322	0.233029	ENSBGRG00000000666/ENSBGRG00000002035/ENSBGRG00000006201/ENSBGRG00000017575/ENSBGRG00000023915/ENSBGRG00000026658	6
GO:0051153	BP regulation of striated muscle cell differentiation	12/743	145/16432	0.0316821	0.268322	0.233029	ENSBGRG00000003786/ENSBGRG00000003810/ENSBGRG00000008525/ENSBGRG00000010972/ENSBGRG00000012223/ENSBGRG00000013386/ENSBGRG00000014725/ENSBGRG00000015786/ENSBGRG00000017594/ENSBGRG00000017698/ENSBGRG00000018070/ENSBGRG00000020700	12
GO:0010614	BP negative regulation of cardiac muscle hypertrophy	4/743	27/16432	0.0318099	0.268322	0.233029	ENSBGRG00000005620/ENSBGRG00000012579/ENSBGRG00000013160/ENSBGRG00000015935	4
GO:0010866	BP regulation of triglyceride biosynthetic process	4/743	27/16432	0.0318099	0.268322	0.233029	ENSBGRG00000005861/ENSBGRG00000012214/ENSBGRG00000018364/ENSBGRG00000020700	4
GO:0045503	MF dynein light chain binding	4/743	27/16432	0.0318099	0.268322	0.233029	ENSBGRG00000008636/ENSBGRG00000011513/ENSBGRG00000014687/ENSBGRG00000019097	4
GO:0045624	BP positive regulation of T-helper cell differentiation	4/743	27/16432	0.0318099	0.268322	0.233029	ENSBGRG00000001539/ENSBGRG00000004210/ENSBGRG00000008627/ENSBGRG00000026103	4
GO:0070233	BP negative regulation of T cell apoptotic process	4/743	27/16432	0.0318099	0.268322	0.233029	ENSBGRG00000005244/ENSBGRG00000018364/ENSBGRG00000020130/ENSBGRG00000026534	4
GO:0072148	BP epithelial cell fate commitment	4/743	27/16432	0.0318099	0.268322	0.233029	ENSBGRG00000011822/ENSBGRG00000017575/ENSBGRG00000021152/ENSBGRG00000024386	4
GO:0050778	BP positive regulation of immune response	39/743	634/16432	0.0318235	0.268322	0.233029	ENSBGRG00000000226/ENSBGRG00000000461/ENSBGRG00000000666/ENSBGRG00000001539/ENSBGRG00000002846/ENSBGRG00000004210/ENSBGRG00000006201/ENSBGRG00000006302/ENSBGRG00000006725/ENSBGRG00000008342/ENSBGRG00000008627/ENSBGRG00000009572/ENSBGRG00000009611/ENSBGRG00000011907/ENSBGRG00000012214/ENSBGRG00000012273/ENSBGRG00000012275/ENSBGRG00000012279/ENSBGRG00000014725/ENSBGRG00000014822/ENSBGRG00000015313/…	39
GO:0043627	BP response to estrogen	10/743	113/16432	0.0319784	0.269159	0.233756	ENSBGRG00000000154/ENSBGRG00000000205/ENSBGRG00000000666/ENSBGRG00000002112/ENSBGRG00000005861/ENSBGRG00000010244/ENSBGRG00000013366/ENSBGRG00000014049/ENSBGRG00000016268/ENSBGRG00000025440	10
GO:0045746	BP negative regulation of Notch signaling pathway	10/743	113/16432	0.0319784	0.269159	0.233756	ENSBGRG00000002265/ENSBGRG00000009196/ENSBGRG00000011907/ENSBGRG00000011938/ENSBGRG00000014725/ENSBGRG00000022035/ENSBGRG00000023186/ENSBGRG00000024162/ENSBGRG00000025139/ENSBGRG00000025777	10
GO:0050817	BP coagulation	19/743	265/16432	0.0323486	0.272038	0.236256	ENSBGRG00000002378/ENSBGRG00000003097/ENSBGRG00000003648/ENSBGRG00000007892/ENSBGRG00000008567/ENSBGRG00000012273/ENSBGRG00000012279/ENSBGRG00000012281/ENSBGRG00000018341/ENSBGRG00000018812/ENSBGRG00000018916/ENSBGRG00000018923/ENSBGRG00000021013/ENSBGRG00000021152/ENSBGRG00000021268/ENSBGRG00000021867/ENSBGRG00000025777/ENSBGRG00000025971/ENSBGRG00000026658	19
GO:1903532	BP positive regulation of secretion by cell	34/743	540/16432	0.0324348	0.272525	0.236679	ENSBGRG00000000666/ENSBGRG00000002593/ENSBGRG00000002649/ENSBGRG00000006201/ENSBGRG00000007892/ENSBGRG00000008504/ENSBGRG00000008627/ENSBGRG00000008928/ENSBGRG00000009442/ENSBGRG00000009691/ENSBGRG00000009758/ENSBGRG00000011291/ENSBGRG00000011637/ENSBGRG00000011945/ENSBGRG00000012363/ENSBGRG00000012374/ENSBGRG00000014299/ENSBGRG00000014503/ENSBGRG00000014687/ENSBGRG00000015313/ENSBGRG00000015589/…	34
GO:2000045	BP regulation of G1/S transition of mitotic cell cycle	14/743	179/16432	0.0327493	0.273243	0.237303	ENSBGRG00000000068/ENSBGRG00000000889/ENSBGRG00000000947/ENSBGRG00000001010/ENSBGRG00000002035/ENSBGRG00000003825/ENSBGRG00000004789/ENSBGRG00000006368/ENSBGRG00000008972/ENSBGRG00000011138/ENSBGRG00000012346/ENSBGRG00000017903/ENSBGRG00000021152/ENSBGRG00000026320	14
GO:0071236	BP cellular response to antibiotic	15/743	196/16432	0.0328165	0.273243	0.237303	ENSBGRG00000004094/ENSBGRG00000006725/ENSBGRG00000008188/ENSBGRG00000008627/ENSBGRG00000008731/ENSBGRG00000010244/ENSBGRG00000012023/ENSBGRG00000012120/ENSBGRG00000012579/ENSBGRG00000018200/ENSBGRG00000018341/ENSBGRG00000020423/ENSBGRG00000020600/ENSBGRG00000022451/ENSBGRG00000025440	15
GO:0005543	MF phospholipid binding	29/743	447/16432	0.0328796	0.273243	0.237303	ENSBGRG00000000112/ENSBGRG00000001141/ENSBGRG00000001445/ENSBGRG00000001860/ENSBGRG00000002593/ENSBGRG00000003648/ENSBGRG00000003746/ENSBGRG00000003810/ENSBGRG00000005667/ENSBGRG00000006091/ENSBGRG00000006657/ENSBGRG00000009934/ENSBGRG00000012214/ENSBGRG00000012304/ENSBGRG00000012346/ENSBGRG00000013546/ENSBGRG00000014046/ENSBGRG00000014299/ENSBGRG00000016514/ENSBGRG00000017210/ENSBGRG00000018110/…	29
GO:0007632	BP visual behavior	9/743	98/16432	0.0331456	0.273243	0.237303	ENSBGRG00000000446/ENSBGRG00000002622/ENSBGRG00000006555/ENSBGRG00000017297/ENSBGRG00000019516/ENSBGRG00000021839/ENSBGRG00000022202/ENSBGRG00000023915/ENSBGRG00000024474	9
GO:0071312	BP cellular response to alkaloid	5/743	40/16432	0.0331742	0.273243	0.237303	ENSBGRG00000004094/ENSBGRG00000005352/ENSBGRG00000007757/ENSBGRG00000014262/ENSBGRG00000019265	5
GO:0071371	BP cellular response to gonadotropin stimulus	5/743	40/16432	0.0331742	0.273243	0.237303	ENSBGRG00000004094/ENSBGRG00000010012/ENSBGRG00000010244/ENSBGRG00000014262/ENSBGRG00000025440	5
GO:0086010	BP membrane depolarization during action potential	5/743	40/16432	0.0331742	0.273243	0.237303	ENSBGRG00000009542/ENSBGRG00000012965/ENSBGRG00000022950/ENSBGRG00000022985/ENSBGRG00000026471	5
GO:0086091	BP regulation of heart rate by cardiac conduction	5/743	40/16432	0.0331742	0.273243	0.237303	ENSBGRG00000012965/ENSBGRG00000022231/ENSBGRG00000022950/ENSBGRG00000022985/ENSBGRG00000026471	5
GO:0019221	BP cytokine-mediated signaling pathway	39/743	636/16432	0.0331777	0.273243	0.237303	ENSBGRG00000001760/ENSBGRG00000002846/ENSBGRG00000004094/ENSBGRG00000004789/ENSBGRG00000006084/ENSBGRG00000006201/ENSBGRG00000006220/ENSBGRG00000007861/ENSBGRG00000008129/ENSBGRG00000008627/ENSBGRG00000009096/ENSBGRG00000010071/ENSBGRG00000010147/ENSBGRG00000011138/ENSBGRG00000011907/ENSBGRG00000012023/ENSBGRG00000012279/ENSBGRG00000012346/ENSBGRG00000012579/ENSBGRG00000013208/ENSBGRG00000015740/…	39
GO:0001675	BP acrosome assembly	3/743	16/16432	0.0332022	0.273243	0.237303	ENSBGRG00000000923/ENSBGRG00000019143/ENSBGRG00000022169	3
GO:0004551	MF nucleotide diphosphatase activity	3/743	16/16432	0.0332022	0.273243	0.237303	ENSBGRG00000000965/ENSBGRG00000001842/ENSBGRG00000013906	3
GO:0005001	MF transmembrane receptor protein tyrosine phosphatase activity	3/743	16/16432	0.0332022	0.273243	0.237303	ENSBGRG00000008962/ENSBGRG00000009450/ENSBGRG00000011534	3
GO:0014874	BP response to stimulus involved in regulation of muscle adaptation	3/743	16/16432	0.0332022	0.273243	0.237303	ENSBGRG00000005620/ENSBGRG00000014262/ENSBGRG00000015935	3
GO:0019198	MF transmembrane receptor protein phosphatase activity	3/743	16/16432	0.0332022	0.273243	0.237303	ENSBGRG00000008962/ENSBGRG00000009450/ENSBGRG00000011534	3
GO:0019755	BP one-carbon compound transport	3/743	16/16432	0.0332022	0.273243	0.237303	ENSBGRG00000001621/ENSBGRG00000014049/ENSBGRG00000024349	3
GO:0021554	BP optic nerve development	3/743	16/16432	0.0332022	0.273243	0.237303	ENSBGRG00000003473/ENSBGRG00000003803/ENSBGRG00000024097	3
GO:0043649	BP dicarboxylic acid catabolic process	3/743	16/16432	0.0332022	0.273243	0.237303	ENSBGRG00000014687/ENSBGRG00000022120/ENSBGRG00000025977	3
GO:0046643	BP regulation of gamma-delta T cell activation	3/743	16/16432	0.0332022	0.273243	0.237303	ENSBGRG00000006201/ENSBGRG00000012273/ENSBGRG00000013085	3
GO:0060278	BP regulation of ovulation	3/743	16/16432	0.0332022	0.273243	0.237303	ENSBGRG00000002649/ENSBGRG00000004094/ENSBGRG00000007951	3
GO:1903543	BP positive regulation of exosomal secretion	3/743	16/16432	0.0332022	0.273243	0.237303	ENSBGRG00000002593/ENSBGRG00000012363/ENSBGRG00000023371	3
GO:1905880	BP negative regulation of oogenesis	3/743	16/16432	0.0332022	0.273243	0.237303	ENSBGRG00000001539/ENSBGRG00000004094/ENSBGRG00000006555	3
GO:0002366	BP leukocyte activation involved in immune response	38/743	617/16432	0.0332444	0.273243	0.237303	ENSBGRG00000000226/ENSBGRG00000000461/ENSBGRG00000001276/ENSBGRG00000001867/ENSBGRG00000002780/ENSBGRG00000004237/ENSBGRG00000004476/ENSBGRG00000004733/ENSBGRG00000006128/ENSBGRG00000006657/ENSBGRG00000007223/ENSBGRG00000007861/ENSBGRG00000008888/ENSBGRG00000009442/ENSBGRG00000009450/ENSBGRG00000009515/ENSBGRG00000010980/ENSBGRG00000011945/ENSBGRG00000013069/ENSBGRG00000015210/ENSBGRG00000015313/…	38
GO:0019359	BP nicotinamide nucleotide biosynthetic process	7/743	68/16432	0.0334819	0.273243	0.237303	ENSBGRG00000006169/ENSBGRG00000012374/ENSBGRG00000015027/ENSBGRG00000018786/ENSBGRG00000022167/ENSBGRG00000025977/ENSBGRG00000026534	7
GO:0019363	BP pyridine nucleotide biosynthetic process	7/743	68/16432	0.0334819	0.273243	0.237303	ENSBGRG00000006169/ENSBGRG00000012374/ENSBGRG00000015027/ENSBGRG00000018786/ENSBGRG00000022167/ENSBGRG00000025977/ENSBGRG00000026534	7
GO:1990089	BP response to nerve growth factor	7/743	68/16432	0.0334819	0.273243	0.237303	ENSBGRG00000006368/ENSBGRG00000008731/ENSBGRG00000010972/ENSBGRG00000012223/ENSBGRG00000015777/ENSBGRG00000024386/ENSBGRG00000025440	7
GO:0005096	MF GTPase activator activity	17/743	231/16432	0.0334963	0.273243	0.237303	ENSBGRG00000002762/ENSBGRG00000006657/ENSBGRG00000007176/ENSBGRG00000010250/ENSBGRG00000012346/ENSBGRG00000013069/ENSBGRG00000013160/ENSBGRG00000015101/ENSBGRG00000017050/ENSBGRG00000017297/ENSBGRG00000017731/ENSBGRG00000021595/ENSBGRG00000021778/ENSBGRG00000022195/ENSBGRG00000024565/ENSBGRG00000025202/ENSBGRG00000026597	17
GO:1905952	BP regulation of lipid localization	17/743	231/16432	0.0334963	0.273243	0.237303	ENSBGRG00000000504/ENSBGRG00000001141/ENSBGRG00000001854/ENSBGRG00000006725/ENSBGRG00000006955/ENSBGRG00000009032/ENSBGRG00000009456/ENSBGRG00000010776/ENSBGRG00000011907/ENSBGRG00000012214/ENSBGRG00000014822/ENSBGRG00000015740/ENSBGRG00000017210/ENSBGRG00000018341/ENSBGRG00000021213/ENSBGRG00000021447/ENSBGRG00000023098	17
GO:0030165	MF PDZ domain binding	11/743	130/16432	0.0336385	0.273243	0.237303	ENSBGRG00000000037/ENSBGRG00000003810/ENSBGRG00000008913/ENSBGRG00000009758/ENSBGRG00000010106/ENSBGRG00000011023/ENSBGRG00000014482/ENSBGRG00000016598/ENSBGRG00000022447/ENSBGRG00000025139/ENSBGRG00000025371	11
GO:0043467	BP regulation of generation of precursor metabolites and energy	11/743	130/16432	0.0336385	0.273243	0.237303	ENSBGRG00000011115/ENSBGRG00000014262/ENSBGRG00000015589/ENSBGRG00000015740/ENSBGRG00000017808/ENSBGRG00000021558/ENSBGRG00000021692/ENSBGRG00000022221/ENSBGRG00000024200/ENSBGRG00000025498/ENSBGRG00000026878	11
GO:0046427	BP positive regulation of JAK-STAT cascade	10/743	114/16432	0.0336951	0.273243	0.237303	ENSBGRG00000002494/ENSBGRG00000007892/ENSBGRG00000008129/ENSBGRG00000008627/ENSBGRG00000012273/ENSBGRG00000012279/ENSBGRG00000017575/ENSBGRG00000021013/ENSBGRG00000023915/ENSBGRG00000024386	10
GO:0042692	BP muscle cell differentiation	29/743	448/16432	0.0337067	0.273243	0.237303	ENSBGRG00000000037/ENSBGRG00000000154/ENSBGRG00000000947/ENSBGRG00000003739/ENSBGRG00000003786/ENSBGRG00000003992/ENSBGRG00000005166/ENSBGRG00000005605/ENSBGRG00000007757/ENSBGRG00000008731/ENSBGRG00000008774/ENSBGRG00000008830/ENSBGRG00000009054/ENSBGRG00000012223/ENSBGRG00000012374/ENSBGRG00000013386/ENSBGRG00000015589/ENSBGRG00000016154/ENSBGRG00000016558/ENSBGRG00000017594/ENSBGRG00000017903/…	29
GO:0016053	BP organic acid biosynthetic process	23/743	338/16432	0.0338546	0.273243	0.237303	ENSBGRG00000001069/ENSBGRG00000001081/ENSBGRG00000001086/ENSBGRG00000001354/ENSBGRG00000006169/ENSBGRG00000006815/ENSBGRG00000011324/ENSBGRG00000012374/ENSBGRG00000013518/ENSBGRG00000014687/ENSBGRG00000015246/ENSBGRG00000015370/ENSBGRG00000017491/ENSBGRG00000018041/ENSBGRG00000018553/ENSBGRG00000018786/ENSBGRG00000019341/ENSBGRG00000022027/ENSBGRG00000022120/ENSBGRG00000022167/ENSBGRG00000022195/…	23
GO:0046394	BP carboxylic acid biosynthetic process	23/743	338/16432	0.0338546	0.273243	0.237303	ENSBGRG00000001069/ENSBGRG00000001081/ENSBGRG00000001086/ENSBGRG00000001354/ENSBGRG00000006169/ENSBGRG00000006815/ENSBGRG00000011324/ENSBGRG00000012374/ENSBGRG00000013518/ENSBGRG00000014687/ENSBGRG00000015246/ENSBGRG00000015370/ENSBGRG00000017491/ENSBGRG00000018041/ENSBGRG00000018553/ENSBGRG00000018786/ENSBGRG00000019341/ENSBGRG00000022027/ENSBGRG00000022120/ENSBGRG00000022167/ENSBGRG00000022195/…	23
GO:0030425	CC dendrite	46/743	772/16432	0.033916	0.273243	0.237303	ENSBGRG00000000112/ENSBGRG00000000889/ENSBGRG00000002862/ENSBGRG00000003473/ENSBGRG00000003810/ENSBGRG00000003825/ENSBGRG00000003960/ENSBGRG00000003970/ENSBGRG00000005352/ENSBGRG00000005995/ENSBGRG00000008321/ENSBGRG00000008504/ENSBGRG00000008731/ENSBGRG00000009722/ENSBGRG00000010012/ENSBGRG00000010303/ENSBGRG00000010348/ENSBGRG00000010972/ENSBGRG00000011291/ENSBGRG00000011476/ENSBGRG00000012223/…	46
GO:0010927	BP cellular component assembly involved in morphogenesis	18/743	249/16432	0.0341096	0.273243	0.237303	ENSBGRG00000000923/ENSBGRG00000000947/ENSBGRG00000001010/ENSBGRG00000005605/ENSBGRG00000007757/ENSBGRG00000008731/ENSBGRG00000008774/ENSBGRG00000009603/ENSBGRG00000011907/ENSBGRG00000016558/ENSBGRG00000017594/ENSBGRG00000018779/ENSBGRG00000019143/ENSBGRG00000020599/ENSBGRG00000022169/ENSBGRG00000024565/ENSBGRG00000024670/ENSBGRG00000026185	18
GO:0003823	MF antigen binding	6/743	54/16432	0.0342998	0.273243	0.237303	ENSBGRG00000008342/ENSBGRG00000009611/ENSBGRG00000012273/ENSBGRG00000019169/ENSBGRG00000019265/ENSBGRG00000021013	6
GO:0016459	CC myosin complex	6/743	54/16432	0.0342998	0.273243	0.237303	ENSBGRG00000005605/ENSBGRG00000013193/ENSBGRG00000018451/ENSBGRG00000020599/ENSBGRG00000021917/ENSBGRG00000023371	6
GO:0032881	BP regulation of polysaccharide metabolic process	6/743	54/16432	0.0342998	0.273243	0.237303	ENSBGRG00000015589/ENSBGRG00000015740/ENSBGRG00000017808/ENSBGRG00000021692/ENSBGRG00000022221/ENSBGRG00000025498	6
GO:0046850	BP regulation of bone remodeling	6/743	54/16432	0.0342998	0.273243	0.237303	ENSBGRG00000008799/ENSBGRG00000009758/ENSBGRG00000014049/ENSBGRG00000015313/ENSBGRG00000017575/ENSBGRG00000022035	6
GO:0097066	BP response to thyroid hormone	6/743	54/16432	0.0342998	0.273243	0.237303	ENSBGRG00000002649/ENSBGRG00000006446/ENSBGRG00000014262/ENSBGRG00000015697/ENSBGRG00000023915/ENSBGRG00000024386	6
GO:1903727	BP positive regulation of phospholipid metabolic process	6/743	54/16432	0.0342998	0.273243	0.237303	ENSBGRG00000000666/ENSBGRG00000006201/ENSBGRG00000007849/ENSBGRG00000017575/ENSBGRG00000018341/ENSBGRG00000023915	6
GO:0097447	CC dendritic tree	46/743	773/16432	0.0345555	0.273243	0.237303	ENSBGRG00000000112/ENSBGRG00000000889/ENSBGRG00000002862/ENSBGRG00000003473/ENSBGRG00000003810/ENSBGRG00000003825/ENSBGRG00000003960/ENSBGRG00000003970/ENSBGRG00000005352/ENSBGRG00000005995/ENSBGRG00000008321/ENSBGRG00000008504/ENSBGRG00000008731/ENSBGRG00000009722/ENSBGRG00000010012/ENSBGRG00000010303/ENSBGRG00000010348/ENSBGRG00000010972/ENSBGRG00000011291/ENSBGRG00000011476/ENSBGRG00000012223/…	46
GO:0030203	BP glycosaminoglycan metabolic process	12/743	147/16432	0.0346911	0.273243	0.237303	ENSBGRG00000001081/ENSBGRG00000002273/ENSBGRG00000009183/ENSBGRG00000010244/ENSBGRG00000010248/ENSBGRG00000010852/ENSBGRG00000012363/ENSBGRG00000022187/ENSBGRG00000023656/ENSBGRG00000024001/ENSBGRG00000024082/ENSBGRG00000024189	12
GO:0009607	BP response to biotic stimulus	68/743	1208/16432	0.0349633	0.273243	0.237303	ENSBGRG00000000037/ENSBGRG00000000205/ENSBGRG00000001081/ENSBGRG00000001141/ENSBGRG00000001210/ENSBGRG00000001621/ENSBGRG00000002284/ENSBGRG00000002846/ENSBGRG00000003097/ENSBGRG00000003810/ENSBGRG00000006084/ENSBGRG00000006128/ENSBGRG00000006201/ENSBGRG00000006220/ENSBGRG00000006725/ENSBGRG00000007455/ENSBGRG00000007767/ENSBGRG00000007861/ENSBGRG00000007892/ENSBGRG00000008129/ENSBGRG00000008342/…	68
GO:0015672	BP monovalent inorganic cation transport	28/743	431/16432	0.0350501	0.273243	0.237303	ENSBGRG00000002862/ENSBGRG00000004316/ENSBGRG00000004552/ENSBGRG00000005222/ENSBGRG00000007726/ENSBGRG00000008222/ENSBGRG00000008321/ENSBGRG00000009542/ENSBGRG00000009774/ENSBGRG00000010821/ENSBGRG00000011476/ENSBGRG00000012223/ENSBGRG00000012921/ENSBGRG00000012965/ENSBGRG00000013833/ENSBGRG00000013988/ENSBGRG00000016869/ENSBGRG00000017121/ENSBGRG00000018553/ENSBGRG00000021445/ENSBGRG00000021839/…	28
GO:0042552	BP myelination	9/743	99/16432	0.0350612	0.273243	0.237303	ENSBGRG00000008321/ENSBGRG00000009603/ENSBGRG00000012279/ENSBGRG00000017575/ENSBGRG00000022120/ENSBGRG00000022630/ENSBGRG00000024230/ENSBGRG00000025832/ENSBGRG00000026771	9
GO:0015079	MF potassium ion transmembrane transporter activity	13/743	164/16432	0.0352736	0.273243	0.237303	ENSBGRG00000002862/ENSBGRG00000004316/ENSBGRG00000007726/ENSBGRG00000008222/ENSBGRG00000009774/ENSBGRG00000010821/ENSBGRG00000011476/ENSBGRG00000012223/ENSBGRG00000016869/ENSBGRG00000017121/ENSBGRG00000024339/ENSBGRG00000026471/ENSBGRG00000026815	13
GO:0050954	BP sensory perception of mechanical stimulus	18/743	250/16432	0.0352744	0.273243	0.237303	ENSBGRG00000000923/ENSBGRG00000004871/ENSBGRG00000007726/ENSBGRG00000008222/ENSBGRG00000008627/ENSBGRG00000009561/ENSBGRG00000010147/ENSBGRG00000012279/ENSBGRG00000013386/ENSBGRG00000014482/ENSBGRG00000015777/ENSBGRG00000018553/ENSBGRG00000019137/ENSBGRG00000023915/ENSBGRG00000024349/ENSBGRG00000025371/ENSBGRG00000025498/ENSBGRG00000025793	18
GO:0044070	BP regulation of anion transport	11/743	131/16432	0.0352889	0.273243	0.237303	ENSBGRG00000006479/ENSBGRG00000009032/ENSBGRG00000010546/ENSBGRG00000014049/ENSBGRG00000014320/ENSBGRG00000015589/ENSBGRG00000015777/ENSBGRG00000016457/ENSBGRG00000018341/ENSBGRG00000021447/ENSBGRG00000022027	11
GO:1990782	MF protein tyrosine kinase binding	10/743	115/16432	0.0354752	0.273243	0.237303	ENSBGRG00000000112/ENSBGRG00000003473/ENSBGRG00000008962/ENSBGRG00000009758/ENSBGRG00000019051/ENSBGRG00000020464/ENSBGRG00000022844/ENSBGRG00000024189/ENSBGRG00000025843/ENSBGRG00000025971	10
GO:0010829	BP negative regulation of glucose transmembrane transport	4/743	28/16432	0.0358267	0.273243	0.237303	ENSBGRG00000015697/ENSBGRG00000021867/ENSBGRG00000022221/ENSBGRG00000025971	4
GO:0030540	BP female genitalia development	4/743	28/16432	0.0358267	0.273243	0.237303	ENSBGRG00000000889/ENSBGRG00000003115/ENSBGRG00000017903/ENSBGRG00000018313	4
GO:0032692	BP negative regulation of interleukin-1 production	4/743	28/16432	0.0358267	0.273243	0.237303	ENSBGRG00000004789/ENSBGRG00000006725/ENSBGRG00000013160/ENSBGRG00000024349	4
GO:0048643	BP positive regulation of skeletal muscle tissue development	4/743	28/16432	0.0358267	0.273243	0.237303	ENSBGRG00000003786/ENSBGRG00000006454/ENSBGRG00000012223/ENSBGRG00000017594	4
GO:0048745	BP smooth muscle tissue development	4/743	28/16432	0.0358267	0.273243	0.237303	ENSBGRG00000000889/ENSBGRG00000012579/ENSBGRG00000016750/ENSBGRG00000022447	4
GO:0071498	BP cellular response to fluid shear stress	4/743	28/16432	0.0358267	0.273243	0.237303	ENSBGRG00000002035/ENSBGRG00000012120/ENSBGRG00000014049/ENSBGRG00000018786	4
GO:0045844	BP positive regulation of striated muscle tissue development	8/743	84/16432	0.0359112	0.273243	0.237303	ENSBGRG00000000947/ENSBGRG00000003786/ENSBGRG00000006454/ENSBGRG00000008525/ENSBGRG00000009758/ENSBGRG00000012223/ENSBGRG00000015777/ENSBGRG00000017594	8
GO:2000378	BP negative regulation of reactive oxygen species metabolic process	8/743	84/16432	0.0359112	0.273243	0.237303	ENSBGRG00000006169/ENSBGRG00000006725/ENSBGRG00000006955/ENSBGRG00000009298/ENSBGRG00000010776/ENSBGRG00000012279/ENSBGRG00000020621/ENSBGRG00000022487	8
GO:0010884	BP positive regulation of lipid storage	5/743	41/16432	0.0364277	0.273243	0.237303	ENSBGRG00000001854/ENSBGRG00000006725/ENSBGRG00000009456/ENSBGRG00000012214/ENSBGRG00000014822	5
GO:0014904	BP myotube cell development	5/743	41/16432	0.0364277	0.273243	0.237303	ENSBGRG00000000154/ENSBGRG00000008731/ENSBGRG00000012223/ENSBGRG00000013386/ENSBGRG00000017594	5
GO:0051247	BP positive regulation of protein metabolic process	103/743	1922/16432	0.0364872	0.273243	0.237303	ENSBGRG00000000112/ENSBGRG00000000205/ENSBGRG00000000254/ENSBGRG00000000313/ENSBGRG00000000459/ENSBGRG00000000666/ENSBGRG00000000947/ENSBGRG00000002035/ENSBGRG00000002480/ENSBGRG00000002649/ENSBGRG00000002777/ENSBGRG00000003473/ENSBGRG00000003825/ENSBGRG00000004094/ENSBGRG00000004458/ENSBGRG00000004789/ENSBGRG00000005634/ENSBGRG00000005861/ENSBGRG00000006201/ENSBGRG00000006397/ENSBGRG00000006454/…	103
GO:0043270	BP positive regulation of ion transport	24/743	359/16432	0.0366231	0.273243	0.237303	ENSBGRG00000003473/ENSBGRG00000006302/ENSBGRG00000006955/ENSBGRG00000007892/ENSBGRG00000008525/ENSBGRG00000009032/ENSBGRG00000010776/ENSBGRG00000011291/ENSBGRG00000012223/ENSBGRG00000012346/ENSBGRG00000012965/ENSBGRG00000014320/ENSBGRG00000015589/ENSBGRG00000015786/ENSBGRG00000016476/ENSBGRG00000017584/ENSBGRG00000018341/ENSBGRG00000021447/ENSBGRG00000022231/ENSBGRG00000022447/ENSBGRG00000022985/…	24
GO:0001085	MF RNA polymerase II transcription factor binding	13/743	165/16432	0.0367783	0.273243	0.237303	ENSBGRG00000000504/ENSBGRG00000002035/ENSBGRG00000009096/ENSBGRG00000010012/ENSBGRG00000018070/ENSBGRG00000018200/ENSBGRG00000018779/ENSBGRG00000022027/ENSBGRG00000022183/ENSBGRG00000023367/ENSBGRG00000024565/ENSBGRG00000025832/ENSBGRG00000026121	13
GO:0002060	MF purine nucleobase binding	2/743	7/16432	0.036854	0.273243	0.237303	ENSBGRG00000021692/ENSBGRG00000026534	2
GO:0006551	BP leucine metabolic process	2/743	7/16432	0.036854	0.273243	0.237303	ENSBGRG00000001086/ENSBGRG00000024393	2
GO:0014831	BP gastro-intestinal system smooth muscle contraction	2/743	7/16432	0.036854	0.273243	0.237303	ENSBGRG00000010852/ENSBGRG00000023915	2
GO:0015501	MF glutamate:sodium symporter activity	2/743	7/16432	0.036854	0.273243	0.237303	ENSBGRG00000018553/ENSBGRG00000021839	2
GO:0016615	MF malate dehydrogenase activity	2/743	7/16432	0.036854	0.273243	0.237303	ENSBGRG00000015027/ENSBGRG00000024333	2
GO:0031802	MF type 5 metabotropic glutamate receptor binding	2/743	7/16432	0.036854	0.273243	0.237303	ENSBGRG00000012279/ENSBGRG00000017454	2
GO:0033216	BP iron ion transport	2/743	7/16432	0.036854	0.273243	0.237303	ENSBGRG00000020627/ENSBGRG00000020969	2
GO:0034711	MF inhibin binding	2/743	7/16432	0.036854	0.273243	0.237303	ENSBGRG00000002649/ENSBGRG00000018527	2
GO:0042006	BP masculinization of hermaphroditic germ-line	2/743	7/16432	0.036854	0.273243	0.237303	ENSBGRG00000007744/ENSBGRG00000013378	2
GO:0046629	BP gamma-delta T cell activation	2/743	7/16432	0.036854	0.273243	0.237303	ENSBGRG00000000037/ENSBGRG00000022917	2
GO:0046881	BP positive regulation of follicle-stimulating hormone secretion	2/743	7/16432	0.036854	0.273243	0.237303	ENSBGRG00000002649/ENSBGRG00000018527	2
GO:0060437	BP lung growth	2/743	7/16432	0.036854	0.273243	0.237303	ENSBGRG00000005327/ENSBGRG00000017903	2
GO:0060613	BP fat pad development	2/743	7/16432	0.036854	0.273243	0.237303	ENSBGRG00000006397/ENSBGRG00000025786	2
GO:0060754	BP positive regulation of mast cell chemotaxis	2/743	7/16432	0.036854	0.273243	0.237303	ENSBGRG00000008113/ENSBGRG00000008928	2
GO:0071253	MF connexin binding	2/743	7/16432	0.036854	0.273243	0.237303	ENSBGRG00000000037/ENSBGRG00000009758	2
GO:0071503	BP response to heparin	2/743	7/16432	0.036854	0.273243	0.237303	ENSBGRG00000004094/ENSBGRG00000004901	2
GO:0072282	BP metanephric nephron tubule morphogenesis	2/743	7/16432	0.036854	0.273243	0.237303	ENSBGRG00000007158/ENSBGRG00000024386	2
GO:0090080	BP positive regulation of MAPKKK cascade by fibroblast growth factor receptor signaling pathway	2/743	7/16432	0.036854	0.273243	0.237303	ENSBGRG00000015777/ENSBGRG00000017575	2
GO:0098712	BP L-glutamate import across plasma membrane	2/743	7/16432	0.036854	0.273243	0.237303	ENSBGRG00000018553/ENSBGRG00000021839	2
GO:1902949	BP positive regulation of tau-protein kinase activity	2/743	7/16432	0.036854	0.273243	0.237303	ENSBGRG00000004094/ENSBGRG00000017698	2
GO:1904582	BP positive regulation of intracellular mRNA localization	2/743	7/16432	0.036854	0.273243	0.237303	ENSBGRG00000023371/ENSBGRG00000024292	2
GO:1990868	BP response to chemokine	2/743	7/16432	0.036854	0.273243	0.237303	ENSBGRG00000006725/ENSBGRG00000013386	2
GO:1990869	BP cellular response to chemokine	2/743	7/16432	0.036854	0.273243	0.237303	ENSBGRG00000006725/ENSBGRG00000013386	2
GO:0002705	BP positive regulation of leukocyte mediated immunity	11/743	132/16432	0.0369955	0.273243	0.237303	ENSBGRG00000000226/ENSBGRG00000006201/ENSBGRG00000008627/ENSBGRG00000009572/ENSBGRG00000009611/ENSBGRG00000015740/ENSBGRG00000020464/ENSBGRG00000021013/ENSBGRG00000025777/ENSBGRG00000026103/ENSBGRG00000026534	11
GO:0002028	BP regulation of sodium ion transport	9/743	100/16432	0.0370515	0.273243	0.237303	ENSBGRG00000008222/ENSBGRG00000008321/ENSBGRG00000011291/ENSBGRG00000012346/ENSBGRG00000012965/ENSBGRG00000016476/ENSBGRG00000020700/ENSBGRG00000022950/ENSBGRG00000022985	9
GO:0030104	BP water homeostasis	9/743	100/16432	0.0370515	0.273243	0.237303	ENSBGRG00000000889/ENSBGRG00000001621/ENSBGRG00000008188/ENSBGRG00000011381/ENSBGRG00000023371/ENSBGRG00000024189/ENSBGRG00000024230/ENSBGRG00000024349/ENSBGRG00000025759	9
[truncated: 8,431 more rows]
